# Supplementary material for: Housing environment bilaterally alters transcriptomic profile in the rat hippocampal CA1 region
Source: PLoS One. 2025 Dec 4;20(12):e0338190. doi: 10.1371/journal.pone.0338190 (PMC12677517; doi:10.1371/journal.pone.0338190)
Supplement: S1 Table — (XLSX) [file pone.0338190.s010.xlsx]

## Sheet: Sheet1
S1 Table. Primer information used in RT-qPCR.
Gene	Direction	Sequence
Gapdh	Forward	GGCACAGTCAAGGCTGAGAATG
	Reverse	ATGGTGGTGAAGACGCCAGTA
Fos	Forward	AGAAGGGGCAAAGTAGAGCAG
	Reverse	GCAGCCATCTTATTCCTTTCCC
Cdkl5	Forward	GTGGAAAGCAGCACACTGTC
	Reverse	CCTTGCTGTTGGATCTGTGATG
