# Supplementary material for: Housing environment bilaterally alters transcriptomic profile in the rat hippocampal CA1 region
Source: PLoS One. 2025 Dec 4;20(12):e0338190. doi: 10.1371/journal.pone.0338190 (PMC12677517; doi:10.1371/journal.pone.0338190)
Supplement: S1 Data — (XLSX) [file pone.0338190.s011.xlsx]

## Sheet: raw_gene_count_forAnalysis
Ensembl_gene_ID	ENR1L	ENR1R	ENR2L	ENR2R	ENR3L	ENR3R	ISO2L	ISO2R	ISO4L	ISO4R	ISO6L	ISO6R
ENSRNOG00000000001	2	0	0	2	1	2	1	2	0	3	2	3
ENSRNOG00000000007	4214.19	3116.46	2413.56	3539.51	2870.09	2790.96	2966.03	3499.54	2758.44	3046.22	3388.04	3259.38
ENSRNOG00000000008	1	0	0	0	0	0	0	1	0	1	0	1
ENSRNOG00000000009	0	2	2	0	1	2	1	4	1	5	2	3
ENSRNOG00000000010	33	39	72	52	47	42	70	83	30	35	44	44
ENSRNOG00000000012	77	59	80	79	75	65	79	64	62	65	50	90
ENSRNOG00000000017	12	7	4	8	4	7	0	4	4	2	8	3
ENSRNOG00000000021	7.084	2.978	0	3.902	4.026	6.952	2.019	6.892	4.107	1.946	2	6.025
ENSRNOG00000000024	1169.9	975	1177.9	1250	1234.77	1181.37	1007.52	1472.44	1215.29	1284.1	1029.87	1193.7
ENSRNOG00000000033	5021	4239.66	5648.81	5215.93	5573.93	5339.45	4682.16	4916.2	5158.96	4909.09	4877.02	5688.41
ENSRNOG00000000034	110	86	122	116	124.05	101	92	101	97.02	121	101	118
ENSRNOG00000000035	0	0	0	0	0	0	0	0	0	0	0	0
ENSRNOG00000000036	67	48	50	59	74	66	63	69	62	43	68.985	71
ENSRNOG00000000040	96	80	76	83	76	95	93	137	90	114	178	165
ENSRNOG00000000041	113	67	130	111.003	113	107	130	101	104	117	109	122
ENSRNOG00000000042	619.273	447	561	510	442.859	455.027	609	647	679.999	663.983	669.006	771.706
ENSRNOG00000000043	513.484	351	451.064	373	438.034	470.956	412	477.717	416.206	474.851	653.102	639
ENSRNOG00000000044	1202	914.955	1089.16	1161	1150.34	1078.42	993	1187.05	1043.98	1194	1046.18	1273.81
ENSRNOG00000000047	1215.74	1091.24	1053.06	1108.66	1119.6	1198.52	989.8	1318.99	1149.21	1212.37	1156.05	1223.72
ENSRNOG00000000048	15360	10805.1	13609.2	14059	14321.1	13583	13149.5	14309.8	12694.8	13634.2	13335.5	14236.7
ENSRNOG00000000053	456.643	419.928	437.585	449.723	345.056	409.935	363.572	481.637	400.936	439.729	424.762	442.816
ENSRNOG00000000054	5731.23	4063.85	6310.96	5898.48	6663.51	5699.05	5301.51	5613.27	4870.12	5327.4	4864.28	5785.52
ENSRNOG00000000055	0	0	0	0	0	0	0	0	0	0	0	0
ENSRNOG00000000062	993.028	816.848	956.001	952.674	819	867.003	827.001	1007	933.396	997.093	907.013	907
ENSRNOG00000000064	594	394.05	441	439.411	519	509	602	753.511	447.006	456	398	469
ENSRNOG00000000065	1	1	2	2	1	0	2	2	0	1	1	1
ENSRNOG00000000066	480.187	392	423	426.73	432.298	362	479	531.526	509	484	431	481
ENSRNOG00000000068	1778.85	1453.85	1779.5	1655.83	1617.42	1640.46	1568.37	1889.79	1537.02	1717.7	1667.87	1798.46
ENSRNOG00000000070	1481.74	1256.19	1156.54	1211.2	1023.98	1005.04	871	1307.58	1037.98	1120.32	1119.4	1062
ENSRNOG00000000073	329	324.898	294	267	254	261	271	360.113	308	265	291	360
ENSRNOG00000000075	352.232	304.011	292	314	283.182	287	302	430	359.025	335	372.013	392
ENSRNOG00000000081	144	92	105	113	144	131	141	129	110	133	136	139
ENSRNOG00000000082	976.326	869	700	726.558	983.034	989.023	650.017	868.327	698.525	735.225	856.113	799.382
ENSRNOG00000000091	153	100	93	90	123	121	173	189.898	136	147	140	146
ENSRNOG00000000095	767	586	659	725.741	574.908	589.002	616	663.992	620	741.144	613.156	686
ENSRNOG00000000096	0	2	1	1	1	0	2	2	0	0	0	0
ENSRNOG00000000097	0	0	0	0	0	0	0	0	0	0	0	0
ENSRNOG00000000098	1595.99	1429.74	1377.15	1335.65	1308.72	1245	1168.06	1597.8	1319.04	1350.18	1290.63	1417.17
ENSRNOG00000000104	767.007	662.008	678.888	745.002	666.515	607.09	687	883	660.141	715.586	659	677.089
ENSRNOG00000000105	7871.23	5048.1	7574.89	6386.66	8005.64	7707.11	9169.78	9689.36	8473.45	8459.55	8514.92	9506.2
ENSRNOG00000000108	496.082	430.99	403.015	375	413.168	415	352	480	434	460.845	487.31	471.999
ENSRNOG00000000109	1	1	1	2	1	1	4	2	1	4	0	2
ENSRNOG00000000111	644.773	550.986	627.008	669.4	680.007	650.86	622	711	584	588	574.318	650.215
ENSRNOG00000000112	1210.13	970.012	1122.05	1183.19	1043.67	978.967	1149.01	1212.08	1063.24	1234.06	1091.62	1183.16
ENSRNOG00000000113	301.255	225.003	240.498	236.299	234.069	221.233	307.408	313.196	264.81	268.623	289.379	293.024
ENSRNOG00000000121	108	82	108	92.005	82	108	101	101	116	112	97	134.071
ENSRNOG00000000122	375.206	268.816	263.468	314.553	304.111	325.339	275.794	346.151	318.049	281.883	286.3	317.901
ENSRNOG00000000123	1189.07	981	1234.99	1238.6	1194.24	1089	1229	1297.89	1147.16	1274.59	1138.24	1244.9
ENSRNOG00000000124	15.286	13	7	8.937	4	5.26	7	8	5.229	7	6.999	7
ENSRNOG00000000127	916.535	656	959	875.803	828	788.121	978	1056.06	920	926.883	968.209	992.547
ENSRNOG00000000129	4379.26	3651.93	4476.32	4713.34	4367.94	4005.36	4763.14	4920.33	4662.12	5287.62	4531.24	4888.69
ENSRNOG00000000130	4888.4	4394.8	4551.21	5054.25	4551.56	4002.14	4863	5056.63	4737.21	5280.14	4652.44	5036.71
ENSRNOG00000000133	2182.5	1774.43	2031.24	1929.6	1958.28	1826.97	1692.64	2141.87	1809.09	1818.85	1696.5	1915.48
ENSRNOG00000000137	55	45	58	47	64	59	56	76	41	53	31	47
ENSRNOG00000000138	5	2	5	7	19	12	9	14	10	12	10	5
ENSRNOG00000000142	777.114	573.416	738.017	734.144	670.68	654.585	874.476	966	764.07	832.044	849.02	894
ENSRNOG00000000145	796.144	688.645	704.573	712.895	667.191	763.411	877.807	1044.19	794.071	890.592	851.813	882.537
ENSRNOG00000000150	318.996	251	299	300	292	249	278	287	264	297	260	283
ENSRNOG00000000151	328	319	325	257	322.072	363	324	485.008	390.043	410	450.863	505.003
ENSRNOG00000000155	870.077	741.479	740.125	738.812	650.752	632.476	648.05	898.002	732.708	752.017	717.014	797.291
ENSRNOG00000000156	28	14	30	29	36	33	14	27	31	39	53	50
ENSRNOG00000000157	2098	1810	2050.24	2058.59	1719.73	1662.9	1438.14	1991.52	1773.08	1892.11	1613.78	1803.68
ENSRNOG00000000158	4724.12	4981.1	3947.59	4499.85	3302.01	2776.02	2735.7	3991.12	3763.33	3735.06	3103.34	3182.13
ENSRNOG00000000161	1019	988.999	810.431	756.025	619	599.127	629	918.001	815.923	764.459	910.332	804.275
ENSRNOG00000000164	2889.05	2523.11	2555.61	2423.24	2350.73	2645.24	2095	3072.21	2495.92	2499.35	2580.56	2693.49
ENSRNOG00000000165	4	2	3	1	2	3	3	3	0	3	1	4
ENSRNOG00000000166	127	108	132	121	125	125	120	144	116	132.007	135	128.012
ENSRNOG00000000167	65	5	31	53	24	29	25	45	34	34	47	53
ENSRNOG00000000168	3763.78	3262.47	3648.09	3023.87	3555.81	3509.04	2956.12	3733.6	3199.07	3180.42	3176.34	3663.22
ENSRNOG00000000169	77	74.01	78	73	82.001	74	73	87	76.927	84	72	116
ENSRNOG00000000170	2989.03	2634.19	2343.28	2476.34	2163.06	2085.51	1982.98	2645.07	2374.9	2508.23	2568.47	2657.74
ENSRNOG00000000172	87	79	78.993	75	90	70	48	85	54	72	76	86
ENSRNOG00000000175	568.122	442.491	576.079	630.884	604.986	532.444	559.931	589.191	570.34	625.49	634.795	641.541
ENSRNOG00000000177	130.246	100	108	108	137.467	120	103	119	125	135	109	135.129
ENSRNOG00000000184	3	6	1	5	2	0	2	2	1	5	3	1
ENSRNOG00000000185	509.005	445	531	536	573.003	516	483	536.878	501.182	549.399	507.869	572
ENSRNOG00000000186	1721.01	1542.26	2010.72	1916.94	2260.21	2086.91	1807.65	2009.71	1688.36	1886.44	1497	1878.45
ENSRNOG00000000187	20	21	28	20	29	24	32	45	37	40	25	38
ENSRNOG00000000190	22.216	15.175	35.544	11.481	12.767	20.712	33.947	30.359	39.103	46.993	44.954	39.598
ENSRNOG00000000195	262	230	282	235	239.452	279	260	306	237	240.963	259.015	296
ENSRNOG00000000196	18	10	13	8	7	9	12	12.001	12	8	12	22
ENSRNOG00000000199	3	2	3	1	2	2	1	0	3	0	2	2.221
ENSRNOG00000000201	0	0	0	0	0	0	0	0	0	0	0	0
ENSRNOG00000000204	1905.16	1764	1447.51	1327.52	1218.02	1221.01	1147	1648.85	1378.94	1407.1	1508.03	1470.04
ENSRNOG00000000219	941.449	697.04	835.999	846.458	858.841	831	930	940.052	831.001	853.544	829.064	889.001
ENSRNOG00000000221	456.287	405	421	411	405	409	392	472.059	387	437.086	418.025	419.035
ENSRNOG00000000230	467.649	350.429	465.245	472.412	483.469	438.926	450.183	492.341	421.955	460.118	465.037	464.598
ENSRNOG00000000231	2834.98	2657	3117.9	3692	3111.46	2609	2750.85	2879.81	3394.98	3651.61	3096.79	3503.2
ENSRNOG00000000233	177	129	186	185	192.001	176	142	180	135.003	156.001	126.067	128
ENSRNOG00000000236	1727	1475.96	1612.87	1753.26	1606.93	1489	1508	1893.15	1559.08	1791.44	1624.74	1713
ENSRNOG00000000237	870	682.971	758.086	806.783	700.5	713	839	949.701	821.22	918	923	922.959
ENSRNOG00000000239	0	0	0	0	0	3	0	2	1	0	2	1
ENSRNOG00000000244	415	345	378	361	347	315.011	353	439	352.001	403.301	393.613	350
ENSRNOG00000000245	163	128.001	155	151	129	115	135	155	120	135	138	140.001
ENSRNOG00000000246	4073.63	3011.43	3813.59	3758.1	3492.73	3221.73	3570.94	4250.97	3218.03	3663.64	3332.16	3783.72
ENSRNOG00000000247	722	517	637	662	528	527.181	525	668.657	505.128	587.5	594.071	612.119
ENSRNOG00000000248	1583.94	1137.2	1352.64	1223.07	1446.65	1362.68	1321.04	1505.2	1195.02	1307.44	1436.45	1600.21
ENSRNOG00000000249	269	283	288	354	226.005	217	199	235.043	200.013	184	237.247	237
ENSRNOG00000000250	329.001	236	291.001	331.038	287.916	266	278	292	275.266	270.984	251	275
ENSRNOG00000000251	0	0	0	0	0	0	0	0	0	1	0	0
ENSRNOG00000000257	3792.34	3041.92	3336.94	3653.36	3309.96	3098.11	3147.24	3541.78	3342.49	3540.81	3129.04	3388.26
ENSRNOG00000000258	1314.29	1102.2	1272	1352	1285.69	1142	1195.1	1396.05	1146.95	1343	1080.38	1263.99
ENSRNOG00000000262	1111.13	1017.06	1089.8	1264.39	1225.11	1067.9	999	1200.35	1046.07	1143.51	1025.48	1170
ENSRNOG00000000264	974	791	967.032	979.064	957.091	893.437	892.154	1081.14	941	1104.7	934.168	1079.99
ENSRNOG00000000274	2853.32	2196.96	2597	2668.12	2657.6	2558.38	2652	3024.12	2547.78	2627.26	2753.06	2925.58
ENSRNOG00000000275	2273.9	1807.05	1863	1881	1750.74	1589.03	1568	1890.26	1838.2	1901.09	1526.68	1587
ENSRNOG00000000277	57	49	74	59	59.008	53	87	117	87	121	93	101.013
ENSRNOG00000000279	374	269	303	346.054	293	268	295	336	317.833	339	293.14	284
ENSRNOG00000000281	923.098	757	891.994	844.72	941.43	913	845.067	874.178	820.093	903.593	914.482	954
ENSRNOG00000000282	0	1	1	0	1	0	0	0	0	0	0	2
ENSRNOG00000000283	406	336.151	413.032	442	441.095	389	399	474.882	434	482	397.31	482
ENSRNOG00000000288	35	39	29	39	52	43	47	42	35	25	68	65
ENSRNOG00000000299	489.362	395	532.026	615.998	478	473.001	572	556	530	589.016	640.557	610.008
ENSRNOG00000000302	1917.24	1799.27	2345.14	2608.53	1675.89	1633	1401.01	1746.73	1687.93	1864.77	1362.06	1527
ENSRNOG00000000303	151	128	132	118	121.999	94	110	116.003	101.001	112.999	129	126.999
ENSRNOG00000000304	2873.01	2580.62	2163.08	2014.84	1934.25	2029.52	1533	2519.32	1992.24	1906.43	2152.56	2383.08
ENSRNOG00000000306	357	290.997	343	401	340.794	271.002	245	312	265	286	258.034	288
ENSRNOG00000000307	496	374.029	533.233	527.19	486.065	400	388	416	374	459.005	431.016	476.044
ENSRNOG00000000308	287.109	214.777	260.501	281.841	273.231	254.086	282.316	292.488	274.887	280.484	258.843	300.093
ENSRNOG00000000312	1602	1237.87	1445	1480.17	1437.58	1325.88	1455.07	1560.49	1358	1523.46	1378.95	1512.35
ENSRNOG00000000314	3149.53	2710.46	2657	2678.05	2501.8	2556.41	2469	3083.17	2614.15	2815.73	2738.34	2918.82
ENSRNOG00000000316	2338.17	1795.41	2547.08	2518.75	2514.19	2497.51	3009.17	2823.86	2807.73	2877.23	2974.89	3279.51
ENSRNOG00000000320	0	0	0	0	0	0	0	0	0	0	0	0
ENSRNOG00000000321	2060.01	1816.85	1730.17	1658.36	1581.28	1700.72	1625.65	1868.01	1425.49	1468.36	1706.59	1836
ENSRNOG00000000322	657.999	532.357	696.009	657.958	652.01	578	566	639	556.001	651	536.627	653
ENSRNOG00000000323	5	1	3	2	4	1	1	3	2	3	8	5
ENSRNOG00000000327	1731	1465.22	1495	1754	1414.55	1331.12	1421.67	1790	1685.74	1764.01	1626.06	1717.18
ENSRNOG00000000335	1	1	0	1	4	0	0	1	0	1	0	2
ENSRNOG00000000340	2143.99	1842.97	1804.99	1889.47	1890.52	1800.42	1845.56	2441.37	1638.03	1919.26	1758.95	1938.97
ENSRNOG00000000341	146.685	109.94	100.918	124.4	113.361	119.617	155.63	157.115	139.646	154.507	174.851	162.046
ENSRNOG00000000368	1084.04	775.042	783.785	744.362	749	739.245	905	1095.71	887.651	868.001	904.978	866.004
ENSRNOG00000000373	196.697	188.359	169.745	168.73	163.271	153.868	181.577	232.441	217.968	210.76	181.33	191.81
ENSRNOG00000000376	0	0	0	0	0	0	0	0	0	0	0	0
ENSRNOG00000000383	0	2	0	1	3	0	2	3	0	5	2	3
ENSRNOG00000000384	6	2	0	2	4	2	0	4	2	3	1	0
ENSRNOG00000000386	35.564	33.717	28.73	31.419	39.428	30.557	33.444	29.756	32.604	43.346	35.868	31.259
ENSRNOG00000000387	716	590.1	558	532.876	550	523.005	550	632.013	564.857	562.005	629.067	608.005
ENSRNOG00000000392	774.004	701.981	765.109	842.262	814.167	722	655	814.901	754.003	744.03	725.045	741
ENSRNOG00000000394	107.343	81.696	109.408	67.802	108.453	110.863	121.195	146.881	117.957	121.655	151.133	164.028
ENSRNOG00000000395	4889.7	3603.96	4289.94	4317.37	4378.39	4016.15	4078.41	4909.99	3752.84	4213.3	3957.09	4342.05
ENSRNOG00000000396	989.465	828	808.023	821.937	785.359	731.001	717	976.31	757	846.359	816.61	864.993
ENSRNOG00000000397	1347	1093.01	1095.61	1134.7	1020.06	944	967.999	1135.41	962.471	1036.46	1092.02	1060.62
ENSRNOG00000000398	265	197.003	213	211	209	146	157	232	208.199	203	218	220
ENSRNOG00000000401	0	0	0	0	0	0	0	0	0	0	0	0
ENSRNOG00000000405	0	2	0	0	0	0	0	0	0	0	0	0
ENSRNOG00000000406	4	6	5	6	8	5	6	0	6	8	8	5
ENSRNOG00000000407	132	80	93	85	149	120	121	144	109	108	127	163
ENSRNOG00000000408	2285	1954.97	1962.32	2105.09	1745.08	1657.83	1756	2069.29	1845.48	1915.46	1916.95	1947.88
ENSRNOG00000000410	0	2	4	3	3	0	7	5	1	0	0	0
ENSRNOG00000000411	2426.16	2073.8	2054.47	2051.02	1813.01	1749.57	1569.22	2088.76	1758.7	1819.41	1833.2	2072.2
ENSRNOG00000000412	2693.43	1922.94	2088.09	1857.52	2131.74	2109.01	2254.32	2728.36	2222.46	2281.98	2514.41	2530
ENSRNOG00000000414	200	179.026	154	142	134	136	191.072	213	208	181	201.004	238.001
ENSRNOG00000000415	376.025	405.932	356.173	377	326.018	313	299	368.088	290	283.316	299	365.165
ENSRNOG00000000417	2022.77	1559.52	1927.92	1954.99	2028.68	1922.01	2070.04	2016.27	2039.01	2252.36	2271.76	2257.79
ENSRNOG00000000420	610	484.741	558.008	607.863	661.069	544	597	656.92	520.319	631.082	582.002	606.272
ENSRNOG00000000421	1409	1138.01	1303	1383.27	1377.63	1265.73	1270	1227.68	1336.05	1468.32	1284.82	1424.64
ENSRNOG00000000422	168	134	185	178	203	176.102	140.06	161	186	183.058	158	193
ENSRNOG00000000428	0	0	0	0	0	0	1	1	1	0	0	0
ENSRNOG00000000431	2751.16	2180.36	2689.65	2777.46	2625.57	2512.29	2681	2683.22	2663.08	2899.52	2622.84	2912.86
ENSRNOG00000000432	566	458	482	568.339	496.635	419	436	532	429	431	417.108	462
ENSRNOG00000000433	8343.61	7097.17	7989.49	9150.55	8454.64	7997.17	8290.05	7518.17	7608.6	8525.04	7858.49	9114.02
ENSRNOG00000000435	538.001	484.001	488	581.999	508.001	452	419.999	497	466.999	488.051	461.936	469
ENSRNOG00000000436	51	49	66	77	72	65	82	59	97	106	64	76
ENSRNOG00000000437	5489.95	4390.89	5774.7	6191.49	5671.72	5344.59	5073.99	5371.16	5144.69	5716.96	4755.37	5541.63
ENSRNOG00000000438	2563.36	2173	2411.05	2508.45	2405.26	2491.3	2291.99	2662.57	2390.7	2407.52	2106.81	2321.83
ENSRNOG00000000439	27	19	22	17	19.999	19	19	24	16	28	30.001	29
ENSRNOG00000000440	2117.96	1705.88	1887.95	1903.08	1823.1	1684.55	1824.15	2166.68	1791.56	1998.79	1888.01	2041.17
ENSRNOG00000000441	46	22	45	36	47.04	48	47	56	33	54.113	35	46
ENSRNOG00000000442	186	110	203	157.387	201	180	172	202.06	182	209	203.016	217
ENSRNOG00000000446	0	0	0	0	0	0	1	0	0	0	0	0
ENSRNOG00000000451	13	4	17	13	31	17	11	18	16	20	10	9
ENSRNOG00000000454	56	35.527	36.328	37.844	48.917	43.099	46.227	56.385	38.911	34.545	30.625	47.086
ENSRNOG00000000455	186.999	180	179.8	204.999	223.999	213.999	221	225.787	255.152	234.775	216.999	257.784
ENSRNOG00000000456	70	64	78	77	80	67	94.112	94.184	69	79	92	74
ENSRNOG00000000457	66.001	51	55.2	56.001	55.001	68.001	72	74.213	58	83.225	73.001	86.216
ENSRNOG00000000459	38	51	45	49	36	47	53	52	37.075	46	33	54
ENSRNOG00000000461	4288.46	3391.21	4246.02	3947.55	4148.52	4059.01	4605.07	4807.66	4313.8	4590.73	4423.22	4873.24
ENSRNOG00000000463	1897.09	1456.99	1527	1650.27	1829.25	1847	1879	1837	2372.56	2172.52	2898.11	2762.77
ENSRNOG00000000464	1677	1263.35	1562.62	1643.4	1453.91	1520.24	1556.25	1652.54	1454.24	1583.02	1489.27	1627.48
ENSRNOG00000000465	1676.88	1337.34	1603.95	1724.76	1501.3	1466.62	1520.77	1785.84	1406.21	1676.64	1423.44	1579.96
ENSRNOG00000000466	787.116	747.441	834.217	799.518	917.659	799.384	648.262	800.887	847.184	806.976	706.806	823.657
ENSRNOG00000000467	606	451.005	504.959	546.002	527.766	502.868	561	598	492	541.012	485.044	589
ENSRNOG00000000470	2841.99	2218.52	2561.37	2699.08	2599.89	2428.11	2697	2760.02	2599.53	2912.62	2723.09	2813.03
ENSRNOG00000000471	1315.45	1140.94	1189.36	1091.39	1302.9	1241.12	1290.27	1839.22	1122.09	1153.7	1030.05	1196.74
ENSRNOG00000000473	1364.01	1106.34	1233.09	1237.69	1274.3	1196.12	1299.13	1501.59	1205.01	1225	1037.19	1249.19
ENSRNOG00000000474	471.855	427.624	494.809	433.652	538.893	495.367	448.966	515.497	551.853	468.409	576.933	511.842
ENSRNOG00000000476	928.761	720.53	732.122	856.691	920.437	855.564	864.652	1013.66	890.453	901.525	785.131	966.444
ENSRNOG00000000477	597	449.001	563.808	585	566.062	531.007	518	617.999	535.003	590.001	569.042	608
ENSRNOG00000000478	13	16	11	17	21	15	18	20	15	13	15	14
ENSRNOG00000000479	30	19	33	37	31	32	33	42	38	40	34	28
ENSRNOG00000000480	735.032	605.232	669.489	760.531	765.942	682	679	752.368	693	737.999	763.067	827
ENSRNOG00000000481	1023.02	827.18	1062	1031.97	1145.68	995.147	905.751	965.047	992.549	1105.08	855.144	1003.73
ENSRNOG00000000483	18400.2	15357.7	18225.5	19025.9	18201.1	17405.8	20990.2	20039.2	20479.7	22051.8	20648.7	22333.3
ENSRNOG00000000485	287.013	245	263	246	305.892	287	290	273	281	278.578	257	298
ENSRNOG00000000486	5	4	2	8	6	5	4	6	6	4	4	6
ENSRNOG00000000487	173	122	117	179	127	132	122	153	112	128	165.084	138.224
ENSRNOG00000000488	1038.55	799.001	1055.29	1135.52	1172.01	1128.23	1102	1030.32	985	992.429	1015.08	1216.68
ENSRNOG00000000490	1222.81	1056.75	1572.1	1293.82	1549.42	1416.58	1191.24	1399.97	1342.46	1294.84	1096.73	1285.11
ENSRNOG00000000491	11	7	15	10	13	11	8	9	16	10	7	7
ENSRNOG00000000493	737.389	545	710.961	736.979	709.818	626.264	627.552	756.492	673.549	710.635	571.887	746.577
ENSRNOG00000000495	274	241	292	319	270.258	265.028	327	367.001	392.007	361.046	372	411.052
ENSRNOG00000000498	777.052	590.275	733	720.958	762.102	757.639	776.288	711	719	758.488	816.091	892.281
ENSRNOG00000000499	8	8	11	8	10	7	6	7	11	19	14	15
ENSRNOG00000000500	7	6	2	2	4	2	2	10	8	5	10	5
ENSRNOG00000000501	1326.64	1169.61	1671.76	1558.66	1552.02	1425.72	1313.43	1434.72	1419.08	1565.56	1387.37	1547.97
ENSRNOG00000000502	15	20	18	20.501	18	13	23	22.996	18.344	12	11	21.995
ENSRNOG00000000503	497.981	400	604.001	569	574.112	538.015	567.732	499	561	586.999	449.361	624.57
ENSRNOG00000000504	276	231.523	258	279	255.702	273.605	256.08	264.949	243	308	256	278
ENSRNOG00000000505	3548.79	3089.42	3635.84	3494.97	3702.15	3423.55	3253.25	4091.77	3256.15	3519.14	2904.76	3477.59
ENSRNOG00000000506	38	41	49	55	69.033	44	52	62	44	48	60	49
ENSRNOG00000000507	1	0	2	0	1	2	1	2	0	0	0	0
ENSRNOG00000000508	0	1	0	0	0	0	0	0	0	0	0	2
ENSRNOG00000000510	0	0	0	1	0	0	1	1	2	2	0	0
ENSRNOG00000000511	2237.89	1814.49	2051.33	2070.08	1969.46	1916.23	2075	2309.49	1917.43	2168.04	2140.26	2169.01
ENSRNOG00000000512	538.21	473.031	558.733	637.423	624.82	582.263	615.35	611.561	656.525	632.182	552.088	610.208
ENSRNOG00000000513	1949.67	1583.46	1941	2030.6	1825.64	1670.25	1765.05	1969.03	1775.89	1935.89	1811.31	1902.96
ENSRNOG00000000515	0	0	0	0	0	0	0	0	0	0	1	1
ENSRNOG00000000516	0	0	0	0	1	0	1	0	0	0	0	0
ENSRNOG00000000517	1252.6	1078.84	1182.9	1324.97	1082.99	1066.29	1230.78	1259.31	1190.34	1240.45	1212.74	1222.9
ENSRNOG00000000519	570	411.997	510.182	509.485	514.004	476	439.001	469.999	418.158	480	490	539
ENSRNOG00000000520	2492.51	2287.86	2039.4	2020.09	1903.98	1812.3	1849.59	2437.05	1894.27	2013.78	2008.87	2159.45
ENSRNOG00000000521	108	91	74	113	70	97	92	124	88	103	109.139	138.036
ENSRNOG00000000522	1782.12	1562.96	2204.72	2631.25	2172.43	1841.69	2150	2084.95	2018.14	2401.64	1989.03	2277.05
ENSRNOG00000000523	417.195	364	474	438.003	429.013	357	425	454.051	379.001	418	373.012	428
ENSRNOG00000000524	2184.44	1813.47	2105.18	2202.77	2038.86	1929.79	2077.02	2500.55	2073.34	2273.54	1933.98	2239.74
ENSRNOG00000000525	130	149	170	176	144	146.001	122	131	136	146	137.027	169
ENSRNOG00000000527	14780.3	12408.6	15271.2	15988.2	15325.2	13769.1	13728.5	15552.7	14099.4	15502	13222.6	15561.6
ENSRNOG00000000528	87	55	87	90	127	102	83	112.002	99.47	115	123	114
ENSRNOG00000000529	10	16	13	10	14	7	13	16	21	20	18	18
ENSRNOG00000000532	2981.48	2342.21	3047.1	3192.43	2894.02	2783.14	2991.2	3113.75	2974.37	3266.94	3019.54	3145.32
ENSRNOG00000000536	882.936	567	762.045	786.036	742.244	712	923.364	917.668	1007	1026.25	1050.01	1128
ENSRNOG00000000540	1102.01	930.145	1215.09	1228	1125	1116.01	1225	1315.55	1257.26	1405.48	1295.82	1390.09
ENSRNOG00000000541	5985.99	5139.64	5728.65	5736.21	5390.74	4990.97	5355.76	6473.37	5114.95	5471.3	4924.97	5290.75
ENSRNOG00000000542	610.992	488	471.029	515	449	432	519	585.082	418.563	495.022	411	509.064
ENSRNOG00000000543	0	1	1	0	1	1	1	4	1	1	2	1
ENSRNOG00000000546	92.001	93	83	95	88	82	89	100	95	87	82.048	93
ENSRNOG00000000547	13937.7	11331.8	10958.5	11519.4	10198	9897.65	10463.8	13157.3	10630.1	11973.2	11951.4	11946.8
ENSRNOG00000000551	477	432	382	446.153	463.733	404	365	498	385	345.882	342.884	383
ENSRNOG00000000552	2	0	3	3	6	4	8	4	1	6	3	5
ENSRNOG00000000556	0	0	1	0	0	0	0	0	0	0	0	0
ENSRNOG00000000557	4020.66	3320.91	3746.32	3817.13	3574.91	3386.01	3274.66	4004.07	3373.32	3668.13	3319.3	3663
ENSRNOG00000000559	5	3	2	0	1	2	5	3	2	4	4	5
ENSRNOG00000000560	399	305	391.095	418	323.083	359.914	374	444	324	384	323.146	409.975
ENSRNOG00000000561	141	100.032	126	112	153	126	155	138.043	136	148	149.318	186.012
ENSRNOG00000000562	1	1	0	0	0	0	0	1	0	0	0	1
ENSRNOG00000000563	6	4	2	1	6	3	3	2	9	2	5	2
ENSRNOG00000000564	3	7	5	2	3	2	5	5	3	0	1	2
ENSRNOG00000000565	1089	792.298	809.891	868	854.003	898.992	744.991	956.105	820.055	858.894	929.424	987.169
ENSRNOG00000000566	151	75	116	92.004	120	129	126	139.119	89	77	106	116
ENSRNOG00000000567	1594.05	1322.11	1400.07	1265	1386.56	1531.01	1531	1776.04	1667.41	1594.99	1735.07	2010.97
ENSRNOG00000000568	578	539	634.182	591.034	565.08	572	560	567.266	564.014	628.001	558.114	557.863
ENSRNOG00000000569	892	740.996	1123	1030.01	1109.09	1082.09	1111.96	1166.12	949.738	1127	920.652	1078.55
ENSRNOG00000000571	45449.8	34443.5	41490.1	43849.8	42909.3	41659.3	41391.6	45421.6	40888.7	44068.1	40518.4	44475.5
ENSRNOG00000000572	258	215.382	243	224	214.633	267.026	199	255.006	240	237	259.024	272
ENSRNOG00000000574	391.225	306.624	343.706	359.782	435.321	384.752	443.572	486.101	358.409	372.661	278.588	400.207
ENSRNOG00000000576	303	280	303.001	301	280.999	268.999	257	335	292.062	304	257.967	307.999
ENSRNOG00000000579	2004.19	1856.98	1285.09	1110	1260.1	1353.53	1227	1591.17	1255.04	1117.05	1476.01	1347.89
ENSRNOG00000000580	0	0	1	0	0	0	0	0	1	0	0	1
ENSRNOG00000000581	4941.56	4804.53	4904.43	5389.02	4126.74	3752.26	3380.36	4298.69	4665.35	5243.9	3668.01	4027.5
ENSRNOG00000000582	570.002	593.983	616	687.131	541.213	502.035	550	596.017	579.127	665.815	505.152	568.001
ENSRNOG00000000583	2639	2339.83	2491.36	2655.69	2211.93	2210.26	2278.32	2603.16	2530.27	2714.2	2590.18	2797.08
ENSRNOG00000000585	3070.46	2643.88	2741.39	2876.43	2414.03	2281.32	2434	3259.62	2575.28	2706.97	2684.56	2826.61
ENSRNOG00000000586	567	474.996	559.018	544.041	576.602	508.926	492	573	461.91	469	469	533.009
ENSRNOG00000000587	616	519.062	504.004	540.996	559	488	479.915	626.197	500	527	401.148	503.998
ENSRNOG00000000588	7	5	8	7	10	7	3	9	11	6	12	3
ENSRNOG00000000589	102.697	74.247	103.757	109.534	82.583	91.904	79.386	97.503	81.62	102.397	106.056	90.278
ENSRNOG00000000590	99.372	73.593	72.381	73.521	92.785	84.13	92.771	125.277	88.562	95.38	68.539	81.56
ENSRNOG00000000593	1665.37	1368	1465.22	1463.16	1292.6	1316.01	1530	1783.88	1712.29	1835.97	1855.23	1963.62
ENSRNOG00000000595	55	39.136	41.078	50.094	37.023	47	63	57	54	58	59.035	63.001
ENSRNOG00000000596	4415.3	3762.08	4424.95	4463.32	4391.11	4160.95	4515.76	4622.46	4474.08	4655.27	4291.06	4639.71
ENSRNOG00000000597	0	1	1	8	0	1	1	3	2	4	1	2
ENSRNOG00000000598	122	76	75	97	89.002	69	81	71.011	60	74	83.827	64
ENSRNOG00000000599	187	136	144	139	159	162	227	206.013	195	208	255	267
ENSRNOG00000000604	2386.07	2124	2118.74	2173.85	1996.96	1936.05	1990.84	2338.58	1943.35	2089.2	1981.98	2137.55
ENSRNOG00000000605	16	9	9	5	7	11	8	4	8	15	7	8
ENSRNOG00000000606	155.999	99.999	117	121.001	96.001	128	140	149	166	177.001	188	173.909
ENSRNOG00000000607	0	0	0	0	0	0	0	0	0	0	0	0
ENSRNOG00000000609	678	596.199	560	577.106	577.697	605	669.004	766.357	605.763	642.283	684	746.001
ENSRNOG00000000610	1793	1507.47	1668	1640.39	1587.08	1451.26	1427	1803.78	1453.98	1514.01	1430.94	1650
ENSRNOG00000000611	895	833	719.568	697.85	694.05	674.623	588	908.812	681.668	692	711.386	707.945
ENSRNOG00000000613	705.16	556.85	584.818	606.088	594.054	546	539.007	722	537	573.188	514.768	591.405
ENSRNOG00000000614	59	39	45	32.022	41	48	40	40	36	40	52	57.001
ENSRNOG00000000618	362	316	365	366.997	322	329	377.036	448.373	416	483.99	456.588	491
ENSRNOG00000000630	0	0	0	0	0	0	0	0	0	0	0	0
ENSRNOG00000000632	13	14	20	17	10	18	18	19	17	18	16	16
ENSRNOG00000000633	122	96.007	101	87	105	94	152	161.051	111	153	171	196
ENSRNOG00000000634	319	301	259	268	239	257.09	265.412	314	253.072	300	304	313.001
ENSRNOG00000000635	489	348.92	500	415	424	441	629	653.232	576.201	669.099	708.016	744.987
ENSRNOG00000000636	0	0	0	0	0	0	0	0	0	0	0	0
ENSRNOG00000000638	8197.41	7248.4	8540.25	8051.61	7193.48	7058.09	7726.31	8580.91	8133.9	8152.09	8032.43	8917.55
ENSRNOG00000000640	119	64	82	51	123.012	125	295	316	221	244.993	332.027	321.197
ENSRNOG00000000641	394.737	358.015	334.642	394.071	335.029	321.978	367.138	428.965	334.876	405.995	292.341	312.247
ENSRNOG00000000645	2087.2	1870.63	1759.96	1459.36	1643.72	1818.39	1584.04	2012.69	1934.02	1839.55	1901.15	1983.98
ENSRNOG00000000648	2094.03	1650	1774.43	1759.79	1644.1	1726	2095	2403.53	2102.76	2489.02	2428.06	2488.05
ENSRNOG00000000653	0	1	0	0	0	0	0	0	0	0	0	0
ENSRNOG00000000655	96	68	74	77	77.014	81	108	113	79	85	93	90
ENSRNOG00000000657	3268.09	2773.08	2533.36	2507.02	2227.08	2248.84	2357.05	3165.84	2625.58	2481.84	2793.15	2778.84
ENSRNOG00000000658	81	83	64	64	64	96	82	109	91	98	96	111.001
ENSRNOG00000000661	638	519	552	554	542.363	531.06	469	542.55	556	644	615.005	615.374
ENSRNOG00000000662	298	265	289	293.994	294.317	269.007	263.615	325.012	261	322.662	221.003	287
ENSRNOG00000000663	907.35	747.909	972.54	1045	973	916	944	1014	881	1014.83	804.039	893.029
ENSRNOG00000000664	521	448	505.062	557	579	545.946	451.496	566	536.862	568.17	488	589.03
ENSRNOG00000000665	2372.94	2050.59	2261.3	2166.62	2119.34	2061.67	1820.41	2267.16	2092	2298.24	1892.56	2147.99
ENSRNOG00000000691	0	1	2	3	0	1	1	0	1	2	1	1
ENSRNOG00000000692	52	36	49	45	62	52	49	37	47	40.064	45	61
ENSRNOG00000000693	7064.08	5786.42	7372.8	8124.21	7256.7	6679.31	6741.84	7491.73	7057.05	7619.5	6897.09	7797.3
ENSRNOG00000000695	836.074	602	795.462	800.168	731.709	817	866.044	860.007	841.125	898.001	924.5	915.967
ENSRNOG00000000697	3873.15	3140.18	3523.57	3684.82	3560.75	3322.54	3561.49	3883.81	3448.91	3706.49	3609.7	3825.72
ENSRNOG00000000699	1102.25	834.932	1333.01	1247.98	1319.19	1226.14	1272.14	1216.03	1092.9	1231.91	1075.58	1338.4
ENSRNOG00000000700	398	324	634.048	542	488.988	477.445	496	526.128	383.093	392	419.066	497.006
ENSRNOG00000000701	1737	1424.96	1715.62	1696.9	1709.04	1690.1	1579.08	1843.85	1564.98	1681.02	1417.37	1756.85
ENSRNOG00000000702	1111	906.42	1106.4	1199.9	1115.09	999.012	1030	1108	995.072	1123.36	1101.07	1151
ENSRNOG00000000704	144	91	168	145	164	151	179	198	140.013	137.022	132	165
ENSRNOG00000000708	1836.29	1038.6	1572.62	1437.09	1703.11	1543.08	1641	1709.28	1367.26	1607.57	1712.32	1760.17
ENSRNOG00000000713	0	0	0	1	0	1	0	1.002	0	0	0	0
ENSRNOG00000000715	0	0	1	0	0	0	3	0	0	0	1	1
ENSRNOG00000000716	40	21	13	15	20	19	30	30	13	21	16	28
ENSRNOG00000000718	1165	1078	902	795	705.677	674	583	972.913	873	798.366	830.978	869
ENSRNOG00000000720	361	329	320.711	289	300.89	298.183	242	409	289.003	261	292	345
ENSRNOG00000000726	1	1	0	0	0	0	1.002	1	0	0	0	0
ENSRNOG00000000728	15	15	11	3	5	8	10	6	5	1.004	3	1
ENSRNOG00000000729	163	126.075	146	137	129	129.006	99.999	136.007	73	120	124	125
ENSRNOG00000000746	0	0	0	0	0	0	0	0	0	0	0	0
ENSRNOG00000000759	0	0	0	0	0	0	0	0	2	0	0	0
ENSRNOG00000000763	319.074	270.762	273.732	341.982	278	278.993	277.355	333.256	283.267	265.982	278.924	272.944
ENSRNOG00000000765	0	0	0	0	0	0	0	0	0	0	1	0
ENSRNOG00000000767	6	2	4	6	2	6	2	4	4	3	1	1
ENSRNOG00000000768	0	0	1	0	1	0	0	2	0	1	1	1
ENSRNOG00000000774	38513.3	31132.1	38379.6	40353.9	38331.7	37279.2	38977.4	39799	37570.4	40520.8	36755.6	41049.6
ENSRNOG00000000775	4483.78	4114.05	3793.69	3299.28	3859.45	4153.99	3275	4737.56	4242.28	4179.78	3954.75	4070.22
ENSRNOG00000000777	192.484	131.266	142.826	171.281	167.391	155.724	186.809	180.754	149.151	153.358	158.199	141.519
ENSRNOG00000000778	86.942	57.578	69.569	60.914	57.807	66.32	59.284	79.342	60.732	73.672	70.409	62.471
ENSRNOG00000000779	180	157	161	173	170	160	167	225.069	189	186	176.135	176.131
ENSRNOG00000000780	2201.86	1781.24	2061.08	2195.74	2185.87	2014.38	1998	2187.48	1935.01	2147.35	1836.01	2102.47
ENSRNOG00000000781	328.469	248.897	284.714	310.341	313.786	264.296	244.91	238	244.853	276.546	229.964	229.866
ENSRNOG00000000782	5	0	0	1	1	1	0	1	1	1	0	0
ENSRNOG00000000783	0	0	0	0	0	0	0	0	0	0	0	0
ENSRNOG00000000785	635.773	550.72	545.45	548.363	459.322	518.648	454.796	559.794	454.967	518.031	645.834	578.71
ENSRNOG00000000786	129.261	113.063	114.544	132.346	157.836	123.989	150.751	165.663	135.893	135.769	117.614	119.619
ENSRNOG00000000795	117.531	94.585	107.394	115.679	110.336	113.488	50.747	49.543	50.374	45.369	55.864	69.702
ENSRNOG00000000796	5262.76	4376.81	4475.96	4447.26	3627.8	3610.52	3989	5419.41	4231.71	4832.51	5004.25	4908.6
ENSRNOG00000000798	2892.67	2465.99	3048.1	3381.06	3266.97	3025.3	3156	3105.63	3007.6	3172.11	2814.39	3142.58
ENSRNOG00000000799	2442	2032.12	2305.26	2358.9	2322.3	2203.22	2387.01	2569.55	2165.41	2378.01	2294.71	2320.98
ENSRNOG00000000800	3502	3412.45	2866.96	3021.93	2929.61	2896.98	3137.49	3660.57	3391.42	3358.01	3643.2	4115.55
ENSRNOG00000000801	407	348	346	334	330.638	304.04	334	382.058	290.176	341	361.998	369
ENSRNOG00000000802	246	187	225	204	157	194	216	266	247	248	245	289
ENSRNOG00000000804	749	599.112	617.001	693	676.419	641.895	700	785	667.113	738.647	639.999	675.808
ENSRNOG00000000805	11112.2	9672.81	12064	10716.7	11496.3	11734.9	10841.6	12339	10912.6	10963.4	10269.6	11591.1
ENSRNOG00000000808	881.711	760.904	742	756.656	750.793	647.274	661.391	887.433	697	788.027	777.229	812
ENSRNOG00000000809	2863.03	2259.66	2810.37	3078.15	2802.55	2748.54	2858.1	2789.22	2748.22	2953.84	2692.14	2911.47
ENSRNOG00000000811	15	8	17	8	18.062	20	22	24	13	15	12.001	17
ENSRNOG00000000814	2159.04	1791.52	1841.74	1675.24	1972.98	1911.07	2370.01	2785.07	1670.9	1724.41	1731.01	2085.12
ENSRNOG00000000815	504	476.92	472	451.87	447.007	468.002	408	587.053	501.09	490	473.829	465
ENSRNOG00000000818	256	197	290	246	268	269	306	282	253	279	315	288
ENSRNOG00000000823	2804.71	2271.46	2413.64	2358.02	2073.02	1964.1	2213.36	2793.93	2265.18	2584.16	2624.09	2569.55
ENSRNOG00000000824	149	134	151.001	151	125.001	134	129.045	154.2	153	132.417	163	157.007
ENSRNOG00000000825	30	7	22	19	16	9.02	16	22	15	15	10	20
ENSRNOG00000000826	1979.89	1571.03	1980.78	2091.05	2082.71	1875.47	1820.94	2030.16	1768.1	2010.76	1805.27	1908
ENSRNOG00000000827	47	45.675	46	34	49	42.773	46.984	42.002	42	67	42	65
ENSRNOG00000000831	410	350	366	407	373	357	348	411	389.033	419.572	342	409
ENSRNOG00000000833	527	437.349	591.939	609	581.059	514	541	561	541.132	611	600.682	639
ENSRNOG00000000838	2	2	1	0	3	0	0	2	2	2	1	2
ENSRNOG00000000839	269	217.08	246.383	258.743	316.239	260	259.661	267	253.001	258.027	261	285
ENSRNOG00000000840	12069.2	9384.71	11245.6	11410.7	11122.7	10457.3	10732.1	12560.4	10104.4	10765.6	10126.1	11215.2
ENSRNOG00000000841	3686.16	3047.36	3259.79	3339.04	3417.61	3273.39	3059	3353.61	2843.69	3259.27	3275.21	3275.09
ENSRNOG00000000842	91.748	67.124	130.192	70.619	129.581	173.532	133.714	114.969	46.183	121.597	79.298	119.507
ENSRNOG00000000846	0	0	0	0	0	0	0	0	0	0	0	0
ENSRNOG00000000847	2489.02	1882.37	2168.54	2318.46	2342.19	2165.45	2127.05	2314.16	2117.23	2180.51	1974.11	2277.93
ENSRNOG00000000848	343.261	279.001	383.576	371.003	398.011	300	329	336.001	327	360	289.983	322
ENSRNOG00000000850	16.052	9	14	14	13	11	9	18.058	11	8	13	14
ENSRNOG00000000851	5157.71	3791.28	5078.29	5431.9	5508.22	4910.68	5056.23	5044.81	4973.82	5396.46	5063.05	5573.24
ENSRNOG00000000852	10522.8	7869.31	11927.8	11085.9	11860.8	12183	14212.7	12266.9	13499.9	14081.7	13469.7	15277.9
ENSRNOG00000000853	394	329	447.999	375	445	405	408	486.815	363	403.036	344	446
ENSRNOG00000000854	0	3	2	1	2	1	2	2	1	1	0	3
ENSRNOG00000000855	3	2	0	3	2	2	2	2	1	2	1	2
ENSRNOG00000000857	1	3	3	4	2	3	1	2	1	5	4	0
ENSRNOG00000000858	55	42	66	44	53	43	56	57	62	76	58	51
ENSRNOG00000000860	5.002	5	6.002	2.001	1.828	3.001	6	4	5	2.001	1	3.003
ENSRNOG00000000861	12	8	14	13	5	13	12	9	19	16	26	27
ENSRNOG00000000866	1276.15	1110.92	980.909	979.42	968.156	935	940.055	1122.14	990.299	1115.01	1045.72	1073
ENSRNOG00000000867	1210	890.656	1112	1207.12	1191.12	1164	1143.98	1167	1166.22	1182.8	1254.31	1290.89
ENSRNOG00000000869	292	183	164	155	151.998	178	184	251.399	156	179.261	212.024	184.006
ENSRNOG00000000871	0	0	0	0	0	0	0	0	1	1	0	0
ENSRNOG00000000873	0	0	2	1	0	0	2	0	1	0	0	1
ENSRNOG00000000875	1436.99	986.463	1087	1036.76	1169.38	1180.36	900.548	1226.02	948.047	1114	1285.12	1329.07
ENSRNOG00000000878	27	29	25	31	14	19	8.019	18	6	27	37	38
ENSRNOG00000000879	2374.13	1817.36	1977.79	2044.96	1854.92	1809.91	1850	2279.43	2137.94	2271.03	2165.29	2246.69
ENSRNOG00000000885	723.374	581	633	635.007	603	556	577.199	568.415	565.999	647	557.968	604.214
ENSRNOG00000000886	509	305	449	411	450	474.395	771	781.182	659.019	749.235	791.704	804.467
ENSRNOG00000000888	1796.64	1519.25	1714.94	1704.24	1605.85	1605.01	1678	1786.46	1547.54	1567.32	1464.01	1674
ENSRNOG00000000889	66.301	35.653	33.054	21.829	40.703	36.872	29.957	36.06	23	34.327	53.123	43.003
ENSRNOG00000000891	229.331	176.888	197.844	165.198	192.575	139.539	143.138	221.576	150.234	158.94	157.416	156.848
ENSRNOG00000000893	825	593	709.017	736	784.391	734.999	754	863.547	766.088	834.071	713.402	827.037
ENSRNOG00000000894	7542.18	5906.84	6797.88	6881.66	5916.39	5839.82	7618.96	7881.64	7288.2	8703.93	8642.49	9008.12
ENSRNOG00000000895	781.099	641.967	759.011	739	689.806	621.304	583	742.036	650.89	727	659	719.268
ENSRNOG00000000896	0	0	0	0	0	0	0	0	0	0	0	0
ENSRNOG00000000897	3	1	2	7	4	3	1	4	1	2	3.928	4
ENSRNOG00000000900	770	559	713.934	735.051	687.34	675.219	667	799.373	700.52	727.072	667.029	717.181
ENSRNOG00000000901	1319.33	1042.07	1276.06	1269	1204.32	1153	1136.85	1477	1030.33	1175.09	1042.6	1140.72
ENSRNOG00000000902	12213.8	10296	11142	12235.4	9589.17	8981.59	9947.8	11340.3	9203.32	10510	10145.6	10629.4
ENSRNOG00000000903	321	229	273.159	289.004	292	301.839	258	319	280	310.265	284	300.323
ENSRNOG00000000904	7	4	4	1	5	2	2	2	6	3	8	4
ENSRNOG00000000905	15	15	9	15	8	8	7	9	11	14	14	14
ENSRNOG00000000906	50	31	21	24	24	36	35	40	34	35	22	37
ENSRNOG00000000907	58	38	59	60	60.003	46	49	59	41	38	31	42
ENSRNOG00000000909	954	785.135	948	938.018	901	812.001	834	1077.11	870.665	894.292	944.884	984.437
ENSRNOG00000000913	143	114	129	131	151	128	161	183.036	143.024	170	145	181
ENSRNOG00000000917	181.072	133.85	122.401	132.962	134.484	146.1	137.813	167.845	118.599	122.906	121.924	137.685
ENSRNOG00000000918	79.333	81.47	95.681	87.574	71.815	90.888	76.864	91.801	71.613	81.996	96.901	89.174
ENSRNOG00000000920	42	38	42	44	52	33	45	44	52	52	48	42
ENSRNOG00000000922	230	181	210	224	237	260	208	237	199.001	240	181.784	221
ENSRNOG00000000923	4601.39	3795.67	3701.07	3905.74	3639.65	3397.63	3397.13	4516.91	3373.8	3784.22	3613.55	3837.49
ENSRNOG00000000924	1071	821	914	1008	850.215	855	1117	1199	1183	1215	1429.65	1512.02
ENSRNOG00000000925	437	340.001	424	429	392	375.001	349	423.433	400	416	378.462	412
ENSRNOG00000000926	54.612	16.253	46.887	24.742	19.458	22.409	16.669	53.631	23.293	33.392	28.78	79.198
ENSRNOG00000000931	813	593	711	782.007	776.076	711.49	696	686.036	736.007	805.245	849	815.975
ENSRNOG00000000934	0	1.014	0	2.001	2.003	7.076	1.027	1.862	2.776	3.001	2.174	0
ENSRNOG00000000936	319	218	309.001	293.095	317	281	228.999	296	211	249	293.217	245.02
ENSRNOG00000000937	78	63	50	92	83	71	73	87.976	83	77	81	71
ENSRNOG00000000938	5691.56	4727.99	5046.33	4913.6	4868.14	4427.5	4343.95	6045.17	4584.12	4645.21	4517.58	5284.71
ENSRNOG00000000940	528	367	564.208	397.032	436.001	469.001	774.094	764.028	568.564	717.187	990.001	1125.45
ENSRNOG00000000942	743.002	634.165	610.803	657.004	560	523	571	657.894	577	696.003	671.371	744.144
ENSRNOG00000000952	2	6	0	3	2	2	2	3	5	2	6	5
ENSRNOG00000000954	1431.64	1283.21	1339	1362.14	1309.74	1201	1239	1510.31	1179.34	1265.03	1169.02	1318.7
ENSRNOG00000000955	149.08	121	187	167	164	167	124	138.022	154	148	179	198
ENSRNOG00000000956	244	228.695	143.964	144.98	190.079	165.925	174.1	216	192.125	233	261	317.461
ENSRNOG00000000957	5585.42	5036.64	5749.46	5179.1	5584.27	5363.09	5638.18	6452.64	4722	5235.49	4569.54	5086.31
ENSRNOG00000000958	0	0	0	0	0	0	0	0	0	0	0	0
ENSRNOG00000000961	663	484.045	615	690	585.671	517	654.995	723	509.013	638	525.13	645
ENSRNOG00000000962	747	595.382	714.207	702.57	688.012	657	610	752.001	653.98	706.007	648.995	759.305
ENSRNOG00000000963	80	47	56	50	48.022	48	40	54	56	33	64	55
ENSRNOG00000000964	0	0	0	0	0	0	0	0	0	0	0	0
ENSRNOG00000000967	1166.86	937.003	1155.55	1182.29	1125.68	1099.04	1141.99	1204.68	1102.38	1193.2	1084.85	1168
ENSRNOG00000000968	2381.53	1982.32	2130.26	2257.57	2058.95	1795.72	2019	2369.46	1838.15	2078.15	1853.74	2091.08
ENSRNOG00000000969	0	0	1	1	0	0	0	0	0	1	0	0
ENSRNOG00000000973	0	0	0	0	0	0	0	0	0	0	0	0
ENSRNOG00000000974	638	489.001	631.166	545.999	678.011	638.284	652	642.214	612.573	614.001	598.385	636
ENSRNOG00000000975	1224.5	937.157	1154.67	1117.99	1144.61	1043.44	1166.4	1282.19	1194.13	1264.04	1078.28	1182.42
ENSRNOG00000000977	1557.54	1156.54	1391.45	1505.32	1403.62	1478.95	1572.12	1700.55	1587.19	1732.78	1709.52	1877.12
ENSRNOG00000000978	109.492	86.731	56.483	48.393	64.827	56.42	33.284	84.478	69.924	50.786	72.297	77.92
ENSRNOG00000000981	944.997	701.997	966.004	991.067	991	877	882	961.747	869.172	990.32	973.204	1053.15
ENSRNOG00000000983	274.054	223	233.086	251	236	212.639	206	282	240	254	240.304	232
ENSRNOG00000000985	473.001	387	487.951	503.007	548.918	500	416.063	437.04	496.218	491	437.025	440.21
ENSRNOG00000000986	651	498.999	631	646.405	647.275	619	640	630	615.004	637.036	645.205	699.22
ENSRNOG00000000987	552.586	536.929	586	612.942	545.08	543	517	590.779	518	618.758	540.26	631.12
ENSRNOG00000000988	875.223	670.736	808	845.965	835.013	799.164	768.577	807.203	785	858.118	760.027	891
ENSRNOG00000000989	2041.4	1761.47	1806.65	1910.33	1637.87	1482.95	1544	2061	1768.98	1906.62	1415.84	1618.84
ENSRNOG00000000990	3206.99	2686.76	2835	2994.17	3187.36	2902.66	3158.95	3529.28	2748.43	2904.34	2619.46	2795.99
ENSRNOG00000000991	247.139	220	318	280	392	305	314	341	289.006	361.013	273.001	326
ENSRNOG00000000993	0	15	0	0	0	0	0	1	0	0	0	0
ENSRNOG00000000994	45.001	28	53	35	48.999	49	50.001	41.999	33	53	33	60
ENSRNOG00000000996	8492.71	7712.57	7917.54	8652.87	7698.83	6952.46	7649.2	8462.41	7351.35	8309.77	7393.23	8393.11
ENSRNOG00000000999	1668	1354	1750	1738.22	1484.59	1477.8	1568.91	1685.17	1502.3	1641.25	1516.9	1526.66
ENSRNOG00000001001	0	0	0	0	0	0	0	0	1	0	0	0
ENSRNOG00000001003	1296	1038	1358.64	1341.04	1332.48	1144.96	1233	1391.86	1113.77	1207.45	1107.69	1238.2
ENSRNOG00000001004	4553.86	3419.92	4840.28	4887.17	4338.9	4297.28	5176.66	4736.48	4851.42	5487.69	5374.04	5783.79
ENSRNOG00000001005	0	0	0	0	1	0	0	0	0	0	0	0
ENSRNOG00000001006	1864.52	1382.04	1754.36	1946.49	1759.07	1556.15	1654	1831.99	1690	1780.35	1798.96	1928.9
ENSRNOG00000001007	8	2	1	2	3	3	9	8	5	9	10	8
ENSRNOG00000001009	912	766.169	870.982	895.198	877.244	863	768	869.746	829.241	894	708.59	895.323
ENSRNOG00000001010	5127.03	3958.78	5495.46	5622.85	5125.35	4664.48	5220	5547.84	5278.1	5598.71	5164.44	5658.21
ENSRNOG00000001017	0	0	0	0	0	0	0	0	0	0	0	0
ENSRNOG00000001027	1	0	0	0	0	0	2	0	0	0	0	0
ENSRNOG00000001030	15137.1	12884.6	16584.8	17311.9	14191.1	13517.4	12509.1	15176.3	14337.1	15581.3	13383	14791.6
ENSRNOG00000001031	0	0	0	0	0	0	0	0	1	0	0	1
ENSRNOG00000001032	931.996	804.022	809.484	838.997	787.189	810	727	1010.05	744.769	851.68	788.008	884.789
ENSRNOG00000001033	642	550	529.522	598	620.674	550	594	637.569	582.286	614.432	597	585.891
ENSRNOG00000001034	2817.66	2208.36	2809.25	2999.73	2828.42	2658.58	2767	2812.83	2665.52	3017.13	2605.59	3006.95
ENSRNOG00000001035	408.814	294.784	364.789	400.051	354.066	319.252	320.217	396.091	322.773	351.051	352.652	350.271
ENSRNOG00000001036	311	208	225	217.109	184	212	186	250	155.001	265	305.002	219
ENSRNOG00000001037	368.762	325.05	347.684	350.455	356.774	296.983	360.703	449.476	371.538	421.387	401.761	371.911
ENSRNOG00000001039	620.019	529	554	619.205	627	552.228	511	595.97	549.044	596.024	569.056	577.214
ENSRNOG00000001040	580	441	456	473	491.555	433.045	481	655	479.491	533.073	565.022	513
ENSRNOG00000001043	253	240	247	275	263.02	238	239	286	226	262.888	251	246
ENSRNOG00000001044	648.369	457	607	538.677	583.186	511	517	577	495.021	537.085	486	521
ENSRNOG00000001047	1353.05	1056	1137.85	1232.04	1149.16	1171.93	1209.19	1253.04	1114.18	1260.75	1194.98	1366
ENSRNOG00000001048	0	0	2	1	1	0	2	0	0	2	2	2
ENSRNOG00000001049	15268.4	13468.4	14087.5	13100.8	13364.1	12908	12141	15634.2	10938.1	11483.3	11602.4	12387.6
ENSRNOG00000001050	1996.12	1483.24	1689.48	1770.45	1706.03	1760.32	1707.26	1975.27	1663.18	1781.01	1717.62	1826.89
ENSRNOG00000001052	392	349	412	392.213	317.001	319	332	415.045	333	391.913	346.994	357.291
ENSRNOG00000001053	3405.07	3082.26	2953.82	3039.25	2792.23	2898.75	2533.27	3610.74	2846.63	2905.45	2773.96	3116.16
ENSRNOG00000001055	1067.12	889.799	951.796	1022.03	1057.27	906.026	918	1026.26	882.17	980.274	867.963	1007.95
ENSRNOG00000001056	1224	1070.37	1393.25	1464	1556.36	1533.58	1228	1445	1356.59	1379.74	1173.71	1422.26
ENSRNOG00000001058	936.091	680	760	768	840.603	774.718	842	904	757.006	812.368	790.181	813.874
ENSRNOG00000001059	432.969	357.345	356.949	353.202	374.672	369.033	401.334	474.786	394.269	420.361	424.874	465.691
ENSRNOG00000001060	699.028	607	622.548	647.151	636.766	598.06	661.066	742.279	541.97	642	589.034	625.991
ENSRNOG00000001061	618	545	624	622.007	621.028	556.002	514.165	613.982	525.443	610	518.808	596
ENSRNOG00000001064	3241.13	2688.38	2697.01	2711.99	2347.26	2363.2	2865.01	3304.46	2848.5	3072.4	3001.63	3119.92
ENSRNOG00000001065	807.484	716.711	807.015	951.057	825.662	856	930	973.843	858.51	945	901.668	929.011
ENSRNOG00000001066	1	0	3	2	1	1	2	2	2	1	2	1
ENSRNOG00000001068	4094.68	3373.7	3830.39	4000.64	3779.71	3589.78	4045.85	4588.95	4060.57	4296.68	3898.56	4246.59
ENSRNOG00000001069	306	251	301	298	305.711	270.012	336	380.421	343.237	368.986	327.002	376
ENSRNOG00000001070	1617.42	1464.7	1661	1528.19	1618.62	1620.51	1310.89	1819.81	1386.18	1429.99	1332.32	1609.99
ENSRNOG00000001071	0	2.544	1.195	1.242	1.697	1.185	0	1.696	0	0	1.169	0
ENSRNOG00000001072	941.03	703.005	801	916.002	766.007	791.021	1021.02	1091.12	1068.97	1102	1011.04	1065.03
ENSRNOG00000001073	500.177	417.844	430.315	459.915	456.024	407.738	496.642	600.57	438.486	421.336	389.169	451.028
ENSRNOG00000001074	180	137	146	143	126	143	195	197	179.047	192	211	212.044
ENSRNOG00000001079	1041	815	903	994.036	908.124	818.903	876	969	952.207	909	857.362	973.993
ENSRNOG00000001080	1190.67	968	1092.44	1226.82	1236.89	1118	1147	1365.61	1199.71	1320	1056.11	1243.94
ENSRNOG00000001081	212	181	196	191	182.109	160	151	196.924	162	151	167	187
ENSRNOG00000001082	1104	981.046	1173	1241.07	1228.91	995.187	1178	1269.86	1075.77	1271.16	1151.25	1357.83
ENSRNOG00000001083	906.791	774	813	847.008	798.995	781.046	710.659	982.021	764	826	748.815	929.007
ENSRNOG00000001086	1060	931.672	960	1081.59	1041.71	956.141	1156.26	1200	1059.13	1259.79	1168.92	1290.04
ENSRNOG00000001088	187	148	149	142	159	136	161	201	183	224	141	172
ENSRNOG00000001090	226	163	170.057	194	166.002	170.999	181	212.926	195	203	214.011	244.058
ENSRNOG00000001091	1836	1425.27	1604	1573.21	1775.62	1767.37	1765.05	1851.75	1861.19	1935.78	1919.81	2017.02
ENSRNOG00000001092	8	1	2	9	4	1	3	4	8	4	12	11
ENSRNOG00000001094	419	338	448.097	431.097	465	442.575	554.158	484.005	423	444.017	474	525.045
ENSRNOG00000001098	5100.77	4070.39	4261.38	4105.56	3656.68	3902.88	4098.57	5231.64	4164.8	4564.28	4580.69	4876.85
ENSRNOG00000001099	229.514	198.373	188	214.387	182.651	192.012	184.34	240.915	193.002	226.246	184.346	226.015
ENSRNOG00000001101	1474.01	1043.29	1502.3	1465.75	1392.69	1321.62	1390	1467.72	1445.57	1584.17	1351.26	1441
ENSRNOG00000001103	289	159.021	235	191	266	250.112	326	282.066	258	295.001	326	352
ENSRNOG00000001104	181	143	215	232	231.11	228.198	324	277.162	342	371.331	303	321
ENSRNOG00000001106	1596	1385.75	1236.94	1380.94	1350.24	1308	1254	1710.04	1312	1337.23	1230.9	1329.95
ENSRNOG00000001108	705.338	532.566	580.753	577.763	550.756	564.182	591.243	712.447	553.141	619.527	650.621	563.328
ENSRNOG00000001111	110	85	83	100	81	82	113	119	85	91	113.005	123
ENSRNOG00000001113	6794.74	5549.05	7211.78	6964.27	7463.46	7430.55	6916.14	7596.62	6290.08	6718.24	6157.8	7223.33
ENSRNOG00000001114	1321	983.572	1162	1199.1	1220	1114.4	1214	1338.57	1114.47	1196.46	1292.06	1409.19
ENSRNOG00000001115	508	433.256	474	560.197	493.282	517	532	491.079	433.477	463.438	647.408	750.053
ENSRNOG00000001117	471	431	592	600.989	575.385	567	722	725	768.454	787.796	693.021	756.932
ENSRNOG00000001120	2103	1873.56	2420.18	2329.61	2069.18	2156.49	2663.52	2635.13	2745.03	2754.23	2848.74	3212
ENSRNOG00000001123	343	301	407	352	337.322	288	343	405	408	410.951	431	454
ENSRNOG00000001124	3290.82	2472.91	3106.97	3238.38	3129.42	2882.22	3059.06	3318.76	3005.16	3289.35	3049.36	3232.39
ENSRNOG00000001126	958	711	855	900.379	930.077	841.989	905	917	803.524	918.303	878.946	927.403
ENSRNOG00000001128	2309	1923.73	2354.72	2436.26	2425.07	2054.92	2319.24	2585.78	2288.97	2575.07	2006.3	2488.59
ENSRNOG00000001129	2541.58	1921.96	2578.34	2506.87	2561.55	2382.74	2334.44	2655.78	2440.76	2704.95	2488.14	2723.83
ENSRNOG00000001130	605	270	596.001	446	634.252	582	958	896	652.984	675	806.935	893.002
ENSRNOG00000001134	526.715	469.116	488.952	489.152	493.915	480.597	433.62	592.387	498.039	541.412	492.232	500.749
ENSRNOG00000001135	7730.76	6183.73	7769.04	7373.23	8168.12	7485.11	7279.87	7767.51	6781.06	7391.41	6766.27	7692.34
ENSRNOG00000001136	12461.3	9315.44	12213.6	12222.4	13015.1	11685.3	10773.3	13390.6	10984.8	11675.2	10384.4	12373.5
ENSRNOG00000001138	1059.7	809.77	987.162	1026	945.768	932	1052.01	1122.25	1005.24	1058.9	1015.15	1045.9
ENSRNOG00000001139	3532.28	3155.28	3520.86	3819.72	3522.82	3358.73	3280.14	3685.54	3437.26	3687.79	3251.15	3631.07
ENSRNOG00000001141	494.042	305	476	455.501	459.588	497	579.116	579	521.201	599	677.964	651.446
ENSRNOG00000001142	286	257	224	254	287	267	253	293	286.19	315	307.924	305.273
ENSRNOG00000001143	669.029	419	621.628	641.016	633.883	654	912.016	838.102	776.161	770.001	946.494	921
ENSRNOG00000001148	8766.09	7777.35	9746.94	9231.67	10240.3	9537.07	8809.85	10444.2	9202.65	9780.7	7999.83	9517.99
ENSRNOG00000001149	612.999	485.244	624	729.948	646.947	601.792	657	629.68	650.006	690.007	695	727.865
ENSRNOG00000001151	66	83.533	73	63	79.175	67	50	85	79	77.037	64	85
ENSRNOG00000001152	4	0	0	1	5	2	0	4	3	0	3	3
ENSRNOG00000001153	3	2	3	2	4	5	1	0	3	0	3	4
ENSRNOG00000001156	956	790.959	989.001	913.012	981.36	994.084	992	992.989	923.067	955	933.396	1082.58
ENSRNOG00000001157	15.645	25.989	14	17.579	33.613	30.982	13	24.003	16	14	14	12
ENSRNOG00000001158	1998.82	1775	1901.17	1981.03	1728.85	1689.01	1880.03	1992.98	1835.03	2039.57	2061.37	2048.48
ENSRNOG00000001159	2	0	1	1	0	0	4	7	4	6	6	6
ENSRNOG00000001160	546	430	485.204	490.008	512.255	443	456	575.098	465.038	508	396.076	441.109
ENSRNOG00000001162	0	0	0	0	0	0	0	0	0	0	0	0
ENSRNOG00000001163	301.971	263.073	209.005	214.584	232.908	209.949	203.297	229.357	214.817	228.863	226.944	251.542
ENSRNOG00000001164	0	0	0	0	0	0	0	0	0	0	0	0
ENSRNOG00000001165	0	0	0	0	0	0	0	0	0	0	0	1
ENSRNOG00000001167	15	21	32	22	17	15	29	28	11	11	28	19
ENSRNOG00000001169	123	143	199	172	169	126	155	151	132	158	158	161
ENSRNOG00000001170	8558.52	6955.35	8936.23	8541.48	9101.31	8396.27	8505.57	9200.3	8066.25	8647.24	7266.28	8937.92
ENSRNOG00000001171	680.672	581.181	623	679.859	652.007	584	659	738.001	617	701.951	605.053	608
ENSRNOG00000001172	6546.77	5104.33	6945.77	6697.97	7133.08	6691.07	6578.47	6395.01	6400.32	6814.58	6056.61	7175.16
ENSRNOG00000001173	1740.46	1227	1778.81	1564.76	1634.55	1641.16	1653	1671.41	1336.29	1408.31	1347.68	1557.14
ENSRNOG00000001174	429.103	237.57	402.096	334.022	480	474.804	396	430	170	242.031	347	389
ENSRNOG00000001177	436	323	400	355.012	411.075	463.053	439	428.006	367	380.066	348	442
ENSRNOG00000001178	2398.69	1788.73	2099.41	2069.16	1969.72	1927.91	1794	2194.79	1918.43	2046.38	2054.6	2144.11
ENSRNOG00000001181	151	109	121	130	173	140	137	170	143	149	119	140.104
ENSRNOG00000001182	1512.04	1251.57	1430.4	1469.62	1445.73	1270.74	1365.57	1670.34	1294.33	1306.29	1223.98	1424.85
ENSRNOG00000001183	0	0	0	1	0	2	0	0	0	0	0	1
ENSRNOG00000001184	322	265.25	315	341.999	295.082	280.183	303	361.033	288.104	308	315	315
ENSRNOG00000001185	6249.53	5064.94	5616.48	5985.34	6180.1	5441.58	5364.84	6345.45	5187.5	5456.56	5062.83	5738.83
ENSRNOG00000001187	6	3	5	2	7	7	6	8	5	5	7	5
ENSRNOG00000001189	61	40	64	58.111	68	64	141	144	62	72	191.102	170
ENSRNOG00000001190	970	764	863.16	807.208	810.129	824	842	935.178	918.002	959.616	992	1015.39
ENSRNOG00000001191	597.93	478	609	609	559.092	513.998	570	595.126	492.954	600.039	533.419	560
ENSRNOG00000001192	1327.1	1130.64	1235.23	1128.19	1299.93	1315.5	1236	1435.07	1345.85	1330.5	1148.35	1355.14
ENSRNOG00000001193	2	4	1	4	4	10	3	0	2	3	3	3
ENSRNOG00000001194	222	176	163.27	207.001	155	148	171	183.039	176	212	202	208.003
ENSRNOG00000001195	3	1	3	5	4	1	4	3	4	9	4	4
ENSRNOG00000001198	129	120	125	145	127	141	139	143	98	145	142	158
ENSRNOG00000001199	1017.13	826.508	1086.04	1001.8	1124.84	968.001	1002	1230.17	985	1077.99	911.752	1063
ENSRNOG00000001201	980.679	824.146	916	907.028	933	828.019	866.367	1235.71	896.863	944.12	798.506	944.691
ENSRNOG00000001203	1202.04	952.794	1080.08	1212.1	1198.56	1007.55	1133	1152	1057.28	1202	1091.9	1110.01
ENSRNOG00000001204	1449.29	1197.06	1447.79	1325.1	1453.12	1444.28	1468.96	1539.77	1436	1492.15	1433.06	1613.04
ENSRNOG00000001205	7362.39	5803.51	7251.95	7401.83	7150.16	6903.59	6850.23	7413.22	6841.94	7346.27	6872.49	7585.59
ENSRNOG00000001210	961	692.022	937.906	928.132	913.765	807.676	902	972.019	846.001	902.047	802.418	885.704
ENSRNOG00000001211	2075.78	1634.8	2042	1987	2019.91	1831.25	1793	2012.87	1762	1913.21	1697.09	2018.26
ENSRNOG00000001212	1	0	1	0	0	0	1	0	0	0	0	0
ENSRNOG00000001213	4	0	1	1	3	0	0	3	3	0	4	0
ENSRNOG00000001214	5750.81	3984.9	5412.78	5537.79	5595.49	5123.66	5394.97	5573.82	4787.05	5349.01	5038.59	5484.03
ENSRNOG00000001215	720	687.004	876.136	884.862	831.725	729	719	768.396	813.269	859.441	652.441	771.324
ENSRNOG00000001216	401	305.136	376.297	433.002	359.001	384	422	432	348.035	402.029	420.884	461.125
ENSRNOG00000001217	19	11	14	15	25	15	13	17	21	18	16	15
ENSRNOG00000001218	0	0	0	0	0	0	0	0	0	0	0	0
ENSRNOG00000001219	2	1	2	0	0	1	0	0	0	1	1	0
ENSRNOG00000001222	1295	1157.02	1411.47	1651.19	1383.93	1264	1089.07	1323.1	1250	1361.6	1132.32	1230
ENSRNOG00000001223	2300.86	1876.76	2278.66	2220.35	2463.57	2437.12	2214.85	2519.78	2189.99	2280.44	2003.4	2410.26
ENSRNOG00000001224	226.257	195.747	272.116	250.427	275.356	278.788	263.716	287.618	241.657	227.598	216.032	242.85
ENSRNOG00000001225	548.048	452	618	613.041	645.452	571.164	511	644.991	555	567.007	539.951	595.284
ENSRNOG00000001226	3	1	1	2	1	2	0	5.004	1	3	3	0
ENSRNOG00000001227	3477.31	2748.62	3053.4	3234.54	2895.12	2658.15	2867.12	3209.42	3021.79	2977.68	3240.58	3439.31
ENSRNOG00000001228	828.021	665.255	785.306	887	768.277	746.574	750	826.458	697.683	771.052	729.55	832.017
ENSRNOG00000001229	87	31	57	68	105	94	94	119	61	93	143	116
ENSRNOG00000001232	177	152.259	164	208	177.93	163	175	165	178	212	175	191.058
ENSRNOG00000001235	8297.72	7004.49	8452.15	7874.81	8385.35	8497.43	7735.22	8407.98	8816.79	9131.08	8196.71	9319.69
ENSRNOG00000001236	556.186	442.065	533	559.037	518.368	508	461	576	580	618	523.028	566.03
ENSRNOG00000001237	2011.01	1502.95	2202.95	2278.7	2210.72	2091.41	2200	2228.95	2130.96	2301.05	2275.61	2382.45
ENSRNOG00000001238	1565.31	1312.98	1239.23	1329.95	1244	1251	1310	1568.4	1236	1396	1287.04	1229.99
ENSRNOG00000001241	650.609	543	567	578	608.057	545.256	620.002	649.793	676.367	694	681.051	729.874
ENSRNOG00000001242	1786.87	1567.27	1296.96	1167	1483.82	1402.08	1268	1536.37	1639.04	1762.09	1677.21	1873.8
ENSRNOG00000001243	384.633	317.001	397	369	367	326	361	372	392.025	440.084	423.009	453.985
ENSRNOG00000001245	1323.65	902.528	1137.33	1152.47	1174.5	1019	1114.01	1224.77	980.148	1096.41	1119.03	1161.03
ENSRNOG00000001247	2653.77	1995.72	2186.18	2325.61	2089.47	1861.34	2233.13	2498.27	2142.16	2490.48	2375.92	2484.42
ENSRNOG00000001249	76	48	87	101	98	110	111	122	59	80	138	106
ENSRNOG00000001250	726	545.312	958.067	865	963.61	914.792	740	848.881	641.864	694	635.229	763.291
ENSRNOG00000001251	8	6	27	11.061	31	21	12	18	15	13	11	11
ENSRNOG00000001252	417.3	345.02	358	420	407	404.331	440	409.664	402	497.562	394.999	482
ENSRNOG00000001253	2516.61	1924.91	2314.82	2412.62	2373.82	2233.48	2211	2404.38	2104.14	2333.41	2178.42	2385.25
ENSRNOG00000001254	179	86	211.231	146.046	198	166	175	177.001	110	154	236	224
ENSRNOG00000001255	864.289	660.892	829	859.75	749.361	722	790	927	837.016	955.37	978	948.116
ENSRNOG00000001256	2641.12	2002.14	2436.15	2490.6	2240.73	2205.24	2243.8	2325.25	2062.69	2347.99	2307.14	2365.52
ENSRNOG00000001258	328.498	230.086	371.157	316.973	350.079	331.632	291.987	338.893	300.945	316.723	305.869	326.426
ENSRNOG00000001259	342	244.253	329	374	338.311	371	383	365	325.227	411.029	396	429
ENSRNOG00000001260	56	42	45	51	49	44	48	53.04	42	38	34	49
ENSRNOG00000001261	7	3	5	13	12	14	14	18	3	6	13	11
ENSRNOG00000001265	325.518	260	295	347	354	311	290	322.983	310	377.08	301	331
ENSRNOG00000001269	7754.45	7146.97	6618.66	6836.56	5973.75	5412.75	4755.64	6984.48	5714.13	6046.44	6077.68	6357.33
ENSRNOG00000001270	37.001	34	46	45	54	45.756	52.855	44	33	48	35	50
ENSRNOG00000001271	95	125	103	126	122	111	136	124	97.047	131	124	138.006
ENSRNOG00000001272	1718.09	1376.02	1734.54	1841.24	1666.32	1503	1726.54	1802.96	1682	1877.01	1821.1	1942.14
ENSRNOG00000001273	465.095	369.236	404	431	408.868	372.067	396	500	371	423.832	367.094	448
ENSRNOG00000001274	4315.6	4512.17	3986.12	4443.25	3982.64	3445.04	3494.39	4781.73	3950.4	4372.11	3555.02	4173.98
ENSRNOG00000001275	0	2	2	0	0	0	0	1	0	0	0	0
ENSRNOG00000001276	857	687.996	810.777	890	827.002	770	911.918	872.009	915.448	888.033	872.163	955.002
ENSRNOG00000001278	538	459.005	487	542.809	477.814	441.062	489.208	562.338	476	568.011	445.309	506.975
ENSRNOG00000001283	1006.21	847.289	1008.77	1026.96	1031.86	887.997	964.001	1114.83	956.925	1145.53	971.05	1066
ENSRNOG00000001284	0	0	0	0	0	0	0	0	0	0	0	0
ENSRNOG00000001285	29290.5	23021.3	25846.3	26642.4	23260.2	23637.4	26403.1	29932	25258.6	27545.5	28449.1	29155.5
ENSRNOG00000001287	33	9	25	19	35	27	21	30	15	16	35	34
ENSRNOG00000001288	517	451.018	535	469	602.78	600.999	513	549.937	519.001	572.379	474.3	611.314
ENSRNOG00000001289	466.064	390.101	473	454.076	479	408.751	441	502.156	430.958	424.759	412.159	504
ENSRNOG00000001293	1349	1073.35	1382.43	1318.36	1361.82	1239	1119	1458.01	1300.14	1390.1	1215.61	1323.65
ENSRNOG00000001294	740.005	609.003	631	592.999	574.266	569	576	686.004	639.079	672.001	604	639.184
ENSRNOG00000001295	35118.9	30204.2	37966.5	34531.2	37934.3	37625	36806.9	41128.8	32105	34972.6	28974	34982.2
ENSRNOG00000001296	550	412	458.009	443.474	515	535	527	613.001	506.217	556.013	477.203	442.001
ENSRNOG00000001297	1481.99	1302	1425.48	1538.85	1502.41	1368.13	1362	1548.26	1341.07	1544.1	1348.99	1411.18
ENSRNOG00000001298	0	0	0	0	0	0	0	0	0	0	1	0
ENSRNOG00000001299	2007	1815.23	1904.43	2143.5	1932.28	1811.01	2031	2123.85	2018.07	2232.67	1951.12	2173.01
ENSRNOG00000001300	461	425.001	425	469.23	408.691	394.845	398	432.021	472.964	534.083	505.002	547
ENSRNOG00000001302	46	28	49	54	57	49	58	39	33	41	36.002	39
ENSRNOG00000001303	961	729.237	1050.2	1128.6	903.082	950.086	1073	1149.18	920.55	1094.42	1027.01	1000.16
ENSRNOG00000001304	2640.56	1938.2	3466.64	3297.43	3086.23	2893.74	3516.41	3244.84	2806.13	3128.29	3213.79	3445.11
ENSRNOG00000001309	3762	2886.32	3617.25	3703.91	3985.43	3537.92	3689.99	3753.11	3456.73	3747.03	3231.9	3763.87
ENSRNOG00000001311	482	384	391.405	401.495	452	380.999	473	465.045	477.218	481	432.7	533
ENSRNOG00000001312	558.028	437.999	472.395	521.049	532.888	499	486.999	476	481.984	519	480.976	601
ENSRNOG00000001313	1336.6	1037	1353.04	1467.57	1357.23	1294.22	1432	1432	1187.31	1336.19	1290.17	1435.04
ENSRNOG00000001314	1641	1219.13	1449	1525	1669	1536.08	1673.13	1675.01	1438.98	1645.81	1482.88	1666.01
ENSRNOG00000001315	7.003	13	8	14	6	12	11	6	2	11	11	16
ENSRNOG00000001316	5012.35	4036.68	5091.68	4930.42	5220.95	4795.77	4711.15	5679.22	4688.82	5145.35	4780.71	5443.87
ENSRNOG00000001317	1116.53	1002.17	995.845	942.983	816.316	862.794	665.125	1088.79	812.35	899.411	900.882	906.371
ENSRNOG00000001323	521	479	471	452.031	372.089	427.92	444	630	466.193	497.046	490.346	544.159
ENSRNOG00000001324	5	12	9	4	5	2	5	5	0	3	2	1
ENSRNOG00000001325	131.927	104	147.006	155.936	158	169	152	121	123	128	121.185	140
ENSRNOG00000001329	2192	2200.87	1540.34	1397.91	1375.95	1846.04	1446.65	2150.88	2097.5	1913.39	1790.62	1839.53
ENSRNOG00000001331	1556.95	1247	1282.6	1264.76	1321	1218.46	1310	1563.69	1267.77	1363.9	1173.05	1296.06
ENSRNOG00000001333	0	0	0	0	0	0	0	0	0	0	0	0
ENSRNOG00000001335	806	594	689	673	627.049	646.501	744	899	799.908	841	871.2	840
ENSRNOG00000001336	215.726	170	302	255.758	245	212.455	224	191	220	238	255.93	336
ENSRNOG00000001337	1155	847	1099.6	1163	1068.01	1007.54	1393	1312.2	1210.27	1408.34	1369.08	1464.02
ENSRNOG00000001338	18	2	9	9	13	11	13	17	9	7	7	12
ENSRNOG00000001342	33	44	24	53	32	32	18	27.014	21	37	56	48
ENSRNOG00000001345	868	805	1061.03	1006	995.002	947.513	792	930	901.315	989	855.269	1000
ENSRNOG00000001346	3331.41	2796.76	3082.01	3018.37	2988.54	2816	2420.08	2850.69	2744.92	2872.26	2551.72	2871.43
ENSRNOG00000001347	206.422	193.279	145.681	176.881	151.115	149.741	199.332	187.179	203.899	195.625	146.985	132.099
ENSRNOG00000001348	2533.94	1986.59	2233.05	2417.97	2242.89	2071.22	2156	2596.96	2028.92	2124.03	2174.69	2338.56
ENSRNOG00000001349	342	274	362	336	400.443	398	387	385.002	401	411.114	355	378.181
ENSRNOG00000001350	1116	890.009	988.222	1098	903.591	874.873	927.801	1109	1004.02	1052.47	1056.97	1088.96
ENSRNOG00000001351	1555	1169.79	1299.9	1321.77	1378.36	1288.71	1355.65	1536.39	1286.59	1385.94	1447.32	1481.54
ENSRNOG00000001352	6508.48	4576.24	6561.4	6570.15	6020.77	6296.02	7307.9	7412.16	6122.51	7357.43	6780.67	7203.56
ENSRNOG00000001353	969.396	723	843.039	942.332	911.767	875	870	946	894.017	912.249	945.964	986.743
ENSRNOG00000001355	920.605	661	856.087	874.599	958.629	834.006	762	903.018	806.649	931.128	796.746	868.174
ENSRNOG00000001360	6	11	19	19	11	8	9	14	6	10	6	8
ENSRNOG00000001367	26	15	51	30	26	38.016	35	36	28	31	32	28
ENSRNOG00000001368	2460.01	1693.5	2967.75	2873.48	3004.86	3001	3209.01	3045.54	2588.9	2999.43	2817.92	3057.06
ENSRNOG00000001369	20.936	14	4.995	14	6	14.997	25.639	11.998	15.443	11	9	15.959
ENSRNOG00000001374	4238.95	3060.15	4376.09	4421.88	4491.5	3962.57	4077	4305.44	4240.15	4791.92	4445.98	4984.72
ENSRNOG00000001375	202	190	255	273.229	265.938	236	266	257.121	237.003	235	227	274
ENSRNOG00000001376	1326.15	1138.76	1356.05	1320.47	1327.81	1357	1151	1395.7	1314	1293.83	1149.29	1352.47
ENSRNOG00000001377	1248.95	958.371	1307.96	1308.88	1271.87	1189.16	1152.01	1208.7	1139.04	1235.1	1088.55	1242
ENSRNOG00000001379	4	3	8	9	7	7	7	8	5	9	11	11
ENSRNOG00000001383	162	93	151	149	189	182	162	127	137	129	148	160
ENSRNOG00000001385	2229.01	1857.57	2112.03	2507.22	2238.49	1954.6	2095.99	2346	2083.32	2429.18	1974.6	2286.8
ENSRNOG00000001387	761.94	658	765.046	759	730.092	689	765	782.565	678.964	826.12	741.124	816
ENSRNOG00000001388	27	8	14	11	9	17	17	14	15	14	17	10
ENSRNOG00000001389	10	6	4	13	6	4	8	8	5	8	8	9
ENSRNOG00000001391	170	136	137	181.008	165.436	172.594	176	166	162	160	139.162	217
ENSRNOG00000001392	1	0	0	1	0	0	0	0	0	0	0	0
ENSRNOG00000001396	409	336	461	509.129	538	458.578	446	418.301	467	479.007	397	449.074
ENSRNOG00000001397	493	328	392	404	418	395	392	431.928	390	491	409.005	415
ENSRNOG00000001399	0	0	0	0	0	0	0	0	0	0	0	0
ENSRNOG00000001402	279.835	205.56	266.792	278.628	213.821	251.392	276.027	274.52	282.397	278.386	259.481	292.244
ENSRNOG00000001404	1360.03	1110.97	2031.58	2360.05	1762.02	1579	1167.49	1154.24	1464.98	1555.28	1159.29	1304.82
ENSRNOG00000001407	17	10	20	24	14	7	17	11	12	15	12	11
ENSRNOG00000001408	1762.37	1367.19	1739	1687.81	1733.55	1525.38	1661.48	1868	1684	1784.33	1564.17	1766.88
ENSRNOG00000001409	7358.5	5996.31	7086.92	7450.98	7665.37	6828.09	6627.45	7405.12	6728.62	7382.77	6444.48	7502.53
ENSRNOG00000001410	555.005	427.061	531.145	503.102	520.03	484	625	581	541	594.002	750.808	760
ENSRNOG00000001412	0	1	0	0	0	0	0	0	0	0	0	0
ENSRNOG00000001414	2	3	3	9	7	11	5.003	4	3	7	1	7
ENSRNOG00000001415	3335.92	2837.53	3389.48	3473.22	3531.3	3203.16	3078.35	3788.31	3198.43	3470.32	2849.3	3337.31
ENSRNOG00000001416	2526.97	2211.57	2465.71	3146.64	2928.74	2552.02	2470	2261.27	2606.38	2804.96	2714.31	2960.61
ENSRNOG00000001417	616.001	446	612.002	640.624	601.104	577.002	554	546	557	563	539.035	620.344
ENSRNOG00000001418	795.941	656	788.004	750	808.527	720	718	865.397	758.998	830.896	614.923	769.001
ENSRNOG00000001419	20.014	18	25.003	28	25	17	28	24.003	22	20	22	24
ENSRNOG00000001420	2476.29	2043.73	2574.51	2625.75	2746.29	2499.71	2542.24	2887.94	2472.85	2563.87	2306.08	2629.91
ENSRNOG00000001422	10	7	11	10	5	6	6	9	8	11	10	13
ENSRNOG00000001424	1421.02	1029.43	1248.2	1264.72	1351.77	1420.44	1260.23	1349.06	1223.65	1360.53	1323.86	1409
ENSRNOG00000001425	52	43.33	57	62	53.003	51	52.05	58.001	65	69	51.023	56
ENSRNOG00000001427	2226.79	1861.49	2350.74	2660.76	2115.55	2042.86	2114.09	2300.77	2252.14	2414.48	2119.63	2334.38
ENSRNOG00000001428	159	114	147	155	144	151	136	162	174	168	131.001	181
ENSRNOG00000001429	331.001	336.261	335	360	364	329	284	344	369.376	358	338.007	336.616
ENSRNOG00000001430	568	522	562.901	560.744	586	529.205	572	713.164	536	568	509	558
ENSRNOG00000001431	51	37	62.314	60.028	60	70	68	61	60	73	73.136	84
ENSRNOG00000001432	311.905	217.011	283	299.135	328.999	263.999	229.001	250	264.999	283.374	217.182	227.999
ENSRNOG00000001434	0	0	0	2	0	0	0	0	0	0	0	1
ENSRNOG00000001435	72	52	67	70	74	73	59	74	69	64	69.067	82
ENSRNOG00000001436	35430.1	26288	32191.9	31375.6	30643.6	28707.9	28113.6	32217.1	27858.3	30245.8	30207.2	32453
ENSRNOG00000001439	1062.02	810	1040.65	1057.62	998.702	934	918	996.025	838.013	950	970.527	1030.2
ENSRNOG00000001440	7248.01	5617.06	6487.62	6703.57	6743.52	5923.72	6270.02	7357.3	6020.66	6736.81	6095.79	6632.96
ENSRNOG00000001441	617.347	548.627	567.333	621.938	546.429	527	476.927	546.979	545.219	582.414	543.316	553
ENSRNOG00000001442	3782.55	3593.83	4134.42	4770.09	4029.03	3662.93	3489	3713	4041.14	4387.34	3305.16	3631.92
ENSRNOG00000001443	1250	987.355	1234	1255.93	1318.11	1172.35	1143	1341.51	1210.97	1225.41	1189.45	1291.03
ENSRNOG00000001444	0	0	0	0	0	0	0	0	0	0	0	0
ENSRNOG00000001448	1399.04	1185	1519	1438.08	1277.37	1293	1318.3	1338.99	1426.76	1493	1361.58	1424.11
ENSRNOG00000001449	2231.37	1533.83	2102.36	2199.04	1974.04	1919.17	2207.93	2252.4	2135.55	2380.91	2292.98	2515.55
ENSRNOG00000001450	383	333	408	395.336	376.659	366.021	365	337	334	398	335.869	360
ENSRNOG00000001451	30	21	25.028	26	38.014	26	36	20	27	30	36	35
ENSRNOG00000001452	402	366	637.012	561.097	485.945	517	359	434	364	405	308.605	387.03
ENSRNOG00000001453	2835.7	2232.69	2502.93	2556.1	2319.01	2380.13	2508	2567.21	2141.91	2514.08	2448.27	2510.78
ENSRNOG00000001454	8356.79	6503.3	8003.86	8194.74	8330.54	7803.47	7516.45	8518.65	7373.69	7975.3	7340.17	8358.32
ENSRNOG00000001455	552	468	450.536	449	535.266	532.585	604	649.284	593	657	738.966	791.001
ENSRNOG00000001456	1314.8	1028.39	1121.95	1105.21	962.155	973	1031	1381.83	995.189	1215.04	1266.14	1335.26
ENSRNOG00000001457	419	298	366	359	371.893	321.404	349	390	318	355	329.836	385.311
ENSRNOG00000001465	4600.98	3729.8	4557.79	4029.46	4554.41	4644.65	5183.65	5647.86	5179.52	5267.18	5220.93	5832.83
ENSRNOG00000001466	0	0	0	1	0	0	0	2	0	0	0	0
ENSRNOG00000001469	98	70	78	97	93.053	75.102	115	110	109.004	123	129	129
ENSRNOG00000001470	1103	841.006	987.735	1023.79	1061.28	1107.92	1066.18	1072.1	981.987	1012.92	1039.47	1213.01
ENSRNOG00000001474	88.001	61	62	76	126.116	110	91	116	86	99.058	96	105
ENSRNOG00000001476	1	0	4	1	3	0	1	0	2	2	1	1
ENSRNOG00000001478	285.156	233	259	260.181	249	286.254	366	349.729	288.193	287.001	366	337
ENSRNOG00000001479	6543.79	5093.55	6222.69	6197.81	5741.6	5505.15	5736.12	6167.11	5579.21	6350.9	6257.33	6361.04
ENSRNOG00000001480	115	82	124	128	149	121	111	118	104	111	131	143
ENSRNOG00000001482	398.08	309	432	398.169	397.803	375.826	414	439.795	393	389	444.959	464.002
ENSRNOG00000001483	414	375.003	406.004	413.875	402.886	366	364	415.004	355.6	408.948	377	398
ENSRNOG00000001488	3902.47	3273.8	3523.42	3408.36	3485.44	3154.96	2938.14	4310.59	3271.05	3514.18	3019.11	3542.26
ENSRNOG00000001489	311	320.994	289	272	254	282	263	310.001	267.009	293	269	276
ENSRNOG00000001490	429	366.317	339	333.758	369.299	327.382	326.998	414.286	309.994	346	338.013	413.304
ENSRNOG00000001492	8397.97	6778.68	8426.8	9418.09	8830.91	7755	9070.67	8841.85	8971.47	9952.29	8941.72	9746.22
ENSRNOG00000001494	6907.1	5878.22	7010.68	7722.72	7213.54	6397.6	6182.45	7301.46	6693.36	7512.21	5937.27	6936.82
ENSRNOG00000001499	5	2	6	3	4	10	3	5	4	3	6	4
ENSRNOG00000001500	2006.57	1706.93	2071.89	2321.2	2117.37	1886.75	1815.49	2095.4	2017.18	2185.04	1779.67	2033.55
ENSRNOG00000001501	374.973	287.804	344	356	378.8	309	385	398	318	386	334	368
ENSRNOG00000001506	2797.46	1664.72	1758.29	1728.15	1845.74	1717.91	1412	2330	1545.4	1541.25	1731.59	1828.04
ENSRNOG00000001510	0	0	0	0	0	0	0	0	0	0	0	1.001
ENSRNOG00000001512	0	0	0	0	0	0	0	0	0	0	0	0
ENSRNOG00000001514	69	25	71	47	59	58	50	54	42	55	62	54
ENSRNOG00000001515	1968	1568.14	1894.74	1726.44	1587.69	1647.05	1600.78	1784.22	1663.03	1610.01	1862.2	1974.01
ENSRNOG00000001516	8399.44	5991.35	9128.17	7667.99	7679.42	8000.89	9036.89	9040.86	9068.58	9228.1	8168.77	9325.69
ENSRNOG00000001517	724.959	588.168	752.273	713	734.131	666.735	575	756.837	656	684.513	693.031	767.534
ENSRNOG00000001518	1450.91	1112.2	1278.14	1190.32	1187.98	1345.35	1491.01	1552.15	1304.97	1291.84	1550.08	1693.89
ENSRNOG00000001519	91	59	55	78	72	65	107.144	88	79	65	90	89
ENSRNOG00000001520	400	290.999	287	346.975	281.26	317	291	309	321	325	389.614	377
ENSRNOG00000001524	554.002	473	446	465	409.577	409	360	556.896	431.997	430.073	392.225	470.095
ENSRNOG00000001525	1985.92	1771.13	1997.82	1896.57	1703.81	1766.64	1661.97	1912.63	1825	1924.79	1572.18	1792.12
ENSRNOG00000001527	7	5	6	5	5	3	1	6	10	2	5	6
ENSRNOG00000001528	5487.14	3476.59	5245.36	4521.82	5783.02	5206.16	5122.76	6187.75	4146.33	4480.5	4430.5	5074.63
ENSRNOG00000001544	163.847	134	108	68	124	148.201	184	244	134.368	134	265	272
ENSRNOG00000001547	403	323	305	302	290.001	333.089	389	501	436.058	422	425	472.049
ENSRNOG00000001548	489	445.968	611.866	509.388	532	568.201	517	557.271	466.034	488.095	464.138	548.01
ENSRNOG00000001551	2922.2	2321.23	2694.47	2669.92	2548.5	2412.24	2349.4	3059.88	2275.73	2445.57	2196.59	2480.63
ENSRNOG00000001554	446	409	335	259	325.239	355.006	273	469	379.026	340	379.082	371.973
ENSRNOG00000001555	401.799	357	329	309.039	303.032	255.408	253	365	294.822	300.01	274	297
ENSRNOG00000001557	209.121	150	147	192	153	188	162	180.098	190.006	179	161.24	172.001
ENSRNOG00000001559	790	586.721	609	654.032	638.031	514.511	522.965	812.001	624.217	612.01	562.561	621
ENSRNOG00000001566	0	0	0	0	0	0	0	0	0	0	0	0
ENSRNOG00000001567	0	0	0	0	0	0	0	0	0	0	0	0
ENSRNOG00000001570	0	0	0	0	0	0	0	0	0	0	0	0
ENSRNOG00000001571	0	0	0	0	0	0	0	0	0	0	0	0
ENSRNOG00000001572	6	5	2	6	6	3	4	6	5	6	3	8
ENSRNOG00000001573	1679.75	1602.05	1564.04	1655.13	1230.24	1295.98	1223	1406.4	1469.02	1665.61	1391.91	1398.64
ENSRNOG00000001575	347.109	255.13	207	246	279.002	327	259	257.001	306.011	276	295.194	326
ENSRNOG00000001577	0	1	0	0	0	0	0	0	0	0	0	0
ENSRNOG00000001578	0	0	0	0	0	0	0	0	0	0	0	0
ENSRNOG00000001580	0	0	0	0	0	0	0	0	0	0	1	0
ENSRNOG00000001581	0	0	0	0	0	0	0	0	0	0	0	0
ENSRNOG00000001582	198	147	209	174.021	169.002	194.034	203	235	219	198	230	209
ENSRNOG00000001584	23	13	24	13	33	27	21	24	15	22	26	33
ENSRNOG00000001585	2770.24	2632.02	2462.94	2496.65	2066.15	2034.04	2408.9	2862.77	2618.03	3018.09	2730.16	2850.14
ENSRNOG00000001587	0	0	0	0	0	0	0	0	0	0	0	0
ENSRNOG00000001588	0	0	0	0	0	0	0	0	0	0	0	0
ENSRNOG00000001589	0	0	0	0	0	0	0	0	0	0	0	0
ENSRNOG00000001592	5169	4164.87	4236.04	4403.38	4069.82	3915.13	3783.03	5049.8	3598.47	4121.69	4100.7	4273.22
ENSRNOG00000001593	1306.08	1387.65	1042.1	995.824	858.002	808.025	883.369	1213.24	1126.96	996.024	1054.72	1075.43
ENSRNOG00000001596	6200.48	5215.02	5548.08	5597.16	5324.04	4965.87	4350.5	6067.16	4830.16	5171.87	4932.43	5489.74
ENSRNOG00000001597	3496.7	2923.82	2928.45	2701.99	2546.04	2399.08	2401.52	3208.11	2802.13	2749.57	2730.26	2817.54
ENSRNOG00000001598	408	319.997	323	310.398	291.244	321	262	323	277	299.001	293	324.014
ENSRNOG00000001599	803	773.275	779.002	798.232	694	638	639	793.993	720	747.191	642.962	770
ENSRNOG00000001601	0	0	0	0	0	0	0	0	0	1	0	0
ENSRNOG00000001602	1449	1234	1205	1220	1006.17	1004	1004	1367.06	1108.73	1189.02	1308.03	1270.05
ENSRNOG00000001603	247.059	211	237	223	232.791	194	190	259	177	219	187	220
ENSRNOG00000001607	105	104	96	85	80	110	103	124	93	102	181	181
ENSRNOG00000001608	1121	965	996	1072.17	903.246	907.216	761	1053	1038.34	1077.8	848.576	841.001
ENSRNOG00000001609	395.429	278.861	346	351	310	314.52	385.981	437.067	394	382.179	409.983	369
ENSRNOG00000001611	3650.93	2977.08	3608.91	3385.47	3597.54	3203.43	3033.61	4303.6	3271.75	3590.26	2939.87	3404.51
ENSRNOG00000001613	1489	1183.24	1228	1329.56	1118.04	1030.38	1109	1373.08	1173.01	1343	1296.96	1258
ENSRNOG00000001616	561	504.001	474.012	487.017	418.163	387	492.999	598.343	555	546	547	542
ENSRNOG00000001618	0	0	0	0	0	0	1	0	0	2	0	3
ENSRNOG00000001620	369	271.002	376	365.271	291.12	296	297	367	298	339.917	351.013	345.239
ENSRNOG00000001621	176	106	136	129	147.593	114	146.035	169.093	143	153	179	148
ENSRNOG00000001622	7	5	5	7	1	2	5	3	5	4	5	3
ENSRNOG00000001623	600	474	562	573	482	507	577	599	531	628.003	546.22	551
ENSRNOG00000001627	7	2	6	3	4	6	9	6	5	6	14	5
ENSRNOG00000001628	1801.06	961.872	1029	675	1135.59	913.339	1066	1611.49	723.35	661.004	977.013	911
ENSRNOG00000001629	2244.45	1903.26	2090.78	2220.19	2011.26	1913.42	1739	2406.52	1856.89	1949.39	1867.27	2061.66
ENSRNOG00000001632	834.913	679.195	716	707.033	618.242	640.001	756	954.748	748.042	854.002	847.148	863.003
ENSRNOG00000001633	1320.07	1084.22	976.891	1043.22	1002.13	925.699	889	1071	1001.43	994.926	980.973	1001.86
ENSRNOG00000001634	0	0	0	0	0	0	0	0	0	0	0	0
ENSRNOG00000001640	7398.88	6350.58	5542.45	5231.05	4951.5	4798.98	4691	7120.94	5448.14	5707.22	5879.28	6130.74
ENSRNOG00000001642	1063	1014.14	829	876.667	763.013	739.91	752	973.254	796.091	902.999	843.044	833
ENSRNOG00000001643	846.313	688	803	738	771.025	732	715	826.82	707.964	718.434	737.082	815
ENSRNOG00000001644	1	1	1	3	1	2	0	0	0	0	1	1
ENSRNOG00000001645	26	19	33	22	29	41	50	40	30	31	42	45
ENSRNOG00000001647	1083.83	846.215	1210.27	1252.03	897.964	908.055	897	1073.57	889.105	1000	980.094	1023.24
ENSRNOG00000001652	66	57	56	44	49	40.896	86	75	50	66	89.004	101
ENSRNOG00000001653	113	109.009	96	100	90	98.986	76	131	86	124	111	126
ENSRNOG00000001654	810	755.001	696.994	759.952	683.771	673.898	652.101	728	782.302	792.097	782.399	742.023
ENSRNOG00000001657	1907.14	1830.97	1801.08	1768.45	1663.04	1599.86	1357.92	1907.42	1731.55	1684.69	1600.37	1631.98
ENSRNOG00000001658	5763.54	5073.08	5013.69	5631.99	3911.43	4001.89	4933.74	5782.36	5464.27	6057.4	5500.53	5609.5
ENSRNOG00000001662	3009.01	2404.16	2557.14	2461.34	2552.68	2460.46	2605.54	2889.98	2668.93	2735.3	2842.98	2952.08
ENSRNOG00000001679	0	0	0	0	0	1	0	2	0	0	0	0
ENSRNOG00000001680	327.316	295.339	272	356	281.13	264	334	357	315.077	305.125	290.958	327.7
ENSRNOG00000001681	769.028	578.046	617.999	688	586	555	572	758	612.096	704.666	687.007	652.987
ENSRNOG00000001682	23725.7	17793.7	21058.7	20334.7	18608	18314.1	18923.4	24138.5	19329.7	21060.4	22210.1	23567.1
ENSRNOG00000001684	16	15	25	20	12	13	22	15	4	3	7	5
ENSRNOG00000001686	391.011	304.113	298.968	294.991	316.055	307	368.214	432	319.068	376.851	359.829	345
ENSRNOG00000001689	733	592	628	572	544.029	495	490	726.778	567.109	564	557	635.038
ENSRNOG00000001691	0	1	0	1	5	2	2	3	3	5	0	3
ENSRNOG00000001692	31	21	32	21	30	40	43	39	32	35	35.019	27
ENSRNOG00000001699	194	163	179	196	193	191.004	157	197	176	182	193	217
ENSRNOG00000001700	924.934	728.911	936.282	834.568	961.312	930	1020	985	873.872	927	996.456	1112
ENSRNOG00000001701	97	94.056	116	147.004	101.039	87	78	93.029	103.738	91	67	67
ENSRNOG00000001704	9	3	14	17	16	19	17	14	11	9	13	27
ENSRNOG00000001706	11525.5	10140.4	12248.1	13620.5	11101.4	10500.3	13336.7	13028.4	14274.5	15571.2	13425.9	14586.1
ENSRNOG00000001707	833	616	743	809.314	775.001	740	748.759	741	758	796.248	853.836	944
ENSRNOG00000001708	1748.65	1407.38	1706	1732.07	1681.52	1665	1784.32	1867.98	1731.94	1899.69	1848.5	1911.86
ENSRNOG00000001709	19018	14499.7	17444.3	17656.6	18082.2	16400.1	17204.5	19615.1	16095.3	17517.1	15945	18192.8
ENSRNOG00000001710	1546.19	1323.24	1455	1569.04	1459.35	1369.78	1511	1633.48	1437.02	1590.08	1491.58	1476.67
ENSRNOG00000001711	22	25	20	22.002	15	20	13	24	9	19	25	19
ENSRNOG00000001712	470.25	348.007	494	464.999	506.194	490.999	465.241	483	486	464	429.299	510.203
ENSRNOG00000001713	0	11.415	28.137	46.733	29.088	15.866	39.692	21.847	0	0	0	0
ENSRNOG00000001714	279	197	373.216	301	346.656	382	327.972	366	290.014	313.327	244.946	333.085
ENSRNOG00000001715	279	152.055	173	184	208	177	210	200	193	174	212	224
ENSRNOG00000001717	4001.17	3023.63	3660.31	3770.13	3372.22	3432.84	3753.98	4486.93	3774.53	4179.91	4091.44	4395.74
ENSRNOG00000001719	5420.22	4298.94	5078.12	5509.91	5184.2	4857.3	4813	5458.42	4782.26	5625.34	4922.13	5308.65
ENSRNOG00000001720	146	99	159	119	139.206	130.463	148	194	107.018	126	136	139
ENSRNOG00000001726	948.897	1100.66	1273.23	1588.6	1362.28	1199	1051.28	1036.58	1348.6	1512.48	1498.36	1819.14
ENSRNOG00000001727	589.242	489.838	540.446	535.86	551.25	554.4	564.731	610.765	469.884	535.231	461.265	548.457
ENSRNOG00000001728	175	150.001	140	186	171	156	155	170	163	164	210	178
ENSRNOG00000001729	772	569.446	737.055	833.306	810.557	699	696.991	767	733.311	822.001	723.726	805.13
ENSRNOG00000001730	3744.72	3503.95	3664.83	3955.09	2869.1	2826.42	2460	3043.64	3504.84	3824.87	3176.82	3193.53
ENSRNOG00000001733	5119.94	5377.71	4669.04	4779.26	4180.48	3975.76	3422.37	4564.11	4493.58	4536.37	4706.72	5122.17
ENSRNOG00000001736	827.452	663	764	719	814.459	725.002	799	871.196	769.237	825	695.348	769
ENSRNOG00000001738	7596.39	5887.71	6920.69	7404.57	7029	6310.89	7001.3	7240.36	6265.46	7210.97	7085.38	7326.38
ENSRNOG00000001739	105	152	99	138	113	82	98	107	87	118	160.047	155
ENSRNOG00000001742	2652.03	2232.07	2731.63	2942.33	2708.25	2410.12	2411.21	2443.12	2646.44	2870.64	2703.05	2822.56
ENSRNOG00000001746	1707.88	1571.41	1572.29	1588.36	1432.4	1355.81	1360.12	1829.26	1452.17	1451.84	1464.88	1530.02
ENSRNOG00000001747	2196	1846.93	1890.81	1894.49	1726.99	1672.12	1666.75	2115.36	1741.84	1872	1890.51	2032.06
ENSRNOG00000001748	455.407	409.394	461.491	488.943	440.805	398.606	410.193	432.246	361.37	404.438	386.807	456.641
ENSRNOG00000001750	1122	887	1166.15	1232.13	958.046	846.078	785.021	812	887.135	962.135	978.437	998.495
ENSRNOG00000001752	161	113	139	180	163	140.013	147.026	151	136.026	127	127.409	132
ENSRNOG00000001754	201	146	178	196	162	146	168	201	156	184	169	162.171
ENSRNOG00000001757	69	27	41	46	54	56	62	62	9	23	4	5
ENSRNOG00000001758	338	277.026	267.874	240.001	256	242.029	254.263	343.001	263.001	276.017	279.957	307
ENSRNOG00000001762	1189	875.03	1044.41	944.782	962.048	987	972.002	1117.08	1046.98	1079.13	1131.45	1166.26
ENSRNOG00000001764	1900.42	1472.78	1877.97	1893.83	1742.11	1706.88	1704.93	1880.98	1728.4	1995.97	1866.8	1875.68
ENSRNOG00000001765	0	0	0	0	0	0	0	0	0	0	0	0
ENSRNOG00000001766	2413.83	2174.26	1873	1834.15	1713	1763.98	1425.87	2099.1	1856.1	1899.35	2129.43	2147.66
ENSRNOG00000001769	2696.32	2148.15	3440.81	3412.05	3088.49	3004.5	3107.63	2857.28	2921.73	3090.39	3290.41	3680.07
ENSRNOG00000001770	41.015	30	42	38	44	41	39	34	30	48	36	38
ENSRNOG00000001773	2759.05	2317.11	2454.02	2498.94	2280.04	2069.94	2248.04	2784	2379.95	2515.38	2347.67	2567.1
ENSRNOG00000001774	1288.89	1032.15	1199.97	1245.44	1143.31	1165.13	1309.94	1449.29	1051.02	1320.43	1285.05	1323.23
ENSRNOG00000001776	1	1	0	0	0	0	0	1	0	0	0	0
ENSRNOG00000001781	373	295	367	411	330.863	298.86	374	409	491.329	518.008	472.977	470.294
ENSRNOG00000001782	415	358	424	429.648	425.034	391.01	408	528.003	382.01	448	419.536	467
ENSRNOG00000001783	1810.4	1578.16	1457.97	1434.91	1281.98	1280.9	1268.74	1665.49	1364.68	1437.61	1422.92	1389.98
ENSRNOG00000001785	2760	2501.45	2895.4	3093.04	2590.7	2383.23	2845.59	2971.62	2817.48	3140.43	2839.59	3295.99
ENSRNOG00000001786	1046.05	925	910.261	922	888	842.502	862.974	965.504	920.129	1034.96	850.352	903.231
ENSRNOG00000001789	1492.09	1241.6	1433.99	1442.04	1250.4	1241.56	1573.93	1849.74	1556.51	1694.6	1647.53	1655.16
ENSRNOG00000001792	11	5	4	7	8	12	9	5	7	7	4	5
ENSRNOG00000001793	1068.01	756	837	776.847	858.451	868	1110	1163.71	841.134	950.028	1025.05	958.916
ENSRNOG00000001794	0	0	0	0	0	0	0	0	0	0	0	0
ENSRNOG00000001795	743.077	615	922.843	806.264	876.359	910.991	910	899.011	699.6	831	764.073	934.609
ENSRNOG00000001796	6939.57	4849.23	7038	6798.15	6056.68	5683.47	6957.42	7634.52	6340.48	7184.27	7155.41	7365.38
ENSRNOG00000001797	687.009	511.378	629.161	686.348	641.679	559.734	520.732	699.012	523.147	569.01	559.58	560.257
ENSRNOG00000001803	2100.91	1764.53	1997.02	2189.58	1721	1599.22	1616.99	2026.56	1726.66	1881.98	1754.53	1856.66
ENSRNOG00000001804	710.095	639.001	714.973	635.117	678.94	760.003	774.002	770.018	630.051	753.579	756.731	775.91
ENSRNOG00000001806	0	0	0	0	0	0	0	0	0	0	0	0
ENSRNOG00000001807	471	362.999	438	419.08	425.524	469	397	483.077	388	402.372	373.877	395.018
ENSRNOG00000001808	450.006	374	454	429	389	441.005	366	453.02	381.058	379.014	406	386.008
ENSRNOG00000001809	0	0	0	0	0	0	0	0	0	0	0	0
ENSRNOG00000001811	1860.35	1454.53	1542.07	1454.31	1339.27	1275	1176.99	1594.6	1253.1	1315.07	1200.36	1256.01
ENSRNOG00000001813	5856.99	4802.31	4477.89	4397.97	3955.9	3833.6	3852.71	5350.57	4226.62	4264.06	4871.82	4867.99
ENSRNOG00000001815	19549.9	16912.9	14871.3	14922.6	13882.6	13545.7	13070.4	19583	14444.4	15087.7	14934	15518.5
ENSRNOG00000001816	296	265	232	238	261	220.496	202	326.984	246	264	236	284
ENSRNOG00000001817	1818	1597.03	1767.48	1922	1789.85	1728.61	1628.59	1846.23	1785.96	1856.65	1586.95	1916.29
ENSRNOG00000001820	327	364	316.004	330.016	288.305	345.511	235	411	307.893	337	268	330.092
ENSRNOG00000001821	0	0	0	0	0	1	0	0	0	1	0	0
ENSRNOG00000001823	625	311.026	547	370	661.573	577.093	516.099	628.98	410.041	467	483.04	552.935
ENSRNOG00000001825	1927.29	1584.69	1786.02	2019.02	1780.67	1610.42	1292	1442.56	1644.92	1888.96	1207	1256.21
ENSRNOG00000001827	1837	1630.04	2216.54	2383.24	1973.22	1921.15	2148.73	2173.69	1962	2248.41	1883.02	2185.78
ENSRNOG00000001828	443.001	346	476.999	480	391	383.244	416.27	467.747	407.258	487	409.86	456.418
ENSRNOG00000001829	1803.21	1671.31	1486.95	1426.32	1387.26	1345.07	1271	1880.12	1322.09	1356.9	1316.49	1432.01
ENSRNOG00000001830	10	11	15	11	13	17	12	13	12	6	11	14
ENSRNOG00000001833	544.722	427.332	432.993	449.983	430.029	351.979	383.531	502.684	365.777	431.402	438.338	435.171
ENSRNOG00000001837	1794	1204.32	1150.8	1506.81	1337.35	1312.01	1024	1173.75	1568.75	1352.78	1339	1443.79
ENSRNOG00000001839	3	0	1	0	0	0	1	3	2	0	2	1
ENSRNOG00000001840	1	0	1	0	2	0	2	2	1	2	0	2
ENSRNOG00000001842	496.931	412	481	445	513.976	409	422.997	573.002	441	439	413	452.001
ENSRNOG00000001843	1922.01	1763.3	1890	2088.67	1451.88	1341	1772.05	1880.98	1774.22	2067.06	1837.15	2040.04
ENSRNOG00000001844	352	309	325	323	317	321	394	437.946	406.983	434	401.11	444.036
ENSRNOG00000001845	684	530.303	677	690.267	684	599.89	640	656.104	607.497	684.417	662.534	776.898
ENSRNOG00000001847	687	566	629	673.019	601.397	583	611.001	677.857	525.044	615.94	567.718	613.014
ENSRNOG00000001849	18884.6	14453.7	17028.6	16399.6	15961.7	15332.9	15701.1	19601.6	15766.6	17371.7	17243.4	18363.1
ENSRNOG00000001851	1186.07	987.168	1101	1099.12	929.12	1017	968	1212	1162.34	1220.32	1114.89	1086.59
ENSRNOG00000001852	1954	1571.81	1595	1669.01	1494.64	1501.92	1406	1901.1	1429.09	1524.75	1514.27	1528.2
ENSRNOG00000001854	601.094	523.474	644.059	641.002	520.033	570	623	666	522	573.947	657.053	761.251
ENSRNOG00000001859	336.126	253.006	419	382	325	272.999	245.007	288.067	213.021	248	230	301
ENSRNOG00000001860	15	10	13	15	21	21	4	18.804	12	17	10	13
ENSRNOG00000001861	672.983	512	676.998	650.04	809.094	721.998	613	800.077	577.97	661	564.839	724.659
ENSRNOG00000001862	5034.26	4138.93	4670.56	4576.01	4528.9	4301.45	4010	4950.32	4257.67	4427.11	4072.12	4603.78
ENSRNOG00000001864	1	1	1	3	2.851	5.663	1	4.001	3.902	3.988	0	1
ENSRNOG00000001865	0	0	0	0	0	0	1	0	1	0	0	0
ENSRNOG00000001867	1497	1184.45	1191	1284.1	1202.85	1237.24	1198.13	1454	1191	1292.22	1219.25	1311.73
ENSRNOG00000001868	1576.02	1207	1606	1590.54	1424.11	1378	1388	1591	1378.02	1427.01	1514.35	1511
ENSRNOG00000001869	3	5	6	8	10	10	13	8	6	9	7	10
ENSRNOG00000001870	2349.7	2107	2519.95	2726	2595.98	2296.72	2257.89	2582.37	2310.53	2591.03	2230.62	2408.66
ENSRNOG00000001872	169	149	151.478	177	133	142	114.996	140	114	177	217.602	196
ENSRNOG00000001873	168.101	123	114	155.119	107	122	90	96	97	157	213.009	180
ENSRNOG00000001874	1459.07	1233.83	1514.33	1733.64	1592.81	1375.34	1429.84	1564.88	1500.77	1678.97	1450.05	1668
ENSRNOG00000001875	574	433	533.043	526.008	526	526	526	547.086	494.045	539.119	522.348	567.023
ENSRNOG00000001876	33	28	37	24	43	38	30	34.931	24	30	29	40
ENSRNOG00000001877	1445.3	1075.36	1390.49	1407.07	1396.62	1317.83	1333	1363.19	1337.01	1539.27	1365.02	1358
ENSRNOG00000001878	2024.15	1445.5	1995.11	2053.38	2009.47	1813.62	1750	1889.98	1823.61	1976.77	1704.74	1905.26
ENSRNOG00000001880	1727.92	1439.02	1785.55	1856.56	1812.95	1634.35	1627	1934.01	1599.02	1769.85	1393.29	1640.83
ENSRNOG00000001884	1356.98	1126.09	1169.13	1141.1	1242.03	1202.68	1323	1493.54	1056.89	1211.36	1126.67	1204.51
ENSRNOG00000001885	364	304	336	355	388.024	342.733	350	408.011	356.003	374	350.88	378
ENSRNOG00000001886	743.013	621	748	712.076	623.125	632.618	641	765	648	739.365	664.026	658.193
ENSRNOG00000001888	781	613.366	839.001	809.001	841.33	795.006	784	848.999	778	812	802.133	937.017
ENSRNOG00000001889	996.915	786.652	970.421	1000.81	980.963	895.001	883	1161.98	884.48	917.407	807.152	951.687
ENSRNOG00000001890	447	407	476.031	503.166	486	409.934	462	466.981	419	469.945	401	465.002
ENSRNOG00000001891	207	165	183	203	203	217	224	239.505	183.053	231	191.973	219
ENSRNOG00000001892	3	3	1	4	2	2	5	6	1	2	10	3
ENSRNOG00000001893	11.495	2.799	2.742	0	19.509	0	2.633	20.579	0	6.538	30.333	3.876
ENSRNOG00000001908	59	52	71	68.017	60	73	82	75	66	57	61.006	82.026
ENSRNOG00000001911	1184.99	928.359	1038.04	1171.21	1104.05	1109	1090.16	1240.95	1120.04	1205.86	1202.97	1278.52
ENSRNOG00000001912	0	0	0	1	0	0	0	0	0	0	0	0
ENSRNOG00000001915	30	13	22	13	32	25	25	36	18	15	32.005	30
ENSRNOG00000001916	0	1	1	0	1	0	0	0	0	1	0	0
ENSRNOG00000001924	9	10	8	5	4	8	6	8	4	4	12	4
ENSRNOG00000001926	37	29	31	24	35	33	25.011	27	22	25	36	37
ENSRNOG00000001928	717.007	559.938	574	539	554.006	538	619.001	736.519	689.831	698	635.273	748.03
ENSRNOG00000001930	1345.21	1129.01	1176	992.56	1063	1059.92	1157	1538.77	1176.06	1198.12	1303.84	1292
ENSRNOG00000001931	1162.7	944.06	1054.49	1030.06	999.594	917.665	1127.79	1342.78	1022.18	1051.62	1045.44	1102.1
ENSRNOG00000001942	0	2	0	1	0	3	0	0	0	2	0	2
ENSRNOG00000001943	0	0	1	0	0	0	0	0	0	0	0	0
ENSRNOG00000001945	0	0	0	1	0	0	1	0	0	0	0	0
ENSRNOG00000001949	0	0	0	0	0	0	0	0	0	0	0	0
ENSRNOG00000001950	0	0	0	0	0	0	0	0	0	0	0	0
ENSRNOG00000001951	0	0	0	0	0	0	0	0	0	0	0	0
ENSRNOG00000001953	71.202	47	58	59	68.233	65	67	66	57	75	74	84
ENSRNOG00000001955	0	0	0	0	0	0	0	0	0	0	0	0
ENSRNOG00000001956	2992.82	2638.34	2365.05	2277.22	1905.28	1901.37	1825.22	2661.08	2261.69	2174.82	2484.33	2335.06
ENSRNOG00000001957	0	0	0	0	0	0	0	0	0	0	0	0
ENSRNOG00000001958	1098	892.584	956.138	1005	966.597	854.753	938.349	1096.98	873.061	992.833	905.894	993.002
ENSRNOG00000001959	68.521	11.169	15.207	18.227	66.597	49.851	40.544	50.039	21.395	24.409	38.575	36.833
ENSRNOG00000001960	289	223	235.025	227.001	252.013	213	211	264.028	227	223.116	220	236.36
ENSRNOG00000001962	4	0	0	0	2	3	3	5	1	3	0	1
ENSRNOG00000001963	516.508	441.818	433.793	445.773	454.683	452.419	639.456	619.96	660.502	628.78	413.426	439.723
ENSRNOG00000001964	4365.2	3607.35	4005.4	4103.93	3489.32	3490.58	3419	4420.61	3882.02	3994.82	4333.87	4242.28
ENSRNOG00000001967	0	0	0	0	0	0	0	0	0	0	0	0
ENSRNOG00000001971	207.043	170.003	183	216.999	201.123	211	289	308	277.204	277.014	319.04	328
ENSRNOG00000001973	0	0	0	0	0	0	0	0	0	0	0	0
ENSRNOG00000001976	2	0	0	0	1	0	0	0	0	1	1	1
ENSRNOG00000001979	1940.73	1799.64	2007.81	2199.32	1999.79	1803.38	1813	1993.24	1987.2	2248.95	1719.81	1907.17
ENSRNOG00000001980	0	0	0	0	0	0	0	0	0	0	0	0
ENSRNOG00000001982	332.004	270	312.312	305.256	272.723	272	374	431	324.509	389	465.029	488
ENSRNOG00000001984	0	0	0	0	0	0	0	0	0	0	0	0
ENSRNOG00000001986	0	0	0	0	1	0	0	0	1	0	0	0
ENSRNOG00000001989	6366.6	5269.15	5314.27	5328.72	4713.34	4748.39	5265.35	6821.15	5373.43	5603.28	5316.87	5668.34
ENSRNOG00000001990	1	2	0	0	0	0	1	0	0	0	0	0
ENSRNOG00000001991	4710.9	3945.09	4492.99	4421.65	4784.79	4250.94	4246	5740.85	4373.76	4626.28	3821.52	4455.81
ENSRNOG00000001992	25064.3	19150.9	20222.4	20570.4	18523.7	17482.8	18818.3	23083.3	18327.9	20950.8	21165.7	21486.7
ENSRNOG00000001996	1425.02	1134.07	1152	1220.1	991.613	884.125	1068.05	1280.38	993.501	1064	1135.74	1096.49
ENSRNOG00000002001	3613.09	2635.21	3270.85	3349.29	2994.47	3065.07	3464.71	3423.2	3275.12	3606.23	3621.85	3821.61
ENSRNOG00000002002	25.333	23.365	13.16	20.388	15.249	24.078	21.456	29.896	22.15	13.857	26.452	28.443
ENSRNOG00000002004	628.036	513	371.034	434	458.222	358	425	482	376.562	367	523.005	493
ENSRNOG00000002005	1	0	0	0	0	0	2	1	3	0	0	1
ENSRNOG00000002011	9	4	4	1	1	2	0	10	4	0	9	8
ENSRNOG00000002012	142	88	89	105	111	93	118	120	93	91	102	111
ENSRNOG00000002013	2940.12	2351.45	2709	3020.78	2479.01	2356.59	2721.88	2940.64	2870.82	3072.67	2932.14	3303.8
ENSRNOG00000002014	3	0	1	1	1	0	4	2	1	0	5	0
ENSRNOG00000002021	6496.55	5294.94	5700.26	5831.45	5174.06	5414.55	5980.05	7272.84	5859.48	6583.4	7124.79	7076.33
ENSRNOG00000002024	3411.24	3159.99	2860.01	3038.83	2582.75	2529.21	3240.31	3859.11	3670.71	3815.85	3339.18	3420.18
ENSRNOG00000002026	488.135	390.575	460.72	508.006	381.607	388.981	408.037	466.583	281.133	348.797	355.455	394.305
ENSRNOG00000002028	7920.01	7428.96	7319.32	8271.57	6415.03	6322.26	6488.7	7889.87	7208.76	7697.8	6555.72	7192.34
ENSRNOG00000002031	16	7	7	0	0	2	7	2	4	5	2	8
ENSRNOG00000002032	1501.46	1184.04	1333.91	1384.51	1296.47	1222	1387.03	1624.9	1429.51	1437.5	1244.5	1472.01
ENSRNOG00000002035	841.019	670.152	753.998	715.198	726.892	657.681	648	768.013	710	754	677.112	813.045
ENSRNOG00000002036	581	493.766	467	463.078	418.086	384	344	477	415	435	486.45	484.998
ENSRNOG00000002039	1902.28	1567.01	1568	1385.29	1418.31	1437.76	1471	1741.91	1485.67	1535.4	1711.77	1691.06
ENSRNOG00000002040	460.999	376.001	427.02	390	403	448	512.001	586	486	566.001	543.244	643
ENSRNOG00000002041	374	260.064	314.926	362	326	315	369	380	404.005	396	316.082	400
ENSRNOG00000002042	0	0	0	0	0	0	0	0	0	0	0	0
ENSRNOG00000002044	162	163	111.919	107	112	100	84	133	135	133	122.351	91
ENSRNOG00000002045	940.942	703	1016	854.011	983	958.006	1019	1176.12	911.484	922.984	873.19	1013.6
ENSRNOG00000002046	0	0	0	0	0	0	0	0	0	0	0	0
ENSRNOG00000002050	1291.64	944.089	1069.76	1060.95	1255.1	1190.1	1190.13	1294.07	972	1004	979.143	1139
ENSRNOG00000002051	13129.4	9791.66	10736.2	10897.1	9391.96	9293.6	10311.8	12756	10182.8	11181.1	12504	12445.5
ENSRNOG00000002052	337	282	381.108	380.107	455	395.023	417	387.037	362	410	350.29	392
ENSRNOG00000002053	815	529	786.666	788.016	671	725	745	892	621	732.254	903.055	917
ENSRNOG00000002054	426.296	362.312	363.589	327.011	318.549	310	280	389.108	308	336	334.035	357
ENSRNOG00000002055	747.195	572.467	644.003	680.087	663.463	618.043	597.374	705.589	614.15	593.111	580.151	665.008
ENSRNOG00000002057	16	22	42	35	20	24	21	27	19	21	9	13
ENSRNOG00000002061	569.999	445.814	580.519	625	463.062	462	460	472	510.141	531.999	549.522	609.99
ENSRNOG00000002069	1194	1014	982.667	1079.12	931.044	898.631	806	1235.43	1113.8	1072.05	1004.01	1076.17
ENSRNOG00000002070	399.093	312.06	285.019	290.235	321	295.001	232	426	313.31	328	326	325
ENSRNOG00000002072	26	14	25	19	33	19	15	20	18	26	25	16
ENSRNOG00000002073	229.017	210	221	206.804	186	176	157	188	185	207	177.978	198
ENSRNOG00000002074	81	63	74	62	84	77	114	139	87	111	123.956	132
ENSRNOG00000002075	353	329.005	285	244	210.873	249	283.008	331.006	325	376	374.001	349
ENSRNOG00000002079	6455.94	5092.05	5996.31	6395.35	5519.4	5213.94	6312.04	6944.56	6191.32	6680.1	6547.13	6838.51
ENSRNOG00000002080	523	483	503.002	530	523.752	455	482	528.006	542.628	583	580.085	615.586
ENSRNOG00000002085	0	4	1	3.005	2	1	2	0	3	2	0	1
ENSRNOG00000002089	1299	1134.13	1264.11	1261	1160.77	1078	950.002	1270.01	1162	1212.33	1335.74	1309.02
ENSRNOG00000002091	434	320	323	384	313	293	288	417	339	350	367.383	381
ENSRNOG00000002092	1456	1599	1273	1588.15	1281.26	1079	1256.55	1284.82	1577.63	1812.45	1426	1401.43
ENSRNOG00000002093	308	228	324.298	326.013	240	294	338.959	314	298	333	356.14	386.137
ENSRNOG00000002094	1387.94	1219	1146.45	1144.55	1173.02	1126.01	1126.56	1424.85	1209	1258.34	1118.29	1287.93
ENSRNOG00000002097	1978	2084.25	2205.01	2770.39	2105.02	1689.59	1870	2300.57	2282.51	2506.99	1841.28	1970.07
ENSRNOG00000002100	3691.17	2960.04	3135.24	3196.32	2992.36	2883.24	3013.97	3586.75	2790.5	3184.11	3171.2	3227.54
ENSRNOG00000002101	1412.22	1248.66	1177.25	1317.83	1223.59	1236.9	1138.97	1381.82	1097.65	1249.6	1168.35	1275.92
ENSRNOG00000002104	752.553	641	816.023	822.069	707.924	701.995	797	779.298	724	869	772.453	804.818
ENSRNOG00000002105	237.999	214	176	244	190.774	179.345	161	187	160	185	186	197
ENSRNOG00000002106	4555.8	3786.99	4126.98	3986.63	3742.35	3427.69	3661.16	4825.69	3805.07	3989.11	4163.57	4352.07
ENSRNOG00000002110	34.59	21.587	27.523	18.404	33.653	30.131	15.452	27.253	23.215	27.964	27.204	22.495
ENSRNOG00000002112	1795.35	1469.81	1436.46	1504.46	1334.55	1302.08	1323.47	1733.84	1430.27	1516.48	1587.19	1761.39
ENSRNOG00000002115	2972.71	2318.42	2755.45	2700.82	2704.12	2510.03	2324.03	2886.95	2198.99	2391.21	2314.49	2573.88
ENSRNOG00000002117	0	0	0	0	0	0	0	0	0	1	0	0
ENSRNOG00000002120	169.001	208	149	226	94	84	80	75	118	165.313	209.195	181.096
ENSRNOG00000002121	2357.01	1994.01	1974.68	2114.06	1832.26	1735.11	1797.03	2104.13	2084.94	2189.41	2108.07	2140.93
ENSRNOG00000002125	5581.24	5240.71	5116.97	4996.43	4753.87	4627.51	4237.71	5266.19	4940.24	4699.67	4691.63	5200.81
ENSRNOG00000002126	1474	843.024	944.704	730.005	954.362	984.921	958.006	1394.87	1070.12	973.998	1210.57	1117.09
ENSRNOG00000002128	613.99	499.352	461.023	475.172	420.969	442	450	544.32	504.034	582.029	567.849	560.876
ENSRNOG00000002129	1093.56	862	1002.02	1092.62	886	885.573	1188	1282.12	1386.27	1498.01	1347.63	1472.4
ENSRNOG00000002134	0	0	0	0	0	0	1.078	0	0	0	0	0
ENSRNOG00000002135	3116.04	2884.01	2692.01	2801.28	2487.04	2379.01	2082	2847.5	2563.08	2630.24	2421.67	2491.22
ENSRNOG00000002137	390	284.008	347	334.021	324.139	302.003	313	342.181	325	331	334.897	314.016
ENSRNOG00000002139	3371.07	2163.88	2963.78	2657.99	2704.69	2707.12	3262.95	3343.66	2917.54	3120.88	3366.08	3550.43
ENSRNOG00000002141	3098.37	2656.68	2612.16	2622.17	2472.25	2396.96	2469	3335.86	2552.91	2594.38	2632.83	2666.74
ENSRNOG00000002142	4066.89	3445.03	3874.32	4170.1	3373.92	3218.38	3559.24	4079.08	3421.41	3856.64	3870.34	4105.29
ENSRNOG00000002144	1582.26	1225.1	1383.02	1476.05	1307.75	1300.07	1336.68	1572.54	1278	1478.64	1331.81	1495.14
ENSRNOG00000002145	26	19	12	21	11	22	18	22	25	14	22.199	14
ENSRNOG00000002146	719.007	737	707.223	686.022	598.863	640.044	618	685.03	661.297	701	710.06	738.974
ENSRNOG00000002149	5	1	7	6	5	4	5	3	4	7	4	6
ENSRNOG00000002152	2190.07	2055.93	1865.88	1847.03	1754.6	1742.97	1689	2318.01	1812.35	1961.3	1949.93	2103.55
ENSRNOG00000002153	175	156	155	174.043	137.004	116	158	179.004	157	177	167	176
ENSRNOG00000002154	39	41	20	42	33	17	30	27	28	36	27	28
ENSRNOG00000002158	7	7	3	2	9	4	4	2	2	5	6	6
ENSRNOG00000002159	170	117	137	124	109	103	91	126.015	107	86	120.17	122
ENSRNOG00000002161	84.896	77.584	112.054	74.38	87.776	92.34	111.935	120.58	91.475	111.017	120.543	92.878
ENSRNOG00000002163	759	624	683.039	670.648	626.125	584	655	741.323	664.161	693.031	714.874	763.254
ENSRNOG00000002164	5	3	5	4	4	2	2	8	2	2.023	0	1
ENSRNOG00000002165	26	28	23	17	27	21	22	15	21.001	27	17	24
ENSRNOG00000002167	1	2	1	1	2	0	0	0	1	0	2	1
ENSRNOG00000002168	0	0	0	0	0	0	0	0	0	0	0	0
ENSRNOG00000002169	29.114	27	14	7	20	13	20	23	15	12.977	16.135	22
ENSRNOG00000002171	67	61.999	60.001	49	72	57.999	66.001	77	77	89	82	89
ENSRNOG00000002174	1	0	2	1	0	0	1	0	1	0	0	1
ENSRNOG00000002175	1442.16	1274.99	1244.07	1328.86	1044.47	1049.01	1210	1593	1381.4	1450.99	1572.02	1606.39
ENSRNOG00000002176	645.999	442	383	398.021	396.188	435.014	423	670.002	512.07	464.958	519.001	546.254
ENSRNOG00000002177	478	440.004	421.991	370	343	343.764	256	410.998	374.128	355.349	368.042	371.528
ENSRNOG00000002178	462.036	395	462	407.051	463.035	371.768	414.979	489.731	403.516	422.71	384.984	410.048
ENSRNOG00000002180	1397	1323.09	1455.07	1639.02	1328.94	1249.25	1322	1487.18	1514.26	1635.96	1554.26	1618.37
ENSRNOG00000002181	213.993	197	230.991	218	230	162.284	202	234	189	219	233	253
ENSRNOG00000002182	3078.14	2741.94	3027.62	3048.41	2984.91	2869.97	3228.39	3433.81	2930.46	3188.03	2907.19	3135.1
ENSRNOG00000002185	447	381.905	342	357.13	399.365	378.026	355	472	401	405	396.948	385
ENSRNOG00000002186	1351	1149.89	1275.77	1477.77	1381.93	1217	1197	1363.01	1175	1306.09	1112.57	1253.36
ENSRNOG00000002187	0	0	0	1	0	0	0	0	0	0	0	0
ENSRNOG00000002188	98	56	79	50	84	56.057	69	66	61	70	62	82
ENSRNOG00000002191	215	199.124	229	209	253.132	218	246	262	237	253	215	245
ENSRNOG00000002192	154.012	188	134	175	121	133	150	177	122	163	174.148	176.005
ENSRNOG00000002194	1393.42	1096.08	1367.21	1395.85	1166.23	1101.32	1046.3	1337.09	1226.38	1239.59	1077.98	1287.14
ENSRNOG00000002196	2651.31	2083.9	2273.23	2335.91	1931.43	1834	1984.97	2686.77	2050.71	2238.69	2133.68	2238.05
ENSRNOG00000002199	700.027	649.494	596	597.006	583.17	607.939	547	706.436	561.314	574	568.367	662
ENSRNOG00000002200	114.847	108	136.358	126.711	96.247	108.865	86.862	115.152	119.124	117.374	111.435	120.753
ENSRNOG00000002202	16	11	8	13	11	17	17	13	15	11	20	25
ENSRNOG00000002203	388	305.999	310	369	332	306	281	382	387.007	366.875	368.003	343.002
ENSRNOG00000002204	33	38	26	25	20	20	25	33	13	32	28	27
ENSRNOG00000002205	7444.8	6048.92	6364.6	6511.55	6014.99	5538.24	5688.35	7495.34	6054.98	6311.14	5992.15	6535.28
ENSRNOG00000002207	550.002	510.016	422	441	400	385.248	381	568	426	461	464.184	490
ENSRNOG00000002208	158	71.249	91.703	60	108	84	82	120	78	85.006	149	149
ENSRNOG00000002210	1239	969.662	963.317	1004.29	907.556	941	799	1050.06	988.249	983.271	904	958
ENSRNOG00000002212	87	66	77	77	66	66	79	131.043	77	64	71	84
ENSRNOG00000002214	1809.72	1416.01	1720.44	1699	1615.16	1500.02	1714.5	1899	1592.37	1800.85	1566.46	1732.85
ENSRNOG00000002215	542.005	550.091	660.013	726.767	523.123	519.26	503	570.047	517.137	559.981	435	501
ENSRNOG00000002216	757	607	720	741.037	682.652	713	777.639	817.494	755.909	822.431	744.872	845.838
ENSRNOG00000002217	56	48	88	53	66	86	64	69	49	69.137	30	46
ENSRNOG00000002218	44	48	55	52	48	56	30	52	51	37	51.143	51
ENSRNOG00000002223	0	0	0	0	0	0	0	0	0	0	0	0
ENSRNOG00000002224	0	0	0	0	0	0	0	0	0	0	0	0
ENSRNOG00000002225	2678.82	2098	2466.22	2423.01	2477.21	2655.03	3443.06	3694.5	2910.6	3156.23	3000.44	3383.99
ENSRNOG00000002227	4755.43	2688.08	3707.44	3611.42	3714.98	3559	4462.05	5244.5	3935.2	4322.55	4565.7	4559.02
ENSRNOG00000002229	2655.47	2020	2702.14	2531.78	2731.49	2817.11	3012.11	2964.01	2785.7	2958.8	3060.55	3512.01
ENSRNOG00000002232	371	286.001	422	460.015	303.049	300.02	346	320.032	420.065	482.003	351	325
ENSRNOG00000002238	756	671.796	926	891	986.001	992	868	866	775.031	876	769.102	789.152
ENSRNOG00000002240	1739.49	1569	1605.01	1643.51	1611.86	1502.99	1523.99	1854	1572.33	1610.03	1497.29	1782.97
ENSRNOG00000002241	134	105	143	127.002	114	106	102	129	107	154	118	110
ENSRNOG00000002244	2060.3	1345	1432.26	1721	1463.11	1910	2036	2003.62	2216.31	2119.94	2064.57	1930.72
ENSRNOG00000002246	5752.06	4893.06	5164.06	5297.27	4707.74	4477.71	4497.35	5831.12	4782.61	5089.14	4949	5387.15
ENSRNOG00000002247	370	299	301	304.28	284	289.964	353	413	319.011	302	343	333
ENSRNOG00000002248	1256	951.022	1174.02	1177.38	1071.22	1107	1154	1370.91	1084.06	1227	1397.58	1397.51
ENSRNOG00000002251	2026.5	1378.53	1804.33	1964.13	1779.68	1633.04	1896.46	1846.7	1651.03	1969.56	1845.23	2069.99
ENSRNOG00000002253	114.165	82.638	78.181	83.666	80.44	63.1	70.09	106.01	76.711	71.619	71.08	89.553
ENSRNOG00000002254	3175.68	3264.17	2233.4	2209.48	1944.71	1979.16	1596.48	2529.83	2181.27	1985.37	2274.05	2229.08
ENSRNOG00000002255	1437.48	1142.29	1307.92	1298.98	1328.28	1245.51	1237.78	1435.21	1110.21	1151.95	1039.62	1196.33
ENSRNOG00000002256	105	79.027	106	92	113	77	109	128.002	87.002	81	83	84.001
ENSRNOG00000002258	3704.84	2662.68	3184.89	3195.55	2912.7	2615	3055	3587.35	2711.01	2940.55	2903.71	3192.79
ENSRNOG00000002262	2359.92	2013.92	2092.4	2150	2041.18	2016.09	1781.95	2201.32	2068.64	2083.2	1876.52	2088.99
ENSRNOG00000002265	51	47	55	48	43	71.288	71	82	65	78	58	59
ENSRNOG00000002266	2	1	1	2	2	0	1	1	3	3	0	0
ENSRNOG00000002267	148.001	90	92	135.111	102.002	94	83	120	101	105	102	111.002
ENSRNOG00000002270	2627.28	2287.05	2013.81	2096	2183.91	2127.34	2404.98	2771.21	2280.49	2483.97	2600.24	2636.72
ENSRNOG00000002271	739.409	565.1	675.679	623.093	665.051	576.026	619.001	700.742	711.236	765.01	647.272	699.372
ENSRNOG00000002272	310.03	199	217	212	247.133	227	239.057	286.061	248.002	242	237	275.005
ENSRNOG00000002273	225.854	166	206	190.001	207	180.335	185	242	155	191	224	206
ENSRNOG00000002275	1028.25	764.322	914.674	984.015	868.986	901.058	1008.28	1044.05	911.24	1035.43	943.025	986.213
ENSRNOG00000002276	705.756	698.129	559	596.931	482.807	446.191	483	712.178	521.355	620.046	597	608.076
ENSRNOG00000002278	59	37	61.247	63	73	56	87	94	53	76	90	98
ENSRNOG00000002285	128	119	87	82	92	120	92.001	126	104	86	99	112
ENSRNOG00000002289	52	40.001	39	46	45	34	32	36	19	32	22	46
ENSRNOG00000002291	179	171.001	164	155.002	145	154	182	251	207	242.165	201	182
ENSRNOG00000002292	2545.62	1972	1850.71	1926.26	1995.17	1945.6	2098.26	2442.77	1897.36	2013.79	2255.27	2239.96
ENSRNOG00000002294	206	147	243	194.035	250	246	328	358.054	324.207	330.01	300	354
ENSRNOG00000002301	3739.31	3248.57	3307.24	3413.82	2974.22	2896.78	3079.37	3925.46	3135.34	3334.99	3337.54	3426.17
ENSRNOG00000002302	3	1	3	3	3	1	3	3	3	2	0	0
ENSRNOG00000002303	445	370	385.007	443	401.006	375	392	431	410	391	471.999	471.002
ENSRNOG00000002304	0	0	0	1	2	1	0	2	0	0	1	0
ENSRNOG00000002305	2399.13	2062.16	2462.64	2173.14	2377.1	2484.32	2536	2721.91	2395.37	2454.15	2294.42	2474.77
ENSRNOG00000002309	4	8	7	4	12	8	7	4	9.001	7	12	17
ENSRNOG00000002312	98	58	80	71	77	72	96	130	110	101	131.003	136
ENSRNOG00000002318	2815.8	2366.98	3289.86	3384.03	2960.13	2884.73	3847.11	4013.46	3841.9	4278.55	4126.71	4316.98
ENSRNOG00000002319	2291.76	1881.43	1828.02	1776.57	1726.51	1677.06	1769.01	2244.74	1777.03	1902	1875.2	2091.65
ENSRNOG00000002320	1226.98	949.939	1092	1094.49	1038.08	998.128	967	1195.09	974	989.999	943.353	1056.9
ENSRNOG00000002322	203.018	146.013	117	134	119	141	128	143	171	168	192	214.026
ENSRNOG00000002323	485.569	444	366	424	354	339	442	588	458.043	483	425.647	486
ENSRNOG00000002327	472	328	442	358	341	399	666	782.062	645.527	706.405	827.091	719
ENSRNOG00000002331	8	9	19	24	17	21	11	7	8	8	14	9
ENSRNOG00000002332	0	0	0	0	0	0	0	0	0	0	0	0
ENSRNOG00000002333	0	0	0	0	0	0	0	0	0	0	0	0
ENSRNOG00000002336	1587.03	1542.09	1456.09	1675.89	1316.52	1181.38	1371	1653.13	1763.78	1909.83	1572.05	1717.35
ENSRNOG00000002338	636	520.582	641	627.004	547.056	520.198	642	756.223	657	739.16	823.194	824.438
ENSRNOG00000002339	1147.34	883.036	1105	1058.8	1076.27	1048.09	1158.09	1268.02	1139.49	1226.13	1191	1369
ENSRNOG00000002340	1.052	1.506	1.003	1.003	4.018	3.013	3.026	0	1.003	1.007	1.645	2.018
ENSRNOG00000002341	38	32	32	44	51	41	40	52	69	60	67	75
ENSRNOG00000002342	1449.16	1186	1278	1180.42	1334.84	1250.06	1259.01	1465	1192.91	1281.81	1264.84	1350.55
ENSRNOG00000002343	23137.6	18465.1	22068.8	22742.1	23001.1	19609.5	19239.1	23306.5	19821.9	21856.8	18494.6	21635.5
ENSRNOG00000002345	559	534	547	577.099	493.598	462	564	667.067	637.148	628.05	575	644
ENSRNOG00000002346	0	0	0	0	0	0	1	0	0	0	0	0
ENSRNOG00000002347	2533.81	1909.23	2321.55	2559.32	2249.11	2055.51	2240.04	2459.04	2290.16	2570.92	2241.07	2562.59
ENSRNOG00000002349	4602.9	3504.85	3814.64	3704.78	3227.99	3383.16	3860.76	4887	3731.19	3740.63	4034.15	4127.57
ENSRNOG00000002350	16	8	9	7	4	7	6	9	12	2	9	13
ENSRNOG00000002352	402	318	401	389.486	365.851	330	364	471	371	351	310	391.222
ENSRNOG00000002353	1789.13	1408.24	1561.31	1711.31	1652.67	1490	1620	1934.93	1656.07	1954.11	1877.48	1913.87
ENSRNOG00000002358	768.405	558.318	654	616.597	695.703	650.297	673.995	720.006	632.622	725.609	635.507	652
ENSRNOG00000002360	1468.13	1285.65	1397.51	1265.8	1366	1527.73	1262	1850.21	1433.11	1510.97	1519.33	1663.94
ENSRNOG00000002361	27	20	40	30	39	58	51	57	33	27	49.001	34
ENSRNOG00000002364	5259.38	3771.3	4382.56	4640.12	4723	4306.45	4343.91	4942.07	4298.4	4685.74	4451.62	4648.07
ENSRNOG00000002365	683	485	578	416	579.829	562.199	771.008	976.175	639.01	685.667	1066.7	1145.1
ENSRNOG00000002368	1852.99	1602.63	1784.44	1888.61	1787.42	1749.37	1821.36	2190.96	1842.71	1957.66	1837.07	2029.42
ENSRNOG00000002369	2216.88	2007.92	2208.62	2793.11	1991.27	2021.32	2056.02	2141.2	2321.94	2522.25	2442.34	2626.53
ENSRNOG00000002372	19.661	24	18	15	20	15	13	21	21	23	24	8
ENSRNOG00000002373	1439	1124	1352.1	1438.3	1252.17	1176.61	1377.06	1501.04	1390.88	1583.54	1323.46	1551.82
ENSRNOG00000002376	2886.41	2123.39	2550.04	2538.19	2326.2	2274.11	2693.54	2960.78	2292.33	2736.87	2671.18	2833.9
ENSRNOG00000002378	1819.03	1497.9	1509	1534	1319.88	1257	1263.16	1681.85	1339.15	1428.41	1428.06	1489
ENSRNOG00000002379	0	0	0	0	0	0	0	0	0	0	0	0
ENSRNOG00000002381	115	37	92.006	77	98	71	164.322	196	123	141.012	180.021	196.619
ENSRNOG00000002385	5	1	5	5	14	4	5	6	6	3	6	12
ENSRNOG00000002387	997	898.07	800	818.999	762.354	710.969	722	916.099	787.067	847.382	794.876	842
ENSRNOG00000002388	1562.89	1203.13	1365	1397.2	1377.41	1394.18	1469	1556.12	1306.15	1409.5	1347.86	1416
ENSRNOG00000002389	8461.18	7155.34	6623.08	6788.02	6376.94	6177.98	5532.18	7826.84	5991.93	6402.31	6376.11	6557.61
ENSRNOG00000002391	18	12	18	22	10	17	26	16.001	14	16	19	25
ENSRNOG00000002393	2923.61	2107.83	2484.22	2579.8	2356.54	2233.19	2461.99	2745.08	2312.61	2363.32	2486.24	2603.79
ENSRNOG00000002394	3023.78	2267	2592.4	2654.41	2409.53	2363.05	2778.88	3094.66	2286.36	2791.14	2733.34	2597.78
ENSRNOG00000002396	0	0	0	0	0	0	0	0	0	0	0	1
ENSRNOG00000002397	264	232	254	258	266.036	233	332.401	345	276	298.153	330.028	310
ENSRNOG00000002403	39	34	26	24	32	46	44	63	39	47	55.014	40
ENSRNOG00000002407	841.006	647.218	820.805	747.979	780.069	770	964.018	1088.11	908	1054	976.074	990.565
ENSRNOG00000002408	6	5	11	6	8	9	8	5	6	6	8	9
ENSRNOG00000002413	782	741.001	751	889.002	664.371	673.577	758	758.073	764.991	901.275	700.517	785
ENSRNOG00000002414	120.926	112.458	99.147	130.866	98.876	89.844	115	104	121.946	111	95.835	94.914
ENSRNOG00000002417	0	0	0	1	0	0	1	0	0	0	0	2
ENSRNOG00000002418	493	361.147	467.976	459.965	412	414	420	480.133	371.998	370	397.008	420
ENSRNOG00000002419	134325	135021	103571	91602.6	101921	112467	87121.8	143506	126445	119707	116958	121788
ENSRNOG00000002420	501	432.014	434	428	434.287	400	423	538	437	460.064	518.1	494
ENSRNOG00000002423	1039.41	890.929	959.417	984.615	960.047	853	897	1039.26	828.281	917	918.09	936.881
ENSRNOG00000002425	56	31	46	65	51	48	39	60	45	52	46	51
ENSRNOG00000002428	79	80.06	66	62	47	61	64	59	65	79	80	75
ENSRNOG00000002429	20	10	5	7	8	10	5	9	10	6	4	1
ENSRNOG00000002433	7095.09	6005.11	5609.09	5719.64	4966.12	4720.13	5119	6954.36	5377.81	5645.65	5737.77	5664.39
ENSRNOG00000002434	635.033	465.061	595	542	596.859	661.994	656.012	736.133	520.045	518.008	586.031	615.007
ENSRNOG00000002436	8982.8	8732.91	8293.25	8271.59	7418.07	7155.9	6623.64	8248.32	8190.01	8156.6	7825.11	8345.59
ENSRNOG00000002440	707.002	568	724	705	659.231	660.083	706.513	764.012	687.085	777.79	656.015	727
ENSRNOG00000002443	552	540	452	491.945	443	409.695	542.697	692	580	593.896	630	640.927
ENSRNOG00000002449	1172.44	834.8	1033.1	1025.34	1056	955.615	1090.04	1204.03	1006.58	1161	1048.25	1143.84
ENSRNOG00000002450	484	436	478.017	474	481.324	417.017	469	500.494	461	507.77	402.594	456
ENSRNOG00000002451	0	1	1	0	0	1	0	0	0	0	1	0
ENSRNOG00000002452	656	536.022	618	647.253	623.942	628.999	615	703.108	621.358	668	646.063	635.004
ENSRNOG00000002454	1602.03	1432.93	1380.62	1506.37	1398.44	1246.9	1449	1740.78	1572.95	1572.74	1542.99	1557.74
ENSRNOG00000002459	0	1	1	1	0	1	1	0	2	1	0	0
ENSRNOG00000002460	1	0	0	0	0	1	0	1	0	0	0	2
ENSRNOG00000002461	288	235	279	324	308	360	328.286	352.282	322	296.009	279.263	330.346
ENSRNOG00000002462	459.999	398.076	381	357	438	376.132	388.001	567.182	376.933	429.597	383.157	421
ENSRNOG00000002468	2854.88	2016	2490	2576.08	2172.22	2469.56	3597.44	3729.72	3394.89	3655.57	3737.59	3624.01
ENSRNOG00000002469	100.854	99.001	88.16	117.215	94.034	116.752	106.479	98.513	82	77.668	68.438	69.2
ENSRNOG00000002470	50	32.999	43	49	49	43	30	36	50.999	36	32	37
ENSRNOG00000002471	17	28	20	33	13	25	48	45	15	17	4	3
ENSRNOG00000002473	734.624	599.026	546.04	599.114	581.007	539	518.103	719	557.329	605.201	616.204	655
ENSRNOG00000002474	258.288	194	249.736	217	245.366	235	236	242	190.259	265	253.014	236.064
ENSRNOG00000002475	1.003	0	1.001	0	1.272	0	1.002	2.009	0	1.001	0	0
ENSRNOG00000002478	464.174	379	471	451	363.018	379	390	536	429.783	430	443.842	438
ENSRNOG00000002480	335.149	274.01	292.156	315.999	251.041	269.091	275	349.001	295.017	335.001	300.004	347
ENSRNOG00000002484	0	0	0	1	0	1	0	0	0	0	0	0
ENSRNOG00000002486	0	0	0	0	2	0	0	0	0	0	0	0
ENSRNOG00000002487	0	0	0	0	0	0	0	0	0	0	0	0
ENSRNOG00000002488	248.009	176	202	228	203.755	235	232.983	246	230	235	211	230
ENSRNOG00000002495	0	0	0	0	0	0	0	0	0	0	0	0
ENSRNOG00000002496	2413.49	2102.7	1744.03	1717.89	1434.83	1495	1806.78	2530.02	2144.24	2210.95	2782.66	2499.21
ENSRNOG00000002497	0	0	0	0	0	0	0	0	0	0	0	0
ENSRNOG00000002501	2	3	6	2	5	4	0	4	2	1	3	7
ENSRNOG00000002504	31	36	40	43	44	27	36	35	56	45	36	40
ENSRNOG00000002506	3818.33	3361.7	3356.76	3168.88	3149.69	2997.24	2764.22	3769.83	3216.69	3240.44	3185.84	3388.47
ENSRNOG00000002509	5609.94	4403.45	4497.91	4411.24	4405.67	4311.51	4502.8	5507.35	4295.19	4623.18	4777	4864.13
ENSRNOG00000002511	18	6	16	10	15	17	27	19	20	25.156	33.225	34
ENSRNOG00000002512	645	546	668.226	724.438	655	636	578	627	560.999	634	689.072	752.014
ENSRNOG00000002514	444	324.91	398	444	436.615	373	405	469.013	437.22	481	443	490.963
ENSRNOG00000002516	1185.2	1024.1	1104.93	1251.31	1179	1001	1113	1192.68	1212.03	1314.01	1197.89	1242.01
ENSRNOG00000002517	0	0	1	1	0	0	0	0	0	0	0	0
ENSRNOG00000002520	873.238	681.563	724.085	710.258	824.997	830.827	817	979	856.332	859.594	866.001	906.665
ENSRNOG00000002524	4583.41	4254.18	4059.32	3789.08	4224.38	4381.41	3810	4983.88	4700.49	4778.71	4508.36	4871.47
ENSRNOG00000002525	408.722	437	236	286	296	267.017	269	350	398	396	437	403.818
ENSRNOG00000002529	434.041	412	396	383.8	347	386	416	464.078	376.001	419.632	398.057	406
ENSRNOG00000002537	509.781	351	386.464	408	335	370	497	530.015	427	508.151	573.001	587.831
ENSRNOG00000002538	477.93	334.975	474.979	495	459.132	530.041	511.869	548.924	582.993	589.97	552.701	560.334
ENSRNOG00000002539	1	2	0	0	0	1.597	0	0	1	0	1	3
ENSRNOG00000002540	12.638	11.566	12	14.007	8	9.075	15.013	20.004	18.001	13	12.692	20
ENSRNOG00000002541	1008.28	820	906	891.045	795.005	739.282	813	1094.39	923.267	1020.07	1008.53	1008
ENSRNOG00000002542	238	175	253	236	227	170	205	253	217	245.064	234	255.05
ENSRNOG00000002544	9636.36	8263.76	8458.81	9045.47	7851.85	7565.36	7756.96	9889.68	7634.66	8328.72	8263.07	8553.38
ENSRNOG00000002545	1820.92	1536	1462	1378.09	1155.63	1245.01	1059	1490.79	1197.99	1275.16	1347.99	1411.44
ENSRNOG00000002546	1102.49	949.979	1027	1079.03	1067.06	992	961	1207.29	997.918	1097.39	907.376	1028.05
ENSRNOG00000002548	1	2	1	2	1	0	0	0	0	0	6	1
ENSRNOG00000002549	1883.9	1826.67	1811.33	2154.17	1879.97	1766.41	2072.6	2210.58	2050	2332.92	2031.01	2443.84
ENSRNOG00000002555	0	0	0	0	0	0	1	0	0	1	0	0
ENSRNOG00000002563	1298	1196.85	998	1029.12	945.874	856.33	664	1181.55	793.14	922.464	886.439	984
ENSRNOG00000002564	0	0	0	0	0	0	0	0	0	0	0	0
ENSRNOG00000002565	2493	1914	1896.7	1822.31	1678.9	1757.03	1935.08	2232.89	1900.87	2104.62	2212.35	2230.74
ENSRNOG00000002566	0	0	0	0	0	0	0	0	0	0	0	0
ENSRNOG00000002568	14	12.012	9	7	13	11	27	13	24	16	12	21
ENSRNOG00000002569	744.649	654.996	705.089	662.654	652.994	624.999	627	731.937	616	595.425	577.311	641.158
ENSRNOG00000002571	107	60	103	81	120.738	89	73	108	51	62	87	89
ENSRNOG00000002572	2933.42	2691.94	2297	2196.45	2003.76	1941.64	1719.71	2685.2	2007.29	2036.01	2057.72	2078
ENSRNOG00000002575	621.001	546.02	576	586.804	607	542.011	624.891	699.72	522.307	628.643	572.099	633
ENSRNOG00000002579	2362.67	1475	2435	1971.12	2029.37	2064.12	2519	2834.14	1745.01	2066.25	2278.47	2375.22
ENSRNOG00000002580	511	426.018	560	551	477.01	491	444	522.74	445	505.55	430.999	472.003
ENSRNOG00000002582	0	0	0	0	0	0	0	0	0	0	0	0
ENSRNOG00000002583	0	0	0	1	0	0	0	0	0	0	0	0
ENSRNOG00000002585	1589.01	1358.87	1108.1	1053.29	945.41	945.008	854	1379.41	965.036	1069	1322	1318.17
ENSRNOG00000002592	130.5	107.024	92.034	76	88	80.476	80.025	128	86.911	108.058	97.04	107
ENSRNOG00000002593	268	215	221	222	176	184	238	277.078	266.197	304	289	301
ENSRNOG00000002595	730.001	418	389	480.136	490.016	489	507.846	664.031	471.121	475	649	579
ENSRNOG00000002597	0	0	0	0	0	0	0	0	0	0	0	1
ENSRNOG00000002598	1	2	4	2	5	2	2	1	1	5	3	3
ENSRNOG00000002599	16	23	17	16	26	19	17	24	10	26	27	34
ENSRNOG00000002602	5	7	2	3	5	0	1	4	2	3	4	2
ENSRNOG00000002607	723	540	491	515	599.318	708	761	696	733.006	841.026	767.445	765.014
ENSRNOG00000002609	634.123	544.126	421.017	395.004	383.006	334	353.001	554.669	403	416	577.452	534.554
ENSRNOG00000002610	1420.22	1203.46	1234.05	1097.16	1461.16	1561.03	1296	1672.89	1474.44	1434	1262	1347.49
ENSRNOG00000002612	325	275	270	267	255	260.005	240	361	287.17	300.832	304.542	266
ENSRNOG00000002615	693.026	574.373	699.156	781.022	716.158	647.354	649	762.971	593	670	644.999	698.491
ENSRNOG00000002616	0	0	0	0	0	0	0	0	0	0	0	0
ENSRNOG00000002618	4321.77	4085.1	3881.3	3887.91	3329.05	3210.5	2812.01	3718.01	3230.78	3698.95	3769.03	3822.99
ENSRNOG00000002624	3	2.049	1	1	0	3	1	0	0	1	0	1
ENSRNOG00000002625	846	680	629	592.075	531.001	556.313	836.459	1027	911.012	843.41	945.527	884
ENSRNOG00000002626	343	172	224	220	249	252.109	327.084	351	266	259	269.533	262
ENSRNOG00000002627	2133.08	1836.91	2056.28	2060.22	1996.62	1931.38	2032.88	2304.2	2113.36	2289.89	2160.9	2179.65
ENSRNOG00000002628	0	0	0	0	0	0	0	0	0	0	0	0
ENSRNOG00000002630	2090.38	1806.51	2025.99	2054.59	1980.07	1746.17	1729.03	2286.84	1882.48	1958.75	1798.07	2103.91
ENSRNOG00000002632	4842.98	4188.05	4613.66	4490.64	4546.66	4178.02	4350.97	5686.55	4300.11	4768.79	3893.13	4394.62
ENSRNOG00000002636	2315.29	1671.81	2256.57	2180.13	2164.06	2317.47	2782.43	2605.72	2417.34	2532.46	2685.63	2871.38
ENSRNOG00000002640	0	2	0	0	0	0	0	0	0	0	0	0
ENSRNOG00000002641	0	0	0	0	0	0	0	0	0	0	0	0
ENSRNOG00000002642	5571.36	5214.5	3687.04	3735.62	3323.66	3211.16	2990.37	4410.79	3503.18	3419.8	3486.18	3623.79
ENSRNOG00000002643	502.001	412.07	487	490	399	442	388	494.135	432.315	488	450.513	457.632
ENSRNOG00000002644	809.094	765.049	690.392	711.076	801.008	689	688.999	892.46	748	828.802	740.006	773.464
ENSRNOG00000002645	440	359.174	475.061	462.105	401.059	402	473	433.002	460.003	522	463.091	461.002
ENSRNOG00000002652	2574.99	1803.1	2556.67	2436.59	2387.38	2615.04	3081.12	3113.5	2661.07	2647	2899.25	3227
ENSRNOG00000002653	435	518.94	365.144	479.295	312.002	267	380.001	436	481.001	512.365	450	469
ENSRNOG00000002657	72	77	84	69	89	74	76	98	89	104	89.315	108
ENSRNOG00000002659	3	2	8	10	5	8	5	0	5	5	5	3
ENSRNOG00000002660	3154.7	2251.36	2348.33	2641.13	2439.04	2301.06	2406	2541.78	2007.44	2267.02	2629.62	2552.93
ENSRNOG00000002662	910.487	810.829	776.159	783.038	780.319	722.136	801.062	948.179	741	836	731	794.046
ENSRNOG00000002664	68	39	53	39	50	58	46	49	35	50	56	66
ENSRNOG00000002667	38	26	24	32	27	30	28	30	33	37	35	32
ENSRNOG00000002669	3501.99	2554.27	3239.48	3269.88	3356.09	3173.07	3354.47	3543.78	3251.16	3547.62	3520.57	3682.33
ENSRNOG00000002671	6253	5543.21	6224.33	6565.04	6462.11	5692.94	6143.18	7446.96	5954.52	6268.52	5342.19	6212.43
ENSRNOG00000002680	793.12	601.417	680	629	679	707	857	855	745	852.089	850.09	863
ENSRNOG00000002682	324	238	293	285	276.018	266	229.907	255.284	285.219	269	357.938	295.923
ENSRNOG00000002691	0	2	1	3	2	1	1	1	2	4	0	5
ENSRNOG00000002693	2462.98	1920.25	2268.39	2336.4	2319	2175.78	2191	2721.7	2126.3	2291.78	1908.79	2230.99
ENSRNOG00000002695	709	563.114	531	521.054	498.007	449.977	408	600.811	439.433	433	504.905	489.221
ENSRNOG00000002697	1939.6	1589.01	1927.19	2369	1864.09	1664.03	1655	1811.7	1762.48	1869.02	1617.23	1858.68
ENSRNOG00000002701	5	1	3	4	3	2	1	3	5	7	0	3
ENSRNOG00000002705	1331.95	1146.77	1153.97	1141.74	1128.05	1116	1093	1348.86	1074.39	1181.29	1116	1170.17
ENSRNOG00000002708	1042.03	947.553	1024	1154.03	853.047	804.825	798	912.855	1024	1150.14	856.864	925
ENSRNOG00000002710	1153.13	911.143	1007.11	1085.05	876.61	863.001	956.023	1145.55	967.455	1017.56	1025.96	1116
ENSRNOG00000002711	30	29	16	11	31	26	26	51	34	23	28	17
ENSRNOG00000002713	478.828	405	479.026	445.004	408.185	431.001	389.093	457.089	385	473.995	384	434.191
ENSRNOG00000002714	401.354	321.232	417	420	432	375	385	437.508	360	346.625	314.016	385.017
ENSRNOG00000002718	0	0	0	0	0	0	0	0	0	0	0	0
ENSRNOG00000002721	3109.87	2418.37	3050.07	2682.83	2855.42	2343.23	2707.76	3292.36	2452.53	2510.11	2043.15	2439.01
ENSRNOG00000002722	7273.57	6319.48	7865.92	8668.01	7200.35	6561.73	7520	7711.91	7804.13	8345.53	7790.46	8588.32
ENSRNOG00000002723	9.001	9	14	8	2	1	7	7	7	6	7	8
ENSRNOG00000002724	1621.69	1369.73	1351.82	1410.23	1466.96	1252.59	1269	1739.93	1325.33	1460.54	1302.07	1427.57
ENSRNOG00000002728	5	3	1	1	0	3	4	6	2	3	5	4
ENSRNOG00000002730	269	149	225	175	196.467	195	286	382	237.006	310	504	430.001
ENSRNOG00000002735	3143.96	2295.97	2647.55	2604.67	2289.71	2355.87	2507.49	2963.91	2222.74	2592.76	2999.52	2827.74
ENSRNOG00000002736	1511.55	1178.63	1219.79	1306.77	1221.1	1165.02	1527	1711.41	1557.82	1542.13	1710.53	1591.76
ENSRNOG00000002746	1464	1068.04	1430	1273.31	1308.02	1321.25	1230	1503.15	1126	1184.25	1128.01	1317
ENSRNOG00000002748	619.974	533.039	494	512.89	445.89	485	411	541.032	515	507.016	441.017	479
ENSRNOG00000002749	8636.13	7090.52	7861.82	7751.2	7163.54	7121.44	7775.16	9333.39	8438.25	8632.52	8776.82	9318.67
ENSRNOG00000002750	369	279.001	352	329	309	348	491	565	494.852	523	567.328	565
ENSRNOG00000002751	166	123	134	126	103	121	136	154	143	128	137	138
ENSRNOG00000002753	6528.81	4677.99	6157.69	6080.94	6032.33	5638.01	6587.75	6803.71	6392.63	6657.14	7379.9	7363.59
ENSRNOG00000002754	0	1	6	1	0	0	1	0	2	0	0	2
ENSRNOG00000002755	14971	12359	12056.6	11889.8	10541.5	10550.8	10992	14955	12292.4	12801.8	13855.5	13603.5
ENSRNOG00000002757	499	375.002	384	417.472	377.006	411	377	498.591	378.325	441.934	437.007	433.001
ENSRNOG00000002759	668.359	534	620.736	559	525.027	508	489	625.663	532.022	569.449	541.084	607.002
ENSRNOG00000002763	2227	1823.28	2206.01	2127.08	2041.33	1965.99	2142	2307.79	2275	2483.47	2342.49	2514.56
ENSRNOG00000002764	640.995	465.815	575	515	492.029	472	509	619.224	466.201	480.852	503.176	557.655
ENSRNOG00000002767	4726.45	4066.02	4262.33	4816.08	4382.23	3969.36	4852.05	5425.16	4601.31	5264.26	4953.33	5068.86
ENSRNOG00000002768	16	22	20	18	21	22	14	13	15	7	12	21
ENSRNOG00000002771	0	0	0	0	0	0	0	0	0	0	0	0
ENSRNOG00000002773	2079.11	1466.36	1574.97	1407	1731.4	1850.16	2219	2980.47	1770.28	1930.06	2345.44	2655.3
ENSRNOG00000002775	120	121	102.953	97	130.859	98	123	139	122.022	125	126	125
ENSRNOG00000002776	6	4	2	1	3	4	1	2	7	1	1	4
ENSRNOG00000002778	365.446	287.632	272	295.067	331.025	244	311	332	269	306.002	275	296.601
ENSRNOG00000002781	539	462	492.001	521	444.007	413.165	479	554	493.201	519.153	459	521
ENSRNOG00000002782	170	151	166	168	167.144	160	134	204	157	162	137.04	171
ENSRNOG00000002783	1	0	0	0	0	0	0	0	0	0	0	1
ENSRNOG00000002784	65	51	85	69	66	53	73	76	65	84	74	77
ENSRNOG00000002789	29.985	23.486	14.007	27.149	30.866	47.424	64.329	56.421	41.906	47.7	45.062	51.518
ENSRNOG00000002790	359.986	332	358	395	334	309	404	499.064	422.125	480.777	438.124	475.088
ENSRNOG00000002792	0	0	0	0	1	0	0	0	1	2	1	0
ENSRNOG00000002793	328	290.11	375	374.01	353.209	342	429.001	455.054	492.706	518.141	513.001	567
ENSRNOG00000002794	0	0	0	0	0	0	0	0	0	0	0	0
ENSRNOG00000002795	1154.83	817.025	966.182	1091.15	1172.16	1033.23	1054.56	1064.65	1051	1256.97	1170.93	1239.08
ENSRNOG00000002797	31	37	23	33	25	24	16	22	37	25	25	24
ENSRNOG00000002800	96	39	107.022	59	116	120	104	109	70	87	84	100
ENSRNOG00000002802	4	0	0	0	1	0	1	0	1	1	0	1
ENSRNOG00000002807	5207.35	3894.98	5017.92	5477.06	4953.21	4465.36	5012.14	5196.45	4507	5134.55	4635.3	5228.7
ENSRNOG00000002810	88	81	63	66	75	72.036	64	86	61	73	59	72
ENSRNOG00000002811	269.183	152	250	198.979	274.776	263.704	283	328.889	263	281	257.001	327.162
ENSRNOG00000002812	0	0	0	0	0	0	0	1	0	0	0	0
ENSRNOG00000002813	363.038	274.981	348.588	342.776	322.03	312.603	316.68	368.357	302.205	322.589	308.968	327.797
ENSRNOG00000002818	3539.84	2951.08	3460.66	3830.29	3384.27	3031.52	3502.86	3824.75	3333.07	3871.45	3472.53	3780.3
ENSRNOG00000002820	4.016	1	1	1	5	0	4	1	1	3	2.695	0
ENSRNOG00000002821	4268.97	3383.72	4218.81	4191.76	3875.42	4001.15	3603.13	4034.19	3926.89	4312.34	3963.47	4308.56
ENSRNOG00000002823	4980.56	4153.03	4354.98	4540.01	4328.85	4133.58	3943.98	4952.73	4343.49	4664.51	4763.53	4918.68
ENSRNOG00000002826	154.011	113.023	129	123	132	110	126	154	164	155	112	90
ENSRNOG00000002827	10542.2	9491.79	9392.98	10105	8223.28	7970.27	8781.24	9543.05	8882.25	9750.97	9455.17	9721.65
ENSRNOG00000002828	646.004	521.95	551.997	562.287	556	548	556	663.548	688	717	649.002	701.02
ENSRNOG00000002829	0	0	0	0	0	0	0	0	0	0	0	0
ENSRNOG00000002831	28	21	25	24	24	24	15	14	17	20	29	19
ENSRNOG00000002832	1313	718	1112.29	988.877	1139.71	1130.44	1264.38	1333	1012.1	1134.02	1179.01	1306.03
ENSRNOG00000002833	1521.56	1090	1325.55	1351.03	1240.1	1208.06	1834	1912.32	1795.48	2010.04	2029.48	2045.34
ENSRNOG00000002834	0	0	2	0	0	0	0	0	0	0	0	0
ENSRNOG00000002835	1901.41	1584.59	1369.08	1345.08	1365.23	1363.62	1175	1393.01	1166.01	1221	1470.44	1413.99
ENSRNOG00000002839	360.036	272	286.001	281	245	266	205	289.001	243.052	238.001	259	261.999
ENSRNOG00000002840	36009.6	28871.5	33915.2	34184.8	34093	30913.9	31117.1	38427.8	30047.1	33274.9	30130.1	34431
ENSRNOG00000002841	5879.78	4397.76	5424.52	5118.97	5150.28	5112.7	5387.47	6080.6	5008.27	5574.67	5839.91	6052.6
ENSRNOG00000002843	0	1	2	0	0	1	2	2	1	0	1	1
ENSRNOG00000002844	320	223	300.347	278.266	302	319.694	319	358	279.408	293.861	294.094	310.191
ENSRNOG00000002845	0	0	0	0	0	0	0	0	0	0	0	0
ENSRNOG00000002848	1612.66	1301.75	1295.97	1121	1269.25	1181.07	1286.94	1620.24	1299.62	1399.12	1395.03	1445
ENSRNOG00000002851	1134.35	966.239	1024	1089.99	1064.56	920.766	939.968	1218.88	964.005	1050.67	932.464	1047.25
ENSRNOG00000002852	130	83	103	98	96	91	107	121	101	118	144.982	121
ENSRNOG00000002855	1630.02	1305.23	1588	1608.39	1447.16	1340.31	1427.36	1718.05	1271.1	1429.71	1570.93	1553.76
ENSRNOG00000002858	3	1	0	2	2	0	1	0	1	0	2	0
ENSRNOG00000002860	1208	914.829	1014	981	1028.65	1025.11	1107	1248.99	941.74	962.333	965.589	1124
ENSRNOG00000002862	32	21	10	23	27	23	27	36	27	36	48	35
ENSRNOG00000002863	2980.02	2267	3310.88	3372.74	2756.42	2839.65	5306	5599.62	5142.57	5995.59	5571.33	5577.07
ENSRNOG00000002864	4441.56	3469.93	4694.73	4991.85	4691.94	4464.34	4702.71	4367.4	4478.35	4874.76	4158.95	4804.92
ENSRNOG00000002866	11	8	3	3	5	7	5	7	3	7	6	5
ENSRNOG00000002873	114	120	88	103.018	77	74	49	78	40	101	121	118
ENSRNOG00000002874	1491.56	1125.17	1125.52	1178.37	1184.49	1160.16	1351.13	1430.48	1128.63	1230.01	1410.43	1332.71
ENSRNOG00000002875	780	602.001	658.002	618.076	563.145	546.065	521	742.745	559	592	650.341	650
ENSRNOG00000002876	42.113	28	36	45.009	59	38	35	32.088	48	44	41	44
ENSRNOG00000002878	0	3	1	2	1	0	0	0	2	3	2	2
ENSRNOG00000002879	393	261.269	302	306	380.025	301.22	380.99	397	364	319.834	343.011	387
ENSRNOG00000002881	96	95	96	111.012	111	98	220.183	237	127	116	366	416
ENSRNOG00000002882	505	350	388	411	381	370	416	422	387	431.002	489.006	473.689
ENSRNOG00000002883	347.887	287	343	335	334.244	328	293	349.912	364	362	310	346
ENSRNOG00000002884	388.016	326	331	337.65	302.047	298.794	314	416.179	321.008	346	315	344
ENSRNOG00000002886	11331.1	8862.18	10763.4	11467.5	9761.1	9549.75	11056.3	11097.6	10035.7	11340.6	11149.7	11626.9
ENSRNOG00000002889	3	6	16	4	14	11	8	10	6	6	9	7
ENSRNOG00000002890	809.619	681.954	711.049	785.583	685.679	618.67	858.446	931.533	871.461	938.098	780.303	811.697
ENSRNOG00000002894	969	717.028	867	872.044	922.928	933	1072.01	995.951	902.046	1013.36	1050.92	1237.01
ENSRNOG00000002895	277	276	320	381.528	313	294	272	297.041	296	299	257	335
ENSRNOG00000002898	472.01	405.027	438.032	384.972	392	363.014	354.003	474.15	354.009	403.002	377.069	427.034
ENSRNOG00000002899	589.02	509.17	531	550.002	491.879	474.991	578	740	641.957	601	678.116	686.045
ENSRNOG00000002903	1997	1244.01	1729.4	1572.35	1497.95	1543.46	1582	1802.74	1528.16	1641.72	1733.92	1755
ENSRNOG00000002904	0	0	0	0	0	0	0	0	0	0	0	0
ENSRNOG00000002905	2.846	4.469	4.946	3.154	0	0	6.123	3.917	3.587	6.494	5.383	6.824
ENSRNOG00000002906	4	6	5	8	4	2	2	6	3	8	3	5
ENSRNOG00000002907	1718.57	1222.65	1693.94	1543	1555.96	1575.17	1676	1731.03	1569.05	1663.94	1958	1998.94
ENSRNOG00000002908	1629.03	1322.7	1763.44	1795.11	1748.37	1651.04	1578	1630.09	1673	1840.46	1509.88	1735.19
ENSRNOG00000002911	73	76	94	124	111	105	91	85	66	90	88.768	76
ENSRNOG00000002912	609.009	553.005	502.019	545.219	545	494.243	576.034	613.188	536	593	567.301	621.264
ENSRNOG00000002914	1039	862.664	990.153	1006.57	1093.74	888.001	926.001	975.101	992.021	1054.15	930.22	1056.09
ENSRNOG00000002915	384	312	397.144	400	398.082	325.098	317	410	351.009	371.037	343.986	395
ENSRNOG00000002916	470	350	422	448	461	414	536.596	610.756	502.676	505	539	620
ENSRNOG00000002917	201	236	190.646	245	211.582	217	213	241	248	291	280.398	282.105
ENSRNOG00000002918	15.482	2.532	8.557	11	20.03	17.306	11.981	12.263	5.796	6.514	8.362	5.222
ENSRNOG00000002919	21213.9	18583.3	19270	21200.3	17709.2	16743	20130.8	19371.5	21352.8	21128.9	20274.2	25118.9
ENSRNOG00000002921	0	0	0	0	0	0	0	0	0	0	0	0
ENSRNOG00000002922	171	167	185	179.677	232	219.17	156	168	140.243	155.001	123.009	171.318
ENSRNOG00000002923	0	0	1	0	1	0	0	0	0	0	0	1
ENSRNOG00000002926	605.488	470.218	500.495	522.631	536.93	497.495	519.712	620.677	485.425	481.866	555.521	529.089
ENSRNOG00000002928	6332.27	5742.63	6283.85	6804.86	6395.91	5791.56	5594.82	6089	5694.48	6324.57	5180.41	6089.09
ENSRNOG00000002930	38	46	30	55	37	22	18	30	14	39	67	46
ENSRNOG00000002932	849.834	659.011	739.002	704.01	616.066	690	757	754	686.924	834.909	792.033	812.023
ENSRNOG00000002934	63590.5	55127.3	52114.2	57681	49805.6	46213.6	46843.8	57259.1	51225.3	53392.6	51810.1	55535.8
ENSRNOG00000002935	4329.47	3566.42	4213.63	4010.45	3950.55	3959.78	3935.51	3789.44	3801	3875.64	3852.23	4191.91
ENSRNOG00000002936	1	0	0	1	0	0	0	0	0	0	0	0
ENSRNOG00000002937	8	10	12	9	24	10	11	16	18	17	15	20
ENSRNOG00000002940	4337.85	3269.84	3787.34	3921.1	3547.43	3542.88	4159.31	4508.45	3826.24	4384.15	4423.23	4459.6
ENSRNOG00000002941	2846.37	2077.48	2433.91	2280.5	2185.66	2230.29	2515.97	3242.65	2593.72	2643.65	3346.49	3447.62
ENSRNOG00000002943	595	449.999	593	665.999	583.084	498.678	546	604.701	556	566.001	460	590.001
ENSRNOG00000002944	486.004	413	436	453	452.802	417.154	398.005	464.162	437	525.964	430	508
ENSRNOG00000002947	12	5	3	2	4	8	3	7	10	9	9	11
ENSRNOG00000002948	24.004	21.182	17	27.203	17.004	22.781	32.036	33.004	30.804	29	23.001	36.08
ENSRNOG00000002949	2082.73	1723.23	2263.15	2234.48	2239.6	2017.31	2106	2214.43	2000.35	2126.25	1865.86	2175.35
ENSRNOG00000002950	39	33	49	29	56	48	50	44	35	45	37	51
ENSRNOG00000002951	0	0	0	0	0	0	0	0	1	0	0	0
ENSRNOG00000002956	3414.44	3247.8	2926.22	3268.21	2906.73	2663.06	2756	3337.97	3198.19	3335.48	3163	3294.18
ENSRNOG00000002959	65	45	41	56	64	54	89	101.996	68	95	131	108
ENSRNOG00000002960	656.549	499.623	638	583.209	720.079	685.946	586.073	770.573	567.578	697.88	531.833	682.347
ENSRNOG00000002963	464.229	270	348	317	478.993	447.95	412.016	426.14	431	446.071	411	443.099
ENSRNOG00000002964	0	0	1	0	0	0	0	0	0	0	0	0
ENSRNOG00000002968	12	10	14	14	15	10	11	22	9	10	11	7
ENSRNOG00000002969	340	294.716	461.089	506.999	498.013	451.001	416	410.216	522.964	571.468	532.036	618
ENSRNOG00000002970	70	32	49.017	56	48	47	44	64	46	63.003	53	55
ENSRNOG00000002972	10	12	6	7	6	0	5	2	1	5	7	11
ENSRNOG00000002974	0	0	0	0	0	0	0	0	0	0	0	0
ENSRNOG00000002975	0	0	0	0	0	0	0	1.003	0	0	0	0
ENSRNOG00000002976	94	89	64	67	49	58	61	65	59	83.471	103	107
ENSRNOG00000002977	1721	1412.24	1429.37	1462.61	1391.56	1280.22	1208	1702.78	1307.66	1416.04	1382.85	1486.38
ENSRNOG00000002978	4	2	4	1	5	2	5	1	1	2	6	4
ENSRNOG00000002979	33.279	31.294	26.226	45.294	42	28.253	41.675	36.115	26.12	23	37.303	52.312
ENSRNOG00000002980	994.123	781	854	897.279	832.538	748.99	865.003	928.521	804.975	937.64	864.981	926.007
ENSRNOG00000002983	1332.46	913.911	1343.92	1178.01	1382.12	1306.4	1819.91	1690.92	1657.64	1786.17	1820.18	1994.89
ENSRNOG00000002984	31	26	26	19	41	28	31	33	30	34	29	36
ENSRNOG00000002986	17	19	7	8	11	11	9	19	15	16	25	27
ENSRNOG00000002989	3668.07	3203.24	3756.97	4015.68	3678.5	3390.4	4051.55	4649.8	3825.81	4243.19	3968.23	4343
ENSRNOG00000002991	1706.34	1398.16	1737.5	1576.09	1557.63	1413.62	1447	1748.81	1444.51	1627.77	1465.81	1702.02
ENSRNOG00000002997	1217.91	829.856	1056	1014.55	1188.39	1006.08	993.045	1053.16	1080.39	1145.64	1070.01	1142.6
ENSRNOG00000002999	724.214	656.162	703.685	727.134	696.001	685.999	663	837	670	723.215	625.14	700.279
ENSRNOG00000003003	797.97	668.235	638.407	681.926	593	614	515	794.966	627.046	602.029	704.143	673.003
ENSRNOG00000003005	51	47.314	31.502	39	41	65	42	60	64	58	58	42
ENSRNOG00000003008	0	0	0	0	0	0	0	0	0	1	0	0
ENSRNOG00000003009	0	0	1	0	0	0	0	0	0	0	0	0
ENSRNOG00000003011	1090.58	949.479	1172.42	1199.64	1312.6	1083	1166	1271.66	1123.76	1181.8	1003	1215
ENSRNOG00000003013	232	193	161	161	176	184	181	192.111	191	198	220.711	188.197
ENSRNOG00000003014	650	510.4	586	565.498	541.971	538.021	464	658.003	556.391	554.453	548.008	586.063
ENSRNOG00000003018	456	539	423	574.032	367.036	302	352	425	478.015	498	411.782	418
ENSRNOG00000003019	1661.63	1350.03	1577	1687.07	1435.02	1475.52	1547	1701.04	1588.53	1662.51	1605.67	1695.47
ENSRNOG00000003020	3	1	7	1	4	1	4	4	2	2	6	2
ENSRNOG00000003025	1933.25	1647.46	1497	1562.95	1341.55	1221.13	1421	1894.71	1392.19	1504.45	1580.99	1559.92
ENSRNOG00000003026	1141.8	909.023	987.476	1023.49	1149.21	1109	1010.08	1095.61	1119.2	1172.38	1053.92	1174.56
ENSRNOG00000003028	65	46	67	56	74	72	75	69	48	56	47	44
ENSRNOG00000003029	15914.8	13330.6	14807.5	15600.8	12631.2	12252.2	13481.6	15026.2	12237.9	12894.3	12539.8	14085.2
ENSRNOG00000003030	0	0	0	0	0	0	0	0	0	0	0	0
ENSRNOG00000003031	2134.03	338.828	2201.84	690.191	2024.94	1678.67	2575.7	2811.4	1162.74	1427.86	1909.47	1943.76
ENSRNOG00000003033	366	317	350	361.011	424	367	397	393.858	334.841	367.139	391.275	384
ENSRNOG00000003038	129.721	110.706	115.774	93.706	130.07	129.747	124.325	135.885	110.88	124	139.694	190.688
ENSRNOG00000003039	117.912	179	143	194.02	169.403	117	153	100	220.001	219	171	157
ENSRNOG00000003041	839.995	672	932	1029	845.013	807	921	929.202	840	943.364	896.042	1015.5
ENSRNOG00000003042	591	457.855	512.02	532	526.153	490.798	494	553	503	582	502.002	557
ENSRNOG00000003048	1393	1118.26	1083	1031.96	1069.3	972.673	918.037	1326.71	1004.91	1038.23	1099.66	1169.64
ENSRNOG00000003049	896.006	743.873	962.006	865.335	993.198	891.889	869.521	1077.41	810.284	944.004	782.082	853.783
ENSRNOG00000003050	2802.14	2208	2960.53	2876.16	2898.26	2869.99	3132.94	3010.63	2990.44	3023.41	3013.32	3271.4
ENSRNOG00000003052	316	251	236	249	258.491	214	221	265.011	207	242.033	232	256.518
ENSRNOG00000003059	13	6	9	12	12	8	12.85	15	6	8	11	11
ENSRNOG00000003062	7.369	10.308	11.5	3.569	13.449	7.867	13.363	18.88	9.036	6.433	5.734	15.037
ENSRNOG00000003063	716	504.036	591.166	613.002	528.419	578.002	670	681.999	607.983	678.974	663.967	779.071
ENSRNOG00000003064	12	9	6	14	8	3	5	11	6	2	10	14
ENSRNOG00000003065	5423.53	4499.97	5220.35	5535.91	5135.81	4850.3	5334.99	5875.06	5260.21	5707.8	5029.09	5482.67
ENSRNOG00000003066	566	509	574	656.035	646.037	597	637	672	673	769.22	630.897	747
ENSRNOG00000003067	0	0	0	0	0	0	0	0	0	0	0	0
ENSRNOG00000003068	98	60	87	86	102	117	115	109	92	117	78	110
ENSRNOG00000003069	556.033	481	534.074	522	535.264	557	527	670.042	595	575.967	519.909	630.004
ENSRNOG00000003070	126	115.001	114	111.494	124.914	109	106	117	99	87	101	104
ENSRNOG00000003071	571	446	468.145	445	460.193	374	538.265	631.066	439	510	485.047	522.25
ENSRNOG00000003073	1922.99	1812.64	2254.83	2422.85	1926.9	1832.94	2468.69	2476.14	2745.79	2962.49	2499.07	2740.99
ENSRNOG00000003075	120	107.001	110	102	128.083	85	89	121	103	111	107.021	123
ENSRNOG00000003076	645	509	570	516.221	578.014	583	533	562.007	560.001	621	582.949	609.04
ENSRNOG00000003078	2734.94	2115.4	2634.91	2480.11	2504.87	2327.9	2466.67	2786.57	2364.77	2676.25	2382.78	2580.52
ENSRNOG00000003081	60	52	59	69	60	57	62	61	50	65	53	62
ENSRNOG00000003084	2140.47	1784.76	2176.28	2336.73	2147.28	1916.1	1946.99	2134.86	1813.34	2240.78	1903.05	2075.2
ENSRNOG00000003085	0	1	0	0	0	0	0	0	0	0	0	1
ENSRNOG00000003086	438	431	489.274	547.997	452.573	437	477	512.121	437	455.321	451.996	524
ENSRNOG00000003088	272	182	235	261	241	303	338	333.214	362	380.194	376.675	396.939
ENSRNOG00000003094	1.193	2.184	2.132	0	0	4.804	3.139	3.732	0	0	4.071	0
ENSRNOG00000003095	1	1	0	0	0	0	2	0	3	2	0	0
ENSRNOG00000003098	294	188.001	270.001	182.013	231	215	268	284.229	253.003	287.001	413.198	442
ENSRNOG00000003099	5083.74	4079.37	4385.56	4482.49	4320.3	4025.34	4345.66	4589.16	4015.33	4342.51	4386.92	4599.54
ENSRNOG00000003100	186	162	172	178	172.047	157.971	170	202	158	171	192	177
ENSRNOG00000003104	394	273.887	446.045	419.739	427.106	400	418	416.79	333.332	409	382.028	424
ENSRNOG00000003105	142.354	178	131	195.162	132	136.021	137	136.408	162	195	146	197.012
ENSRNOG00000003108	2139.61	2123.32	2485.27	2823.79	2598.11	2338.02	2333	2514.9	2531.6	2658.36	2099.51	2523.03
ENSRNOG00000003109	405	331.101	432	456	543.146	502.301	381	430.883	399	436.081	334	469
ENSRNOG00000003110	0	0	0	0	0	0	0	0	0	0	0	0
ENSRNOG00000003114	297	232	267	339	321.032	270	235	302.06	315	323	250	288.013
ENSRNOG00000003116	855.628	664.116	773.252	739.765	802.681	753.2	760.059	874.774	723.42	752.996	761.613	762.33
ENSRNOG00000003117	2470.71	2015.01	2083.8	2014.37	2062.09	1880.48	1959.03	2570.08	1885.33	2035.07	2016.54	2076.07
ENSRNOG00000003119	0	0	0	0	1.948	0.989	0	0	0	0.999	0	0
ENSRNOG00000003120	227.993	203	264	300.912	213.005	229	279	265	248	285	278	288
ENSRNOG00000003121	3795	2777.95	3571.03	3719.33	3617.71	3308.16	3650	3842.76	3116.65	3379.79	3574.72	3991.1
ENSRNOG00000003122	398	332.392	362	323	322.315	287	318.629	317.999	271	328	315.306	338
ENSRNOG00000003123	1631	1313.35	1497.01	1448.84	1556.52	1480	1499.97	1786.17	1391.57	1495.05	1482.9	1623.81
ENSRNOG00000003125	3836.62	3033.71	3471.12	3741.49	3758.77	3462.16	3209.02	3569.22	3241.15	3435.14	3326.28	3551.76
ENSRNOG00000003127	341	295	327.004	328.707	345.262	305	304	464	345.677	374	311.123	404.999
ENSRNOG00000003129	439	360	442	476.305	448.057	450	435	459	512	490	426.226	485
ENSRNOG00000003131	1198.09	894.133	1121	1179.27	1163.46	1005.51	1082.18	1120.93	1036.14	1177.89	1123.3	1254
ENSRNOG00000003132	50.471	43.062	33.372	46.151	29.357	37.359	27.391	25.018	21.313	26.384	34.69	33.214
ENSRNOG00000003134	1392.57	1001	1505.33	1361.51	1428.79	1557.54	2082.93	2027.78	1775.66	1937.06	2004.74	2346
ENSRNOG00000003135	2	1	0	1	0	0	0	0	1	0	1	1
ENSRNOG00000003136	7.018	10	16	5	22	30	8.033	8.031	4	9	9.724	13
ENSRNOG00000003137	0	0	0	0	0	1	0	0	0	0	0	0
ENSRNOG00000003139	3310	2370.29	2621.35	2795.56	2719.38	2564.64	2872.62	3181.62	2380.08	2647.08	2854.8	2903.29
ENSRNOG00000003143	6	6	3	4	1	5	7	7	5	9	7	9
ENSRNOG00000003144	32	34	20	24	31	19	21	14	32	34	40.999	31
ENSRNOG00000003147	12185.1	9968.23	11599.3	12224.1	12236.5	11017.3	11640.6	13502.6	10895.7	12205.3	11356.3	12786.4
ENSRNOG00000003149	763	600.473	752.01	789	716	641.001	673	693.018	685.624	808.424	663.202	717.349
ENSRNOG00000003150	2439.06	2182.96	2266.49	2073.01	2194.33	1974.54	1742.71	2678.93	2103	2149.61	1899.66	2301.85
ENSRNOG00000003151	839.602	718.035	803.496	874.688	750.152	734.867	810.976	1040.05	856.925	933.061	816.041	835.242
ENSRNOG00000003158	0	1.021	2.027	4.061	2.027	3.191	0	1.015	3.06	4.085	1.012	0
ENSRNOG00000003163	3443.19	3047.67	3388.08	3380.35	3400.44	3137.53	2988.46	3690.6	3208.88	3334.75	2860.77	3270.91
ENSRNOG00000003164	0	0	0	0	0	0	0	0	0	0	0	0
ENSRNOG00000003170	48	47	60	51	73	38	55	64	45	69	63	71
ENSRNOG00000003171	1	1	1	1	1	2	3	1	1	0	1	0
ENSRNOG00000003172	103	52	33	72	69	64	59	55	95.275	79	79	76
ENSRNOG00000003174	1321.2	1226.47	1155	1123.07	1084.1	1011.03	880.137	1249.61	1099	1178.32	1069.79	1110.02
ENSRNOG00000003176	1.145	0	1	0	1	2	0	0	0	0	0	0
ENSRNOG00000003177	2429.47	2294.92	2082	2194.96	1885.53	1816.24	1862	2481.46	2088.32	2203.63	1976.94	2150.79
ENSRNOG00000003178	853	647.75	766.942	714.993	721.942	688.728	666.959	867.571	692	751.361	661.709	790
ENSRNOG00000003183	24	13	12	22	34	28	42	25	24	38	45	32
ENSRNOG00000003185	716	498.608	556.036	652.994	611	541	549	669.049	575	621.506	601.007	641.015
ENSRNOG00000003186	851.002	699.863	978	891.215	946.088	839.64	851	839	766	878.626	719	911.828
ENSRNOG00000003187	763.354	622.28	602.736	589.096	607.558	575.526	638.566	848.977	637.242	671.538	652.21	680.704
ENSRNOG00000003189	20	15	26	18	16	19	22.371	18	13	17	13	13
ENSRNOG00000003191	1534	1134.15	1172.64	1092.5	1073.46	1002.48	1002.36	1383.78	1127.77	1257.28	1383.43	1339.4
ENSRNOG00000003194	0	0	0	0	0	0	0	0	0	0	0	0
ENSRNOG00000003195	4423.78	3345.94	4653.27	4642	4997.81	4672.65	5006	4661.7	4368.22	4877.52	4801.11	5594.69
ENSRNOG00000003198	4521.93	3077.6	4111.22	3875.81	4357.77	3889.21	4045.99	4729.71	3419.37	3679.14	3478.08	3911.21
ENSRNOG00000003201	236.175	186.771	228.63	105.087	355.102	380.672	258.513	266.473	283.271	206.92	134.634	302.916
ENSRNOG00000003203	1514.26	1285.71	1373.09	1459.62	1416.82	1292.13	1269.62	1378.39	1290.66	1430.81	1390.01	1442.23
ENSRNOG00000003205	2133	1508.01	2003.82	1769.16	1788.86	1828.54	2155.83	2518.83	1683.59	1890.25	1958.2	2155.77
ENSRNOG00000003206	11037.5	11377.4	10393.4	11668.9	9276.71	8560.41	8475.51	11066.8	10444	11242.3	9901.67	10630.9
ENSRNOG00000003207	2978.76	2455.7	2988.02	3153.28	2989.39	2774.13	3037.98	2953.42	2787.07	3005.12	2969.19	3368.42
ENSRNOG00000003208	11	11	6	7	3.167	5	4	11	4	6	15	7
ENSRNOG00000003209	278	228.004	220.072	243.197	215.001	256	231	258	250	281	215	238
ENSRNOG00000003210	0	0	1	0	2	0	0	0	1	0	0	0
ENSRNOG00000003211	1247.28	1020.9	1070.02	1051.93	1018.85	902.146	937	1239.68	870.241	967.141	904.27	976.57
ENSRNOG00000003213	416.011	289	407	392	331.006	433	622	623	512.035	572	568.04	625.45
ENSRNOG00000003215	432	424.043	403	414	368.016	348.945	370	491.549	400	420.158	418	420
ENSRNOG00000003217	365	249	360	381.002	396.002	384	425.009	418	349.871	359	393.958	390.028
ENSRNOG00000003218	298	234.21	248	280	238	236	265	283	231.045	285	257.112	247.404
ENSRNOG00000003220	4493.12	4324.69	3991.89	3868.12	3952.51	4133.91	4128.82	5626.77	4109.49	4331.22	3729.25	4263.94
ENSRNOG00000003221	4	2	4	0	1	2	0	2	2	2	3	1
ENSRNOG00000003223	2507.72	2072.67	2412.06	2447.95	2488.07	2341.58	2324.15	2658.31	2430.53	2430.29	2344.26	2421.17
ENSRNOG00000003224	3769.27	2950.32	3863.66	3902.1	3711.53	3377.37	3257.44	3844.64	3433.56	3743.71	3161.09	3766.14
ENSRNOG00000003226	10929.3	8748.67	11436.4	12446.5	11218.8	10478.8	12405.5	12849.6	12193.8	13485.5	12666.8	13416.2
ENSRNOG00000003227	0	0	0	0	0	0	0	0	0	0	0	0
ENSRNOG00000003228	1706.26	1400.31	1737.43	1616.66	1751.14	1679.9	1680.05	1719.44	1743.19	1817.3	1757.93	1979.91
ENSRNOG00000003229	22855	18745.8	22152.7	22437.7	21737.4	21585.7	19892	23172.8	19995.1	20742.3	18371.5	20884.9
ENSRNOG00000003232	1404.64	1183.86	1459.02	1429.74	1552.47	1502.05	1323.15	1215	1353.08	1484.91	1059.12	1276.01
ENSRNOG00000003233	4	4	6	12	5	3	7	4	1	1	6	4
ENSRNOG00000003234	8125.49	6540.73	8259.93	8815.81	8332.99	7872.59	8445.63	8722.39	8638.35	9289.52	8122.86	9288.69
ENSRNOG00000003235	2294.61	1841.62	2507.26	2688.12	2551.51	2267.66	2322.19	2314.81	2381.67	2565.14	2262.4	2639.72
ENSRNOG00000003237	2055.71	1587.02	2229.1	2009.38	2209.35	2145.03	2033.48	1991.15	1807.54	2115.34	1607.04	1743.97
ENSRNOG00000003239	1303.96	1149	1282.1	1402.71	1271.38	1159.9	1185.22	1413.77	1281.16	1296.25	1124.1	1312.3
ENSRNOG00000003241	5247.93	4729.89	4167.72	4392.34	3504.28	3451.45	3459.76	4753.11	4362.46	4348.55	4469.53	4620.44
ENSRNOG00000003242	123	139	107	89.056	108	120.001	98	134	102	86	113	130
ENSRNOG00000003243	829.121	581	770	815.846	781.007	721	768	770.586	769	858	803	830.002
ENSRNOG00000003244	53	48	68	66	60	69	55	68	55	67	51	64
ENSRNOG00000003245	6	5	12	7.002	10	5	10	14	7	7	8	9
ENSRNOG00000003247	588.052	546	514	519.28	507.353	487	506.649	611.845	520.109	563.592	573.963	520.244
ENSRNOG00000003248	1223.02	1034.52	1165	1040	1138.57	1140	1162	1326.02	1264.23	1268.08	1123.81	1274.09
ENSRNOG00000003251	2128.03	1852.28	1693.01	1654.19	1465.19	1403.13	1507	2068.22	1734.16	1798.62	1697.07	1687.9
ENSRNOG00000003253	4014.29	3800.52	3847.8	3610.74	4101.72	3959.62	2829.66	3715.16	3470.82	3712.87	3190.11	3579.24
ENSRNOG00000003254	18	19	31	31	37	23	14	14	17	16	19	20
ENSRNOG00000003256	6044.17	6026.82	4631.06	4941.27	4317.62	4107.9	3675.41	5138.02	4432.39	4437.96	4508.43	4818.76
ENSRNOG00000003258	307	243	233	285	220	222	239	364.682	273	286	303	307
ENSRNOG00000003259	79	52	101	77	108	111	79	89	75	64.019	91	86
ENSRNOG00000003260	2	2	1	3	2	1	3	2	1	5	4	2
ENSRNOG00000003261	9709.16	7968.68	7221.73	7294.28	6075.95	6465.15	6470.2	9127.91	6686.94	7650.8	8609.69	8180.22
ENSRNOG00000003262	1995.39	1718.09	1703.08	1950	1602.73	1743.39	1555.02	1478.05	2119.69	2179.27	1656.45	1989.37
ENSRNOG00000003263	0	2	1	0	0	0	0	0	0	0	1	0
ENSRNOG00000003264	416.545	384	397	404.647	401	345	374	401.336	339	436.763	337.45	397
ENSRNOG00000003266	10	12	21	16	17	15	17	10	10	18	15	19
ENSRNOG00000003267	445	364.297	449	486.413	506.477	395.178	400	419	396.953	476.016	417.021	448.322
ENSRNOG00000003268	283	193	267.008	269.025	254.003	259	290	320	297.001	338	323.002	361.262
ENSRNOG00000003269	453.658	390	454.087	491.974	418.487	466	371	480.866	403.001	424.041	366	416
ENSRNOG00000003273	12	6	12	18	18	15	12	10	6	14	8	10
ENSRNOG00000003275	1	5	3	3	1	2	4	7	3	5	6	3
ENSRNOG00000003276	919	675.906	769.173	682	746.292	847.997	730	924.336	844.265	895.107	940.515	897.007
ENSRNOG00000003278	155	107.129	166	144.023	151	127	174.072	161	141	153	132.182	180
ENSRNOG00000003280	2178.48	1807.09	2274.79	2145.19	2464.64	2418	2257	2137.14	2141.69	2252.61	2181.34	2483.01
ENSRNOG00000003281	279.8	252.722	267.432	247.957	245.088	233.222	256.366	296.337	260.864	253.735	240.5	271.499
ENSRNOG00000003283	64	65.999	75	60	72.032	76.999	76.001	55	68.999	78.999	75	86.999
ENSRNOG00000003284	61	36	57	56	46.117	51	57	56	49	52	61	68
ENSRNOG00000003285	788.088	630.476	657.15	600.125	715.973	671.219	569.211	772.376	587.325	564.611	531.989	607.03
ENSRNOG00000003287	79.013	52	69	70	86	72	56	98	67	65	100	89
ENSRNOG00000003288	236.225	188	92	134	76.001	58	94	134	110	101	175	111
ENSRNOG00000003289	1558.01	1364	1429.55	1260.13	1415.44	1409.42	1393.71	1607	1368.62	1444.14	1488.12	1560.47
ENSRNOG00000003291	567.006	471	382	318	370	414	480	578	376	430	322	399
ENSRNOG00000003294	0	0	0	0	0	0	0	0	0	0	0	0
ENSRNOG00000003296	1405.52	1399.72	1170.12	1223	1024.26	977.72	962.388	1313.92	1228.83	1184.13	1122.95	1177.77
ENSRNOG00000003298	10.002	4.981	2.017	3	5.891	5.937	2	7.057	4.067	1	3	2
ENSRNOG00000003300	100	88	141	125	137	133	264	277.104	235	283.024	346.374	377.115
ENSRNOG00000003302	1888	1425.18	1676.45	1695.92	1604.17	1543.65	1388.69	1698.07	1502.02	1635.63	1512.42	1659.44
ENSRNOG00000003304	0	0	2	4	4	4	3	2	0	3	3	3
ENSRNOG00000003305	1	0	1	2	2	1	0	1	0	1	0	0
ENSRNOG00000003307	1274.55	990.01	1119.61	1056.01	1112.99	1043.07	935.064	1149.43	1062.12	1089.77	1041.89	1002.2
ENSRNOG00000003310	244	226.202	312.002	305.001	299.027	306.947	245	272	314.233	339.018	393.801	423
ENSRNOG00000003313	337	364	233	279.999	271	253.83	277	315.914	355	298.003	329.269	320.026
ENSRNOG00000003326	1620.03	1351.84	1409.26	1414.05	1353.1	1251.09	1140	1644.65	1271.05	1393.89	1391.2	1444.05
ENSRNOG00000003328	7917.84	6282.17	7889.65	8378.96	7965.16	7255.9	7177.26	7785.18	7220.88	7989.8	6779.51	7739.13
ENSRNOG00000003329	503	427.739	382	408.976	407	390.125	419	451.001	444.217	462	389.995	456
ENSRNOG00000003330	1151	839.342	1218.09	1126.31	1275.02	1248	1145	1253.66	1052.87	1021.77	1084.16	1264.37
ENSRNOG00000003332	346	262.021	370	420	434.985	395.001	408.171	424	368.117	402.009	417	409
ENSRNOG00000003334	467	380	493.027	497.932	545	469	491.064	517.118	440	476	473.014	511.001
ENSRNOG00000003336	15.001	12.005	21	12.004	10	17	13	15	15	21	16	14.01
ENSRNOG00000003338	1061	1166.03	797.001	770.013	934.106	963	702.59	976.874	906.908	851.227	770.384	891.502
ENSRNOG00000003342	0	0	0	0	0	0	0	0	0	0	0	0
ENSRNOG00000003343	15817.3	13708.5	13041.9	13088.1	11949.8	11927.3	12414.7	16004.9	12890.2	13269.2	13405	14199.1
ENSRNOG00000003345	0	0	0	0	0	0	0	0	0	0	0	0
ENSRNOG00000003346	50	36	30	36	32	23	17	34	29	43	39	27
ENSRNOG00000003347	0	0	0	0	0	0	0	0	0	0	0	0
ENSRNOG00000003348	2458.86	2579.72	2298.19	2811.85	2187.76	2021.92	2030.95	2162.8	2164.95	2452.91	1937.65	2198.53
ENSRNOG00000003349	194.01	136	304	316	264	248	210	201.275	315.13	310.002	312	303.368
ENSRNOG00000003350	435.015	367.593	391	347	321.073	333	298	448	362	365	391.722	402
ENSRNOG00000003354	16	9	3	9	5	10	9	8	11	12	12	8
ENSRNOG00000003357	57	15	39	38	31	27	52	59	46	59	88	53
ENSRNOG00000003359	4927.66	4057.55	3962.68	4065.65	3638.18	3614.42	3607.06	4851.61	3751.49	4008.1	4519.64	4489.26
ENSRNOG00000003365	12603.5	9733.56	11410.9	12577.1	12091	11302.7	12843.3	13758.9	11974.8	12915.4	12609.8	13352.7
ENSRNOG00000003367	13	15	14	22	12	14	22	18	30	21	14	19
ENSRNOG00000003370	4	3	7	1	9	4	2	9	3	5	8	3
ENSRNOG00000003374	517	370	449.011	426	377.001	382.308	485.001	467.022	397	451	417.004	474
ENSRNOG00000003377	0	0	0	0	0	0	0	0	0	0	0	0
ENSRNOG00000003384	0	0	0	0	0	0	4	0	0	1	0	1
ENSRNOG00000003385	1887	1554	1513.99	1411.2	1478.94	1479.59	1227	1712.06	1249.06	1162.09	1380.18	1507
ENSRNOG00000003386	6310.87	5333.2	6509.51	7363.29	6152.5	5727.51	6859.93	6370.16	6585.81	7180.7	6172.01	6754.13
ENSRNOG00000003388	27	34	20	15	25	18	24	28	22	22	28	39
ENSRNOG00000003392	3524.61	2822.63	2868.9	2941.26	2940.68	2612.78	2484	3233.93	2436.05	2815.04	2733.88	2918.87
ENSRNOG00000003397	344	274.115	311.023	312	314	257	274	333.76	259	308	296.082	341
ENSRNOG00000003398	694.228	518	702.456	715.002	650.057	697.111	694	781.886	657	753.998	636	737.166
ENSRNOG00000003399	3849.17	3475.73	2999.97	3298.68	2995.71	2799.19	3078.65	3658	2871.26	3118.05	3210.13	3388.66
ENSRNOG00000003400	35	25	34	26	26	38	25	40	40	38	37	36
ENSRNOG00000003401	251.4	281.719	536.265	590.869	322.019	330.119	440.154	552.191	509.207	928.596	184.295	215.984
ENSRNOG00000003402	3872.51	3512.41	3976.78	4597.25	3892.36	3737.73	4011.71	4535.09	4290.82	4758.3	3989.33	4435.96
ENSRNOG00000003403	733.261	608.698	624.068	702	597	552	517	607.927	668.614	656.249	617.973	619
ENSRNOG00000003407	22.007	15	28	17	22	18	15	30	29	37	37	44
ENSRNOG00000003409	13	12	12	14	14	14	17	10	19	9	11	7
ENSRNOG00000003424	1097.05	855.973	1086	1029.57	1043.16	969.339	1045	1026.13	848.786	1014.2	960.208	1077.08
ENSRNOG00000003428	3355.04	2603.12	2851.09	2923.66	2844.4	2583.33	2850.16	3437.54	2787.81	2948.97	2899.87	3019.28
ENSRNOG00000003430	0	0	0	0	0	0	0	0	0	0	0	0
ENSRNOG00000003434	411.76	315	328.998	332.08	279.936	329.149	388	483	383.944	398.005	502.01	474.249
ENSRNOG00000003435	76	65	71	77	73	65	47	72	64	70	66	87
ENSRNOG00000003439	14	15	13	7	9	4	11	9	15	7	8	17
ENSRNOG00000003442	7403.76	7065.45	7808.45	9037.31	7111.41	6555.06	6901	7641.22	7815.37	8097.05	6978.51	7761.12
ENSRNOG00000003443	48	42	51	50	51	39	38	46	46	50	43	25
ENSRNOG00000003452	3	2.509	4	3.709	4	3.35	2	4.171	2	1.114	6	3
ENSRNOG00000003453	1228.44	867.782	610.215	599	548.989	686	939.01	1056.17	805.785	813.443	829.993	870.583
ENSRNOG00000003455	305	243.191	319	303.068	336	287	345.268	318	356	325.069	326	321.001
ENSRNOG00000003456	0	0	0	0	0	0	0	0	0	0	0	0
ENSRNOG00000003457	2	0	1	2	1	0	0	1	0	0	1	0
ENSRNOG00000003461	872	774.058	702	683.003	679.434	649.98	664	872.593	625.968	716	672	704.648
ENSRNOG00000003463	2030.63	1680.94	1834	1743.12	2198.73	2241.92	2228.05	2304.05	2186.43	2449.11	2315.45	2603.18
ENSRNOG00000003464	4060.73	3349.9	3940.63	4171.41	4137.95	3758.09	3946.47	4373.4	3906.62	4218.28	3976.25	4268.91
ENSRNOG00000003468	3	0	1	1	2	0	0	2	1	2	1	2
ENSRNOG00000003469	2249.43	1530.05	1918.06	1983.11	2348.51	2047.02	2292.55	2221.05	2132.34	2304.84	2439.26	2734.38
ENSRNOG00000003470	512	474	444	440.013	442.757	359	386	537	437	412	409.002	492
ENSRNOG00000003472	114.998	94	71.005	73	83	105	86	145	86	91	106	97.1
ENSRNOG00000003476	1	0	0	0	0	1	2	3	0	1	1	0
ENSRNOG00000003479	839.009	715	699.016	793	647.244	541.204	757	880.014	938	987.971	857.281	939.403
ENSRNOG00000003480	49	42	44	59	31	35	35	53	42	43	41	50
ENSRNOG00000003486	1	1	0	0	0	0	0	0	0	0	0	0
ENSRNOG00000003491	4010.01	3542.13	3185.46	3765.94	2570.44	2777.56	3904.3	4445.33	4667.88	4797.66	5344.34	4885.2
ENSRNOG00000003494	2480.72	1972.4	2648.46	2831.94	2702.14	2510.98	2686	2649.94	2635.25	2713.31	2576.95	3006.97
ENSRNOG00000003495	6992.56	5395.32	6568.76	6923.89	6221.18	6443.33	7635.83	8088.85	6534.24	7454.58	7585.96	7949.2
ENSRNOG00000003496	1932.41	1457	1582.42	1567	1583.09	1573.15	1695	1731	1620.01	1616.62	1768.26	1815.81
ENSRNOG00000003497	368.038	269.999	321	353	371.037	315.999	294	360.065	278.088	337	282.36	341
ENSRNOG00000003500	0	0	0	1	0	1	1	0	1	1	1	1
ENSRNOG00000003501	0	0	0	0	0	0	0	0	1	0	0	0
ENSRNOG00000003504	867.942	750.098	947.695	929.754	879.899	826.789	785.726	864.397	840.936	875.943	810.883	893.351
ENSRNOG00000003506	2459.34	1983	2452.93	2317.53	2400.59	2163.55	2269	2860.38	2226	2343.17	2187.43	2406.62
ENSRNOG00000003508	2657.57	2284.85	2603.09	2762.77	2672.84	2520.05	2603.52	2872.94	2630.96	2811.05	2789.03	2948.98
ENSRNOG00000003510	8	2	5	4	3	3	6	0	1	3	4	7
ENSRNOG00000003512	7861.62	7678.16	5860.68	6476.82	4990.68	5116.88	5331.2	7371.87	6254.29	6179.84	6903.39	6839.47
ENSRNOG00000003515	572.937	487.929	683	783.695	743.488	599.505	523.966	584.913	633.972	707.875	656.232	673.917
ENSRNOG00000003517	8	2	7	9	12	6	12	7	9	13	14	9
ENSRNOG00000003518	0	0	0	0	0	0	0	0	0	0	0	0
ENSRNOG00000003520	6848.05	5609.8	6552.95	6594.3	6387.14	5801.47	6255.35	7698.28	5743.59	5943.36	5515.88	6363.86
ENSRNOG00000003521	0	0	0	0	0	0	0	0	0	0	0	0
ENSRNOG00000003522	68	85	46	74	58	50	32	62.075	52	65	120	92
ENSRNOG00000003524	2796	2223.56	2743.79	2958.46	2684.78	2374.43	2396.86	2750.04	2381.07	2553.36	2505.88	2723.24
ENSRNOG00000003526	35	14	120.019	18.636	242.012	220.094	127	147	47	77	109	110
ENSRNOG00000003531	0	0	0	0	0	0	0	0	0	0	0	0
ENSRNOG00000003532	1	1	0	0	2	0	0	4	1	0	1	1
ENSRNOG00000003533	3666.52	3030.29	2893.61	3107.52	2718.5	2632.47	2473	3585.39	3335.31	3331.24	3212.13	3248.87
ENSRNOG00000003536	846.976	688	834	797.078	799.476	734.006	830.044	875.002	718	805	813.125	925.205
ENSRNOG00000003537	42	27	16	35	19	21	20.009	26.001	8	33	53	50
ENSRNOG00000003538	902	816	808.041	712.134	846.056	908.201	782	1044	1080.69	1126.87	1140.06	1068.93
ENSRNOG00000003541	426	387	381	350.263	358.006	308	327	442.999	340.251	395	385.952	405.994
ENSRNOG00000003542	2785.82	2159.12	2753.86	2778.52	3015.97	2559.58	2432.93	2769.39	2490.75	2559.77	2277.42	2673.93
ENSRNOG00000003543	13	5	9	8	5	19	11	4	11	11	2	7
ENSRNOG00000003544	3	2	3	3	3	4	1	5	0	2	1	5
ENSRNOG00000003545	718.962	517.54	466.008	492.034	457.001	456.999	356.01	574.245	399.016	417.029	508.189	544
ENSRNOG00000003546	42	30	21	30.001	26	21	29	36	28	14.985	23	31
ENSRNOG00000003549	1340.04	1095	1180.3	1149.34	1135.65	1074.54	1139	1411.16	1265.24	1267.02	1043.21	1158.17
ENSRNOG00000003550	780.204	617.317	650	708	715.542	633.039	624	796.244	636.001	652.691	645.426	691.074
ENSRNOG00000003551	1372	1307	1565.85	1850.37	1450	1283.99	1429	1533.23	1625	1765.13	1307.25	1600.69
ENSRNOG00000003553	243	164.001	175	160	195.93	178.004	178	187.013	191	207.996	172.027	170.086
ENSRNOG00000003554	344.01	291.031	255	264.003	212	263.999	216	382.037	301.001	322	412.038	377
ENSRNOG00000003559	259	205.049	192	205	188.069	179	200	223	203.016	231	232.59	204
ENSRNOG00000003562	2265.4	1618	2314.91	2369.24	2260.41	2108.14	2043	2234.92	2037.12	2149.7	2092.97	2290
ENSRNOG00000003563	758.008	557.257	530	564	574.007	548.703	527.052	667	542.353	615.875	524.004	605
ENSRNOG00000003566	3	6	2	12	8	3	0	3	5	4	6	11
ENSRNOG00000003567	216.554	208	230	252	242	189	203	221.144	235.999	238	221	275.323
ENSRNOG00000003569	16	11	8	10	7	5	6	13	7	4	5	13
ENSRNOG00000003575	2	4	6	7	5	2	2	8	3	9	3	3
ENSRNOG00000003576	556	467	500.674	507	405.071	392.01	390	530.897	479.889	478.058	452.001	414.036
ENSRNOG00000003578	844.024	639	630.017	593	569.08	593.034	558.24	877.972	630.975	652.986	749	722.04
ENSRNOG00000003580	0	0	0	0	0	0	0	0	0	0	0	0
ENSRNOG00000003581	36	26	22	32	29	29	33	49	48	48	45	42
ENSRNOG00000003583	1707.26	1465.08	1623	1770.98	1722.38	1511.59	1583	1857	1583.13	1751.65	1476.07	1782.08
ENSRNOG00000003585	82	46	58	69	112	142	91	107	82	79	185	192.006
ENSRNOG00000003587	5	2	3	1	0	2	4	3	1	4	1	1
ENSRNOG00000003590	8760.19	6136.95	8954.69	8841.5	9000.67	8664.04	8164	8727.29	7643.29	8338.21	8775.27	9730.96
ENSRNOG00000003592	1153.31	1031	1049	1108.44	1001.58	987	914.207	1295.01	1010.5	1053	1009.6	1093
ENSRNOG00000003594	3089.33	2673	2710.14	2720.89	2698.03	2482.74	2416.52	3049.94	2678.65	2756.28	2429.27	2763.5
ENSRNOG00000003595	4	3	0	1	2	0	3	0	3	1	2	0
ENSRNOG00000003596	0	1	2	1	1	1	0	2	1	1	2	0
ENSRNOG00000003597	13706.6	11352.9	12380.9	13853.4	13270.2	12262.3	12127.9	13782.1	11862.6	13019.9	11987.9	13125.2
ENSRNOG00000003599	752	518.264	593.431	643	616.048	581.137	591	732.762	537	642.65	617	598
ENSRNOG00000003600	511.012	419.57	386.525	405.077	373	377.355	290	482	352.013	375	421.322	439.048
ENSRNOG00000003601	1	0	0	1	1	0	0	1	1	0	0	0
ENSRNOG00000003603	5483.52	4434.43	5365.98	5649.78	5098.42	4820.84	4753	5015.38	4936.88	5401.16	5129.55	5601.56
ENSRNOG00000003606	170.131	125.469	172.27	182.333	158.966	137.575	161.165	203.229	181.777	175.672	163.365	199.45
ENSRNOG00000003611	4275.95	3951.64	3159.89	2930.86	2840.41	2618.78	2333	3672.31	2730.07	2603.69	2815.2	2886.32
ENSRNOG00000003613	246	193	252	238	205.129	206	245	279	240	276	243	262.265
ENSRNOG00000003614	738.121	553.413	701	743	635.588	655	825.155	941.4	929.28	1020.66	967.325	980.271
ENSRNOG00000003616	206.037	151	132	145	141.019	144	161	190.001	188	149.046	161	184.075
ENSRNOG00000003620	3	1	2	2	2	6	1	5	2	4	2	0
ENSRNOG00000003622	66	42	51	41	42	47	34.001	48.002	52.001	69.001	41	31
ENSRNOG00000003625	1909.38	1597.24	1704	1722.31	1652.21	1660.62	1769.07	2013.62	1564	1693.6	1688.71	1768.68
ENSRNOG00000003626	4898.34	4104.36	4896.26	4715.86	4733.63	4253.73	4112.66	5327.08	4218.15	4570.96	3754.22	4473.5
ENSRNOG00000003629	219	174	209	201	171.272	167	168	207.09	195.08	205.004	199.235	203
ENSRNOG00000003633	2	3	1	0	0	1	3	2	0	1	1	1
ENSRNOG00000003634	276.638	185.746	211.125	197.034	186.466	188.384	149.829	220.101	178.854	207.098	183.795	197.422
ENSRNOG00000003635	182.332	135	196	190	189	148	162	195.002	169	202	182	176
ENSRNOG00000003643	305	238	294.014	317	258.004	216	257	310	325.092	351	292	322.016
ENSRNOG00000003645	4311.85	3438.29	3496.31	3596.13	3587.31	3236.82	3384.37	4034.71	3065.53	3266.69	3359.19	3606.9
ENSRNOG00000003649	707	565	673	720	690.751	625.955	602	751	630.31	650.001	850.85	836.742
ENSRNOG00000003650	65	34	51	42	62	57	47	49	42	51	49	58
ENSRNOG00000003653	1389	1060	1276	1221.2	1309.29	1107.01	1206	1382.98	1086.82	1200.94	1113.68	1209.6
ENSRNOG00000003654	3.736	8.189	5.054	3.987	6.01	1.992	4.187	4.102	0	2.939	1.027	5.416
ENSRNOG00000003657	20	15	15	19	18	16	20	20	18	16	17	23
ENSRNOG00000003661	8002.6	7082.34	7143.12	7267.31	6911.54	6549.76	6323.37	7741.02	6564.17	7057.28	6291.45	6839.46
ENSRNOG00000003666	28.018	31	33	26	24	36	29.011	24.001	21	30	32	24
ENSRNOG00000003668	0	0	0	0	0	0	0	0	0	0	0	0
ENSRNOG00000003669	1	0	0	0	1	0	1	2	2	4	3	3
ENSRNOG00000003671	0	0	0	0	0	0	0	0	0	0	0	0
ENSRNOG00000003672	0	0	0	0	0	0	0	0	0	0	0	0
ENSRNOG00000003673	530.836	488.473	601.928	593	519.67	510.186	532.999	602.076	539.552	569	513.014	538.042
ENSRNOG00000003674	282	223	247	227.412	222.427	226	258.864	327	241.962	237	218.874	249.01
ENSRNOG00000003679	1169.28	987.006	1046	1075	898	914	1135	1360.27	1296.01	1323.16	1334.74	1335
ENSRNOG00000003680	1176	996.004	984.504	1208.31	928.041	887	1335	1667.7	1499.94	1620.67	1699.78	1667.37
ENSRNOG00000003681	6	4	3	5	3	3	2	2	6	4	2	6
ENSRNOG00000003682	179	130.121	178	154	181.053	158.034	159	190	159	141	195	190.016
ENSRNOG00000003683	0	0	0	1	0	0	1	3	1	0	1	0
ENSRNOG00000003686	986	824.157	918.715	913	874.55	743.412	1099	1192.02	1062.09	1153	1205.48	1220.82
ENSRNOG00000003687	995.863	779.514	702.002	688.001	664.947	585.689	714	1012.01	845.581	897.905	652.329	692.006
ENSRNOG00000003688	0	0	0	0	0	0	0	0	0	0	0	0
ENSRNOG00000003689	3424.01	2730.2	3063.86	3263.18	3175.73	2900.77	3126	3476.08	2987.37	3235.73	2996.43	3207.66
ENSRNOG00000003691	2464.29	2700.69	2007.83	1879.14	1695.66	1739.61	1442	2278.03	2121.7	1989.06	2037.91	2174.22
ENSRNOG00000003694	104	85	97	114	104	88	143	172	151.011	146	168	166
ENSRNOG00000003695	2	0	1	0	0	0	0	0	0	0	0	0
ENSRNOG00000003698	1	0	0	0	0	0	0	0	0	0	1	0
ENSRNOG00000003699	151	151	177.168	160.005	191.019	157	178	181	181	181.044	144	167.072
ENSRNOG00000003703	166	94.961	133.003	119	125.08	142	168	177	150	147	153.083	143
ENSRNOG00000003704	293	222	208	225	217.171	240	228	270.003	193	251	236	246.01
ENSRNOG00000003705	8	12	6	10	3	13	10	15	4	11	6	7
ENSRNOG00000003706	1995.99	1671.99	1700.51	1838.46	1872.01	1691.6	1697	2091.22	1618.88	1791.84	1588.42	1852.81
ENSRNOG00000003707	3235.35	2287.92	2755.5	2903.84	2726.2	2614.72	2893.33	3133.65	2844.16	3295.87	3253.8	3345.25
ENSRNOG00000003709	8	14	11	6	13	19	6	12	12	12	10	13
ENSRNOG00000003712	1516.97	1374.04	1301.04	1197.01	1069.98	1081.79	1024	1476.95	1196	1202.75	1298.27	1280.01
ENSRNOG00000003713	1	0	0	0	0	0	0	0	0	0	0	0
ENSRNOG00000003714	397	289	336	306	297.001	254	252.051	338	252	248	287.021	279
ENSRNOG00000003715	0	6	1	4	5	5	4	10	3	3	8	5
ENSRNOG00000003716	2	1	0	0	2	1	3	1	1	2	1	0
ENSRNOG00000003717	706.843	655.005	800.008	712	653.437	618.222	553.401	726.797	603.202	606.368	536.001	636.116
ENSRNOG00000003718	0	2	0	0	0	1	0	1	0	0	0	0
ENSRNOG00000003719	433	361.001	424.999	444	480.003	411.04	409	457.919	397.994	414.788	406	430.002
ENSRNOG00000003720	205	179	183	154	199.133	216	183.999	207	230	196	184	206
ENSRNOG00000003722	0	0	1	2	0	0	1	0	0	0	1	1
ENSRNOG00000003723	5030.49	4188.13	4046.98	4045.8	3695.67	3641.09	3837.16	4841.79	4024.61	4130.77	4360.95	4534.35
ENSRNOG00000003724	1108.4	924	1076	1126.31	1107.74	946.043	1028.56	1285.92	1011	1072.48	924.822	1047.72
ENSRNOG00000003726	18	17	10	14	14	15	14	20	8	15	12	14
ENSRNOG00000003728	612	469	669	708.537	642.007	583.431	627	720	616.002	649	659.115	703.001
ENSRNOG00000003732	2645	2844.21	1805.49	2031.05	1584.71	1683.14	2135.25	2530	2325.82	2456.92	2723.31	2753.3
ENSRNOG00000003734	6.632	4.936	4.847	6.33	7.437	5.941	4.855	14.385	6.6	7.837	9.435	9.798
ENSRNOG00000003736	582.001	413.221	459	422	554.571	541.825	534.648	501.776	487	455.61	647.295	630.06
ENSRNOG00000003737	1	0	0	0	0	0	0	1	0	0	2	0
ENSRNOG00000003738	274	214	271.41	246	266	280	346.007	295	360.176	432	416.031	434.002
ENSRNOG00000003740	0	0	0	0	0	0	0	0	0	0	0	0
ENSRNOG00000003741	9777.55	6438.9	8991.54	9266.28	8686.95	8685.79	8434.99	9362.57	8427.31	8712.95	8372.99	9127.68
ENSRNOG00000003742	1055.07	818.999	1015.97	967.026	829.122	939.627	1576.81	1820.08	1617.65	1803.73	1751.41	1694.24
ENSRNOG00000003743	1488.08	1235	1178.38	1140.72	1142.21	1117.48	1097	1433.67	1243.19	1236.47	1215.21	1183.06
ENSRNOG00000003745	10	6	3	5	6	5	32	37	7	14	34	31
ENSRNOG00000003747	2697	2175.67	2669.25	2755.73	2685.99	2417.47	2454.97	2737.33	2377.13	2646.43	2153.14	2542.85
ENSRNOG00000003748	16	4	14	10	7	10	2.755	10	8	11	7	8
ENSRNOG00000003749	222	157.001	180	154.036	118	123	136	180	153	179	183.19	169
ENSRNOG00000003755	304.023	243	259	267	218.125	258.73	298	296.009	207	247.113	260.055	282
ENSRNOG00000003756	84	46	55.296	74	67	71	88	100.879	99	92.061	112.655	87
ENSRNOG00000003759	602	538	513.033	487.049	477.421	480.054	433	536.774	501	531.671	560.064	489
ENSRNOG00000003762	752.001	607	546.008	566	549	515.025	537	708.227	537	597.867	588.433	575.038
ENSRNOG00000003763	435.003	372	374	354.164	337.832	376	327	457	358	342	350	386
ENSRNOG00000003765	0	3	3	3	1	2	0	1	2	1	0	5
ENSRNOG00000003767	1478	1201.24	1543	1659.59	1578.59	1343.63	1458.28	1620.7	1488.98	1626.6	1518.18	1682.74
ENSRNOG00000003769	232	179	257	235.606	245.044	278	183	268	262.002	236	239	300
ENSRNOG00000003772	285.26	192.884	187.973	151	217.27	178.001	219.988	301.986	183	233	246.659	295
ENSRNOG00000003773	2454.06	1886.22	2296.93	2472.44	2235.73	2110	2096.34	2408.91	2022.96	2272.42	2052.15	2143.5
ENSRNOG00000003776	0	0	0	0	0	0	0	0	0	0	0	0
ENSRNOG00000003777	18	13	10	11	12	11	17	12	11	11	9	14
ENSRNOG00000003778	0	4.615	0	12.603	5.066	1.86	1.883	12.402	2.079	0	2.301	0
ENSRNOG00000003779	586.971	468.466	529.161	566.459	519.926	513.1	529.395	557.651	484.715	571.141	484.527	546.248
ENSRNOG00000003781	44	47	43	38	37	63	46	65	63	50	62	88
ENSRNOG00000003782	1265	1044.51	1156.41	1179.68	1072.13	1046	849.733	1324.43	985.804	1024.83	1019.28	1182.24
ENSRNOG00000003783	0	0	0	0	0	0	0	0	0	0	0	0
ENSRNOG00000003784	45.787	35	37	36.04	54.058	47	52.035	55.106	49	47.001	51	59.001
ENSRNOG00000003785	27	31	30	26	37	28	22	40	28	32	40	35
ENSRNOG00000003786	714.11	587.151	613.073	561.899	611.057	656.577	545	767.019	504	556	584	629.356
ENSRNOG00000003787	243	228	221	183	156.098	194	174	271.232	232.001	206.999	248	220
ENSRNOG00000003790	10	10	9	3	5	2	11	0	5	2	3	6
ENSRNOG00000003792	2392.98	1968.03	2061	2217.41	1932.65	1955.95	2101.68	2313.99	2150.61	2489.2	2442.99	2561.55
ENSRNOG00000003794	240	219	230.79	219.106	267	205	219	302	230	251	233.31	242
ENSRNOG00000003795	1419.72	1287.48	1453.66	1519.6	1278.13	1316.29	1269.07	1534.97	1312.2	1503.74	1301.86	1438.76
ENSRNOG00000003797	1323.88	1044.69	1310	1294.57	1292.07	1193.56	1183	1441.72	1255.31	1255.01	1080.63	1254.51
ENSRNOG00000003800	50	31	50.171	22	45	39	42	31	19	41	53	44
ENSRNOG00000003802	19	8	14	15	18	9	17	12.001	16	8	14.06	12
ENSRNOG00000003803	2659.15	2317.89	2149.48	2271.39	1802.67	1941.86	1876.57	2581.79	2167.19	2297.38	2315.72	2427.09
ENSRNOG00000003805	363	370	296	288	275.096	274	204	278	293	275.012	281	259.895
ENSRNOG00000003807	16	12	26	4	21	17	19	29.011	13	15.294	21	23
ENSRNOG00000003809	1704	1527.54	1479.12	1383.73	1526.84	1432.78	1308.03	1753.16	1371.32	1424.68	1503.4	1577.1
ENSRNOG00000003812	3631.78	2777.8	3507.01	3801.46	3423.57	3213.66	4224.53	4443.84	4285.02	4572.43	4345.58	4612.49
ENSRNOG00000003813	38	18	31	20	42	30	41.001	59	28	35	37	40
ENSRNOG00000003815	3831.87	2997.1	3596.83	3589.5	3573.45	3156.83	3315.56	3945.61	3285.64	3572.54	3249.75	3616.61
ENSRNOG00000003816	547.353	463.017	459.981	437.044	437	391.089	414.043	587.046	411.205	513	470.193	479
ENSRNOG00000003821	2006.07	1534.4	2026	2141.75	2001.16	1819.88	2055	2107.36	1961.31	2216.02	2105.32	2278.97
ENSRNOG00000003822	1330	1030.16	1115.02	1261.55	1177.11	1077.76	1245	1276.39	1082.13	1147	1153.49	1159
ENSRNOG00000003825	686.962	519.132	572	613.489	517.937	500.882	486	714.006	580	593	569.024	669.001
ENSRNOG00000003827	1793.25	1537.16	1929	1842.03	1773.16	1722.01	1805	2058.74	1895.03	1981.38	1794.07	1904.06
ENSRNOG00000003829	1344	1253.97	1002.46	924	919	935.168	793	1154.82	957.956	794.167	925.017	989.924
ENSRNOG00000003831	139	82	152	166	126	125	136	142	141	130	129	129.222
ENSRNOG00000003832	81	78	112	99	95	78.003	80	97	78	89	97	77
ENSRNOG00000003833	722.842	471.021	680.486	570.457	775.792	664.38	714	811.022	612.358	670.515	559.451	638.071
ENSRNOG00000003834	2599.57	1890.71	2039.54	2020.05	1979.15	1891.18	1840	2590	2107.32	2177.13	2387.07	2335.08
ENSRNOG00000003835	1168.02	1000.38	1074	1117.2	1115.1	1092.89	1189	1332.3	1233.11	1352.25	1213.35	1326
ENSRNOG00000003836	0	0	0	0	0	0	0	0	0	0	0	0
ENSRNOG00000003840	1069.96	296	672.009	324	585.126	587	656	833.163	383.001	403	613.011	625.934
ENSRNOG00000003841	932	684.126	849	820.24	751.564	679.003	940	1026	898.068	917.98	1033.02	1049.79
ENSRNOG00000003844	2185.16	1745.12	1781.88	1892.75	1602.14	1591.67	1426.17	1949.25	1572.02	1750.37	1850.36	1894.29
ENSRNOG00000003845	9	11	9	9	16	17	12	14	11	10	8	16
ENSRNOG00000003846	5901.67	4705.69	5501.73	5511.43	5390.53	5113.8	5545.26	6278.79	5122.22	5566.46	5452.05	5717.15
ENSRNOG00000003848	582	414.165	520	505.296	475.011	503	616.002	615.001	521.032	630	704.008	677.001
ENSRNOG00000003849	993.055	839.022	933.981	1016.96	888.536	788	813.373	1006.6	898.112	1020	817.692	912
ENSRNOG00000003853	6165.41	5149.61	4452.48	4281.02	4100.46	3944.36	3629.89	5547.03	3967.18	4001.59	4258.45	4698.19
ENSRNOG00000003855	2221.11	1739.63	1992.15	2053.83	1935.65	1838.03	1828.2	2201.8	1763.21	1946.31	1794.37	2016.94
ENSRNOG00000003858	11120.6	9683.74	9604.75	9888.26	8007.72	7397.77	6293.75	9402.98	8233.91	8871.26	8471	9059.05
ENSRNOG00000003860	0	0	0	0	0	0	0	0	0	0	0	0
ENSRNOG00000003861	297	264.182	276	266.283	224	223	257	291.003	264	280	289.21	288
ENSRNOG00000003863	1148.8	895.095	1115.42	1149	1178.58	1066.35	1081	1135.23	1104.01	1076.93	1003.57	1105.39
ENSRNOG00000003864	1550.85	1316	1534	1659.28	1609.27	1551.41	1479	1597.71	1544.57	1619.16	1412.52	1571.55
ENSRNOG00000003865	1	0	1	2	1	0	0	1	0	0	2	3
ENSRNOG00000003866	122.011	93	61	89	88	88	81	93	98	111.092	97	129
ENSRNOG00000003869	1007.74	869.481	1071	1047.2	946.125	928.031	1131.04	957.017	1001	1065.98	948.93	1120.12
ENSRNOG00000003870	28	19	24	13	31	27	24	44	24	35	29	42
ENSRNOG00000003872	142	121	109	88	130	123	151	170	135	181.008	189	216
ENSRNOG00000003873	2985.28	2507.03	2724.65	2928.09	2409.43	2472.67	3030	3468.45	3090.23	3459.56	3326.64	3334.41
ENSRNOG00000003875	1648.93	1260.25	1408.95	1456.06	1307.08	1292	1365	1560.12	1267.96	1484.93	1580.36	1524.44
ENSRNOG00000003878	800.003	704.169	791	885.816	720.002	638.287	780	918.222	823.893	925.901	773.191	836.108
ENSRNOG00000003879	2176.53	1767.41	1987.23	2184.66	1969.11	1834.05	1973.01	2247.33	1995.09	2104.73	1978.37	2146.22
ENSRNOG00000003880	62	67	56	69	55	53	32	46	62	59	36	46
ENSRNOG00000003881	2488.63	2069.35	2183.93	2247.18	2070.2	1995.09	1946.56	2354.06	1915.45	2136.92	1898	1953.99
ENSRNOG00000003882	836.964	626.972	799.862	720.097	686.114	644	918.978	1123.25	911	1080	1032.8	1027.85
ENSRNOG00000003883	0	0	0	0	0	0	0	0	2.643	0	0	0
ENSRNOG00000003884	0	0	0	0	0	0	0	0	0	0	0	0
ENSRNOG00000003888	17	18	8	5	3	2	4	13	13	11	4	3
ENSRNOG00000003889	720.001	636	611	598.203	531.077	567	564	706	627.16	650.023	629.906	659
ENSRNOG00000003890	4186.79	3313.45	3183.05	3031.08	2931.38	2982.62	2851.02	4017.84	2839.58	3103.34	3313.84	3376.33
ENSRNOG00000003893	125	120	120	118	127	118.2	111	147	121	141	151	131.89
ENSRNOG00000003895	13	12	16	17	16	16	8	16	5	6	10	12
ENSRNOG00000003897	119.009	27	55	88	115.025	87	154	110	92	133	174.045	121
ENSRNOG00000003899	2.504	4	1	5	2	2	1	5	1	5	2	2
ENSRNOG00000003901	3096.54	2591.04	2764.64	2697.09	2752.13	2557.21	2705	3360.85	2354.37	2610.78	2439.9	2662.29
ENSRNOG00000003902	0	0	0	0	0	0	0	0	0	0	0	0
ENSRNOG00000003905	32507.4	23785	29401.3	29549.9	28418.3	26035.1	28298.9	31082.6	24951.7	28681.6	29495.8	30307
ENSRNOG00000003908	199	173	167	163	168.225	134.002	182	184	165	187	166	197
ENSRNOG00000003915	386	288	389	379.022	399	331.824	318	361	328.916	319.343	276.834	305
ENSRNOG00000003917	564.157	468.001	443.006	497.311	474.024	413.33	571	595.999	528.001	572.063	592.964	592.328
ENSRNOG00000003918	602	493.837	594	626.036	577.872	530.711	516	681	566	556.541	520.029	614.025
ENSRNOG00000003919	1098	1074.09	938	941.781	858.519	830	842.003	1184.98	1011.79	1042	1036.08	1085.09
ENSRNOG00000003923	1433.59	1181.29	1278	1107.47	1165.67	1099	1094.54	1425.09	1179.39	1135.02	1265.72	1238.7
ENSRNOG00000003924	156	139	157	144	144	153.018	138	176	114	137	141	137
ENSRNOG00000003925	47.483	35.138	35.036	44.003	39.648	35.11	22.113	37.959	37.751	36.333	46.568	63.082
ENSRNOG00000003927	89	68	61.001	53.001	80	59	59	76.168	32	45	52	56
ENSRNOG00000003928	1093.99	875.041	1054	973.112	890.544	894	722.003	1143.6	855.389	858.015	906	1026.6
ENSRNOG00000003929	1141	621.074	950.08	790	944.523	910.492	1583	1720.23	1077.1	1267.45	1481.18	1510.61
ENSRNOG00000003931	281	240.206	267	310	274.018	297	260	341	315	392.006	304.009	312.086
ENSRNOG00000003936	533	515.351	471.001	534.71	468	451.048	485	577.985	494.019	522.049	484	512.998
ENSRNOG00000003942	1386.96	1093.76	1111	1180.06	1092.29	1051	903	1311	1010	1078.11	1043.06	1127.57
ENSRNOG00000003946	547	437	541	499	512.978	478	464.054	564.331	512	529	513	559.01
ENSRNOG00000003947	157	120.001	136	178	154	187	152.627	161	185.006	202	210	201
ENSRNOG00000003948	2463.92	2059.52	2609.02	2498.51	2667.91	2769	2588.57	2806.85	2703.45	2788.52	2625.35	3077.31
ENSRNOG00000003949	254	167	246	213	191	179	289	348.747	259	280	296	298.086
ENSRNOG00000003950	16	11	15	13	10	9	10	10	4	15	15	15
ENSRNOG00000003951	4208.2	3526.91	3759.57	3852.99	3885.48	3477.38	3788.53	4439.77	3537.99	3791.51	3527.04	3888.14
ENSRNOG00000003952	39	42	21	37	31.001	19	10	11	14	33	54	67
ENSRNOG00000003953	3993.32	3160.4	3654.65	3770.96	3407.36	3125.85	3242.04	3945.1	3341.55	3792.02	3581.36	3863.3
ENSRNOG00000003954	9	7	11	8	11	9.715	11	9	7	5	8	11
ENSRNOG00000003955	446	350.001	356	362.076	368.002	308.013	320	366	334	350.999	332.223	363
ENSRNOG00000003956	102	68	109	57	91.011	85	105	108.001	94	87	101.746	112.007
ENSRNOG00000003958	1091	1067.86	1100	1134	1057.96	1036	912	1296.97	1107.43	1209.43	1028.99	1030.83
ENSRNOG00000003959	2	4	0	0	0	0	5	1	2	5	3	2
ENSRNOG00000003960	0	0	0	1	0	1	0	0	1	0	0	1
ENSRNOG00000003964	381.999	347	370.352	377.999	340.001	368.999	328	450	385.332	343.412	358	391.832
ENSRNOG00000003965	0	0	0	0	0	0	0	0	0	0	0	0
ENSRNOG00000003967	3546.18	3373.47	3260.57	3383.18	2930.63	2950.07	2679	3761.08	3183.32	3255.22	2918.97	3291
ENSRNOG00000003969	66	50	66	62	49.001	53	83	80	36	71.081	80	91
ENSRNOG00000003970	5780.45	4309.71	5155.04	5156.14	5063.76	4968.3	5471.24	5888.57	4906.21	5331.19	5318.2	5750.99
ENSRNOG00000003972	29	40	37	31.8	44	42	40	53.999	57	63	47	44.001
ENSRNOG00000003973	1318.04	1037.78	1220.61	1231.36	1316.62	1130	1203.1	1504.61	1221.07	1313	1080.76	1221.37
ENSRNOG00000003975	7089.66	6640.19	6729.35	7984.79	7020.62	6323.41	6397.09	6985.68	6378.14	6905.4	6053.45	6914.41
ENSRNOG00000003979	562	418	438.017	448	401	362	417	529.527	431.005	483.974	465	475.034
ENSRNOG00000003980	1348.18	1040.13	1113	1109.56	1118.07	1089.61	1070	1468.1	1089.19	1235.94	1087.91	1220.77
ENSRNOG00000003981	347	260	290.142	278	317.826	283.016	258	301.024	233.455	290	274	282.945
ENSRNOG00000003985	670.796	552.705	571.49	655.189	610.813	548.013	479.423	650.885	543.947	583.444	533.504	612.334
ENSRNOG00000003988	6297.88	5101.49	5483.22	5426.99	5254.65	5123.43	5264.75	6221.08	5447.54	5585.26	5311.63	5891.77
ENSRNOG00000003990	7287.45	6506.5	7389.91	7820.81	6813.35	6436.71	6296.49	7198.25	6656.46	7249.36	6374.27	6950.37
ENSRNOG00000003991	0	0	0	0	3	3	2	3	0	0	1	3
ENSRNOG00000003992	30	29	30	30	33	23	43	30	37	36	35	43
ENSRNOG00000003997	53	44	43	39	30	32	35	36	22	20	28	24
ENSRNOG00000003998	163	127	123.085	142	146	124	151	123	183.011	220	162	183.003
ENSRNOG00000003999	2762.18	2070.12	2453.99	2644.33	2321.94	2112.04	2350.1	2632.2	2474.9	2595.52	2503.7	2658.76
ENSRNOG00000004000	130	103	121	136	118.364	101	99	136	101.311	108	67	122
ENSRNOG00000004001	285	262.128	194	199	222.262	252.161	192	292	192	199	238	252
ENSRNOG00000004003	144	143	130	102	116.031	138	133	143	116	133	144	127.005
ENSRNOG00000004004	397.378	395.328	482.726	416.644	442.384	439.562	474.385	537.946	471.213	521.815	492.739	513.627
ENSRNOG00000004006	878	844.679	707.131	659.189	644	627.018	517	824.134	660.043	630.575	613.074	659.177
ENSRNOG00000004009	6	2	3	3	3	4	9	6.001	4	4	2	2
ENSRNOG00000004011	104	84	82	59	65	68.021	87	113.009	72.165	88	109	80
ENSRNOG00000004013	693.161	403.001	651	640	612.373	566.93	606	638.001	581.01	643.999	700.001	732.025
ENSRNOG00000004014	989.753	777.701	919.121	1031.69	978	885.528	964	978.166	877.449	980.033	855.776	944.738
ENSRNOG00000004016	670	584.472	572	584	575.853	540.003	445.999	706.057	557.001	572	623.874	637.002
ENSRNOG00000004018	24	12	14	16.093	14	6	5	13	9	13	25	24
ENSRNOG00000004019	370	236	308.003	289.372	281.01	245.035	296	298	251	223	347.475	383
ENSRNOG00000004022	54	27	35	33	53	46.173	33	60	31	52	38	54
ENSRNOG00000004026	22268.4	23224.4	22213	25698.7	19236.3	17943.2	23218.7	25228.7	27242.5	29422.9	26027.3	26389.1
ENSRNOG00000004027	1539.62	1253.48	735.496	641.288	779.842	708.166	697.021	869	1386	1329.91	1390.4	1548.02
ENSRNOG00000004029	163	148	176.001	187	170	169.001	207	235	146	175.002	179.001	203
ENSRNOG00000004030	11.303	1.787	2.73	5.5	3.087	3.02	2.846	4.09	2.209	1.02	2.088	2.005
ENSRNOG00000004032	3041	2606.04	3612.48	3802.21	3275.77	3146.78	3256	3211.72	3500.53	3987.19	3559.58	3966.41
ENSRNOG00000004033	1281.99	1043.95	1117	1021.81	1125.21	1312.87	1138.97	1414.99	1187.49	1208.9	1374.81	1439.95
ENSRNOG00000004035	521	416.185	456.187	453.124	434.047	406.968	430	540.486	457	485.994	455.078	495.999
ENSRNOG00000004036	1157	987.453	972.419	1030.06	931.151	875.001	928	1290	1072.76	1146.63	1051.11	1158.36
[truncated: 21,979 more rows]

## Sheet: scaledTPM_gene_count_forAnalysi
Ensembl_gene_ID	ENR1L	ENR1R	ENR2L	ENR2R	ENR3L	ENR3R	ISO2L	ISO2R	ISO4L	ISO4R	ISO6L	ISO6R
ENSRNOG00000000001	1.02877	0	0	1.05894	0.51008	1.01257	0.547177	1.05947	0	1.64079	1.10236	1.63764
ENSRNOG00000000007	2443.79	1771.61	1394.91	2110.63	1648.71	1594.52	1827.63	2088.47	1687.97	1876.03	2103.29	2003.62
ENSRNOG00000000008	1.84081	0	0	0	0	0	0	1.90346	0	1.9566	0	1.95641
ENSRNOG00000000009	0	2.82865	2.87062	0	1.42848	2.84412	1.53068	5.93813	1.51962	7.64018	3.09144	4.58113
ENSRNOG00000000010	24.869	28.8599	54.0574	40.363	35.142	31.1939	56.1302	64.4623	23.8832	28.0432	35.5627	35.1981
ENSRNOG00000000012	159.739	120.653	166.062	169.423	154.85	133.873	174.639	137.387	136.064	143.318	111.813	198.486
ENSRNOG00000000017	19.101	10.9679	6.36072	13.1464	6.32956	11.0323	0	6.57863	6.73203	3.38397	13.7013	5.07373
ENSRNOG00000000021	14.0685	5.82727	0	8.00769	7.95436	13.6989	4.27284	14.1585	8.62615	4.10792	4.28032	12.7176
ENSRNOG00000000024	2292.25	1882.51	2308.44	2531.11	2407.2	2296.58	2103.34	2984.32	2518.69	2674.21	2174.23	2486.12
ENSRNOG00000000033	2797.68	2313.37	3111.31	2976.64	3028.39	2899.07	2682.4	2768.13	2940.93	2789.53	2771.12	3223.81
ENSRNOG00000000034	70.5192	54.1198	77.892	76.5726	78.8829	63.7739	62.7483	66.7067	65.6976	82.4762	69.4138	80.2905
ENSRNOG00000000035	0	0	0	0	0	0	0	0	0	0	0	0
ENSRNOG00000000036	38.7695	27.2597	28.8081	35.1474	42.4672	37.6025	38.7816	41.1259	37.8925	26.4557	42.7833	43.6024
ENSRNOG00000000040	36.6714	29.975	28.8881	32.623	28.779	35.6915	37.7844	53.8722	36.3039	46.304	72.8206	66.8776
ENSRNOG00000000041	55.9877	32.5722	64.1163	56.6076	55.5154	51.3217	68.394	51.5318	53.938	61.6374	57.7738	64.0638
ENSRNOG00000000042	521.502	368.39	471.948	437.898	360.261	372.839	533.273	551.795	601.574	589.479	604.154	682.996
ENSRNOG00000000043	372.489	250.002	325.959	278.674	315.246	336.648	317.998	357.111	318.939	366.238	508.063	492.035
ENSRNOG00000000044	1151.33	857.601	1035.53	1140.91	1091.39	1016.69	1007.73	1169.71	1052	1213.15	1073.47	1300.8
ENSRNOG00000000047	1295.68	1136.1	1145.73	1255.77	1211.85	1286.54	1153.19	1490.98	1319.73	1386.67	1320.65	1405.26
ENSRNOG00000000048	3947.9	2748.67	3485.38	3727.75	3656.15	3434.85	3590.71	3808.49	3455.09	3746.82	3670.72	3891.77
ENSRNOG00000000053	278.002	253.651	266.386	281.888	208.351	246.31	236.064	302.623	257.813	284.634	277.781	287.294
ENSRNOG00000000054	5518.33	3843.92	6123.33	5903.35	6368.31	5414.3	5432.67	5573.98	4955.07	5470.05	5026.55	5912.86
ENSRNOG00000000055	0	0	0	0	0	0	0	0	0	0	0	0
ENSRNOG00000000062	823.188	651.116	792.648	759.729	661.074	706.826	774.305	900.497	847.557	920.703	865.813	846.307
ENSRNOG00000000064	13695.3	9599.11	11260	11510.3	13085.3	12882.7	15025.9	18149.4	11594.8	11953.2	10722.5	12327.1
ENSRNOG00000000065	0.672875	0.660562	1.34035	1.38577	0.667476	0	1.43177	1.38653	0	0.715406	0.72143	0.714168
ENSRNOG00000000066	628.784	504.858	552.842	576.432	562.373	468.612	667.806	718.521	704.515	673.736	606.587	669.006
ENSRNOG00000000068	1283.02	1029.58	1278.57	1230	1157.36	1165.89	1203.6	1404.58	1171.07	1317.23	1290.03	1376.9
ENSRNOG00000000070	897.737	747.02	697.76	755.532	615.323	599.631	561.407	816.077	664.238	721.69	726.967	682.892
ENSRNOG00000000073	513.95	499.557	458.778	461.103	435.284	431.232	476.897	608.832	508.714	468.071	522.308	654.626
ENSRNOG00000000075	249.211	206.956	204.873	231.244	196.641	199.642	228.914	309.198	267.337	253.721	282.846	293.322
ENSRNOG00000000081	84.4853	49.4918	60.3642	65.7579	88.6895	79.3548	88.0879	75.5728	78.4076	89.7761	90.609	90.3068
ENSRNOG00000000082	365.295	321.045	262.032	279.824	364.945	363.83	259.277	335.272	276.499	293.231	343.258	317.908
ENSRNOG00000000091	54.5374	34.961	32.9837	33.0068	43.4598	42.4143	65.5859	69.6752	51.19	55.716	53.44	55.2184
ENSRNOG00000000095	707.778	531.353	606.197	691.264	527.184	535.918	605.408	631.254	604.143	727.212	606.788	672.981
ENSRNOG00000000096	0	1.89427	0.961033	0.993447	0.956896	0	2.05187	1.98816	0	0	0	0
ENSRNOG00000000097	0	0	0	0	0	0	0	0	0	0	0	0
ENSRNOG00000000098	1419.1	1248.82	1220.49	1223.7	1154.92	1091.83	1105.27	1464.77	1239.16	1276.36	1231.42	1337.81
ENSRNOG00000000104	674.856	572.164	595.343	675.392	582.015	526.799	643.256	800.984	613.666	669.383	622.164	632.472
ENSRNOG00000000105	7731.19	4872	7417.94	6465.28	7805.78	7470.01	9585.78	9814.92	8794.17	8833.67	8977.64	9913.89
ENSRNOG00000000108	681.565	573.686	569.804	560.076	587.651	592.899	519.1	686.597	643.843	687.576	702.877	688.653
ENSRNOG00000000109	5.37789	1.10374	1.11999	2.31538	1.115	1.10886	4.78084	2.31697	1.1866	4.77469	0	2.38476
ENSRNOG00000000111	2824.45	2389.81	2769.64	3048.68	2978.61	2858.55	2910.75	3241.85	2713.34	2736.62	2730.34	3036.22
ENSRNOG00000000112	526.935	414.367	486.255	530.192	450.557	419.38	532.167	543.394	488.918	571.365	509.172	546.685
ENSRNOG00000000113	197.874	145.079	157.328	159.822	152.505	143.136	214.821	211.946	183.726	187.596	203.778	204.284
ENSRNOG00000000121	82.221	62.4671	82.9092	74.0122	63.5405	82.0212	83.9294	80.8565	95.2561	92.9942	80.7912	110.676
ENSRNOG00000000122	412.145	290.516	289.277	356.742	331.475	353.168	323.689	392.99	369.587	330.045	337.455	371.059
ENSRNOG00000000123	832.294	683.336	863.317	881.36	831.609	745.643	919.275	911.984	845.182	938.709	859.729	918.216
ENSRNOG00000000124	161.138	138.888	76.598	100.632	43.2602	57.6475	79.2706	88.448	59.3252	79.3845	82.2362	79.9627
ENSRNOG00000000127	779.621	558.737	831.102	788.439	710.394	675.445	869.067	934.36	826.019	852.215	883.565	910.731
ENSRNOG00000000129	2407.07	1978.01	2467.38	2680.7	2396.52	2177.54	2799.99	2795.92	2723.63	3107.6	2674.73	2868.41
ENSRNOG00000000130	3438.8	3044.36	3207.77	3680.14	3183.29	2788.15	3622.58	3644.06	3500.65	3909.34	3507.69	3727.88
ENSRNOG00000000133	2851.11	2287.9	2655.91	2596.9	2554.02	2366.55	2356.67	2889.46	2505.44	2531.94	2387.25	2657.8
ENSRNOG00000000137	123.381	99.5593	130.262	109.048	142.946	131.525	133.891	176.511	97.3158	126.361	75.0129	112.108
ENSRNOG00000000138	3.20425	1.25815	3.19114	4.61907	12.0776	7.57435	6.13618	9.24312	6.7691	8.17648	6.87015	3.4009
ENSRNOG00000000142	536.892	389.41	510.9	522.357	461.834	446.296	645.851	689.668	557.303	609.727	633.083	656.949
ENSRNOG00000000145	268.238	227.552	236.178	247.109	222.812	252.909	314.543	362.106	282.503	319.058	307.31	315.486
ENSRNOG00000000150	295.71	228.591	276.297	286.579	268.673	227.705	274.26	274.332	258.577	292.663	258.666	278.531
ENSRNOG00000000151	183.946	175.569	181.47	148.373	179.126	200.419	193.296	280.151	231.03	244.477	270.98	300.565
ENSRNOG00000000155	542.655	458.36	472.548	483.059	406.045	395.835	445.432	586.593	501.508	513.397	484.189	541.501
ENSRNOG00000000156	9.97061	4.5089	10.3577	10.4612	12.0892	11.3027	5.30216	9.1259	11.6565	13.6183	18.8615	17.4213
ENSRNOG00000000157	1500.74	1270.96	1460.74	1516.53	1220.17	1171.95	1094.45	1467.83	1339.66	1439	1237.77	1369.18
ENSRNOG00000000158	7019.29	7191.61	5780.84	6902.69	4887.32	4103.56	4417.5	6116.9	5968.91	6025.1	5065.78	5089.64
ENSRNOG00000000161	435.771	416.916	355.84	329.425	274.327	255.803	306.843	428.077	384.171	361.096	449.48	383.475
ENSRNOG00000000164	2699.54	2263.26	2552.14	2549.25	2396.41	2600.72	2421.38	3277.74	2671.37	2784.37	2874.73	2952.89
ENSRNOG00000000165	4.93051	2.63467	3.03092	1.38168	2.66122	3.97259	3.23526	2.98063	0	4.27111	1.43959	5.6903
ENSRNOG00000000166	127.436	106.491	132.067	125.144	124.519	123.787	128.158	149.027	122.995	140.822	145.424	136.39
ENSRNOG00000000167	63.8436	4.82558	30.3577	53.6525	23.4008	28.1079	26.1342	45.5831	35.2869	35.5036	49.5541	55.273
ENSRNOG00000000168	2537.34	2159.16	2449.54	2099.22	2377.91	2330.39	2120.27	2593.34	2278.07	2279.63	2295.86	2621.2
ENSRNOG00000000169	57.8301	54.5802	58.5916	56.4701	61.1031	54.7729	58.3363	67.3383	61.033	67.0747	57.9947	92.9804
ENSRNOG00000000170	1041.04	902.222	805.121	883.948	741.171	709.355	718.636	930.277	864.547	912.384	939.641	956.635
ENSRNOG00000000172	100.935	90.9701	92.3032	90.5845	104.691	80.5714	59.8485	102.309	66.8447	89.6514	95.6231	106.974
ENSRNOG00000000175	406.115	310.562	410.215	464.456	429.038	375.029	425.869	434.004	430.675	475.387	486.601	486.782
ENSRNOG00000000177	153.778	116.08	127.215	131.492	161.193	139.963	129.457	144.987	155.977	169.445	138.324	169.693
ENSRNOG00000000184	1.74627	3.92583	0.66384	3.43169	1.15458	0	1.41824	0.926025	1.14011	3.09452	2.14378	0.70743
ENSRNOG00000000185	811.672	698.511	845.921	882.41	908.358	814.723	820.292	884.585	845.02	931.254	871.388	969.143
ENSRNOG00000000186	1634.88	1439.45	1904.2	1876.65	2131.25	1955.94	1827.54	1968.71	1694.66	1905.19	1526.33	1894.61
ENSRNOG00000000187	12.859	13.2539	17.9291	13.2407	18.4947	15.1985	21.8892	29.8076	25.1279	27.3443	17.2321	25.9317
ENSRNOG00000000190	11.7215	7.85651	18.6697	6.23525	6.67968	10.7563	19.053	16.4961	21.7897	26.3629	25.4158	22.1718
ENSRNOG00000000195	123.383	106.28	132.189	113.918	111.795	129.302	130.233	148.385	117.866	120.685	130.694	147.925
ENSRNOG00000000196	13.3539	7.2846	9.60817	6.1129	5.15236	6.58002	9.47251	9.17563	9.40455	6.3102	9.54761	17.3251
ENSRNOG00000000199	9.44199	6.22438	9.48084	3.26335	6.28037	6.28651	3.35764	0	9.99994	0	6.81348	7.43892
ENSRNOG00000000201	0	0	0	0	0	0	0	0	0	0	0	0
ENSRNOG00000000204	883.882	692.217	714.642	706.053	629.768	624.538	695.88	885.671	745.877	849.651	859.97	858.915
ENSRNOG00000000219	693.208	515.499	602.845	642.159	616.604	603.169	742.708	725.351	646.501	669.894	663.526	701.112
ENSRNOG00000000221	284.542	247.879	261.401	263.489	250.599	251.637	259.902	303.188	255.377	289.941	279.775	277.574
ENSRNOG00000000230	429.077	313.579	421.195	443.947	437.681	394.839	436.046	463.041	408.63	447.652	454.618	447.628
ENSRNOG00000000231	2631.08	2457.51	2853.04	3419.93	2870.3	2396.16	2607.41	2788.68	3321.39	3552.74	3077.09	3387.05
ENSRNOG00000000233	73.0698	52.2405	76.4137	78.5891	78.5786	71.4721	62.3508	76.5009	58.8542	68.4771	55.7436	56.0699
ENSRNOG00000000236	2106.67	1770.34	1963.12	2205.7	1946.97	1794.72	1958.33	2383.38	2010.07	2323.11	2129.43	2219.28
ENSRNOG00000000237	749.408	577.862	650.802	716.012	598.826	605.654	769.073	843.359	747.367	840.708	853.056	844.027
ENSRNOG00000000239	0	0	0	0	0	7.93324	0	5.50447	2.81042	0	5.73679	2.82434
ENSRNOG00000000244	286.464	233.806	261.165	262.261	240.276	216.652	258.627	318.68	257.183	296.885	297.033	257.571
ENSRNOG00000000245	143.901	110.067	134.647	138.432	114.433	99.8136	125.553	141.945	112.441	123.463	129.269	132.507
ENSRNOG00000000246	2580.09	1876.54	2403.33	2454.94	2192.29	2013.62	2404.08	2779.66	2153.6	2472.3	2272.47	2548.9
ENSRNOG00000000247	537.818	378.369	475.24	508.712	391.784	388.545	418.382	515.511	398.959	464.868	473.509	484.243
ENSRNOG00000000248	2333.88	1648.83	1990.33	1859.91	2118.46	1986.74	2072.81	2290.74	1861.53	2047.85	2276.29	2504.9
ENSRNOG00000000249	629.866	653.719	675.357	857.533	527.011	505.2	496.678	569.967	495.579	457.884	599.447	590.124
ENSRNOG00000000250	369.706	262.218	325.893	385.233	326.035	294.319	326.594	337.283	332.426	321.341	302.783	323.993
ENSRNOG00000000251	0	0	0	0	0	0	0	0	0	0.826287	0	0
ENSRNOG00000000257	1388.16	1109.08	1208.54	1371.54	1185.81	1104.49	1209.77	1317.63	1275.63	1360.73	1211.06	1299.32
ENSRNOG00000000258	751.737	600.503	744.924	813.967	760.054	646.249	742.594	849.145	727.033	880.372	690.473	794.498
ENSRNOG00000000262	1169.63	1051.75	1147.46	1372.47	1277.66	1108.08	1115.04	1302.1	1160.5	1280.07	1154.13	1302.24
ENSRNOG00000000264	576.652	459.634	570.091	596.77	561.988	520.844	561.914	659.331	588.432	695.4	592.799	678.607
ENSRNOG00000000274	3289.06	2488.04	3011.11	3197.77	3018.21	2921.72	3200.86	3557.86	3077.47	3192.43	3347.86	3534.95
ENSRNOG00000000275	1322.36	1030.3	1077.64	1126.72	1010.75	916.67	969.046	1136.01	1127.89	1174.26	950.57	978.459
ENSRNOG00000000277	16.8384	14.1947	21.7462	17.9293	17.2763	15.3914	27.3323	35.57	27.1369	38.0082	29.4132	31.6591
ENSRNOG00000000279	286.872	202.615	231.556	273.408	222.988	202.609	240.768	265.617	257.541	276.458	241.163	231.24
ENSRNOG00000000281	798.034	644.452	769.444	754.942	809.428	781.676	779.026	781.459	751.439	833.338	851.201	876.064
ENSRNOG00000000282	0	1.7779	1.80452	0	1.79532	0	0	0	0	0	0	3.83666
ENSRNOG00000000283	453.271	368.903	459.949	508.775	489.01	428.875	474.171	546.996	512.052	572.076	476.391	571.45
ENSRNOG00000000288	19.4369	21.2549	16.8137	23.3789	28.9592	24.0451	28.9881	24.4718	20.7185	14.7619	42.2487	39.3286
ENSRNOG00000000299	260.609	206.424	282.069	337.682	252.433	247.952	324.042	304.946	298.098	333.524	365.549	344.754
ENSRNOG00000000302	1328.28	1238.96	1645.26	1882.34	1159.5	1122.02	1038.67	1245.39	1236.53	1383.13	1004.57	1121.56
ENSRNOG00000000303	122.714	114.85	110.783	97.5958	100.025	77.4924	96.55	106.591	91.3432	110.596	111.121	120.98
ENSRNOG00000000304	1879.39	1666.85	1414.84	1360.27	1257.25	1307.86	1067.9	1696.67	1379.4	1327.22	1510.48	1655.95
ENSRNOG00000000306	456.633	362.861	436.376	527.529	433.023	341.042	332.168	407.537	356.618	388.886	353.022	387.621
ENSRNOG00000000307	258.45	191.245	276.605	282.76	251.152	205.151	215.064	223.235	205.819	254.305	240.657	263.239
ENSRNOG00000000308	140.012	102.767	126.453	141.462	132.118	121.938	146.447	146.878	141.572	145.436	135.242	155.298
ENSRNOG00000000312	945.423	716.889	849.011	899.258	841.295	770.352	913.395	948.476	846.352	955.798	872.113	947.099
ENSRNOG00000000314	1267.85	1058.68	1095.25	1134.27	1030.82	1027.39	1094.59	1316.85	1135.86	1279.69	1210.91	1314.04
ENSRNOG00000000316	632.504	476.5	685.687	701.057	674.762	664.072	866	785.932	802.449	827.598	862.118	941.199
ENSRNOG00000000320	0	0	0	0	0	0	0	0	0	0	0	0
ENSRNOG00000000321	2084.55	1822.94	1732.13	1721.63	1571.11	1680.41	1728.79	1940.42	1508.95	1564.26	1837.81	1948.95
ENSRNOG00000000322	633.998	502.623	658.857	644.507	624.763	532.824	577.525	634.206	572.976	664.967	554.904	670.354
ENSRNOG00000000323	1.80487	0.354059	1.07751	0.742793	1.43126	0.354975	0.383929	1.11469	0.762343	1.15147	3.0925	1.91502
ENSRNOG00000000327	862.252	719.657	741.299	904.662	700.232	652.558	753.552	920.367	887.57	936.056	868.282	910.321
ENSRNOG00000000335	0.827084	0.908815	0	0.95327	3.18134	0	0	0.826172	0	0.852171	0	1.96427
ENSRNOG00000000340	4460.65	3776.46	3771.74	4067.18	3917.21	3723.43	4094.99	5248.54	3606.87	4245.43	3942.35	4285.07
ENSRNOG00000000341	55.9694	41.0332	38.2104	48.7051	42.7598	44.7654	63.4857	61.5418	56.1114	62.5132	71.2545	65.4251
ENSRNOG00000000368	458.038	329.708	325.501	314.214	307.222	312.437	403.988	474.704	420.974	370.696	393.237	427.58
ENSRNOG00000000373	214.754	205.412	190.978	198.244	175.54	174.663	212.692	254.615	236.092	245.377	199.436	217.174
ENSRNOG00000000376	0	0	0	0	0	0	0	0	0	0	0	0
ENSRNOG00000000383	0	0.688506	0	0.361121	1.04373	0	0.746594	1.08386	0	1.86608	0.75171	1.11724
ENSRNOG00000000384	35.1335	11.679	0	12.2472	23.5451	11.876	0	24.476	12.451	18.6793	6.40589	0
ENSRNOG00000000386	34.1887	31.8476	30.5659	33.8972	37.6254	28.984	34.2177	29.499	33.1186	44.3013	39.2416	31.9057
ENSRNOG00000000387	414.043	336.155	317.158	314.365	315.93	293.202	337.052	377.985	341.082	346.874	389.453	369.963
ENSRNOG00000000392	603.659	537.642	594.549	676.648	630.048	555.043	543.572	655.046	621.241	616.953	606.534	613.482
ENSRNOG00000000394	166.655	124.837	169.671	108.663	167.372	170.385	200.387	235.59	193.624	200.769	252.425	270.565
ENSRNOG00000000395	3810.06	2753.81	3326.71	3460.64	3384.99	3081.46	3379.59	3939.93	3087.2	3491.98	3305.68	3589
ENSRNOG00000000396	918.863	793.446	796.373	845.658	776.672	709.642	736.432	965.132	769.663	857.446	839.684	901.22
ENSRNOG00000000397	554.264	440.342	448.133	480.055	415.763	382.374	424.166	480.165	417.203	452.96	479.57	461.525
ENSRNOG00000000398	253.925	185.472	203.474	208.364	198.792	138.032	160.108	229.247	210.794	206.799	224.21	223.823
ENSRNOG00000000401	0	0	0	0	0	0	0	0	0	0	0	0
ENSRNOG00000000405	0	2.40057	0	0	0	0	0	0	0	0	0	0
ENSRNOG00000000406	0.913657	1.34368	1.13589	1.40958	1.81079	1.12232	1.45741	0	1.44699	1.94311	1.95589	1.21162
ENSRNOG00000000407	79.9471	47.5572	56.0892	53.0036	93.9757	71.57	77.9643	89.8415	69.7289	74.4523	82.4485	104.777
ENSRNOG00000000408	1032.89	892.546	878.747	979.085	773.299	738.271	820.136	918.618	840.328	878.183	903.756	904.708
ENSRNOG00000000410	0	2.20889	4.27782	3.47528	3.19419	0	8.37182	5.79607	1.18736	0	0	0
ENSRNOG00000000411	1225.13	1027.54	1032.73	1066.03	907.804	869.508	842.908	1086.18	937.92	976.867	991.868	1110.44
ENSRNOG00000000412	1027.98	719.877	793.009	729.46	806.529	791.667	915.101	1071.94	895.713	926.083	1027.77	1024.57
ENSRNOG00000000414	128.512	112.889	98.6459	93.9977	85.4897	86.12	130.748	140.972	141.095	123.778	138.478	162.424
ENSRNOG00000000415	190.043	201.307	179.193	196.116	163.383	155.69	160.746	191.575	154.791	152.247	161.916	195.851
ENSRNOG00000000417	465.65	352.058	440.909	462.723	463.768	434.194	507.07	477.456	494.484	551.039	560.446	550.877
ENSRNOG00000000420	647.046	505.348	590.284	664.685	696.224	569.665	674.036	718.804	583.233	711.66	662.887	682.881
ENSRNOG00000000421	649.201	514.571	597.134	655.563	628.827	573.525	621.658	581.956	649.794	719.048	633.894	696.431
ENSRNOG00000000422	236.512	179.116	250.95	249.551	274.077	236.632	202.646	231.488	274.005	264.431	230.802	278.581
ENSRNOG00000000428	0	0	0	0	0	0	1.03555	1.00344	1.02811	0	0	0
ENSRNOG00000000431	1981.82	1562.11	1906.73	2035.68	1856.71	1761.66	2059.48	1985.65	2002.01	2193.92	2001.59	2200.37
ENSRNOG00000000432	822.307	654.722	699.26	852.121	717.053	602.27	674.524	798.261	658.903	665.63	651.674	713.055
ENSRNOG00000000433	8097.15	6766.25	7763.69	9177.55	8194.65	7694.12	8621.56	7557.42	7851.92	8852.11	8186.72	9435.39
ENSRNOG00000000435	588.252	512.297	525.89	654.551	549.341	484.74	496.137	570.587	540.458	572.394	535.291	551.824
ENSRNOG00000000436	75.843	69.5293	96.2561	119.766	109.52	94.8289	125.925	89.9358	152.05	168.004	100.74	120.073
ENSRNOG00000000437	2916.62	2289.12	3054.24	3385.91	2988.02	2794.92	2867.53	2938.78	2886.65	3229.37	2707.21	3124.37
ENSRNOG00000000438	4547.75	3840.11	4328.06	4663.32	4249.62	4422.82	4286.02	4856.09	4520.21	4586.15	4078.26	4385.42
ENSRNOG00000000439	38.9752	31.5678	25.3689	20.2626	26.9157	22.0864	23.3793	35.8671	19.8984	40.0239	42.0245	35.6983
ENSRNOG00000000440	1379.85	1090.98	1225	1276.68	1178.16	1081.01	1264.38	1454.31	1232.89	1384.55	1318.69	1411.45
ENSRNOG00000000441	74.3762	33.6069	73.5591	60.0634	75.8234	76.2642	81.2184	94.6754	56.434	93.4311	60.3567	74.7444
ENSRNOG00000000442	51.8231	30.0529	56.2613	45.1071	55.5018	49.297	50.9639	57.9352	53.5414	61.9193	60.5546	64.1447
ENSRNOG00000000446	0	0	0	0	0	0	1.30403	0	0	0	0	0
ENSRNOG00000000451	23.6591	10.4865	30.9315	24.4409	56.1162	35.7427	21.3265	33.8714	39.9401	38.6885	19.599	17.4077
ENSRNOG00000000454	39.741	24.7537	25.6807	27.6588	34.439	30.1361	34.9043	41.2327	29.1697	26.0652	23.3053	35.4685
ENSRNOG00000000455	144.313	136.41	138.249	162.958	171.52	162.779	181.477	179.587	208.018	192.634	179.619	211.181
ENSRNOG00000000456	127.736	104.739	129.555	132.162	132.217	110.313	166.62	161.793	121.278	139.582	164.585	130.703
ENSRNOG00000000457	41.6915	31.6224	34.7245	36.4229	34.461	42.3049	48.3862	48.2938	38.6986	55.8955	49.4329	57.8019
ENSRNOG00000000459	86.1325	115.216	104.132	117.134	82.8418	106.37	130.545	122.707	84.7086	107.52	82.2788	130.901
ENSRNOG00000000461	2454.87	1915.95	2372.04	2303.59	2268.21	2228.47	2672.38	2774.38	2506.57	2671.88	2574.72	2773.19
ENSRNOG00000000463	551.581	416.482	441.95	499.28	525.633	531.363	582.602	552.967	728.76	672.772	904.623	851.495
ENSRNOG00000000464	381.516	281.683	353.673	384.897	327.932	340.063	376.719	386.951	349.422	383.193	362.831	392.791
ENSRNOG00000000465	987.49	772.942	940.514	1045.67	876.827	850.414	952.722	1083.27	874.643	1049.8	898.448	987.453
ENSRNOG00000000466	604.75	560.797	628.676	633.719	598.703	570.53	540.372	630.103	627.655	663.243	586.451	602.927
ENSRNOG00000000467	550.551	404.487	451.67	504.968	482.803	438.236	555.241	558.715	475.047	513.402	483.426	570.355
ENSRNOG00000000470	1422.05	1065.07	1286.3	1407.04	1309.54	1208.67	1461.98	1436.71	1409.07	1571.36	1482.16	1514.08
ENSRNOG00000000471	1038.8	885.43	935.839	888.135	1021.54	966.125	1084.69	1497.95	936.955	969.153	872.677	1004.26
ENSRNOG00000000473	5485.68	4411.2	4994.41	5173.99	5124.12	4827.95	5579.25	6285	5137.72	5234.14	4530.32	5352.77
ENSRNOG00000000474	241.128	216.936	279.437	251.309	283.452	243.394	245.067	279.426	290.085	258.06	304.515	284.572
ENSRNOG00000000476	676.798	515.539	531.472	642.961	665.438	614.362	670.406	761.195	685.457	698.475	613.554	747.271
ENSRNOG00000000477	417.706	309.259	394.465	420.424	396.819	368.637	386.717	447.951	399.37	442.41	429.363	452.896
ENSRNOG00000000478	266.797	344.269	247.174	392.093	465.87	334.919	399.697	429.724	343.472	300.086	356.735	324.361
ENSRNOG00000000479	24.7778	16.3057	27.3024	33.1869	26.1173	27.7928	29.6087	36.1889	33.2524	35.1672	30.2388	25.693
ENSRNOG00000000480	635.485	521.866	563.296	674.118	663.088	576.49	614.937	713.316	623.963	677.256	691.579	777.939
ENSRNOG00000000481	2767.01	2211.06	2876.92	2924.78	3173.42	2696.98	2613.78	2697.12	2841.63	3181.86	2536.31	2879.73
ENSRNOG00000000483	5702.33	4664.83	5628.35	6060.85	5594.86	5310.86	6945.27	6413.42	6744.25	7325.36	6898.48	7403.7
ENSRNOG00000000485	263.021	220.571	240.245	232.303	278.232	259.441	282.827	257.96	272.08	271.415	252.75	289.939
ENSRNOG00000000486	7.08911	8.14133	4.13199	11.7043	8.45345	7.01241	6.03889	11.6246	12.1339	8.77833	6.09799	13.1703
ENSRNOG00000000487	73.4459	50.8101	49.4331	78.2015	53.4533	55.1294	55.0904	66.8741	50.2128	57.7809	75.0715	62.2683
ENSRNOG00000000488	1694.52	1330.67	1659.66	1840.56	1754.81	1825.01	1892.32	1681.69	1725.81	1798.2	1961.47	2094.45
ENSRNOG00000000490	2489.92	2120.89	3202.68	2723.2	3139.71	2863.1	2584.65	2949.46	2891.64	2802.29	2406.95	2781.73
ENSRNOG00000000491	12.2885	7.6869	17.2403	11.518	14.4213	12.1353	9.51321	10.3733	18.8895	11.8763	8.66299	8.30431
ENSRNOG00000000493	1845.18	1383.27	1819.05	1923.03	1734.24	1509.17	1620.76	1898.73	1765.3	1891.29	1503.78	1973.92
ENSRNOG00000000495	83.0579	71.2584	88.2823	99.493	81.5674	79.0316	104.141	114.733	125	116.336	121.071	131.273
ENSRNOG00000000498	229.386	173.158	214.5	218.225	227.041	220.489	247.93	217.055	226.848	242.043	259.028	279.588
ENSRNOG00000000499	8.35527	8.21138	11.4566	8.61282	10.3693	7.21681	6.66985	7.54119	12.1401	21.0964	15.0552	16.3155
ENSRNOG00000000500	2.91638	2.54733	0.861408	0.890718	1.71622	0.851502	0.920632	4.45564	3.65616	2.30078	4.63572	2.29611
ENSRNOG00000000501	1007.32	876.58	1271.91	1225.55	1180.79	1075.39	1064.88	1129.37	1146.1	1268.32	1138.98	1255.03
ENSRNOG00000000502	15.8225	25.9212	24.7375	28.0256	22.8742	14.3103	38.6995	32.3238	28.5866	17.63	14.0096	33.2983
ENSRNOG00000000503	282.325	222.558	340.946	332.092	322.794	300.302	342.407	291.387	335.922	353.842	273.034	375.792
ENSRNOG00000000504	285.553	235.404	266.18	297.546	262.653	281.086	281.996	282.746	265.668	338.776	285.559	305.409
ENSRNOG00000000505	10895.9	9362.22	11206.5	11105.7	11320.4	10476.1	10637.8	13017.8	10570.1	11462.2	9657.57	11344.9
ENSRNOG00000000506	29.6105	29.4941	37.8173	43.9641	50.1778	31.7667	42.6102	46.8101	34.0535	37.3897	49.9998	38.1066
ENSRNOG00000000507	1.07429	0	2.14282	0	1.27155	2.12129	1.36278	2.64259	0	0	0	0
ENSRNOG00000000508	0	1.63345	0	0	0	0	0	0	0	0	0	3.52585
ENSRNOG00000000510	0	0	0	5.88636	0	0	6.02612	5.88435	11.9734	11.9778	0	0
ENSRNOG00000000511	1029.1	808.237	926.567	973.825	882.793	842.046	1081.52	1168.98	995.887	1050.56	1140.44	1114.79
ENSRNOG00000000512	191.924	165.443	198.296	233.865	220.858	204.184	233.379	224.477	247.214	239.707	210.825	230.879
ENSRNOG00000000513	1109.58	881.665	1099.28	1194.12	1027.63	931.367	1072.03	1158.9	1065.02	1174.12	1096.73	1146.13
ENSRNOG00000000515	0	0	0	0	0	0	0	0	0	0	1.24904	1.23486
ENSRNOG00000000516	0	0	0	0	2.38271	0	2.55013	0	0	0	0	0
ENSRNOG00000000517	544.77	470.416	496.231	598.068	464.982	457.83	552.667	560.324	529.205	555.282	546.879	546.3
ENSRNOG00000000519	293.944	220.814	284.385	270.405	272.142	244.65	259.984	258.877	225.026	267.945	255.495	314.931
ENSRNOG00000000520	2736.88	2383.31	2378.03	2464.15	2146.08	2052.9	2336.14	3015.46	2377.04	2583.8	2572.14	2682.75
ENSRNOG00000000521	126.234	105.815	86.4376	137.76	80.4279	113.77	116.068	150.34	110.365	129.816	137.651	171.203
ENSRNOG00000000522	769.517	662.109	947.782	1168.97	929.927	782.664	987.627	926.935	921.658	1102.14	920.837	1043.69
ENSRNOG00000000523	476.934	409.073	540.543	516.297	487.046	403.089	517.191	535.582	457.893	508.004	458.025	519.607
ENSRNOG00000000524	2644.98	2233.66	2557.83	2740.32	2472.41	2336.25	2759.91	3203.13	2683.03	2965.25	2560.28	2958.77
ENSRNOG00000000525	110.819	122.543	145.321	154.84	122.303	123.764	111.508	116.059	122.788	132.623	124.994	152.732
ENSRNOG00000000527	15975.6	13182.5	16462.6	17815.7	16447.5	14694.1	15794.7	17342	16104.7	17813.2	15347.4	17861.2
ENSRNOG00000000528	58.2723	36.1647	58.0392	62.0755	84.3811	67.3006	59.1473	77.2927	70.3754	81.8966	88.3295	81.0455
ENSRNOG00000000529	15.3099	24.1082	19.8793	15.8031	21.3047	10.6076	21.1956	25.3053	33.9918	32.5485	29.6441	29.2783
ENSRNOG00000000532	1450.81	1117.93	1477.15	1611.07	1396.18	1333.24	1548.06	1559.76	1528.2	1690.08	1573.77	1623.51
ENSRNOG00000000536	466.602	294.43	401.306	427.647	388.953	370.577	518.974	499.813	562.265	577.288	594.826	633.377
ENSRNOG00000000540	925.316	767.099	1016.75	1062.29	937.412	923.973	1094.56	1138.71	1115.32	1254.7	1167.32	1239.12
ENSRNOG00000000541	6146.33	5186.15	5865.42	6071.11	5495.28	5058.22	5853.12	6855.79	5549.74	5972.49	5429.2	5768.36
ENSRNOG00000000542	74.212	58.0955	56.8809	64.3165	54.0289	51.5328	67.0276	73.0967	53.6705	63.9367	53.4104	65.588
ENSRNOG00000000543	0	0.373792	0.379209	0	0.377782	0.374809	0.405324	1.56917	0.402422	0.405199	0.816264	0.404364
ENSRNOG00000000546	182.461	172.528	189.021	211.207	237.93	182.466	211.888	216.747	209.137	237.257	198.059	253.921
ENSRNOG00000000547	5817.77	4640.05	4552.17	4947.99	4220.1	4064.14	4645.67	5654.18	4685.69	5314.09	5343.46	5291.45
ENSRNOG00000000551	762.705	679.957	610.216	736.501	737.142	639.633	621.577	822.769	650.898	587.877	589.921	650.686
ENSRNOG00000000552	1.49636	0	2.23611	1.89681	3.65448	2.47871	5.21389	2.53041	0.79037	3.91756	1.97478	3.2588
ENSRNOG00000000556	0	0	0.933414	0	0	0	0	0	0	0	0	0
ENSRNOG00000000557	2971.71	2410.9	2754.61	2897.88	2617.1	2464.91	2573.1	3049.7	2633.51	2880.56	2632.99	2872.76
ENSRNOG00000000559	7.6749	4.53214	3.06637	0	1.52575	3.03872	8.1169	4.75718	3.24577	6.48159	6.60487	8.09769
ENSRNOG00000000560	244.088	184.864	246.662	275.46	197.936	223.117	243.405	282.104	209.353	265.863	211.901	266.184
ENSRNOG00000000561	59.8462	41.651	53.2228	48.9187	64.381	52.6108	69.9751	60.3221	60.958	66.7931	67.8857	83.7762
ENSRNOG00000000562	1.18943	1.16944	0	0	0	0	0	1.02093	0	0	0	1.26319
ENSRNOG00000000563	2.87746	1.88217	0.954724	0.493597	2.85308	1.41581	1.53039	0.987664	4.55853	1.01986	2.56902	1.01782
ENSRNOG00000000564	3.94595	9.05578	6.56412	2.71376	3.92019	2.60069	7.00205	6.78941	4.17095	0	1.41371	2.83057
ENSRNOG00000000565	487.917	348.26	361.15	400.227	379.359	396.294	355.038	441.062	388.013	409.173	446.087	469.334
ENSRNOG00000000566	420.335	209.018	324.613	260.985	333.541	354.799	367.342	406.443	286.675	232.159	317.95	366.286
ENSRNOG00000000567	511.759	420.23	450.153	417.768	443.735	480.982	517.595	576.821	562.354	544.875	595.612	678.363
ENSRNOG00000000568	485.926	455.082	531.679	509.511	514.382	544.619	569.473	578.632	565.814	602.229	578.615	568.505
ENSRNOG00000000569	901.727	736.102	1131.97	1073.24	1113.07	1079.61	1196.41	1215.85	1014.51	1211.21	999.153	1157.7
ENSRNOG00000000571	33256.9	24747.1	30244.2	33042.1	31148.7	30039.6	32221.6	34246.2	31601.9	34278.2	31795	34545
ENSRNOG00000000572	79.1988	64.8376	74.2076	70.7369	65.3016	80.5857	64.9665	80.5634	77.7913	77.3594	85.1319	88.5873
ENSRNOG00000000574	3071.73	2417.34	2762.76	2978.68	3462.62	3097.9	3733.41	3998.97	3004.96	3122.02	2412.3	3374.58
ENSRNOG00000000576	377.362	366.61	375.765	405.93	370.319	345.664	349.289	427.714	399.062	414.969	373.873	416.137
ENSRNOG00000000579	877.462	797.593	559.954	500.115	546.961	583.01	571.394	717.248	580.267	520.011	692.231	626.199
ENSRNOG00000000580	0	0	2.21191	0	0	0	0	0	2.33781	0	0	2.34936
ENSRNOG00000000581	2952.37	2817.99	2918.33	3314.85	2445.34	2207.51	2148.57	2646.01	2944.05	3331.61	2348.95	2553.8
ENSRNOG00000000582	732.266	750.458	789.782	923.89	804.48	637.5	832.894	790.391	918.055	962.017	707.316	784.839
ENSRNOG00000000583	827.664	719.659	777.326	856.839	687.579	681.521	759.923	840.258	837.925	905.154	869.779	930.737
ENSRNOG00000000585	3467.44	2935.01	3088.08	3349.24	2707.17	2544.33	2925.92	3798.02	3073.47	3249.84	3256.14	3389.83
ENSRNOG00000000586	704.806	580.609	693.406	697.497	711.944	625.166	651.094	735.152	606.869	619.756	626.431	703.691
ENSRNOG00000000587	1181.76	991.034	935.001	1089.71	1074.8	958.861	1037.63	1276.58	1035.84	1051.52	848.46	997.582
ENSRNOG00000000588	5.64659	3.96106	6.43032	5.45682	8.00437	5.22139	2.57506	7.01995	8.79473	4.82802	10.3838	2.56896
ENSRNOG00000000589	86.0276	58.8283	87.4268	93.1806	68.9656	76.177	71.0975	84.6801	74.1534	90.8538	92.0714	80.4504
ENSRNOG00000000590	86.655	63.0385	62.9076	66.0577	80.2998	72.3511	86.0908	112.627	81.5944	88.4284	64.1303	75.5073
ENSRNOG00000000593	278.835	224.526	243.942	251.919	214.432	216.456	272.395	307.261	302.672	326.877	332.397	348.764
ENSRNOG00000000595	31.3859	19.6085	24.5525	38.1145	27.7554	28.7654	49.0307	42.0778	41.8863	39.7282	43.3847	43.1991
ENSRNOG00000000596	3826.62	3146.76	3778.44	4059.56	3720.94	3475.99	4075.09	4097.46	4175.04	4315.46	4096.51	4351.28
ENSRNOG00000000597	0	0.734332	0.745043	6.16221	0	0.737021	0.795742	2.31214	1.58005	3.18049	0.802068	1.58771
ENSRNOG00000000598	98.0982	60.0156	60.0914	80.3469	71.0128	54.6951	69.305	58.8538	50.9685	63.262	72.3044	54.6296
ENSRNOG00000000599	55.9156	39.8785	42.8337	42.7559	47.1205	47.6204	72.1856	63.3962	61.5663	66.1335	81.6341	84.7037
ENSRNOG00000000604	2230.99	1894.77	1892.46	2044.46	1816.45	1724.22	1909.38	2199.49	1857.11	2049.2	2016.35	2111.99
ENSRNOG00000000605	9.75754	5.38724	5.46558	3.13945	4.23403	6.60609	5.19033	2.51289	5.15311	9.72621	4.57589	5.178
ENSRNOG00000000606	47.0352	29.6676	35.5135	37.5073	28.7007	37.9659	44.8608	46.2049	52.8102	56.881	60.6493	55.6404
ENSRNOG00000000607	0	0	0	0	0	0	0	0	0	0	0	0
ENSRNOG00000000609	378.593	312.562	282.507	325.536	334.199	328.828	402.704	384.595	337.059	379.21	388.233	444.752
ENSRNOG00000000610	4163.59	3454.91	3870.88	3918.14	3671.34	3341.94	3529.44	4326.86	3571.74	3728.28	3571.63	4057.85
ENSRNOG00000000611	1324.22	1220.4	1058.39	1049.77	1004.52	972.931	911.749	1368.19	1050.44	1072.24	1115.13	1096.27
ENSRNOG00000000613	921.326	715.569	762.626	816.886	771.078	705.22	749.795	973.83	741.617	796.115	722.865	820.734
ENSRNOG00000000614	18.7777	12.1728	14.2483	10.4846	16.216	17.2327	15.7263	13.9258	12.0982	16.2292	18.2596	19.7584
ENSRNOG00000000618	206.96	177.305	207.774	216.002	182.637	185.189	229.312	264.033	251.197	294.206	279.767	297.915
ENSRNOG00000000630	0	0	0	0	0	0	0	0	0	0	0	0
ENSRNOG00000000632	19.0121	20.1466	29.2082	25.6581	14.5343	26.0461	28.0322	28.6992	26.2838	27.9831	25.1645	24.8586
ENSRNOG00000000633	48.3121	38.0605	39.6026	35.1428	40.697	35.0552	59.4847	61.0518	44.0629	60.6819	70.7437	79.3283
ENSRNOG00000000634	504.633	474.161	411.189	445.251	381.462	411.478	435.595	513.645	431.619	518.173	518.052	532.029
ENSRNOG00000000635	238.012	168.92	239.589	207.911	203.184	211.314	322.633	329.01	292.935	343.017	364.609	378.204
ENSRNOG00000000636	0	0	0	0	0	0	0	0	0	0	0	0
ENSRNOG00000000638	3732.13	3139.64	3832.65	3769.9	3337.46	3217.28	4194.23	4205.8	4123.72	4177.6	4141	4609.55
ENSRNOG00000000640	74.8212	39.4989	51.3443	33.0167	76.7153	77.4042	197.33	204.683	146.77	163.78	223.79	214.343
ENSRNOG00000000641	453.611	404.449	383.616	466.94	382.335	365.451	449.108	508.636	406.694	495.984	360.846	381.057
ENSRNOG00000000645	886.632	787.432	780.271	661.036	716.365	797.283	797.624	958.842	939.955	892.762	960.178	962.563
ENSRNOG00000000648	448.657	346.347	376.15	388.93	352.42	365.053	477.188	525.957	474.22	564.448	553.907	562.847
ENSRNOG00000000653	0	1.00904	0	0	0	0	0	0	0	0	0	0
ENSRNOG00000000655	34.6388	24.6629	24.6547	28.6026	27.556	29.2099	40.2343	41.5242	30.5864	32.386	33.8341	34.3341
ENSRNOG00000000657	1565.19	1301.53	1198.91	1219.16	1044.85	1046.3	1185	1540.74	1309.87	1247.13	1414.5	1393.6
ENSRNOG00000000658	19.0987	19.3739	15.2029	15.6455	14.7127	22.4422	20.8266	26.787	22.8902	24.8076	24.542	28.1252
ENSRNOG00000000661	409.947	329.5	355.994	366.162	347.658	339.479	314.283	360.865	378.085	438.675	419.666	420.651
ENSRNOG00000000662	449.937	335.545	402.665	483.043	376.431	380.366	403.768	457.617	415.511	507.818	331.997	466.227
ENSRNOG00000000663	476.179	385.705	509.586	565.378	507.835	473.811	528.716	549.117	489.696	565.295	453.157	498.789
ENSRNOG00000000664	559.706	473.035	541.13	616.877	617.606	579.264	516.281	627.263	609.478	648.904	562.956	671.953
ENSRNOG00000000665	1797.75	1536.06	1712.92	1671.51	1562.28	1531.5	1487.31	1779.02	1670.05	1855.74	1533.97	1741.21
ENSRNOG00000000691	0	0.677105	1.37395	2.13075	0	0.645315	0.733799	0	0.728542	1.39311	0.739511	0.732056
ENSRNOG00000000692	53.5174	36.4108	50.2873	47.7387	63.3502	52.8244	53.6754	39.2775	51.1143	43.8359	49.7234	66.662
ENSRNOG00000000693	4469.7	3589.6	4637.16	5280.87	4548.31	4152.15	4564.65	4906.51	4733.29	5163.97	4727.74	5230.4
ENSRNOG00000000695	174.047	122.88	164.708	171.338	150.959	167.112	191.744	184.226	184.646	198.813	206.01	202.345
ENSRNOG00000000697	2256.24	1748.15	2020.19	2211.86	2059.87	1880.71	2335.17	2426.33	2234.61	2502.06	2433.91	2503.24
ENSRNOG00000000699	515.178	386.931	624.637	605.43	618.331	570.454	629.629	581.012	543.65	621.824	538.222	667.334
ENSRNOG00000000700	316.706	254.105	505.378	444.282	386.448	375.096	422.159	433.776	322.049	331.643	359.383	422.839
ENSRNOG00000000701	3956.97	3201.78	3913.24	3998.46	3876.65	3826.74	3834.08	4349.18	3772.24	4069.88	3483.3	4255.63
ENSRNOG00000000702	558.46	447.069	553.618	620.809	555.795	494.223	550.741	573.544	528.254	600.401	593.024	613.978
ENSRNOG00000000704	39.1506	24.2601	45.4338	40.551	44.189	40.3529	51.7547	55.3967	40.1929	39.6129	38.4189	47.5934
ENSRNOG00000000708	648.29	359.044	551.53	521.119	595.31	535.107	614.358	621.837	508.669	602.303	645.374	658.261
ENSRNOG00000000713	0	0	0	2.6112	0	2.51086	0	2.61814	0	0	0	0
ENSRNOG00000000715	0	0	0.781579	0	0	0	2.50404	0	0	0	1.50625	1.48818
ENSRNOG00000000716	56.4408	29.1523	18.3143	21.8399	28.0425	26.5182	45.0741	43.7133	19.3912	31.4988	24.2743	41.9695
ENSRNOG00000000718	450.089	408.517	346.765	316.034	270.264	256.111	239.561	386.937	356.159	327.968	343.833	356.233
ENSRNOG00000000720	464.241	417.362	411.179	383.424	384.507	378.391	330.511	543.051	393.603	357.19	402.553	471.66
ENSRNOG00000000726	0.550507	0.540066	0	0	0	0	0.586379	0.567049	0	0	0	0
ENSRNOG00000000728	18.5672	18.2577	13.5867	3.82996	6.14755	9.78558	13.1778	10.4464	6.54145	2.10695	3.99007	1.31465
ENSRNOG00000000729	100.439	77.1793	90.8706	89.5293	80.3651	79.1024	64.5527	81.7357	46.7638	74.2279	77.6894	78.7199
ENSRNOG00000000746	0	0	0	0	0	0	0	0	0	0	0	0
ENSRNOG00000000759	0	0	0	0	0	0	0	0	4.64068	0	0	0
ENSRNOG00000000763	483.41	400.172	411.146	526.186	397.197	406.369	452.336	503.05	472.955	428.831	452.3	422.477
ENSRNOG00000000765	0	0	0	0	0	0	0	0	0	0	0.905592	0
ENSRNOG00000000767	4.07132	1.33231	2.70342	4.19256	1.34625	4.01082	1.44388	2.79658	6.80672	7.38624	0.727529	0.720228
ENSRNOG00000000768	0	0	3.01889	0	3.00007	0	0	6.24254	0	3.19612	3.25407	3.20096
ENSRNOG00000000774	18199	14258.2	18239.9	19792.4	18287.3	17694	20974.2	20223.8	19824.7	21360	19508.3	21543.7
ENSRNOG00000000775	5560.59	5011.73	4685.06	4214.74	4744.85	5077.56	4329.38	6053.95	5552.74	5496.23	5261.94	5353.03
ENSRNOG00000000777	134.118	89.7962	99.1278	122.904	115.704	106.902	138.489	129.774	109.778	113.611	118.195	104.664
ENSRNOG00000000778	141.584	95.2716	108.206	98.8841	90.5408	114.57	94.4542	128.449	102.266	123.511	120.102	117.175
ENSRNOG00000000779	612.404	531.799	551.912	611.373	579.059	552.31	607.401	807.8	689.111	672.217	645.411	644.891
ENSRNOG00000000780	2601.41	2069.04	2429.42	2675.15	2564.86	2351.07	2512.91	2666.96	2416.15	2697.05	2330.26	2638.04
ENSRNOG00000000781	321.78	240.775	282.679	310.81	300.021	255.625	248.408	238.798	252.449	286.192	242.743	236.341
ENSRNOG00000000782	4.04439	0	0	0.83327	0.802631	0.797418	0	0.833761	0.854544	0.859973	0	0
ENSRNOG00000000783	0	0	0	0	0	0	0	0	0	0	0	0
ENSRNOG00000000785	221.488	194.746	203.699	232.533	156.256	188.98	181.708	222.919	164.199	210.224	253.274	217.701
ENSRNOG00000000786	818.717	715.275	737.326	878.185	1006.54	798.461	1022.1	1097.44	915.912	914.841	816.494	810.43
ENSRNOG00000000795	107.26	85.4286	97.275	109.362	99.0193	102.483	48.8321	49.7667	49.1035	45.4804	57.0337	68.67
ENSRNOG00000000796	915.207	746.75	774.06	795.638	625.409	617.161	737.17	969.121	776.322	893.232	931.014	905.487
ENSRNOG00000000798	2437.42	2019.12	2511.31	2915.46	2722.65	2452.43	2772.1	2649.36	2624.92	2839.07	2461.41	2796.38
ENSRNOG00000000799	1437.67	1174.34	1351.3	1430.04	1355.35	1276.33	1494.98	1557.85	1346.49	1488.37	1447.47	1450.97
ENSRNOG00000000800	1802.97	1739.81	1467.32	1605.63	1479.04	1451.5	1677.63	1920.52	1827.64	1825.98	1967.71	2201.26
ENSRNOG00000000801	261.958	218.625	222.61	221.366	211.065	193.841	226.394	253.843	199.03	234.176	249.345	252.708
ENSRNOG00000000802	84.103	62.702	76.5335	71.7542	53.2036	65.218	78.5388	93.6037	89.1683	90.155	89.692	104.832
ENSRNOG00000000804	1487.09	1163.57	1265.25	1440.72	1299.11	1206.73	1415.4	1561.28	1412.42	1539.76	1349.26	1370.63
ENSRNOG00000000805	6199.07	5358.41	6645.32	6105.05	6235	6368.89	6229.46	7035.33	6304.11	6391.08	6056.69	6751.37
ENSRNOG00000000808	651.025	551.649	545.936	575.139	549.808	470.739	527.797	675.479	543.721	645.21	614.884	636.217
ENSRNOG00000000809	2433.55	1907.45	2397.11	2679.71	2357.51	2347.39	2612.7	2485.7	2461.05	2685.6	2500.61	2654.24
ENSRNOG00000000811	20.4459	10.6096	23.1319	11.2506	24.3259	26.8735	31.0123	32.7704	18.5015	21.3777	17.2482	24.4762
ENSRNOG00000000814	7635.56	6112.83	6519.47	6201.56	7044.74	6861.19	9219.17	10402.2	6249.62	6619.66	6693.34	7967.12
ENSRNOG00000000815	588.365	547.36	549.7	543.955	518.247	539.68	507.027	707.178	618.228	608.11	594.19	576.492
ENSRNOG00000000818	199.09	159.694	229.72	195.061	207.993	201.476	244.757	226.996	205.991	224.851	262.106	238.297
ENSRNOG00000000823	767.985	609.883	657.407	664.159	562.553	528.633	644.525	787.272	654.899	752.411	769.207	746.466
ENSRNOG00000000824	64.4035	60.4238	66.2808	72.1936	56.8309	60.0845	59.3284	72.2072	73.455	63.5331	77.4894	73.9219
ENSRNOG00000000825	36.9788	8.48443	27.0591	24.1544	19.5895	10.987	20.9961	27.9882	19.542	19.6555	13.2442	26.1829
ENSRNOG00000000826	2203.01	1725.14	2210.34	2413.36	2307.38	2073.26	2179.39	2340.36	2092.11	2391.19	2168.7	2271.56
ENSRNOG00000000827	87.3383	83.6135	85.4706	65.2755	90.5759	78.8163	93.0141	80.7119	82.5447	132.335	84.0616	128.375
ENSRNOG00000000831	481.497	404.108	428.813	492.885	435.042	414.159	435.058	498.076	482.854	523.824	431.455	510.106
ENSRNOG00000000833	236.298	192.387	264.162	281.018	258.311	226.755	258.019	258.993	256.235	291.3	288.524	304.034
ENSRNOG00000000838	2.96177	2.91448	1.47887	0	4.41536	0	0	3.05915	3.13119	3.14837	1.59269	3.1465
ENSRNOG00000000839	363.019	288.164	331.905	360.245	424.018	346.945	373.101	372.02	360.91	370.161	378.625	408.54
ENSRNOG00000000840	16802.2	12911.5	15900.8	16673.7	15599	14523.3	15525.1	18013.6	14832.8	16070.7	15023.9	16670
ENSRNOG00000000841	4160.09	3380.76	3669.69	3885.4	3830.15	3648.41	3675.56	3905.02	3391.63	3910.88	3970.64	3925.16
ENSRNOG00000000842	136.21	98.0633	193.027	108.207	191.199	254.936	211.399	176.301	72.4874	191.899	126.617	188.49
ENSRNOG00000000846	0	0	0	0	0	0	0	0	0	0	0	0
ENSRNOG00000000847	5080.62	3751.41	4188.24	4675.64	4395.59	3979.5	4814.03	4775.2	4480.61	4448.91	4363.21	4983.34
ENSRNOG00000000848	430.38	344.814	472.756	481.931	492.822	370.852	432.676	430.313	430.973	475.232	385.686	423.36
ENSRNOG00000000850	38.3651	21.4549	33.739	32.9892	30.3054	25.2608	22.182	44.9164	28.6048	19.155	33.7302	35.1284
ENSRNOG00000000851	2598.05	1875.1	2550.34	2817.12	2754.31	2432.19	2706.45	2615.08	2644.52	2894.19	2731.82	2978.11
ENSRNOG00000000852	2761.95	2012.5	3100.21	2965.33	3071.84	3120.09	3986.42	3328.81	3751.31	3929.93	3802.62	4269.17
ENSRNOG00000000853	1079.73	879.508	1222.06	1041.2	1196.07	1096.58	1179.73	1364.09	1058.47	1152.51	995.716	1286.13
ENSRNOG00000000854	0	6.62879	4.48604	3.65786	7.0386	3.52706	7.52242	7.32514	2.37053	3.74432	0	11.2577
ENSRNOG00000000855	18.2875	12.1678	0	19.1424	12.2652	12.38	13.0483	15.9161	6.48395	12.9669	6.67514	13.0351
ENSRNOG00000000857	0.704002	2.07356	2.10379	2.90007	1.3968	2.0809	0.749047	1.45084	0.74365	3.74253	3.01958	0
ENSRNOG00000000858	131.398	99.0021	157.937	108.765	126.111	102.169	142.614	141.049	156.747	192.964	149.551	129.574
ENSRNOG00000000860	2.10229	2.06152	2.51065	0.865372	0.761853	1.24087	2.68225	1.73084	2.21922	0.894143	0.450178	1.33937
ENSRNOG00000000861	14.3505	8.80708	16.704	16.0323	5.93865	15.3592	14.4356	9.67036	22.5733	19.1904	31.6422	33.4841
ENSRNOG00000000866	773.427	642.273	628.104	651.757	650.885	612.196	672.391	747.419	736.116	802.836	691.224	773.335
ENSRNOG00000000867	557.414	402.547	509.87	572.303	544.046	527.62	560.562	553.552	567.367	579.364	619.021	631.048
ENSRNOG00000000869	182.191	108.311	103.278	105.332	91.9724	109.313	113.44	157.821	103.085	117.604	132.124	117.035
ENSRNOG00000000871	0	0	0	0	0	0	0	0	2.37053	2.38114	0	0
ENSRNOG00000000873	0	0	2.70252	1.39657	0	0	2.88259	0	1.4309	0	0	1.43787
ENSRNOG00000000875	1120.81	764.384	833.671	821.361	894.72	902.025	737.026	974.238	762.864	900.583	1056.83	1095.55
ENSRNOG00000000878	22.6386	23.8824	20.8894	26.7785	11.6489	15.708	7.58808	15.5581	5.63666	24.0689	33.2834	33.8247
ENSRNOG00000000879	1388.82	1043.41	1152.02	1231.57	1076.17	1042.48	1151.29	1373.49	1320.95	1412.53	1357.6	1394.84
ENSRNOG00000000885	306.029	242.37	258.583	271.077	245.421	231.976	249.446	235.372	247.023	275.964	245.466	260.006
ENSRNOG00000000886	834.282	492.159	735.327	695.564	733.321	770.093	1345.96	1323.16	1142.16	1305.36	1396.47	1401.06
ENSRNOG00000000888	2565.56	2135.08	2463.92	2547.11	2289.96	2258.81	2575.23	2642.75	2360.69	2388.4	2255.55	2562.07
ENSRNOG00000000889	32.4131	17.1019	16.0853	10.9835	19.7308	17.7393	15.5784	18.1534	11.875	17.8434	27.8253	22.3098
ENSRNOG00000000891	207.52	157.782	178.39	151.059	173.712	120.927	136.604	205.039	143.213	151.668	147.088	148.795
ENSRNOG00000000893	927.898	663.715	805.486	864.891	869.139	826.211	906.4	1003.09	914.585	1002.84	860.254	994.32
ENSRNOG00000000894	1256.08	965.132	1126.59	1178.35	977.148	955.45	1353.42	1354.23	1285.02	1543.43	1542.56	1594.93
ENSRNOG00000000895	555.26	447.611	539.482	539.092	485.238	431.489	440.596	541.514	485.21	546.868	503.442	542.003
ENSRNOG00000000896	0	0	0	0	0	0	0	0	0	0	0	0
ENSRNOG00000000897	2.56414	0.854463	1.73395	6.16418	3.39288	2.5285	0.925697	3.52449	0.903005	1.84965	3.66612	3.69402
ENSRNOG00000000900	769.842	541.444	707.227	758.169	679.67	661.696	706.487	823.952	737.293	769.875	714.073	759.253
ENSRNOG00000000901	1876.2	1453.68	1803.85	1812.61	1696.79	1633.54	1785.3	2234.8	1543.77	1747.97	1651.69	1713.38
ENSRNOG00000000902	6449.89	5335.58	5856.97	6650.8	5019.91	4667.31	5586.79	6164.11	5132.43	5898.52	5738.41	5957.37
ENSRNOG00000000903	330.904	243.466	289.686	329.387	303.442	307.937	307.887	360.334	327.482	353.515	319.738	340.892
ENSRNOG00000000904	3.22051	1.8055	1.83167	0.473495	3.22566	0.905384	0.97875	0.947441	2.9152	1.46757	3.94298	1.95283
ENSRNOG00000000905	19.4114	19.091	11.9225	20.5375	10.5485	10.2337	9.64449	12.3317	15.4317	19.752	19.4712	19.7361
ENSRNOG00000000906	39.1343	23.8271	16.3767	19.3495	18.6386	27.7739	29.149	32.2678	28.1129	29.1251	18.4695	30.7415
ENSRNOG00000000907	130.443	84.288	132.848	139.567	134.363	102.809	117.454	137.38	97.5645	90.8295	75.2057	100.438
ENSRNOG00000000909	491.564	395.427	485.854	497.622	459.757	413.068	455.388	571.328	475.843	490.076	521.105	539.878
ENSRNOG00000000913	114.088	89.6839	102.81	107.721	119.81	100.924	136.988	150.662	120.746	144.802	124.448	153.325
ENSRNOG00000000917	391.756	285.537	265.058	297.459	289.642	313.972	317.755	375.871	271.47	282.616	284.451	316.711
ENSRNOG00000000918	59.633	60.1334	71.6526	67.8019	53.5589	67.3302	61.4768	71.1152	56.8654	65.5301	78.1187	71.1525
ENSRNOG00000000920	61.8269	53.569	60.7023	65.9774	74.039	46.7742	68.6559	65.1063	78.7631	80.4573	73.9525	65.5052
ENSRNOG00000000922	246.487	190.649	224.448	247.475	252.187	275.094	237.267	262.012	225.368	273.437	209.194	251.499
ENSRNOG00000000923	3899.85	3161.1	3130.91	3400.76	3065.55	2845.05	3058	3961.63	3007.49	3397.84	3293.04	3457.21
ENSRNOG00000000924	283.198	212.868	240.398	274.164	222.8	222.214	314.102	326.251	330.284	341.624	404.682	424.173
ENSRNOG00000000925	562.63	430.512	544.811	569.739	501.367	477.237	478.388	562.757	544.343	569.365	523.663	563.406
ENSRNOG00000000926	67.0349	19.6176	57.4277	31.3221	23.7234	27.1803	21.7829	67.9433	30.2198	43.5731	37.9575	103.248
ENSRNOG00000000931	458.146	327.053	399.769	453.816	434.871	395.81	419.093	398.278	438.012	482.687	513.518	486.934
ENSRNOG00000000934	0	0.455139	0	0.941971	0.90866	3.18477	0.499611	0.877133	1.34128	1.45966	1.06552	0
ENSRNOG00000000936	280.75	177.792	233.312	234.966	287.118	256.433	227.577	243.64	199.179	245.14	231.864	218.048
ENSRNOG00000000937	61.5959	48.8572	39.342	74.8382	65.0363	55.2686	61.3411	71.6068	69.2433	64.6486	68.6119	59.5189
ENSRNOG00000000938	5406.73	4412.8	4778.99	4810.32	4590.39	4149.64	4391.75	5921.84	4601.24	4691.4	4606.1	5330.18
ENSRNOG00000000940	138.97	94.7148	147.71	107.488	113.726	121.328	216.67	206.932	158.004	200.72	278.936	314.267
ENSRNOG00000000942	151.004	126.385	123.772	137.422	113.015	104.872	123.897	137.474	123.737	150.716	145.773	160.826
ENSRNOG00000000952	5.54351	16.427	0	8.61279	5.52608	5.52496	5.91168	8.62277	14.6718	5.89077	17.9752	14.7445
ENSRNOG00000000954	2914.98	2580.52	2721.12	2879.55	2648.54	2447.68	2667.94	3167.71	2511.68	2716.23	2549.1	2844.62
ENSRNOG00000000955	60.5241	48.1882	75.5503	69.7662	66.0061	71.9994	53.5448	57.687	74.705	73.6934	77.8362	85.2958
ENSRNOG00000000956	395.522	364.944	233.532	242.643	306.326	266.352	300.576	361.805	329.298	401.472	455.268	546.786
ENSRNOG00000000957	13081.9	11653.9	13574.5	13003.1	13552.1	12491.3	14256.9	15781.4	12245.7	13704.3	11580.3	12867.8
ENSRNOG00000000958	0	0	0	0	0	0	0	0	0	0	0	0
ENSRNOG00000000961	419.331	303.549	390.92	451.964	372.584	321.982	435.969	467.934	339.849	428.527	354.757	437.932
ENSRNOG00000000962	508.444	397.842	484.195	492.447	464.545	440.544	441.744	527.384	470.196	510.923	473.63	548.561
ENSRNOG00000000963	38.5653	22.2303	26.8712	24.8077	22.9538	22.7705	20.5111	26.8054	28.51	16.9148	33.0546	28.1358
ENSRNOG00000000964	0	0	0	0	0	0	0	0	0	0	0	0
ENSRNOG00000000967	668.844	527.812	660.357	697.669	641.005	620.245	696.362	711.244	667.391	727.204	666.458	710.527
ENSRNOG00000000968	1353.25	1104.68	1207.43	1320.96	1160.28	1002.3	1218.79	1385.23	1103.96	1256.49	1127.59	1260.01
ENSRNOG00000000969	0	0	0.95736	0.989662	0	0	0	0	0	1.02094	0	0
ENSRNOG00000000973	0	0	0	0	0	0	0	0	0	0	0	0
ENSRNOG00000000974	598.023	450.325	589.767	527.406	630.82	590.241	650.411	620.734	606.688	611.873	601.979	632.945
ENSRNOG00000000975	1194.3	904.951	1131.84	1130.85	1109.09	1006.54	1202.38	1297.71	1237.3	1317.33	1135.55	1220.96
ENSRNOG00000000977	568.886	419.213	511.505	564.211	514.257	519.881	624.44	632.729	618.997	673.555	654.609	728.708
ENSRNOG00000000978	27.6395	21.4671	14.1818	12.565	16.2174	13.9977	8.93506	21.9436	18.6368	13.6322	19.5357	20.8675
ENSRNOG00000000981	799.412	583.201	814.151	863.804	831.017	732.418	793.748	836.919	775.621	888.842	884.072	946.117
ENSRNOG00000000983	209.028	167.021	177.123	197.192	178.597	159.849	167.184	221.673	193.379	205.976	196.581	187.838
ENSRNOG00000000985	511.196	391.154	513.479	554.094	573.469	528.23	472.349	483.531	560.381	573.097	494.849	512.488
ENSRNOG00000000986	288.772	216.974	280.81	294.089	283.036	269.693	301.418	287.192	288.01	299.766	305.767	327.562
ENSRNOG00000000987	343.091	327.187	362.267	391.776	335.623	331.971	341.471	377.81	339.654	408.429	359.556	415.826
ENSRNOG00000000988	619.224	468.05	572.939	619.847	589.918	559.221	580.358	590.179	588.305	648.752	579.674	671.235
ENSRNOG00000000989	4641.4	3929.18	4083.27	4491.06	3699.6	3338.8	3746.41	4821.81	4227.65	4557.46	3449.23	3861.82
ENSRNOG00000000990	4924.49	4058.65	4347.92	4748.27	4863.52	4414.05	5163	5598.83	4461.7	4740.41	4325	4563.75
ENSRNOG00000000991	306.944	274.568	363.396	360.953	474.097	362.636	408.75	412.582	376.107	457.154	326.053	442.234
ENSRNOG00000000993	0	110.369	0	0	0	0	0	6.39519	0	0	0	0
ENSRNOG00000000994	36.9788	24.2984	45.2005	30.2202	42.5566	40.5719	43.1516	36.8498	30.8261	46.454	32.4158	53.682
ENSRNOG00000000996	10420.7	9306.04	9715.93	10945.2	9384.59	8431.24	9977.67	10711.8	9525.75	10823.3	9728.88	10937
ENSRNOG00000000999	588.373	471.841	618.284	636.738	522.296	517.443	589.937	611.704	561.134	619.457	573.132	572.812
ENSRNOG00000001001	0	0	0	0	0	0	0	0	4.1405	0	0	0
ENSRNOG00000001003	1019.84	807.88	1077.48	1093.86	1050.15	895.818	1039.62	1132.12	943.157	1020.85	942.146	1034.29
ENSRNOG00000001004	993.297	727.658	1035.82	1096.42	932.697	907.642	1172.23	1026.55	1073.72	1225.51	1212.96	1292.91
ENSRNOG00000001005	0	0	0	0	1.0519	0	0	0	0	0	0	0
ENSRNOG00000001006	1873.05	1364.29	1757.26	2015.45	1754.3	1542.82	1768.45	1898.12	1793.95	1901.4	1940.08	2057.49
ENSRNOG00000001007	6.65086	1.63306	0.828461	1.71297	2.47499	2.45908	7.96201	6.16408	3.70182	7.95495	8.91896	7.06053
ENSRNOG00000001009	2706.32	2247.02	2593.71	2752.98	2596.16	2555.06	2430.83	2677.88	2605.62	2818.94	2274.44	2827.23
ENSRNOG00000001010	2208.52	1672.91	2355.91	2492.53	2188.85	1976.71	2391.69	2460.45	2401	2564.34	2382.97	2586.31
ENSRNOG00000001017	0	0	0	0	0	0	0	0	0	0	0	0
ENSRNOG00000001027	2.81149	0	0	0	0	0	5.99662	0	0	0	0	0
ENSRNOG00000001030	13278.8	11435.3	14346.5	15727.8	12363.1	11663.7	11098	13652.2	12790.8	13826.2	11710.2	12840.1
ENSRNOG00000001031	0	0	0	0	0	0	0	0	3.2805	0	0	3.29678
ENSRNOG00000001032	960.604	820.342	837.217	889.518	810.683	829.694	804.306	1088.5	824.631	935.297	864.535	960.712
ENSRNOG00000001033	744.54	627.071	612.623	715.118	714.848	630.041	733.315	762.965	713.678	757.525	743.707	721.589
ENSRNOG00000001034	1293.25	993.922	1279.22	1412.11	1290.59	1196.03	1345.19	1334.47	1299.59	1479.34	1285.81	1477.55
ENSRNOG00000001035	435.969	308.19	385.696	439.451	375.174	335.17	363.548	435.186	362.146	396.411	401.799	396.151
ENSRNOG00000001036	253.399	167.293	171.736	182.665	153.752	174.769	155.871	225.905	150.492	228.048	258.096	205.526
ENSRNOG00000001037	361.598	313.186	339.911	354.176	347.286	287.364	376.438	454.539	384.957	439.289	422.886	387.214
ENSRNOG00000001039	697.218	584.785	621.646	718.392	700.144	613.284	611.71	696.888	658.255	712.365	691.643	694.249
ENSRNOG00000001040	391.136	292.63	312.433	314.897	334.096	289.363	320.67	458.543	330.846	379.858	410.479	366.109
ENSRNOG00000001043	213.078	189.61	207.913	227.892	223.643	203.398	220.256	237.146	204.851	246.715	230.663	222.498
ENSRNOG00000001044	1111.23	771.263	1039.72	953.453	993.916	867.741	943.823	1022.16	897.161	978.434	896.637	948.875
ENSRNOG00000001047	583.741	468.852	523.842	556.841	518.133	499.315	568.575	591.506	598.858	661.395	607.439	672.736
ENSRNOG00000001048	0	0	2.71508	1.40304	1.35118	0	2.89594	0	0	2.89127	2.92383	2.88906
ENSRNOG00000001049	36546.9	31821	33798.1	32452	31881.1	30732.4	30991.7	38783.9	27715.2	29209.3	29951	31533.2
ENSRNOG00000001050	1295.25	944.055	1091.65	1182.65	1099.09	1124.59	1178.88	1320.05	1139.9	1228.23	1193.77	1257.12
ENSRNOG00000001052	221.148	203.752	244.773	242.68	190.54	179.101	215.191	263.945	192.821	273.306	217.588	241.733
ENSRNOG00000001053	3293.17	2928.96	2848.09	3029.33	2680.65	2766.23	2607.52	3601.23	2909	2987.39	2879.66	3199.88
ENSRNOG00000001055	983.803	791.77	849.911	935.749	934.977	801.584	891.073	963.185	854.434	931.068	824.002	973.943
ENSRNOG00000001056	1588.63	1366.32	1804.77	1960.07	2006.73	1967.58	1696.91	1936.06	1861.08	1903.68	1637.22	1960.69
ENSRNOG00000001058	1010.43	721.082	817.999	854.388	900.5	825.409	967.129	1006.29	863.297	931.95	915.468	932.611
ENSRNOG00000001059	146.399	114.853	122.623	134.731	134.321	129.558	163.751	175.089	147.912	167.02	171.527	185.199
ENSRNOG00000001060	676.762	579.859	594.068	640.381	585.165	559.631	677.732	737.324	549.718	646.078	607.34	634.766
ENSRNOG00000001061	1042.48	905.634	1052.16	1084.16	1041.65	929.348	924.016	1070.13	937.7	1094.27	941.87	1068.02
ENSRNOG00000001064	1077.75	876.277	890.537	921.46	771.944	770.977	1011.39	1126.62	999.376	1085.76	1066.58	1095.04
ENSRNOG00000001065	411.282	358.2	409.184	498.602	417.007	429.112	503.877	510.803	461.812	511.777	492.088	502.146
ENSRNOG00000001066	0.597064	0	1.78358	1.46585	0.592153	0.701215	1.27034	1.23002	1.50354	0.634822	1.52628	0.755387
ENSRNOG00000001068	10311.3	8570.8	9756.41	10533.7	9421.77	8974.9	10756.1	12093.5	10868.9	11559.8	10483.4	11316.6
ENSRNOG00000001069	517.412	417.893	508.621	520.348	514.002	452.305	605.15	664.834	613.713	663.187	595.151	675.589
ENSRNOG00000001070	3028.29	2718.12	3120.55	2961.49	3017.5	3037.34	2572.91	3560.9	2695.99	2826.84	2665.25	3134.04
ENSRNOG00000001071	0	25.8284	12.4109	13.2763	17.4285	12.3314	0	17.8477	0	0	13.0516	0
ENSRNOG00000001072	518.999	380.496	439.832	520.058	418.962	429.48	599.036	619.8	622.678	646.224	597.573	623.374
ENSRNOG00000001073	304.085	249.337	260.512	287.879	274.976	244.106	321.217	376.118	281.57	272.353	253.608	291.022
ENSRNOG00000001074	79.4353	58.9496	63.831	64.9109	55.3163	61.8283	91.3628	89.49	83.539	89.7197	99.7271	99.0427
ENSRNOG00000001079	640.159	491.931	552.975	629.372	553.891	495.922	573.097	613.846	618.487	594.336	565.154	635.692
ENSRNOG00000001080	1976.34	1592.15	1832.39	2118.21	2050.01	1845.81	2051.35	2373.44	2121.32	2331.63	1905.95	2194.03
ENSRNOG00000001081	252.839	212.242	233.221	234.912	215.71	188.522	191.714	242.368	204.198	191.449	213.971	236.857
ENSRNOG00000001082	616.98	542.368	652.681	715.674	681.768	547.54	701.135	730.942	637.652	756.158	690.429	806.136
ENSRNOG00000001083	964.18	808.855	862.105	928.423	843.518	819.877	804.297	1077.13	858.445	933.71	854.947	1048.92
ENSRNOG00000001086	935.138	775.78	815.309	947.582	948.423	866.7	1189.83	1123.22	1003.39	1192.13	1106.35	1240.51
ENSRNOG00000001088	296.321	230.847	235.868	232.297	250.466	213.372	271.709	329.085	306.605	377.304	240.394	289.586
ENSRNOG00000001090	72.4236	51.1645	54.2322	63.872	52.4619	53.8353	61.7018	70.2449	65.8601	68.8608	73.2357	82.8782
ENSRNOG00000001091	773.138	588.768	672.192	681.723	741.277	732.135	790.559	802.799	827.653	866.747	865.933	901.268
ENSRNOG00000001092	4.17594	0.51222	1.03932	4.83577	2.07048	0.513795	1.66583	2.15032	4.41038	2.22008	6.71209	6.09349
ENSRNOG00000001094	136.833	108.253	145.586	144.836	150.515	142.107	192.468	162.683	145.864	154.185	165.746	181.923
ENSRNOG00000001098	1310.34	1020.25	1091.07	1090.23	934.684	988.772	1186.14	1412.27	1169.83	1308.54	1296.8	1364.76
ENSRNOG00000001099	131.6	111.631	107.331	126.55	103.865	108.398	112.443	142.283	116.883	137.931	113.286	137.536
ENSRNOG00000001101	564.284	391.757	572.273	577.361	528.515	497.613	565.961	578.402	584.374	644.846	554.008	585.332
ENSRNOG00000001103	65.3026	35.2294	52.8115	44.3883	59.5609	55.5367	78.3337	65.579	61.5512	70.8812	78.8441	84.3801
ENSRNOG00000001104	136.636	106.001	161.698	180.39	173.097	169.777	260.247	215.628	272.734	298.032	245.318	257.226
ENSRNOG00000001106	3334.45	2861.47	2585.74	2985.82	2805.56	2708.73	2796.09	3698.17	2896.69	2973.05	2768.92	2961.62
ENSRNOG00000001108	553.871	436.842	486.309	466.177	446.068	443.202	494.645	622.719	493.359	531.374	561.434	498.444
ENSRNOG00000001111	19.0296	14.4147	14.3117	17.7899	13.9168	13.9688	20.7868	21.1784	15.561	16.7401	20.9201	22.6258
ENSRNOG00000001113	6113.73	4940.22	6394.64	6383.75	6589.68	6519.68	6553.07	6967.65	5912.16	6354.15	5878.3	6822.25
ENSRNOG00000001114	1466.46	1073.27	1286.64	1372.42	1344.85	1221.64	1434.54	1533.08	1307.45	1412.02	1540.42	1661.24
ENSRNOG00000001115	343.912	287.95	319.618	390.542	331.272	344.8	383.188	342.543	309.984	333.579	469.927	538.964
ENSRNOG00000001117	310.292	278.736	389.921	407.698	376.007	367.944	506.052	492.09	534.749	551.811	489.48	529.277
ENSRNOG00000001120	449.268	394.242	515.613	514.8	439.629	455.157	605.951	576.95	619.799	623.655	650.708	722.033
ENSRNOG00000001123	252.555	217.616	298.545	266.943	250.166	208.973	268.721	307.31	317.351	321.713	347.232	354.839
ENSRNOG00000001124	1435.78	1058.46	1349.11	1454.01	1353.66	1237.16	1419.62	1490.8	1384.62	1525.97	1425.15	1496.49
ENSRNOG00000001126	582.019	423.976	517.26	563.193	560.436	503.738	584.93	573.892	515.62	593.185	572.385	597.986
ENSRNOG00000001128	5652.21	4722.67	5913	6315.17	5872.79	4958.96	5851.19	6399.57	5996.21	6832.19	5181.79	6325.5
ENSRNOG00000001129	1229.92	912.557	1241.95	1248.58	1229.09	1134.69	1201.65	1323.39	1247.38	1391.8	1290.01	1398.75
ENSRNOG00000001130	244.13	106.915	239.968	185.659	253.79	230.986	411.779	372.428	279.366	289.979	349.509	382.81
ENSRNOG00000001134	564.168	487.286	516.358	546.929	537.825	502.563	498.133	656.648	561.265	620.214	574.443	616.006
ENSRNOG00000001135	7511.98	5897.61	7579.39	7450.43	7950.31	7213.2	7721.76	7882.51	7105.05	7782.48	7126.83	8078.37
ENSRNOG00000001136	21773.7	16050.3	20826.9	21544.5	22233.7	20016.1	20372.2	24733.2	19985.4	21290.3	19681	22635.9
ENSRNOG00000001138	718.236	538.808	666.411	716.1	635.879	622.292	758.613	783.711	719.689	763.07	737.708	752.414
ENSRNOG00000001139	2847.08	2515.55	2836.09	3198.62	2817.64	2698.7	2851.33	3082.79	2923.33	3160.34	2866.21	3124.15
ENSRNOG00000001141	209.591	126.933	200.967	198.856	193.297	207.42	261.317	252.89	233.501	270.202	308.08	293.256
ENSRNOG00000001142	280.443	247.62	218.992	256.697	279.368	258.352	264.036	296.3	296.527	328.382	324.115	317.834
ENSRNOG00000001143	192.094	117.994	177.422	189.479	179.964	183.863	277.048	246.999	234.228	234.406	289.964	280.687
ENSRNOG00000001148	13718.3	11979.6	15236.9	14913.7	15930.1	14775.4	14682.9	16886.3	15226.7	16270.1	13468.7	15825.5
ENSRNOG00000001149	272.098	217.786	285.812	327.417	291.115	272.409	317.489	289.696	305.572	324.233	327.519	350.22
ENSRNOG00000001151	89.6851	111.658	99.0237	88.3245	105.468	89.2806	72.3426	119.257	113.477	110.579	93.4896	122.049
ENSRNOG00000001152	2.44201	0	0	0.628541	3.02746	1.20235	0	2.5155	1.93441	0	1.96312	1.94376
ENSRNOG00000001153	6.23827	4.09963	6.24211	4.29936	8.27825	10.3225	2.21585	0	6.5993	0	6.72474	8.84245
ENSRNOG00000001156	188.718	152.976	194.089	185.333	191.984	192.738	208.096	201.642	192.213	200.363	197.056	226.64
ENSRNOG00000001157	4.06808	6.62609	3.62096	4.7015	8.66169	7.91788	3.59473	6.42251	4.39266	3.87086	3.89683	3.31034
ENSRNOG00000001158	1043.68	918.53	993.736	1074.75	895.158	868.053	1044.24	1071.7	1015.92	1137.46	1153.35	1135.1
ENSRNOG00000001159	9.09902	0	4.59044	4.73663	0	0	19.4443	33.1877	19.306	29.0029	29.7079	29.1052
ENSRNOG00000001160	1027.6	797.293	913.146	952.853	959.07	826.853	914.316	1119.34	925.682	1016.21	802.952	882.367
ENSRNOG00000001162	0	0	0	0	0	0	0	0	0	0	0	0
ENSRNOG00000001163	358.143	322.052	308.82	305.219	303.629	275.594	314.357	319.691	334.918	347.806	333.995	412.467
ENSRNOG00000001164	0	0	0	0	0	0	0	0	0	0	0	0
ENSRNOG00000001165	0	0	0	0	0	0	0	0	0	0	0	0.733792
ENSRNOG00000001167	8.67689	11.9222	18.4311	13.1015	9.75277	8.54321	17.846	16.6833	6.72066	6.76552	17.3595	11.6644
ENSRNOG00000001169	78.0313	89.05	125.726	112.353	106.344	78.7272	104.614	98.6881	88.4522	106.574	107.453	108.406
ENSRNOG00000001170	35981.5	29001.8	37867.8	37346.4	38285.4	35484.1	38194.3	40304.1	35960.7	38623.9	33196.2	40046.3
ENSRNOG00000001171	754.672	633.385	688.956	777.143	717.824	639.386	777.735	844.177	722.927	827.375	720.448	715.845
ENSRNOG00000001172	3962.39	3032.26	4186.18	4173.79	4281.94	3987.92	4235.82	3987.1	4091.57	4385.32	3929.26	4609.05
ENSRNOG00000001173	3395.46	2382.84	3579.81	3275.67	3070.86	3147.97	3349.11	3355.96	2790.87	2978.88	2751.2	3176.11
ENSRNOG00000001174	398.616	216.817	387.306	320.509	443.059	435.418	391.795	412.484	167.738	239.035	346.18	383.664
ENSRNOG00000001177	441.209	326.078	410.529	370.957	411.869	463.574	471.21	444.781	393.926	409.583	378.763	475.949
ENSRNOG00000001178	1409.73	1031.77	1228.57	1251.96	1148.1	1115.64	1121.65	1328.67	1190.85	1278.74	1294.22	1337.36
ENSRNOG00000001181	137.096	97.2203	109.504	121.622	155.896	125.379	132.373	159.143	137.177	143.825	115.945	135.051
ENSRNOG00000001182	1918.55	1735.82	1830.18	2230.9	1879.98	1502.56	2045.68	2336	1943.41	1857.76	1740.92	2146.86
ENSRNOG00000001183	0	0	0	0.536046	0	1.02514	0	0	0	0	0	0.552646
ENSRNOG00000001184	211.421	181.775	215.258	254.989	195.152	176.534	240.286	280.602	224.531	260.227	244.127	231.668
ENSRNOG00000001185	8697.67	6955.1	7864.66	8590.82	8618.01	7582.46	8036.1	9174.9	7641.09	8117.33	7625.88	8512.31
ENSRNOG00000001187	5.78379	2.84141	4.80516	1.98692	6.69819	6.65798	6.15557	7.95272	5.09278	5.12416	7.24282	5.11748
ENSRNOG00000001189	27.2958	17.56	28.5029	26.7604	30.1681	28.1766	67.1107	66.3445	29.2984	34.257	91.6049	80.7213
ENSRNOG00000001190	605.108	474.475	553.338	522.908	506.336	509.681	569.329	605.877	614.315	648.501	674.879	678.637
ENSRNOG00000001191	404.018	317.078	409.86	423.75	374.748	342.139	409.772	414.324	351.842	431.077	386.444	401.627
ENSRNOG00000001192	1538.06	1288.22	1428.14	1348.25	1496.19	1505.95	1524.88	1716.18	1648.45	1639.28	1429.6	1667.91
ENSRNOG00000001193	1.31367	2.57915	0.654166	2.70541	2.60615	16.3288	5.94133	0	1.38761	5.92044	2.11258	2.09146
ENSRNOG00000001194	104.814	81.5282	76.7277	100.586	72.5598	68.759	85.8777	88.9853	87.7559	106.427	102.175	104.213
ENSRNOG00000001195	1.83715	0.601069	1.72169	3.11038	2.42953	0.603051	2.57116	1.89251	2.4351	5.78176	2.62572	2.56505
ENSRNOG00000001198	80.2438	75.3031	77.7172	97.2673	79.1855	88.2686	87.5953	89.5863	65.0454	97.1713	90.6143	106.511
ENSRNOG00000001199	1391.79	1112.53	1483.53	1414.33	1529.31	1309.87	1459.88	1738.06	1424.76	1568.04	1341.21	1545.08
ENSRNOG00000001201	3822.21	3183.37	3593.94	3665.38	3634.69	3236.67	3605.28	5002.8	3700.1	3907.04	3378.43	3919.97
ENSRNOG00000001203	1258.91	989.973	1142.15	1330.52	1257.65	1060.14	1285.81	1254.45	1177.72	1358.09	1229.4	1246.65
ENSRNOG00000001204	640.812	525.542	637.598	602.66	642.431	620.365	675.609	680.717	664.149	708.963	670.72	734.058
ENSRNOG00000001205	2219.51	1715.7	2174.85	2295.46	2136.37	2046	2196.23	2299.99	2177.89	2354.89	2218.18	2426.21
ENSRNOG00000001210	462.004	326.424	448.752	459.176	435.168	382.06	461.21	480.956	429.378	460.896	413.3	451.856
ENSRNOG00000001211	3094.76	2398.47	3040.39	3057.49	2993.05	2701.74	2846.67	3099.76	2777.26	3032.09	2721.32	3196.72
ENSRNOG00000001212	1.29693	0	1.29442	0	0	0	1.38083	0	0	0	0	0
ENSRNOG00000001213	4.02518	0	1.21045	1.25111	3.33433	0	0	3.75602	3.84652	0	4.32118	0
ENSRNOG00000001214	3846.03	2616.25	3605.47	3813.76	3712.1	3375.5	3838.71	3840.67	3381.73	3803.5	3612.84	3892.82
ENSRNOG00000001215	796.189	739.392	959.278	999.606	907.009	788.173	840.703	869.005	941.052	1001.87	767.192	900.009
ENSRNOG00000001216	135.105	100.827	126.138	150.09	119.89	127.215	151.214	149.81	123.819	144.028	151.843	164.841
ENSRNOG00000001217	14.5044	8.24585	10.6479	11.7946	18.9356	11.2859	10.5596	13.3748	16.9354	14.6094	13.1002	12.1552
ENSRNOG00000001218	0	0	0	0	0	0	0	0	0	0	0	0
ENSRNOG00000001219	1.88773	0.927331	1.88186	0	0	0.931186	0	0	0	1.00346	1.01303	0
ENSRNOG00000001222	1380.21	1212.97	1505.52	1820.53	1468.01	1337.99	1242.13	1462.07	1419.54	1550.42	1304.55	1397.81
ENSRNOG00000001223	1907.44	1534.65	1882.46	1896.31	2026.69	1992.04	1953.88	2153.32	1918.07	2009.96	1781.78	2124.56
ENSRNOG00000001224	133.017	112.947	159.295	151.573	160.552	161.384	165.85	174.174	150.057	142.269	136.127	151.525
ENSRNOG00000001225	598.232	484.959	672.82	689.895	699.591	615.605	593.732	726.338	640.215	657.987	632.945	690.022
ENSRNOG00000001226	18.6704	6.21587	6.32192	13.0347	6.26354	12.6477	0	32.5636	6.62121	19.8601	20.4549	0
ENSRNOG00000001227	992.853	769.605	867.551	951.411	820.861	747.379	866.472	934.273	899.688	895.134	979.964	1033.36
ENSRNOG00000001228	699.253	551.8	660.905	771.723	643.854	621.671	673.989	719.479	622.47	692.281	660.993	745.919
ENSRNOG00000001229	30.8271	10.4317	20.2495	25.2758	37.049	32.2022	34.3028	42.5505	23.0261	35.4886	54.7047	43.1563
ENSRNOG00000001232	138.336	116.253	129.066	166.585	137.266	124.919	146.169	135.955	146.758	175.249	145.943	159.549
ENSRNOG00000001235	4582.11	3795.89	4646.92	4476.51	4592.05	4619.42	4543.97	4782.04	5142.22	5361.26	4850.74	5461.75
ENSRNOG00000001236	298.752	234.792	286.476	311.403	276.605	267.019	263.402	318.662	330.823	355.988	300.64	322.554
ENSRNOG00000001237	858.753	631.479	904.106	1006.27	953.883	887.051	860.577	828.348	871.072	938.93	884.865	958.042
ENSRNOG00000001238	1642.58	1400.98	1297.32	1459.24	1267.92	1289.19	1378.53	1612.48	1351.05	1574.71	1403.07	1372.39
ENSRNOG00000001241	268.17	218.444	231.436	245.017	247.317	220.116	270.972	274.848	294.514	303.772	298.967	318.881
ENSRNOG00000001242	1692.34	1460.34	1225.46	1141.02	1393.09	1308.14	1278.93	1500.58	1639.7	1773.94	1707.5	1881.17
ENSRNOG00000001243	267.537	215.314	273.532	262.225	252.321	222.031	264.799	265.857	286.108	324.169	314.316	333.68
ENSRNOG00000001245	1187.4	792.396	1018	1063.89	1043.01	898.146	1063.48	1130.94	927.478	1044.71	1072.12	1105.29
ENSRNOG00000001247	928.585	680.556	762.378	842.022	735.796	640.112	844.522	910.398	803.4	943.383	901.731	932.185
ENSRNOG00000001249	32.9308	20.4499	37.5172	45.036	42.1373	46.9358	51.1576	54.4744	26.9972	36.8578	64.0517	48.7371
ENSRNOG00000001250	602.998	444.843	792.981	740.156	824.315	749.14	696.868	726.795	563.227	645.602	580.881	673.021
ENSRNOG00000001251	33.708	25.0787	114.649	48.4705	130.663	88.901	54.004	78.971	67.0207	58.1953	50.3755	49.3952
ENSRNOG00000001252	398.916	324.472	341.208	413.151	385.918	379.772	446.972	402.583	406.179	505.443	403.783	487.137
ENSRNOG00000001253	1589.68	1193.54	1456.19	1569.18	1487.31	1389.51	1485.86	1564.65	1403.91	1567.16	1475.13	1599.15
ENSRNOG00000001254	92.9264	41.7301	104.066	74.2485	99.8909	82.9171	94.6888	91.1965	60.2439	80.7392	127.215	120.987
ENSRNOG00000001255	205.949	154.406	196.472	210.712	176.951	169.075	200.186	227.289	210.584	242.073	249.448	239.681
ENSRNOG00000001256	721.213	536.997	661.471	699.799	605.862	591.882	652.709	653.709	594.298	682.816	675.488	685.022
ENSRNOG00000001258	254.043	174.661	287.031	252.74	267.725	250.166	233.259	270.549	242.875	260.827	251.258	263.764
ENSRNOG00000001259	122.104	85.5318	116.873	137.384	119.729	130.258	145.434	134.138	122.613	156.041	151.404	162.514
ENSRNOG00000001260	185.506	137.645	149.764	175.251	162.014	145.702	169.663	182.487	147.379	133.748	121.989	172.797
ENSRNOG00000001261	7.12532	3.00089	5.07493	13.6396	12.1266	14.0652	15.1676	18.8979	3.22681	6.49295	14.2065	11.8891
ENSRNOG00000001265	233.259	182.926	210.577	256.085	251.659	219.59	221.105	238.494	234.657	287.287	231.295	251.765
ENSRNOG00000001269	6974.2	6318.24	6008.29	6388.84	5237.8	4710.19	4427.44	6424.12	5452.2	5900.6	5877.07	6076.46
ENSRNOG00000001270	15.2963	13.7882	18.9246	19.1432	22.1313	18.6073	23.2408	18.7265	14.4065	21.0995	15.4979	21.9331
ENSRNOG00000001271	45.1271	57.0089	46.7683	60.0895	55.2939	50.7038	69.4306	61.133	47.9658	67.0884	61.5909	68.1805
ENSRNOG00000001272	477.039	374.658	479.599	526.628	459.142	410.506	510.584	516.178	495.409	556.412	542.601	574.313
ENSRNOG00000001273	1148.44	899.798	999.492	1101.42	1005.74	914.13	1042.44	1279.12	969.531	1112.22	978.618	1176.54
ENSRNOG00000001274	10551.9	10408.1	10077.3	11455.8	10119.9	9099.42	9668.11	12846.9	10652	12329.7	9776.86	11517.5
ENSRNOG00000001275	0	1.7987	1.82505	0	0	0	0	1.73591	0	0	0	0
ENSRNOG00000001276	150.922	119.908	142.337	162.413	144.344	133.795	170.729	158.444	171.022	166.371	164.885	178.345
ENSRNOG00000001278	1003.97	843.833	908.725	1046.55	886.986	816.199	972.584	1085.19	939.472	1126.65	895.068	1005.52
ENSRNOG00000001283	754.255	623.994	757.264	794.673	770.577	654.384	774.018	858.413	762.775	918.457	780.548	848.889
ENSRNOG00000001284	0	0	0	0	0	0	0	0	0	0	0	0
ENSRNOG00000001285	9396.75	7245.09	8249.19	8793.05	7396.18	7455.72	9008.44	9883.09	8612.14	9396.49	9772.27	9929.16
ENSRNOG00000001287	29.1515	7.80981	22.0115	17.2939	30.6854	23.5234	19.7417	27.3228	13.9999	15.0269	33.1764	31.8868
ENSRNOG00000001288	237.006	203.834	243.964	220.589	275.014	271.025	248.62	258.277	251.171	278.439	231.613	296.337
ENSRNOG00000001289	617.41	506.62	622.352	617.604	628.648	535.028	620.413	685.737	602.672	595.197	586.864	708.465
ENSRNOG00000001293	1226.05	958.342	1252.39	1234.68	1228.45	1110.75	1100.65	1366.3	1248.49	1343.2	1195.37	1277.23
ENSRNOG00000001294	537.263	431.084	458.316	448.321	419.036	409.084	449.177	517.461	493.228	520.358	471.722	500.103
ENSRNOG00000001295	44322.3	37452.8	47674.8	44680	47445.5	47104.7	50102.3	53996.5	42919.1	47001.9	39452.3	47059.6
ENSRNOG00000001296	255.436	184.565	211.539	222.436	249.847	244.323	312.639	299.877	286.712	283.385	232.642	259.422
ENSRNOG00000001297	1383.26	1193.93	1326.33	1480.14	1391.91	1259.77	1352.93	1490.13	1322.56	1532.24	1351.33	1398.45
ENSRNOG00000001298	0	0	0	0	0	0	0	0	0	0	0.940352	0
ENSRNOG00000001299	955.768	846.579	914.772	1059.43	909.537	843.256	1023.78	1032.2	1022.04	1125.24	1016.72	1114.92
ENSRNOG00000001300	449.117	402.411	408.68	469.193	394.448	379.733	411.904	434.067	484.101	551.892	524.214	564.471
ENSRNOG00000001302	34.74	20.7644	36.868	42.0053	42.7104	36.4711	46.6075	30.3545	26.3277	32.9209	29.1604	31.2651
ENSRNOG00000001303	409.661	304.959	445.539	495.089	381.662	398.434	486.515	504.358	414.404	496.064	468.953	452.378
ENSRNOG00000001304	1452.95	1090.48	1925.81	1792.86	1642.91	1542.47	1841.55	1643.16	1388.89	1585.75	1644.15	1730.75
ENSRNOG00000001309	1704.99	1297.44	1641.75	1734.39	1798.77	1607.01	1833.45	1814.41	1780.8	1956.71	1615.08	1872.61
ENSRNOG00000001311	736.939	583.532	621.613	654.99	699.252	586.56	773.391	719.338	787.454	799.95	695.897	850.096
ENSRNOG00000001312	1117.1	856.244	943.215	1101.54	1056.91	960.711	1004.79	978.321	1036.17	1122.9	991.877	1243.83
ENSRNOG00000001313	1709.62	1304.46	1727.17	1936.27	1724.53	1636.25	1950.07	1890.71	1605.2	1816.88	1773.46	1949.58
ENSRNOG00000001314	1087.36	792.576	958.054	1040.16	1095.82	1002.79	1178.95	1143.71	1006.86	1159.47	1052.66	1171.55
ENSRNOG00000001315	5.15408	19.5018	8.4434	21.2935	24.0951	28.8325	14.1363	7.13524	1.55498	19.1107	17.7346	22.6126
ENSRNOG00000001316	3868.03	3058.78	3904.38	3911.21	4002.23	3649.71	3863.63	4514.54	3822.9	4224.52	3961.83	4458.29
ENSRNOG00000001317	421.987	374.963	376.212	371.38	306.932	317.34	269.61	426.627	324.489	364.136	365.851	367.03
ENSRNOG00000001323	298.928	269.848	269.074	267.082	211.727	242.646	271.086	372.317	282.513	303.32	301.529	331.351
ENSRNOG00000001324	7.04945	16.6451	12.669	5.81929	7.00501	2.78915	7.50635	7.2797	0	4.49623	3.03186	1.49771
ENSRNOG00000001325	184.969	143.452	205.778	225.593	220.123	234.362	226.922	175.185	182.302	190.773	182.68	208.512
ENSRNOG00000001329	835.927	808.487	584.371	547.914	514.468	707.778	591.416	856.47	909.114	876.349	758.313	817.99
ENSRNOG00000001331	1502.06	1180.88	1233.65	1260.32	1266.15	1161.12	1346.82	1558.54	1292.37	1399.25	1213.38	1329.62
ENSRNOG00000001333	0	0	0	0	0	0	0	0	0	0	0	0
ENSRNOG00000001335	403.62	291.388	344.799	350.742	311.76	323.494	401.804	469.635	430.209	455.177	476.563	453.83
ENSRNOG00000001336	322.714	250.261	451.189	394.886	364.269	314.519	356.844	295.136	347.941	378.465	411.788	533.998
ENSRNOG00000001337	231.203	165.335	219.977	236.615	214.342	197.971	297.822	267.722	253.637	301.725	287.104	312.114
ENSRNOG00000001338	25.7275	2.81254	12.8442	13.2744	18.4646	15.5532	19.7856	25.0933	13.5989	10.6356	10.7584	18.2204
ENSRNOG00000001342	31.6381	41.4471	22.9391	52.3665	30.4536	30.2702	18.3663	26.7077	21.2733	37.7129	57.6266	48.8606
ENSRNOG00000001345	1152.53	1026.11	1382.06	1327.2	1309.32	1231.12	1083.75	1252.3	1176.18	1345.56	1188.91	1321.24
ENSRNOG00000001346	5435.6	4479.31	4982.45	5072.19	4829.3	4554.42	4189.41	4811.84	4709.94	4958.68	4453.23	4931.82
ENSRNOG00000001347	127.919	117.565	89.9024	112.859	92.8827	91.385	131.415	119.493	133.463	128.895	97.6398	86.8831
ENSRNOG00000001348	3293.64	2539.61	2896.91	3242.07	2896.21	2661.32	2983.65	3484.63	2787.54	2934.92	3037.99	3228.63
ENSRNOG00000001349	280.313	219.046	293.786	284.476	329.811	321.28	339.089	325.844	346.462	358.469	313.119	330.508
ENSRNOG00000001350	415.141	319.767	363.921	414.855	333.957	316.871	375.074	419.086	388.904	409.501	419.416	440.275
ENSRNOG00000001351	1184.5	875.004	986.516	1037.06	1041.74	967.516	1098.78	1206.15	1038.24	1122.45	1182.44	1199.1
ENSRNOG00000001352	795.305	547.403	790.999	824.596	725.786	750.695	924.471	912.29	774.313	932.486	867.997	916.719
ENSRNOG00000001353	479.361	350.798	414.972	479.612	447.06	425.819	457.624	481.716	466.935	479.644	501.189	517.799
ENSRNOG00000001355	733.227	517.019	679.395	717.565	757.606	654.808	645.796	741.314	678.728	788.471	680.697	734.032
ENSRNOG00000001360	2.63867	4.74585	8.3161	8.59897	4.79613	3.46136	4.20997	6.3391	2.78656	4.67611	2.82656	3.7333
ENSRNOG00000001367	18.6386	10.5577	36.4197	22.1489	18.491	26.8529	26.6959	26.5936	21.2035	23.6277	24.5995	21.306
ENSRNOG00000001368	1608.81	1090.61	1939.21	1941.95	1953.91	1939.64	2239.69	2054.6	1790.9	2089.75	1978.87	2129.26
ENSRNOG00000001369	27.1847	18.5274	7.03718	19.4323	8.41275	19.9506	36.7281	16.6659	21.9627	16.4992	13.6543	21.7829
ENSRNOG00000001374	2421.9	1715.91	2489.44	2600.88	2544.99	2229.02	2478.01	2533.7	2558.71	2911	2722.44	3022.53
ENSRNOG00000001375	173.239	160.054	217.952	241.425	226.342	199.588	242.762	227.329	214.745	214.273	208.877	249.47
ENSRNOG00000001376	1419	1194.45	1440.53	1452.18	1405.41	1433.32	1309.77	1539.18	1487.49	1473.26	1326.39	1535.55
ENSRNOG00000001377	574.788	419.069	584.881	614.539	578.61	548.761	548.32	540.706	535.827	581.357	527.623	579.842
ENSRNOG00000001379	4.65111	3.42942	9.27996	10.7911	8.08342	8.03997	8.66458	9.59876	6.14441	11.1252	13.7394	13.5835
ENSRNOG00000001383	113.64	64.0499	105.511	107.64	131.525	125.788	120.909	91.798	101.517	96.2116	111.324	119.133
ENSRNOG00000001385	1910.71	1564.03	1804.31	2214.3	1904.27	1652.22	1911.96	2073.16	1886.75	2213.85	1816.07	2081.06
ENSRNOG00000001387	455.226	385.851	455.146	466.87	432.623	405.348	486.235	481.618	428.458	524.787	474.608	517.419
ENSRNOG00000001388	47.9513	13.993	24.8542	20.1788	15.8966	29.4491	32.1615	25.7047	28.1724	26.4281	32.5079	18.8738
ENSRNOG00000001389	9.69793	5.7173	3.86746	12.9933	5.77609	3.82769	8.25711	8.00092	5.1236	8.24824	8.32772	9.2672
ENSRNOG00000001391	228.543	179.843	183.848	251.052	220.971	229.427	251.926	230.408	230.214	228.659	201.105	309.877
ENSRNOG00000001392	1.01382	0	0	1.04498	0	0	0	0	0	0	0	0
ENSRNOG00000001396	812.201	657.554	915.747	1044.93	1063.07	903.647	943.685	859.323	980.954	1011.02	849.544	947.943
ENSRNOG00000001397	223.897	146.144	177.191	188.825	188.216	176.505	189.364	201.975	187.049	237.1	198.989	199.998
ENSRNOG00000001399	0	0	0	0	0	0	0	0	0	0	0	0
ENSRNOG00000001402	174.674	126.183	164.036	180.552	130.195	154.41	183.126	177.668	186.321	181.922	172.244	192.33
ENSRNOG00000001404	937.924	727.659	1341.43	1613.65	1160.01	1029.99	827.097	788.264	1023.16	1098.62	825.97	916.969
ENSRNOG00000001407	10.7732	6.22055	12.6221	15.493	8.80006	4.32229	11.4615	7.10474	8.03244	10.1069	8.06508	7.3197
ENSRNOG00000001408	2167.51	1650.93	2126.99	2136.83	2115.64	1852.11	2179.67	2373.47	2185.81	2328.6	2069.97	2304.17
ENSRNOG00000001409	9201.01	7429.81	8891.22	9689.77	9527.89	8427.28	8733.49	9532.8	8886.95	9888.32	8633.23	9916.05
ENSRNOG00000001410	258.442	195.109	246.177	241.108	240.096	221.767	309.571	278.575	266.046	294.105	374.552	375.544
ENSRNOG00000001412	0	1.41548	0	0	0	0	0	0	0	0	0	0
ENSRNOG00000001414	1.20893	1.77972	1.80562	5.6006	4.19628	6.54707	3.2169	2.49045	1.91519	4.49848	0.647862	4.49037
ENSRNOG00000001415	5081.2	4243.77	5161.11	5448.65	5343.75	4820.7	4998.93	5965.89	5151.44	5614.6	4660.2	5390.21
ENSRNOG00000001416	1793.3	1540.92	1743.05	2299.76	2061.92	1784.46	1865.01	1653.59	1953.86	2116.41	2065.55	2230.15
ENSRNOG00000001417	415.593	295.398	411.249	445.072	402.29	383.487	397.66	379.54	396.946	403.849	389.914	444.224
ENSRNOG00000001418	999.774	810.408	1018.95	1000.61	1027.85	919.082	976.482	1142.15	1038.74	1132.57	848.28	1046.84
ENSRNOG00000001419	22.3589	19.7663	27.8607	32.2505	27.7333	18.7545	33.2962	27.6659	25.973	23.7526	26.3957	28.472
ENSRNOG00000001420	5156.11	4174.67	5430.01	5632.63	5754.49	5184.28	5553.93	6205.19	5490.96	5723.74	5155.56	5756.66
ENSRNOG00000001422	6.80385	4.67568	7.45455	7.0065	3.3747	4.02168	4.34335	6.30931	5.74958	7.9574	7.29507	9.38824
ENSRNOG00000001424	617.352	441.569	556.884	580.384	607.029	614.517	562.331	583.095	569.953	628.987	575.22	646.598
ENSRNOG00000001425	34.541	27.9577	37.7101	42.4084	34.871	33.3706	36.7195	39.6948	45.6069	48.7311	36.1595	39.4819
ENSRNOG00000001427	1019.61	841.866	1071.52	1254.68	953.315	915.161	1025.67	1074.51	1085.45	1180	1025.73	1125.08
ENSRNOG00000001428	169.676	119.567	156.446	170.517	152.577	159.086	154.479	178.336	196.22	190.596	150.112	205.106
ENSRNOG00000001429	277.937	278.228	285.794	315.361	306.074	275.501	254.819	297.799	328.2	318.704	307.029	298.622
ENSRNOG00000001430	1722.38	1566.31	1711.53	1760.46	1766.61	1580.12	1847.62	2251.06	1718.59	1826.2	1660.31	1794.22
ENSRNOG00000001431	33.8895	24.1362	41.2415	41.075	39.5494	45.8201	48.0745	41.7628	42.1145	51.5755	52.1042	59.2452
ENSRNOG00000001432	244.33	167.257	227.257	246.598	263.124	207.65	189.519	206.095	226.816	241.185	182.684	187.842
ENSRNOG00000001434	0	0	0	3.11181	0	0	0	0	0	0	0	1.60151
ENSRNOG00000001435	97.9272	77.6873	86.9281	98.3914	103.283	102.049	70.4923	109.488	92.8602	79.3671	92.5431	120.422
ENSRNOG00000001436	18940.3	13781.3	17149.9	17290.9	16270.3	15121.8	16013.9	17753.5	15753.1	17227.4	17329.5	18448.4
ENSRNOG00000001439	551.086	412.064	541.2	565.084	513.073	475.824	505.68	531.74	458.852	523.671	537.226	566.263
ENSRNOG00000001440	10951.6	8417.92	9666.27	10368.6	9900.02	8658.45	9862.84	11225.2	9402.22	10578.3	9684.18	10409
ENSRNOG00000001441	916.9	802.449	842.206	954.043	805.454	774.243	754.395	839.969	854.906	921.007	868.31	872.256
ENSRNOG00000001442	2817.08	2628.02	3067.56	3659.44	2977.06	2688.55	2764.96	2850	3179.53	3473.99	2640.02	2871.28
ENSRNOG00000001443	1303.2	1011.64	1282.94	1349.73	1364.36	1206.51	1268.35	1442.65	1334.11	1358.21	1331.45	1429.22
ENSRNOG00000001444	0	0	0	0	0	0	0	0	0	0	0	0
ENSRNOG00000001448	340.446	282.715	367.61	359.9	307.986	309.178	398.853	366.065	408.043	419.217	386.085	409.968
ENSRNOG00000001449	735.474	495.559	689.055	745.298	644.585	621.649	773.777	763.963	743.056	834.199	809.37	879.866
ENSRNOG00000001450	328.469	280.516	348.724	349.319	320.577	309.548	333.114	297.952	302.632	362.896	309.055	327.771
ENSRNOG00000001451	42.8444	29.5077	35.6898	38.3171	53.9497	36.7321	54.7466	29.4975	40.7636	45.5444	55.2839	53.0998
ENSRNOG00000001452	327.57	292.902	517.239	471.004	392.927	415.329	311.284	364.53	313.353	350.867	269.762	334.792
ENSRNOG00000001453	835.033	647.873	731.371	772.653	674.72	686.922	778.032	773.596	661.349	782.477	763.164	776.073
ENSRNOG00000001454	6700.5	5107.44	6367.96	6708.02	6618.41	6131.47	6370.96	6968.59	6216.79	6763.98	6269.93	7050.21
ENSRNOG00000001455	196.247	163.189	159.37	164.236	188.63	186.198	228.382	237.603	222.619	248.364	281.334	298.379
ENSRNOG00000001456	382.734	293.753	325.215	331.081	277.828	278.479	319.46	414.601	306.244	376.76	394.737	412.65
ENSRNOG00000001457	428.81	312.594	376.863	358.616	357.818	307.388	394.742	416.29	325.681	365.814	367.785	396.533
ENSRNOG00000001465	2308.8	1836.49	2276.72	2081.21	2266.19	2293.84	2766.97	2918.56	2744.96	2810.34	2807.13	3106.09
ENSRNOG00000001466	0	0	0	1.04436	0	0	0	2.09009	0	0	0	0
ENSRNOG00000001469	50.5756	35.8714	40.0495	51.5899	47.8924	38.1285	63.0872	58.8046	60.0871	67.565	71.3881	70.7936
ENSRNOG00000001470	646.621	480.727	579.453	611.678	619.875	640.829	653.768	644.121	605.185	627.333	651.393	751.459
ENSRNOG00000001474	204.96	144.793	147.415	189.397	303.934	267.227	226.99	290.959	211.44	252.083	248.742	265.075
ENSRNOG00000001476	0.901884	0	3.59587	0.929326	2.68542	0	0.959808	0	1.9058	1.91771	0.967826	0.95751
ENSRNOG00000001478	151.993	123.246	132.865	141.317	131.514	150.395	203.74	190.309	162.469	164.137	204.328	189.682
ENSRNOG00000001479	2795.7	2129.35	2637.03	2714.8	2421.68	2302.69	2599.83	2704.76	2505.24	2876.71	2856.09	2880.49
ENSRNOG00000001480	77.7943	54.4567	83.5488	89.1667	119.085	80.6357	88.9807	82.2456	74.3146	79.8358	95.0145	102.676
ENSRNOG00000001482	240.343	183.407	261.795	244.399	233.984	223.68	269.573	272.808	249.082	251.501	284.425	299.907
ENSRNOG00000001483	345.811	307.654	337.959	356.157	333.955	301.435	323.545	357.341	313.808	363.173	337.842	352.926
ENSRNOG00000001488	6060.89	4817.95	5294.94	5240.91	5145.53	4720.89	4783.95	6893.24	5146.26	5677.02	4907.61	5616.13
ENSRNOG00000001489	297.673	307.697	277.523	272.2	240.302	266.679	278.603	322.562	271.041	312.431	284.869	299.433
ENSRNOG00000001490	710.909	599.796	559.08	568.023	608.013	540.587	570.853	705.979	538.973	609.298	602.414	724.432
ENSRNOG00000001492	2058.04	1628.99	2054.21	2373.98	2144.77	1867.87	2363.93	2229.7	2321.46	2593.58	2345.66	2533.96
ENSRNOG00000001494	8186.64	6889.49	8341.16	9451.81	8511.66	7487.36	7787.98	8903.36	8416.61	9563.93	7514.98	8778.25
ENSRNOG00000001499	20.9675	8.31937	25.3549	13.0833	16.7788	42.1281	13.4366	21.8316	17.7869	13.3659	27.3451	17.8761
ENSRNOG00000001500	3405.64	2865.54	3518.92	4083.93	3579.06	3177.12	3283.52	3694.75	3622.15	3955.25	3256.93	3670.27
ENSRNOG00000001501	579.61	437.85	531.13	568.034	582.019	472.8	633.775	635.563	519.7	634.235	555.395	604.356
ENSRNOG00000001506	2750.75	1608.44	1723.78	1751.37	1801.67	1666.93	1477.7	2362.83	1605.68	1611.2	1827.73	1908.56
ENSRNOG00000001510	0	0	0	0	0	0	0	0	0	0	0	11.0532
ENSRNOG00000001512	0	0	0	0	0	0	0	0	0	0	0	0
ENSRNOG00000001514	48.9273	17.4049	50.1505	34.3228	41.5043	40.5229	37.7229	39.4566	31.4599	41.4654	47.143	40.644
ENSRNOG00000001515	590.811	461.967	565.074	541.005	478.339	488.607	523.039	558.48	532.84	522.756	609.895	643.516
ENSRNOG00000001516	4189.49	2902.95	4568.1	3970.47	3809.58	3956.73	4904.62	4740.38	4851.51	5002.7	4447.95	5052.11
ENSRNOG00000001517	894.853	713.897	926.565	907.697	900.405	813.251	755.603	964.543	855.833	898.606	919.158	1006.22
ENSRNOG00000001518	451.963	340.916	397.313	382.758	367.872	413.482	493.703	498.603	430.549	427.526	518.709	559.133
ENSRNOG00000001519	77.1807	49.1502	46.4882	68.1571	60.6011	54.3607	96.7023	76.9413	70.7887	58.6119	81.8964	80.1357
ENSRNOG00000001520	270.693	193.329	193.449	241.801	188.812	211.333	209.521	215.455	229.463	233.843	282.696	270.796
ENSRNOG00000001524	762.308	626.572	600.943	644.264	548.634	547.45	518.838	775.134	615.432	621.624	568.121	676.955
ENSRNOG00000001525	1010.92	884.672	1012.38	993.723	860.026	885.103	899.942	1002.64	981.141	1041.79	857.528	968.109
ENSRNOG00000001527	4.25276	2.98155	3.62988	3.12754	3.01284	1.79482	0.646344	3.75503	6.41698	1.29191	3.2561	3.86879
ENSRNOG00000001528	7271.51	4531.51	6938.19	6181.79	7613.76	6820.99	7227.92	8465.57	5808.06	6311.85	6310.77	7143.05
ENSRNOG00000001544	56.0425	44.9657	36.7254	23.9367	41.9808	49.8603	66.8759	85.906	48.545	48.7226	97.0455	98.7003
ENSRNOG00000001547	359.784	283.271	271.402	277.809	256.958	293.298	369.58	461.151	411.312	400.543	407.151	447.419
ENSRNOG00000001548	384.043	353.392	495.148	420.185	424.56	451.367	432.299	451.353	386.886	407.233	398.256	467.299
ENSRNOG00000001551	6851.45	5369.13	6326.95	6476.28	5950.65	5623.53	5871.6	7429.96	5646.17	6093.9	5557.5	6184.94
ENSRNOG00000001554	211.803	161.321	150.051	124.857	205.042	146.225	139.016	258.091	214.596	177	222.597	235.459
ENSRNOG00000001555	604.658	528.699	494.475	480.013	453.251	380.382	405.452	567.386	469.063	479.919	443.509	474.839
ENSRNOG00000001557	396.171	240.444	256.789	306.754	229.16	254.865	262.75	317.073	339.064	325.54	302.949	319.268
ENSRNOG00000001559	1279.94	952.739	989.175	1081.63	1017.77	816.091	893.902	1345.93	1068.07	1042.09	970.023	1056.95
ENSRNOG00000001566	0	0	0	0	0	0	0	0	0	0	0	0
ENSRNOG00000001567	0	0	0	0	0	0	0	0	0	0	0	0
ENSRNOG00000001570	0	0	0	0	0	0	0	0	0	0	0	0
ENSRNOG00000001571	0	0	0	0	0	0	0	0	0	0	0	0
ENSRNOG00000001572	6.29627	5.1566	2.09297	6.49045	6.25127	3.10771	4.46774	6.49471	5.54451	6.6937	3.38021	8.91433
ENSRNOG00000001573	676.506	632.911	626.837	685.919	491.084	513.408	523.768	582.986	624.646	713.274	600.414	597.701
ENSRNOG00000001575	176.816	127.778	105.638	128.861	142.06	163.975	139.925	136.681	164.823	149.412	161.689	176.715
ENSRNOG00000001577	0	0.728777	0	0	0	0	0	0	0	0	0	0
ENSRNOG00000001578	0	0	0	0	0	0	0	0	0	0	0	0
ENSRNOG00000001580	0	0	0	0	0	0	0	0	0	0	1.12538	0
ENSRNOG00000001581	0	0	0	0	0	0	0	0	0	0	0	0
ENSRNOG00000001582	113.346	82.5875	119.126	102.556	95.9471	109.361	123.624	138.564	132.412	120.515	141.112	126.976
ENSRNOG00000001584	27.0829	15.05	28.1942	15.169	38.592	31.4071	26.3237	29.1626	18.6672	27.5397	32.8886	40.4521
ENSRNOG00000001585	625.347	584.83	555.578	580.58	461.271	451.378	571.218	662.497	617.597	720.686	655.262	676.469
ENSRNOG00000001587	0	0	0	0	0	0	0	0	0	0	0	0
ENSRNOG00000001588	0	0	0	0	0	0	0	0	0	0	0	0
ENSRNOG00000001589	0	0	0	0	0	0	0	0	0	0	0	0
ENSRNOG00000001592	3845.4	3043.41	3139.88	3374.23	3004.18	2870.61	2994.66	3871.99	2831.6	3260.44	3271.88	3375.01
ENSRNOG00000001593	882.11	899.201	708.651	708.246	569.85	558.008	658.569	894.638	824.85	733.596	801.87	809.621
ENSRNOG00000001596	19649.5	16441.1	17634.5	18026	16251.1	14813.5	12375.1	19077.4	15438.1	16637.7	16189.1	18088.5
ENSRNOG00000001597	1727.2	1413.9	1444.1	1375.91	1253.75	1170.47	1266.56	1637.7	1468.5	1450.14	1450.83	1483.42
ENSRNOG00000001598	263.188	202.628	207.506	206.172	186.353	203.951	179.808	214.658	188.739	205.072	202.623	221.839
ENSRNOG00000001599	689.675	652.352	666.8	706.35	591.534	540.355	584.03	703.022	653.335	682.283	592.498	702.09
ENSRNOG00000001601	0	0	0	0	0	0	0	0	0	11.7477	0	0
ENSRNOG00000001602	422.555	321.55	360.154	418.305	306.701	261.645	284.857	373.696	323.715	336.022	371.257	357.692
ENSRNOG00000001603	421.465	401.392	432.698	415.567	450.863	370.691	382.277	520.466	382.795	403.496	359.64	445.167
ENSRNOG00000001607	39.2345	38.1168	35.6934	32.6797	29.6324	40.4238	40.9342	47.6956	36.6956	40.5264	72.4306	71.762
ENSRNOG00000001608	711.716	612.542	604.398	699.935	574.85	561.409	501.382	675.525	693.024	701.098	564.572	543.23
ENSRNOG00000001609	261.581	181.09	227.961	239.094	203.418	204.947	271.652	297.883	275.307	268.8	302.487	259.084
ENSRNOG00000001611	14244.2	11522.3	14180.7	13719.1	14055.4	12547.9	12655.7	17484.8	13540	14906.2	12446	14167.9
ENSRNOG00000001613	555.09	432.659	455.516	509.983	413.164	377.773	439.713	526.915	461.765	532.357	517.794	497.606
ENSRNOG00000001616	216.82	190.471	181.628	192.713	161.122	147.19	203.693	237.88	226.556	224.109	227.054	222.655
ENSRNOG00000001618	0	0	0	0	0	0	0.546227	0	0	1.09196	0	1.63475
ENSRNOG00000001620	131.694	93.7317	133.373	133.342	102.255	103.922	112.026	134.902	111.899	128.791	131.958	130.315
ENSRNOG00000001621	75.3847	44.2528	58.2257	55.5241	69.5194	46.9547	80.1016	74.811	71.234	71.6557	82.7816	68.973
ENSRNOG00000001622	2.91774	2.31738	2.07404	3.25912	0.448532	0.929687	2.40606	1.28737	2.4944	2.00911	2.53046	1.50386
ENSRNOG00000001623	231.934	174.926	220.165	232.009	192.051	192.456	245.67	239.628	235.942	270.964	228.665	245.809
ENSRNOG00000001627	2.85692	0.984485	2.75039	1.05768	1.35866	2.71898	4.0105	2.94943	2.2449	2.18625	5.13723	1.81793
ENSRNOG00000001628	7527.95	3991.5	4337.93	2935.14	4751.98	3838.4	4763.13	7019.48	3208.89	2937.89	4442.03	4061.6
ENSRNOG00000001629	1796.61	1393.31	1542.3	1713.28	1594.47	1502.15	1597.75	1995.99	1561.96	1674.45	1587.39	1674.27
ENSRNOG00000001632	164.308	128.534	137.561	143.536	121.28	124.906	166.305	195.622	161.598	184.101	178.599	180.395
ENSRNOG00000001633	1253.15	1016.11	933.64	1038.23	952.698	874.328	909.49	1053.26	1021.73	1011.09	996.39	1011.62
ENSRNOG00000001634	0	0	0	0	0	0	0	0	0	0	0	0
ENSRNOG00000001640	3565.78	3002.91	2658.78	2594.7	2366.1	2275.95	2404.79	3533.84	2772.92	2924.55	3035.69	3135.39
ENSRNOG00000001642	531.749	502.67	415.266	456.134	384.149	367.902	399.932	503.645	423.926	479.359	454.458	440.818
ENSRNOG00000001643	1417.77	1091.84	1291.99	1261.77	1238.33	1202.9	1222.38	1385.7	1198.98	1244.02	1279.29	1413.02
ENSRNOG00000001644	1.6498	1.62424	1.64848	5.11048	1.6403	3.26809	0	0	0	0	1.77551	1.75303
ENSRNOG00000001645	7.67294	5.49852	9.68789	6.67877	8.48211	11.8946	15.6924	12.1485	9.34815	9.72786	13.27	14.0896
ENSRNOG00000001647	673.871	500.468	749.729	825.777	581.665	557.376	606.406	705.996	619.796	704.104	680.503	702.032
ENSRNOG00000001652	40.1545	34.4482	33.9657	27.9915	29.7212	24.1744	56.5975	47.4599	31.7027	43.1691	59.0818	65.7376
ENSRNOG00000001653	102.018	96.6793	86.3892	93.0278	80.6448	88.1469	73.0193	121.941	82.0334	119.02	107.539	120.771
ENSRNOG00000001654	515.346	471.518	441.626	497.846	431.508	422.283	441.394	477.169	525.728	535.823	533.635	501.067
ENSRNOG00000001657	1756.85	1657.03	1653.87	1678.73	1520.57	1453.82	1331.25	1811.77	1685.34	1649.94	1582.15	1596.13
ENSRNOG00000001658	1570.83	1375.74	1349.27	1567.84	1068.22	1080.33	1342.65	1465.89	1475.23	1642.34	1485.19	1526.44
ENSRNOG00000001662	1103.62	865.762	932.867	927.87	926.333	887.081	1017.19	1090.1	1034.94	1064.77	1112.02	1147.74
ENSRNOG00000001679	0	0	0	0	0	1.01764	0	2.12683	0	0	0	0
ENSRNOG00000001680	231.896	205.388	191.92	259.663	197.526	184.226	251.685	260.537	235.722	229.784	220.969	246.352
ENSRNOG00000001681	682.51	504.749	547.243	630.351	514.315	485.623	543.64	695.126	576.527	666.676	657.111	618.129
ENSRNOG00000001682	6591.4	4854.46	5817.91	5818.4	5125.01	4987.86	5577.71	6867.53	5641.23	6200.62	6552.33	6877.77
ENSRNOG00000001684	22.1339	20.4133	34.5264	28.5469	16.4947	17.7857	32.4055	21.4265	5.8494	4.41169	10.4108	7.34745
ENSRNOG00000001686	123.537	92.2879	95.1235	99.1745	96.9354	100.561	130.405	142.467	109.748	127.808	131.767	119.769
ENSRNOG00000001689	1056.73	813.763	905.2	826.49	756.405	722.317	731.034	1113.8	839.129	863.718	907.517	1029.77
ENSRNOG00000001691	0	1.6976	0	1.78043	8.57159	3.41636	3.67261	5.34585	5.46905	9.16212	0	5.49586
ENSRNOG00000001692	30.5505	20.3355	31.4423	21.3299	29.3493	38.9003	45.1015	39.6381	33.3226	36.6703	37.0466	28.2524
ENSRNOG00000001699	213.881	176.639	210.048	222.783	211.285	215.113	184.244	229.407	213.387	213.314	228.511	254.052
ENSRNOG00000001700	381.835	295.24	384.712	354.54	393.429	377.665	447.94	418.709	381.052	406.92	440.671	487.255
ENSRNOG00000001701	166.895	159.357	199.473	261.216	172.873	148.318	142.951	165.448	188.746	166.425	124.096	122.501
ENSRNOG00000001704	8.0536	2.65387	12.5491	15.5672	14.1662	16.6823	16.5439	12.8767	10.3982	8.52758	12.7828	26.5086
ENSRNOG00000001706	3421.24	2970.01	3644.73	4208.71	3267.01	3052.38	4214.07	3969.32	4534.63	4965.9	4270.63	4569.25
ENSRNOG00000001707	336.021	243.749	298.257	335.934	309.921	293.623	321.254	307.721	322.891	341.527	368.901	404.059
ENSRNOG00000001708	1082.19	858.883	1056.66	1110.49	1038.05	1016.76	1194.45	1201.67	1146.99	1263.15	1239.33	1264.51
ENSRNOG00000001709	17602.3	13184.7	16094.7	16840.3	16612.1	14974.2	16946.9	18720.2	15740.2	17237.1	15838.5	17877.7
ENSRNOG00000001710	1080.45	907.226	1015.87	1117.2	1013.34	937.242	1123.85	1177.78	1058.29	1189.23	1112.54	1096.73
ENSRNOG00000001711	14.5043	16.1801	13.1325	14.9369	9.80966	12.9884	9.11855	16.3021	6.26756	13.3185	17.6707	13.2955
ENSRNOG00000001712	450.343	350.169	486.774	493.314	562.471	456.459	533.866	502.389	534.817	477.484	483.198	558.536
ENSRNOG00000001713	0	5.48758	13.7231	23.567	14.1316	7.65022	20.6866	11.0229	0	0	0	0
ENSRNOG00000001714	121.517	84.1747	161.778	134.913	149.69	163.686	151.939	164.125	133.393	145.105	114.28	153.941
ENSRNOG00000001715	168.864	91.748	104.118	115.908	126.899	104.171	132.842	124.684	120.693	111.235	134.77	141.964
ENSRNOG00000001717	1871.26	1405.5	1710.86	1842.22	1592.18	1600.43	1951.61	2233.44	1921.54	2164.54	2100.71	2227.05
ENSRNOG00000001719	3416.48	2659.82	3187.63	3575.97	3241.17	3015.35	3227.54	3544.44	3183.94	3769.99	3325.88	3551.47
ENSRNOG00000001720	201.34	134.305	218.899	169.321	190.747	177.929	217.318	276.247	156.009	184.711	201.631	203.62
ENSRNOG00000001726	779.881	882.186	1030.41	1314.17	1094.16	959.562	924.552	880.243	1158.6	1303.55	1292.03	1550.23
ENSRNOG00000001727	512.149	415.987	469.148	482.503	477.652	475.157	526.335	550.416	435.289	496.224	430.289	504.086
ENSRNOG00000001728	102.952	86.6093	82.0099	112.654	99.7716	90.3649	97.0065	103.017	101.282	102.582	132.415	111.136
ENSRNOG00000001729	534.951	387.398	508.732	594.653	557.189	477.205	513.865	547.639	536.764	605.608	537.733	592.182
ENSRNOG00000001730	923.455	833.284	903.463	993.483	706.34	700.934	651.395	769.348	895.702	991.146	836.576	838.112
ENSRNOG00000001733	4103.77	4233.13	3728.99	3946.13	3324.89	3141.45	2918.92	3770.7	3805.03	3865.78	4046.81	4358.3
ENSRNOG00000001736	994.92	783.817	916.549	891.557	972.648	861.272	1022.74	1081.04	977.547	1054.54	898.242	982.003
ENSRNOG00000001738	2515.34	1910.83	2278.12	2525.56	2303.68	2051.97	2464.09	2467.15	2189.84	2537.61	2511.54	2567.61
ENSRNOG00000001739	45.7322	63.8847	42.9136	61.2006	48.7946	35.1367	45.1226	46.7808	39.3237	54.647	74.6703	71.636
ENSRNOG00000001742	1567.91	1305.94	1616.15	1805.45	1602.01	1406.56	1511.43	1477.09	1659.2	1812.01	1712.85	1763.22
ENSRNOG00000001746	1664.11	1502.3	1721.09	1924.01	1691.69	1626.83	1817.17	2479.8	1712.78	1775.09	1893.65	2133.43
ENSRNOG00000001747	1107.46	908.852	946.373	988.511	865.361	830.285	906.622	1107.06	938.737	1020.37	1035.2	1103.12
ENSRNOG00000001748	464.317	408.32	477.616	522.724	451.544	404.99	454.966	458.127	400.817	449.592	424.631	503.984
ENSRNOG00000001750	626.046	485.708	647.844	707.738	530.134	464.764	465.967	466.652	522.806	570.806	585.085	591.272
ENSRNOG00000001752	125.195	84.3052	108.882	140.863	125.766	104.844	118.859	118.236	112.477	105.666	103.822	106.459
ENSRNOG00000001754	311.568	220.767	285.404	323.942	260.606	236.221	288.831	329.771	263.964	311.287	288.254	275.296
ENSRNOG00000001757	51.8218	19.9117	30.6776	35.5839	40.2382	41.4497	49.5459	47.9882	7.14054	18.3657	3.22193	3.98615
ENSRNOG00000001758	898.135	642.46	911.252	773.069	760.725	697.434	940.77	1142.47	910.65	962.676	952.395	945.504
ENSRNOG00000001762	464.342	335.2	405.874	379.653	372.45	379.122	403.74	449.096	431.772	448.113	473.244	483.279
ENSRNOG00000001764	726.069	541.326	709.993	742.534	662.895	626.049	695.584	735.157	690.938	795.036	747.444	753.236
ENSRNOG00000001765	0	0	0	0	0	0	0	0	0	0	0	0
ENSRNOG00000001766	924.356	821.112	712.645	722.191	653.058	665.321	577.06	822.218	745.8	768.474	873.744	867.105
ENSRNOG00000001769	1189.66	932.482	1507.49	1542.62	1337.01	1289.44	1442.67	1283.14	1348.55	1441.8	1534.45	1711.21
ENSRNOG00000001770	24.5046	17.0429	24.9869	23.3743	26.0726	24.1209	24.7885	20.9248	18.9314	30.4917	23.054	24.0955
ENSRNOG00000001773	1152.75	949.851	1020.36	1074.56	944.368	850.56	998.871	1197.02	1050.09	1117.57	1050.63	1137.97
ENSRNOG00000001774	481.024	372.065	452.602	490.379	429.952	433.112	532.59	566.405	411.337	533.932	519.659	527.993
ENSRNOG00000001776	1.26081	1.23988	0	0	0	0	0	1.30138	0	0	0	0
ENSRNOG00000001781	151.712	117.7	148.546	172.017	133.41	119.57	161.796	171.26	211.033	224.027	206.049	202.97
ENSRNOG00000001782	223.723	188.97	227.531	239.321	228.15	207.427	235.179	292.518	218.4	257.024	241.43	267.347
ENSRNOG00000001783	1616.78	1384.76	1297.7	1320.31	1136.24	1128.13	1206.06	1533.78	1288.13	1365.01	1363.91	1318
ENSRNOG00000001785	1297.64	1153.8	1355.15	1496.75	1207.41	1102.55	1423.56	1438.38	1399.14	1570.97	1429.23	1644.86
ENSRNOG00000001786	812.956	708.918	704.846	738.092	684.758	645.387	713.64	773.366	755.443	855.17	708.845	745.159
ENSRNOG00000001789	795.81	649.832	769.417	823.218	664.029	660.571	955.677	1037.09	886.021	960.999	959.198	943.652
ENSRNOG00000001792	8.51138	3.84137	3.29674	5.57912	6.14189	9.15197	8.14634	4.26281	5.78539	5.82245	3.10656	4.10686
ENSRNOG00000001793	218.927	151.881	170.812	164.145	174.396	175.17	243.804	246.671	183.196	208.694	225.732	209.793
ENSRNOG00000001794	0	0	0	0	0	0	0	0	0	0	0	0
ENSRNOG00000001795	485.008	394.047	599.899	541.885	567.386	585.685	631.92	604.546	482.331	576.691	534.662	647.468
ENSRNOG00000001796	3725.36	2559.85	3751.58	3737.45	3205.96	2980.5	3961.88	4209.65	3590.5	4091	4117.68	4196.65
ENSRNOG00000001797	521.375	391.96	486.668	550.697	493.967	400.601	437.601	551.738	443.995	491.713	465.062	451.957
ENSRNOG00000001803	1583.91	1264.88	1421.16	1599.56	1226.7	1128.02	1269.9	1505.56	1368.58	1479	1361.1	1459.38
ENSRNOG00000001804	155.065	130.061	139.36	143.762	137.519	164.274	142.604	189.959	114.068	177.835	158.338	144.804
ENSRNOG00000001806	0	0	0	0	0	0	0	0	0	0	0	0
ENSRNOG00000001807	178.873	135.22	165.518	163.76	160.196	175.177	160.357	188.854	155.601	162.484	152.065	159.177
ENSRNOG00000001808	282.867	231.007	284.628	278.291	243.235	272.734	244.238	292.753	252.955	253.869	272.682	257.841
ENSRNOG00000001809	0	0	0	0	0	0	0	0	0	0	0	0
ENSRNOG00000001811	1239.9	949.705	1025.07	998.757	883.649	837.043	834.637	1093.14	880.809	931.892	857.204	888.279
ENSRNOG00000001813	2935.83	2292.86	2242.28	2277.89	2003.14	1932.66	2288.28	2884.66	2368.8	2383.5	2755.22	2709.11
ENSRNOG00000001815	20009.9	17253.3	15204.7	15606.6	14106.8	13665.1	13993	20468.1	15393.4	16134	16037.3	16577.7
ENSRNOG00000001816	490.17	432.049	383.89	406.961	429.733	361.663	356.286	559.587	430.755	464.701	420.601	499.731
ENSRNOG00000001817	1778.39	1555.39	1729.58	1952.4	1725.03	1646.16	1667.95	1854.14	1848.99	1946.7	1645.07	1969.93
ENSRNOG00000001820	913.534	1002.43	885.435	955.008	802.155	962.138	699.337	1190.75	910.636	1000.44	808.347	981.135
ENSRNOG00000001821	0	0	0	0	0	1.30427	0	0	0	2.57383	0	0
ENSRNOG00000001823	258.075	128.476	224.775	157.215	270.82	234.408	226.667	267.382	178.798	216.183	213.638	242.268
ENSRNOG00000001825	1254.23	1012.35	1157.55	1352.92	1149.46	1032.26	894.508	967.161	1130.69	1306.99	842.105	867.691
ENSRNOG00000001827	1886.97	1683.69	2338.19	2592.55	2031.24	1958.05	2334.95	2299.16	2130.45	2496.51	2074.89	2398.91
ENSRNOG00000001828	351.193	272.783	372.053	382.47	301.666	295.023	345.066	379.609	335.481	403.977	341.835	377.147
ENSRNOG00000001829	4486	3970.7	3647.74	3815.01	3459.54	3511.97	4140.8	5234.17	3600.56	3727.44	3494.62	4017.69
ENSRNOG00000001830	9.1784	9.91867	14.6892	11.1354	11.2954	16.477	11.1801	13.1685	11.6372	5.58477	10.3334	14.6004
ENSRNOG00000001833	300.303	231.023	238.505	256.279	235.94	191.143	225.442	285.773	213.457	253.772	259.179	255.509
ENSRNOG00000001837	6235.21	4143.04	4020.59	5435.01	4641.11	4562.52	3798.2	4239.06	5776.65	4995.51	5043.75	5342.95
ENSRNOG00000001839	11.1512	0	3.73951	0	0	0	3.96792	11.5955	7.87839	0	8.06448	3.95884
ENSRNOG00000001840	1.90851	0	1.90861	0	3.7974	0	4.06667	3.94774	2.0186	4.05703	0	4.05705
ENSRNOG00000001842	837.046	683.312	809.66	774.049	860.853	682.487	758.921	997.549	785.499	786.012	748.781	809.039
ENSRNOG00000001843	1046.94	942.569	1024.97	1171.17	784.28	719.071	1026.82	1055.25	1020.72	1197.18	1072.41	1179.3
ENSRNOG00000001844	201.701	173.772	185.425	190.54	180.146	181.098	240.175	258.48	246.311	264.417	246.334	270.033
ENSRNOG00000001845	429.758	327.054	423.601	446.55	426.266	371.207	427.801	424.675	403.163	457.213	446.236	518.075
ENSRNOG00000001847	528.618	428.378	483.27	536.062	459.842	442.6	500.588	538.631	428.079	505.171	469.056	502.097
ENSRNOG00000001849	6166.33	4649.27	5541.93	5518.15	5122.1	4897.67	5391.37	6531.55	5404.19	6008.47	5985.07	6290.42
ENSRNOG00000001851	678.751	554.43	627.348	647.533	527.317	573.011	589.308	714.406	702.548	742.526	683.798	659.935
ENSRNOG00000001852	1332.51	1091.61	1122.91	1173.68	1000.67	1058.65	996.442	1295.97	1038.37	1075.74	1116.46	1124.18
ENSRNOG00000001854	168.889	144.225	180.008	185.262	144.852	157.474	186.207	192.57	154.86	171.475	197.638	227.147
ENSRNOG00000001859	648.511	480.98	808.506	761.604	623.852	522.499	503.638	574.858	434.715	508.571	478.084	617.275
ENSRNOG00000001860	11.4706	7.50925	9.90452	11.8151	15.9335	15.8277	3.25473	14.8195	9.69413	13.8217	8.20185	10.5528
ENSRNOG00000001861	1023.95	802.111	1089.9	1051.51	1250.57	1090.07	1053.79	1348.64	911.454	1093.21	1039.45	1209.36
ENSRNOG00000001862	3272.56	2641.16	3023.79	3063.02	2920.27	2754.2	2773.32	3315.36	2923.5	3059.85	2837.9	3176.42
ENSRNOG00000001864	0.482456	0.473386	0.480236	1.48968	1.36375	2.68862	0.513197	1.98792	1.98793	2.04562	0	0.511986
ENSRNOG00000001865	0	0	0	0	0	0	0.971733	0	0.964754	0	0	0
ENSRNOG00000001867	813.176	631.392	644.1	718.032	647.954	661.587	692.342	813.45	683.288	746.344	709.745	756.182
ENSRNOG00000001868	591.189	431.881	592.36	612.632	524.846	522.985	554.936	608.195	550.868	587.952	625.31	602.675
ENSRNOG00000001869	1.53867	2.51637	3.06345	4.22338	5.08585	5.04806	7.09261	4.22549	3.25007	4.90806	3.84699	5.44287
ENSRNOG00000001870	1394.87	1227.63	1489.76	1666.06	1528.42	1342.53	1425.94	1579.29	1448.73	1635.41	1419.31	1517.7
ENSRNOG00000001872	116.924	101.207	106.344	126.11	91.2826	98.5966	84.6494	99.8031	83.314	130.2	163.219	143.934
ENSRNOG00000001873	136.803	97.6214	93.4506	130.08	86.4511	98.2475	78.7449	80.6364	83.92	135.785	184.847	155.577
ENSRNOG00000001874	1111.91	928.59	1158.33	1361.95	1211.62	1043.5	1169.95	1237.32	1215.7	1365.67	1196.14	1360.23
ENSRNOG00000001875	321.654	236.448	288.447	295.416	283.97	283.112	311.819	309.801	284.241	315.229	307.178	325.822
ENSRNOG00000001876	47.0908	39.3116	52.7182	35.341	60.9762	53.6417	45.5852	51.4778	36.205	45.5075	44.498	60.6363
ENSRNOG00000001877	822.088	599.838	788.389	821.471	783.244	737.012	804.297	796.95	797.262	928.337	829.903	815.716
ENSRNOG00000001878	1390.77	970.97	1360.08	1450.2	1366.24	1230.23	1287.33	1334.21	1296.81	1428.68	1238.56	1370.28
ENSRNOG00000001880	3403.89	2792.77	3518.99	3776.12	3553.48	3194.24	3416.06	3941.45	3329.01	3705.41	2957.21	3435.81
ENSRNOG00000001884	2321.68	1918.64	2021.13	2013.02	2146.99	2064.39	2463.65	2640.55	1958.89	2241.68	2097.12	2235.8
ENSRNOG00000001885	309.468	254.125	277.449	303.049	319.063	289.429	318.434	352.939	325.177	329.486	311.917	336.518
ENSRNOG00000001886	298.766	244.943	299.305	294.628	248.391	250.213	274.142	316.673	275.153	316.117	285.977	280.826
ENSRNOG00000001888	374.344	284.84	386.235	392.201	389.239	371.841	387.248	407.59	385.304	397.411	404.473	463.265
ENSRNOG00000001889	1233.65	960.82	1219.68	1275.6	1231.56	1115.06	1173.9	1482.14	1163.26	1205.26	1070.99	1265.1
ENSRNOG00000001890	430.188	384.854	456.731	499.055	464.284	389.263	473.204	463.459	426.075	480.828	414.229	475.149
ENSRNOG00000001891	108.245	84.6669	95.266	109.268	105.264	111.691	124.603	128.981	101.096	128.437	107.57	121.532
ENSRNOG00000001892	3.10382	3.0503	1.03169	4.26591	2.05437	2.0425	5.50601	6.40305	1.09329	2.19984	11.1082	3.29578
ENSRNOG00000001893	11.8024	2.82441	2.80719	0	19.8871	0	2.87718	21.7947	0	7.13677	33.4384	4.22566
ENSRNOG00000001908	45.9542	39.7736	55.0993	54.5707	46.3697	56.0446	67.9601	60.2076	54.3069	47.2021	50.9666	67.8204
ENSRNOG00000001911	1769.67	1364.34	1548.2	1805.26	1638.73	1638.97	1733.74	1914.27	1768.39	1914.3	1932.26	2028.48
ENSRNOG00000001912	0	0	0	1.46304	0	0	0	0	0	0	0	0
ENSRNOG00000001915	25.747	10.6468	20.4644	10.8925	27.8681	21.4837	22.4076	32.9607	15.4669	13.8597	31.4071	28.3704
ENSRNOG00000001916	0	0.441691	0.448102	0	0.446381	0	0	0	0	0.478693	0	0
ENSRNOG00000001924	3.29665	3.59272	2.97383	4.38364	1.5472	3.0702	3.95296	3.21339	1.64813	1.58893	4.70721	1.65605
ENSRNOG00000001926	21.2705	16.3619	17.7444	14.2039	19.9548	18.6783	15.2957	15.9877	13.3581	15.281	22.1809	22.5742
ENSRNOG00000001928	603.053	469.405	499.497	466.284	470.049	471.361	574.87	659.126	632.857	653.367	615.627	714.153
ENSRNOG00000001930	571.967	472.154	536.18	472.92	513.72	500.988	681.82	783.774	613.443	652.533	682.85	673.884
ENSRNOG00000001931	2632.86	2114.5	2378.55	2416.41	2252.19	2059.31	2726.12	3148.18	2451.59	2529.7	2550.27	2650.79
ENSRNOG00000001942	0	6.94945	0	3.64317	0	10.5383	0	0	0	7.45891	0	7.47514
ENSRNOG00000001943	0	0	3.07716	0	0	0	0	0	0	0	0	0
ENSRNOG00000001945	0	0	0	3.57148	0	0	3.6729	0	0	0	0	0
ENSRNOG00000001949	0	0	0	0	0	0	0	0	0	0	0	0
ENSRNOG00000001950	0	0	0	0	0	0	0	0	0	0	0	0
ENSRNOG00000001951	0	0	0	0	0	0	0	0	0	0	0	0
ENSRNOG00000001953	77.5777	50.3334	63.0277	66.2731	73.8188	69.9269	77.7031	74.1859	65.6299	86.8732	86.5835	97.1878
ENSRNOG00000001955	0	0	0	0	0	0	0	0	0	0	0	0
ENSRNOG00000001956	815.047	713.335	636.784	637.532	516.421	507.792	522.315	735.752	647.647	620.921	717.373	669.745
ENSRNOG00000001957	0	0	0	0	0	0	0	0	0	0	0	0
ENSRNOG00000001958	807.799	644.779	700.765	761.517	705.522	619.689	734.529	831.681	678.518	776.593	714.733	775.466
ENSRNOG00000001959	67.5381	7.68761	10.8972	10.4433	60.0657	41.3551	32.2341	41.1202	12.5764	14.4449	34.8616	31.6211
ENSRNOG00000001960	203.375	154.073	164.748	164.513	175.936	147.685	157.983	191.454	168.744	166.936	166.011	176.552
ENSRNOG00000001962	12.5001	0	0	0	6.23553	9.36191	10.0014	16.2198	3.30963	9.96149	0	3.32606
ENSRNOG00000001963	428.999	360.417	359.045	381.435	374.757	370.495	565.173	530.797	579.581	555.245	368.385	387.72
ENSRNOG00000001964	2436.92	2087.97	2389.51	2454.41	2131.73	2093.94	2211.37	2855.48	2522.16	2648.21	2825.88	2789.56
ENSRNOG00000001967	0	0	0	0	0	0	0	0	0	0	0	0
ENSRNOG00000001971	132.08	100.94	109.747	134.83	119.319	130.671	187.276	192.661	178.072	177.046	207.652	207.554
ENSRNOG00000001973	0	0	0	0	0	0	0	0	0	0	0	0
ENSRNOG00000001976	1.18212	0	0	0	0.586192	0	0	0	0	0.628443	0.633504	0.627287
ENSRNOG00000001979	1819.73	1650.92	1864.17	2134.59	1869.03	1681.97	1847.31	1942.52	2003.19	2258.16	1760.45	1914.68
ENSRNOG00000001980	0	0	0	0	0	0	0	0	0	0	0	0
ENSRNOG00000001982	180.972	143.581	170.055	171.213	147.244	146.578	215.902	242.093	187.03	226.253	271.75	281.719
ENSRNOG00000001984	0	0	0	0	0	0	0	0	0	0	0	0
ENSRNOG00000001986	0	0	0	0	0.544052	0	0	0	0.579417	0	0	0
ENSRNOG00000001989	2475.2	1981.44	2045.73	2103.18	1800.12	1803.16	2181.08	2731.63	2195.67	2327.77	2227.19	2353.94
ENSRNOG00000001990	0.975138	2.43437	0	0	0	0	1.31778	0	0	0	0	0
ENSRNOG00000001991	13419.4	11052.3	12811.7	13040.8	13568.2	12058	12926.2	16961	13176.5	13974.4	11772.1	13508.6
ENSRNOG00000001992	10753.1	8060.68	8635.21	9082.65	7879.58	7379.56	8588.55	10196.6	8303.69	9558.49	9727.54	9782.7
ENSRNOG00000001996	844.764	664.697	680.407	740.34	580.999	516.055	666.806	772.474	616.602	666.572	720.641	680.324
ENSRNOG00000002001	661.15	490.487	620.759	652.127	554.608	591.02	763.567	725.845	732.25	774.163	811.771	834.375
ENSRNOG00000002002	19.6016	17.7534	10.1455	16.2496	11.707	18.3631	17.6654	23.8411	18.1061	11.3993	21.9531	23.3619
ENSRNOG00000002004	377.783	302.878	222.245	268.782	273.377	212.057	271.974	298.666	239.249	234.723	337.215	314.74
ENSRNOG00000002005	0.670051	0	0	0	0	0	1.42578	0.690357	2.12332	0	0	0.711196
ENSRNOG00000002011	6.42051	2.8017	2.84255	0.734718	0.707736	1.40586	0	7.35118	3.01436	0	6.88494	6.05786
ENSRNOG00000002012	114.78	70.6311	72.1519	86.9735	91.3985	74.0546	100.937	100.997	79.9215	77.8334	88.7157	94.7069
ENSRNOG00000002013	1544.67	1212	1416.56	1633.75	1292.37	1218.42	1522.44	1590.71	1592.57	1716.47	1650.75	1842.03
ENSRNOG00000002014	4.97261	0	1.65625	1.71154	1.48807	0	6.74364	3.42596	1.5829	0	8.91947	0
ENSRNOG00000002021	2013.49	1711.67	1582.15	1690.11	1446.71	1561.04	1459.71	1836.09	1435.57	1602.83	1829.45	1814.83
ENSRNOG00000002024	1544.01	1379.46	1291.11	1429.36	1178.95	1138.8	1583.36	1819.94	1754.53	1870.63	1645.58	1652.77
ENSRNOG00000002026	283.161	219.098	266.276	303.401	215.265	219.37	249.947	284.209	176.735	214.47	219.814	239.955
ENSRNOG00000002028	6550.42	6034.62	6032.49	7047.83	5265.03	5155.48	5710.72	6726.58	6298.88	6768.89	5816.79	6314.97
ENSRNOG00000002031	9.16823	3.93658	3.99378	0	0	1.12832	4.26706	1.18041	2.42084	3.04628	1.22825	4.86507
ENSRNOG00000002032	1076.79	833.72	952.951	1022.59	922.414	863.529	1058.37	1200.82	1082.96	1096.09	957.076	1120.55
ENSRNOG00000002035	1012.36	779.81	887.741	896.071	888.309	822.868	864.33	944.732	871.907	937.574	905.667	1083.14
ENSRNOG00000002036	260.444	217.149	208.353	213.629	185.814	169.361	164.022	220.157	196.459	207.337	233.596	230.702
ENSRNOG00000002039	577.854	467.38	472.788	432.658	425.784	428.218	473.16	541.982	473.671	495.054	557.226	545.16
ENSRNOG00000002040	217.497	171.39	200.084	193.928	176.217	204.081	247.017	271.578	227.044	284.228	262.527	308.105
ENSRNOG00000002041	154.577	105.44	129.532	153.96	133.576	128.069	162.214	161.691	176.331	174.029	139.927	175.424
ENSRNOG00000002042	0	0	0	0	0	0	0	0	0	0	0	0
ENSRNOG00000002044	269.026	266.505	185.717	183.48	184.929	164.49	148.577	228.258	237.059	234.771	218.675	160.578
ENSRNOG00000002045	1012.02	780.061	1103.52	915.699	1033.19	1023.04	1171.96	1314.28	1025.45	1044.99	1038.95	1152.82
ENSRNOG00000002046	0	0	0	0	0	0	0	0	0	0	0	0
ENSRNOG00000002050	1895.28	1363.12	1567.51	1606.64	1830.28	1727.86	1859.62	1961.2	1507.82	1566.03	1545.13	1775.51
ENSRNOG00000002051	3430.36	2504.64	2796.68	2936.8	2438.32	2396.79	2975.69	3468.49	2849.12	3155.64	3567.95	3494.93
ENSRNOG00000002052	184.996	151.917	208.29	214.797	247.696	213.471	243.513	218.824	209.881	239.306	206.071	228.371
ENSRNOG00000002053	107.028	68.0915	102.713	106.406	87.3	93.5112	104.028	120.493	86.094	102.256	126.887	127.74
ENSRNOG00000002054	384.669	321.169	327.021	304.055	285.291	275.913	268.881	362.016	293.644	322.34	323.454	342.01
ENSRNOG00000002055	599.589	449.724	514.601	560.873	528.483	490.983	509.736	584.66	519.295	506.077	498.665	568.162
ENSRNOG00000002057	12.5732	16.9775	32.885	28.3313	15.5945	18.5904	17.5595	21.8683	15.7731	17.5451	7.58608	10.8444
ENSRNOG00000002061	129.769	99.046	131.13	146.634	104.6	103.5	109.957	108.475	120.839	126.42	132.538	146.979
ENSRNOG00000002069	813.075	676.917	666.247	755.757	627.977	603.678	587.795	865.849	804.659	779.138	735.301	780.488
ENSRNOG00000002070	683.112	531.416	496.575	497.596	546.319	491.142	401.918	749.823	570.628	608.694	598.526	598.372
ENSRNOG00000002072	29.0621	9.07441	19.4511	24.8956	35.7642	18.4668	10.5372	18.6908	21.8761	32.4615	31.7587	20.0409
ENSRNOG00000002073	117.256	105.503	112.641	108.986	94.432	88.6907	85.5076	99.126	100.036	112.689	97.6404	107.581
ENSRNOG00000002074	44.0673	33.635	40.0815	34.7222	45.3191	41.2379	65.9765	77.8844	49.9897	64.2087	72.2685	76.2123
ENSRNOG00000002075	143.673	130.707	115.367	102.429	85.231	100.084	122.747	138.303	139.751	163.365	163.686	151.075
ENSRNOG00000002079	4326.63	3301.58	4026.85	4364.63	3606.95	3412.94	4683.42	4900.15	4536.51	4947.05	4869.2	4933.05
ENSRNOG00000002080	126.799	114.815	121.293	134.618	125.835	109.27	124.27	131.721	138.901	150.299	150.54	158.334
ENSRNOG00000002085	0	8.00142	3.63866	5.25798	1.39457	0.716581	7.7236	0	5.37033	4.61719	0	0.771921
ENSRNOG00000002089	731.517	626.789	708.771	731.033	648.263	597.659	569.117	736.632	691.131	725.895	806.154	782.33
ENSRNOG00000002091	229.772	165.81	170.732	209.778	163.56	152.511	163.032	226.59	189.724	195.838	209.056	213.457
ENSRNOG00000002092	671.175	733.753	583.627	758.804	581.925	480.19	602.553	596.615	756.983	889.043	691.049	674.069
ENSRNOG00000002093	143.726	104.386	150.626	156.57	111.042	134.996	168.247	150.874	146.857	165.225	178.043	191.208
ENSRNOG00000002094	1738.21	1502.63	1474.77	1529.14	1487.06	1442.54	1570.62	1877.77	1647.89	1723.39	1541.41	1752.49
ENSRNOG00000002097	2085.72	2158.54	2320.76	3013.2	2204.01	1757.61	2099.29	2500.71	2541.67	2808.52	2088.12	2206.32
ENSRNOG00000002100	1953.02	1537.51	1651.55	1739.25	1567.2	1500.93	1694.7	1953.26	1556.91	1788.89	1797.32	1810.31
ENSRNOG00000002101	1152.35	998.367	956.133	1107.77	986.601	994.541	988.955	1161.66	945.477	1084.08	1017.86	1104.82
ENSRNOG00000002104	313.755	263.476	338.575	354.025	292.604	288.44	354.054	334.496	320.284	385.235	345.522	356.685
ENSRNOG00000002105	152.502	134.284	111.947	160.192	120.956	113.014	109.214	123.37	107.757	125.417	127.435	133.317
ENSRNOG00000002106	1805.34	1479.06	1629.83	1626.62	1469.19	1334.43	1533.34	1963.42	1586.48	1674.85	1766.9	1829.04
ENSRNOG00000002110	20.0614	12.288	15.8943	10.9891	19.3574	17.2065	9.53358	16.2812	14.221	17.2441	16.9102	13.8467
ENSRNOG00000002112	576.1	463.031	461.193	501.222	429.225	414.08	450.877	574.298	479.784	526.508	535.623	599.854
ENSRNOG00000002115	9087.36	7056.73	8478.86	8578.66	8242.92	7707.98	7589.56	9175.02	7179.19	7840.17	7673.03	8361.34
ENSRNOG00000002117	0	0	0	0	0	0	0	0	0	1.32517	0	0
ENSRNOG00000002120	124.472	156.24	105.619	165.351	69.0853	62.3195	69.3873	61.2159	97.2231	128.072	170.506	141.737
ENSRNOG00000002121	1286.6	1063.52	1079.79	1216.13	1001.3	940.404	1048.32	1196.62	1191.75	1287.1	1233.02	1232.32
ENSRNOG00000002125	3905.82	3600.71	3566.94	3600.9	3300.33	3190.63	3155.3	3797.43	3652	3496.8	3520.57	3863.2
ENSRNOG00000002126	424.374	248.009	304.852	250.559	300.652	318.994	351.087	485.028	384.787	369.697	451.608	417.35
ENSRNOG00000002128	317.587	253.451	237.392	252.923	215.921	225.026	247.601	289.77	275.246	320.002	314.729	307.589
ENSRNOG00000002129	742.04	574.225	677.225	763.48	596.383	591.977	857.666	896.385	993.624	1080.75	980.453	1060.47
ENSRNOG00000002134	0	0	0	0	0	0	1.62214	0	0	0	0	0
ENSRNOG00000002135	1737.41	1578.73	1503.93	1620.26	1387.76	1317.21	1242.15	1655.22	1531.9	1583.19	1466.24	1501.17
ENSRNOG00000002137	193.178	138.032	171.093	170.291	159.201	147.218	164.917	174.537	170.013	174.327	177.734	165.059
ENSRNOG00000002139	628.399	395.428	549.398	509.538	499.566	495.784	646.781	641.238	574.183	618.621	671.499	702.092
ENSRNOG00000002141	2547.13	2141.94	2136.74	2217.57	2013.64	1939.88	2156.78	2822.69	2214.07	2264.23	2318.63	2323.99
ENSRNOG00000002142	2016.14	1675.75	1911.9	2127.8	1658.5	1570.19	1876.91	2082.38	1791.31	2032.88	2055.77	2159.72
ENSRNOG00000002144	859.351	653.17	748.877	829.26	707.295	695.807	777.137	886.715	734.551	853.941	776.403	862.175
ENSRNOG00000002145	18.6841	13.4059	8.59033	15.5422	7.84224	15.5781	13.7629	16.2914	18.978	10.6966	17.1071	10.6791
ENSRNOG00000002146	250.178	251.509	244.835	245.585	206.545	218.993	228.698	245.34	242.97	259.355	264.565	272.815
ENSRNOG00000002149	2.88002	0.565305	4.01467	3.55794	2.85626	2.26849	3.06383	1.77988	2.43349	4.28705	2.46938	3.66787
ENSRNOG00000002152	965.396	891.415	819.663	838.378	767.512	756.12	793.834	1053.51	845.5	921.142	919.913	984.055
ENSRNOG00000002153	65.7669	57.5043	57.9618	67.2988	51.0389	42.8744	63.1535	69.2489	62.3048	70.7295	67.2131	70.181
ENSRNOG00000002154	45.7097	47.4548	23.3856	50.7611	38.4121	19.8357	37.4302	32.8409	34.6833	44.8554	33.994	34.852
ENSRNOG00000002158	6.76624	6.37506	2.89103	1.99236	8.281	3.81504	3.94618	1.99365	2.0427	4.92771	6.22521	6.15781
ENSRNOG00000002159	105.348	71.1673	84.5449	79.118	66.9967	62.8596	59.9943	80.4461	70.037	56.6642	79.8266	80.2409
ENSRNOG00000002161	47.4461	40.298	66.997	43.1443	50.4327	54.6409	70.6025	69.1748	56.314	69.725	73.1974	61.7615
ENSRNOG00000002163	276.753	223.166	247.812	251.602	226.308	209.415	254.014	278.242	255.724	268.697	279.145	295.292
ENSRNOG00000002164	11.1739	6.61191	14.122	12.5011	10.0066	6.67378	5.94328	20.0841	7.07125	7.17328	0	3.55322
ENSRNOG00000002165	34.7683	36.8294	30.8976	23.4528	35.8717	27.7658	31.3235	21.1435	29.6857	38.3816	24.436	34.0901
ENSRNOG00000002167	0.685392	1.34578	0.682711	0.70584	1.35986	0	0	0	0.707502	0	1.46982	0.727495
ENSRNOG00000002168	0	0	0	0	0	0	0	0	0	0	0	0
ENSRNOG00000002169	70.7031	64.7027	34.0594	17.5911	48.3794	31.4051	51.777	57.8609	38.5505	33.4929	42.296	56.8202
ENSRNOG00000002171	22.1354	20.9469	22.5681	18.2668	22.4835	19.2034	23.8281	26.281	26.5736	34.8243	30.3764	31.7462
ENSRNOG00000002174	0.757813	0	1.50999	0.756139	0	0	0.806348	0	0.800547	0	0	0.804432
ENSRNOG00000002175	342.816	297.155	294.128	324.894	246.038	245.056	305.87	389.636	346.702	366.763	399.985	405.128
ENSRNOG00000002176	476.133	314.163	314.393	304.646	297.418	344.404	372.455	605.485	386.079	394.493	459.571	438.614
ENSRNOG00000002177	503.399	455.415	443.192	401.681	358.647	357.389	286.961	446.484	416.359	397.852	416.176	415.475
ENSRNOG00000002178	1204.55	948.867	1078.47	1036.4	1164.23	900.006	1128.44	1256.68	1038.01	1064.33	1052.58	1127.27
ENSRNOG00000002180	473.671	442.513	495.557	572.564	448.47	414.527	476.183	516.488	520.206	568.399	535.918	564.307
ENSRNOG00000002181	107.084	97.6117	113.383	110.643	114.679	78.7543	105.956	120.271	99.0913	114.825	123.102	133.91
ENSRNOG00000002182	1843.91	1658.62	1808.94	1895	1776.56	1676.11	2183.35	2217.91	1891.23	2045.43	1907.21	2014.4
ENSRNOG00000002185	196.925	165.058	149.952	161.911	174.433	163.847	166.35	214.092	186.56	189.713	187.327	179.979
ENSRNOG00000002186	1868.93	1564.87	1761.92	2109.28	1899.54	1665.02	1763.16	1946.97	1718.26	1920.68	1654.67	1841.8
ENSRNOG00000002187	0	0	0	2.34112	0	0	0	0	0	0	0	0
ENSRNOG00000002188	57.8845	32.4641	46.4632	30.405	49.2077	32.6024	43.3571	40.1556	38.0555	43.961	39.2512	51.4035
ENSRNOG00000002191	224.681	204.507	238.647	225.144	262.637	224.885	273.627	282.423	261.719	281.081	241.24	271.868
ENSRNOG00000002192	96.1838	115.246	83.3387	112.529	74.9524	81.8024	99.6622	113.876	80.4774	108.234	116.586	116.663
ENSRNOG00000002194	1511.66	1168.75	1479.3	1561.15	1256.26	1179.67	1208.22	1496.43	1405.98	1429.65	1255.84	1482.8
ENSRNOG00000002196	3378.04	2523.81	2977.98	3287.33	2789.43	2636.75	3043.76	3905.89	3020.1	3542.09	3070.92	3264.36
ENSRNOG00000002199	717.525	654.226	609.162	630.758	593.442	615.052	596.754	746.861	607.966	625.489	625.462	720.502
ENSRNOG00000002200	126.065	116.526	149.288	143.397	104.905	117.996	101.491	130.404	138.184	136.97	131.362	140.754
ENSRNOG00000002202	13.1042	8.84811	6.52907	10.9685	8.9399	13.7269	14.8158	10.975	12.9789	9.57836	17.5722	21.7362
ENSRNOG00000002203	163.239	129.308	128.516	161.27	138.162	125.832	125.255	165.291	178.715	163.766	167.193	153.357
ENSRNOG00000002204	22.8383	32.2868	21.8716	21.1294	12.4639	14.2059	18.2072	25.7511	6.622	27.0497	18.5555	20.4746
ENSRNOG00000002205	12774	10443.3	11097.9	11862.6	10223	9737	10495.4	13791.4	11505.5	12158.5	11588.4	12554.4
ENSRNOG00000002207	160.545	146.043	122.567	132.453	115.817	110.561	118.364	170.635	131.345	143.06	145.033	151.756
ENSRNOG00000002208	42.5899	18.2988	23.539	14.3144	27.5786	20.8893	21.2586	32.8864	20.6871	23.5282	42.0757	39.8729
ENSRNOG00000002210	1441.63	1109.2	1118.18	1204.96	1048.72	1081.52	989.651	1260.74	1215.24	1216.26	1129.88	1183.78
ENSRNOG00000002212	143.31	107.158	118.262	127.843	107.86	100.454	129.366	216.104	125.18	104.609	117.442	137.228
ENSRNOG00000002214	1075.77	826.144	1018.36	1039.79	952.233	878.006	1085.61	1165.18	999.777	1146.51	999.64	1095.44
ENSRNOG00000002215	126.836	126.603	154.001	174.998	121.686	119.784	125.561	137.685	128.1	139.718	109.238	124.717
ENSRNOG00000002216	902.865	706.929	863.69	927.832	813.172	832.02	1011.72	1009.02	957.765	1069.92	955.85	1066.92
ENSRNOG00000002217	211.268	179.398	334.061	207.683	248.801	325.168	257.761	270.726	195.92	277.114	122.802	184.844
ENSRNOG00000002218	37.3246	40.3246	42.4561	45.145	37.774	40.4876	21.1218	44.1583	46.332	34.8259	46.1584	39.8578
ENSRNOG00000002223	0	0	0	0	0	0	0	0	0	0	0	0
ENSRNOG00000002224	0	0	0	0	0	0	0	0	0	0	0	0
ENSRNOG00000002225	2512.34	1929.89	2304.39	2332.12	2306.29	2447.99	3452.82	3577.69	2882.74	3146.03	3024.92	3383.99
ENSRNOG00000002227	2286.81	1268.3	1774.62	1787.42	1771.35	1684.19	2282.42	2596.96	1998.52	2210.73	2352.29	2326.49
ENSRNOG00000002229	862.093	643.141	872.749	845.59	878.941	899.219	1039.99	990.387	954.941	1021.39	1063.89	1209.71
ENSRNOG00000002232	121.978	92.305	137.365	155.42	98.4014	96.7709	120.618	108.115	146.258	168.491	124.013	113.086
ENSRNOG00000002238	296.236	258.852	361.82	360.529	383.206	382.973	362.113	350.782	321.507	364.923	322.224	327.633
ENSRNOG00000002240	1217.8	1078.44	1119.27	1184.94	1119.46	1036.71	1135.18	1337.44	1162.78	1198.42	1124	1324.94
ENSRNOG00000002241	166.685	128.437	177.503	162.94	140.858	130.303	135.078	165.622	140.678	203.645	157.721	145.327
ENSRNOG00000002244	571.241	365.674	395.013	490.834	402.28	520.545	600.331	571.682	648.826	625.003	612.806	567.934
ENSRNOG00000002246	3599.27	3012.78	3208.78	3407.74	2913.09	2757.04	2985.12	3750.05	3151.83	3373.29	3315.24	3569.15
ENSRNOG00000002247	303.457	240.844	246	257.089	231.135	234.464	308.075	349.154	276.412	263.336	302.278	289.93
ENSRNOG00000002248	212.549	157.837	197.713	204.967	180.23	183.875	206.492	238.816	193.739	219.629	251.673	249.38
ENSRNOG00000002251	851.55	569.869	754.967	845.784	752.16	678.736	856.629	805.869	732.482	881.01	839.1	935.839
ENSRNOG00000002253	87.4547	62.1625	59.6689	66.016	61.1394	47.6413	57.1299	83.6942	62.0781	58.3302	58.4003	72.8215
ENSRNOG00000002254	1641.53	1560.62	1285.55	1466.22	1179.39	1198.15	1328.61	1642.75	1437.54	1502.3	1674.57	1577.29
ENSRNOG00000002255	4996.52	3820.38	4493.25	4645.71	4615.24	4462.21	4550.06	5090.4	4038.06	4309.8	3921.73	4411.68
ENSRNOG00000002256	133.037	99.813	135.102	122.989	144.594	96.7892	143.835	167.353	116.534	110.675	113.233	115.18
ENSRNOG00000002258	2555.2	1802.93	2187.95	2269.65	1992.83	1776.85	2241.76	2549.34	1975.07	2156.29	2147.33	2337.31
ENSRNOG00000002262	2513.82	2108.84	2222.81	2360.94	2158.83	2120.18	2020.4	2418.9	2328.58	2359.11	2146.37	2362.91
ENSRNOG00000002265	22.3285	20.1871	23.9653	21.6266	18.6647	30.7061	33.0635	36.9629	30.0528	36.3108	27.2013	27.41
ENSRNOG00000002266	3.92309	1.93294	1.96199	4.05431	3.9034	0	2.08996	2.02905	6.22443	6.25459	0	0
ENSRNOG00000002267	283.248	181.786	179.726	277.524	208.898	189.767	183.88	257.186	211.878	226.07	226.456	241.523
ENSRNOG00000002270	2986.94	2616.14	2292.83	2442.84	2459.4	2402.63	2942.42	3274.03	2711.87	3021.33	3183.76	3166.61
ENSRNOG00000002271	283.153	212.236	257.766	245.662	253.448	217.74	252.644	276.897	288.166	312.117	266.075	285.107
ENSRNOG00000002272	260.581	165.062	182.247	184.448	207.109	188.654	214.829	248.666	220.869	217.277	214.352	246.155
ENSRNOG00000002273	239.714	173.161	218.047	207.887	218.14	188.957	208.998	264.957	173.846	215.517	255.285	232.17
ENSRNOG00000002275	958.487	698.147	850.771	945.103	805.925	829.358	1000.58	1006.63	903.995	1030.1	946.397	975.18
ENSRNOG00000002276	318.531	308.839	250.953	276.929	215.9	197.953	232.021	331.052	248.363	297.591	288.741	291.024
ENSRNOG00000002278	42.2096	26.0747	43.6484	46.7068	51.8115	38.6368	66.2237	69.2977	39.6559	57.9115	68.1717	74.4197
ENSRNOG00000002285	56.9907	51.8098	37.8346	37.6822	41.0043	52.9788	42.6559	57.043	48.1747	41.451	46.3798	52.7226
ENSRNOG00000002289	49.049	36.9875	37.604	45.6737	42.4903	32.4456	32.5488	33.8509	18.8399	32.9025	22.2606	46.4813
ENSRNOG00000002291	57.3316	53.7125	52.2573	51.228	46.0311	48.4952	61.9949	82.741	70.0065	82.4737	68.9306	61.8476
ENSRNOG00000002292	3019.54	2317.49	2204.08	2348.15	2346.22	2272.28	2646.5	2978.24	2373.46	2533.26	2870.38	2827.1
ENSRNOG00000002294	145.256	101.767	170.68	140.904	198.256	188.412	246.077	280.665	241.486	247.409	226.832	264.952
ENSRNOG00000002301	1774.08	1514.97	1561.51	1669.31	1398.75	1353.61	1550.95	1920.88	1572.68	1685.67	1697.95	1728.72
ENSRNOG00000002302	1.72183	0.563283	1.61197	1.7726	1.70762	0.565083	1.83171	1.77352	1.81859	1.2205	0	0
ENSRNOG00000002303	199.581	162.802	171.859	204.471	178.313	165.476	187.004	199.028	194.191	186.46	226.772	224.159
ENSRNOG00000002304	0	0	0	2.71214	5.22079	2.60859	0	5.43035	0	0	2.82969	0
ENSRNOG00000002305	1117.07	941.875	1141.1	1041.18	1097.2	1138	1255.78	1304.91	1177.65	1214.79	1144.31	1222.56
ENSRNOG00000002309	3.59654	7.06617	6.27346	3.70589	10.7087	7.0948	6.69803	3.70818	8.5513	6.69148	11.5783	16.228
ENSRNOG00000002312	32.1946	18.6867	26.1469	23.9961	25.0726	23.2566	33.541	43.9559	38.1576	35.2811	46.0816	47.4035
ENSRNOG00000002318	1328.23	1067.11	1545.59	1663.12	1403.85	1351.75	2025.97	1980.36	1963.68	2206.74	2137.76	2240.18
ENSRNOG00000002319	1288	1040.66	1023.12	1026.24	961.542	931.662	1061.93	1306.73	1054.12	1138.27	1136.4	1251.44
ENSRNOG00000002320	1664.74	1267.81	1479	1532.07	1399.38	1339.13	1396.95	1674.15	1396.91	1427.88	1375.9	1523.21
ENSRNOG00000002322	107.115	75.5971	61.455	72.7752	62.2609	73.2265	71.8405	77.7022	95.2869	94.2465	108.552	119.837
ENSRNOG00000002323	792.908	713.127	596.613	714.233	574.202	548.423	769.753	991.32	790.881	839.489	747.299	843.268
ENSRNOG00000002327	468.821	320.132	437.73	366.498	336.239	391.103	704.06	801.141	677.51	745.947	881.892	758.286
ENSRNOG00000002331	8.00015	8.84402	18.7228	24.7372	16.8769	20.7251	11.7078	7.21968	8.45353	8.50525	14.8308	9.55638
ENSRNOG00000002332	0	0	0	0	0	0	0	0	0	0	0	0
ENSRNOG00000002333	0	0	0	0	0	0	0	0	0	0	0	0
ENSRNOG00000002336	1663.41	1588.49	1521.95	1810.72	1370.02	1222.34	1529.5	1787.31	1953.54	2128.11	1769.17	1911.35
ENSRNOG00000002338	392.748	315.543	394.184	398.657	335.069	316.356	421.774	481.071	428.534	485.318	544.916	540.344
ENSRNOG00000002339	737.596	556.707	708.606	700.49	688.037	665.167	793.173	839.049	775.296	837.746	822.098	933.945
ENSRNOG00000002340	12.7746	18.6505	12.7587	13.1245	50.5048	38.3581	39.5396	0	13.1791	13.2481	22.4256	26.7244
ENSRNOG00000002341	29.3644	24.2827	24.6373	35.0226	39.103	31.228	32.8897	41.4142	56.3275	49.2949	55.5317	61.5219
ENSRNOG00000002342	783.488	629.185	724.186	733.721	769.617	665.215	787.493	983.004	773.47	800.228	812.109	890.491
ENSRNOG00000002343	46419.6	36509.4	44290.1	47157.4	45916.9	39041.9	41127.4	48373	42065.2	46604.2	39986.2	46138.6
ENSRNOG00000002345	375.371	353.911	361.459	399.345	332.172	306.455	400.742	458.719	449.079	447.832	407.982	459.093
ENSRNOG00000002346	0	0	0	0	0	0	0.397172	0	0	0	0	0
ENSRNOG00000002347	1073.98	784.765	977.99	1111.98	940.76	851.529	1018.54	1082.3	1028.86	1158.81	1026.38	1160.23
ENSRNOG00000002349	4003.84	3014.82	3289.28	3302.5	2771.66	2893	3554.61	4358.98	3410.63	3440.8	3744.95	3791.25
ENSRNOG00000002350	29.4838	14.5219	16.582	13.3263	7.33191	12.7897	11.7787	17.1491	23.3868	3.91731	17.8617	25.4601
ENSRNOG00000002352	740.008	577.334	738.043	741.532	670.548	602.309	714.548	896.53	722.286	692.344	614.589	765.397
ENSRNOG00000002353	694.822	530.264	596.255	675.981	629.971	565.338	669.489	774.143	684.802	797.369	782.329	787.717
ENSRNOG00000002358	691.885	497.603	583.055	575.225	621.473	585.655	655.527	667.893	601.352	696.026	614.651	615.834
ENSRNOG00000002360	1629.78	1402.9	1547.41	1448.75	1505.79	1674.74	1491.26	2119.08	1681.26	1783.19	1811.37	1961.55
ENSRNOG00000002361	15.6184	11.3545	23.0389	17.8657	22.374	33.0337	31.3843	33.9624	20.162	16.6063	30.3797	20.8732
ENSRNOG00000002364	3247.82	2285.92	2695.06	2950.25	2892.81	2618.94	2853.82	3143.89	2803.67	3076.57	2946.76	3046.39
ENSRNOG00000002365	833.73	582.137	704.005	523.715	703.014	678.101	1001.95	1229.81	824.428	889.778	1399.01	1484.57
ENSRNOG00000002368	920.16	780.877	882.076	965.295	880.114	854.932	962.092	1120.38	966.4	1033.65	977.43	1069.45
ENSRNOG00000002369	1159.95	1032.55	1149.13	1502.91	1033.81	1042.77	1144.12	1152.31	1285.25	1402.94	1368.85	1458.08
ENSRNOG00000002372	28.7542	34.537	26.2874	22.6395	29.0686	21.7051	20.2455	31.7201	32.4682	37.2833	61.7351	12.4293
ENSRNOG00000002373	857.428	649.351	796.681	884.823	740.808	689.305	867.731	912.312	873.677	1001.68	838.003	974.203
ENSRNOG00000002376	724.107	524.623	635.258	652.927	576.526	559.655	716.567	763.694	608.665	732.923	723.692	756.959
ENSRNOG00000002378	1717.22	1390.85	1415.88	1491.53	1235.33	1170.94	1272.28	1637.24	1335.27	1431.28	1444.6	1494.39
ENSRNOG00000002379	0	0	0	0	0	0	0	0	0	0	0	0
ENSRNOG00000002381	101.032	31.9307	80.5627	69.7009	85.4476	61.5174	153.629	177.529	114.17	131.711	169.704	183.388
ENSRNOG00000002385	2.56372	0.503133	2.55215	2.63885	7.11811	2.01863	2.72712	3.16818	3.24912	1.4737	2.96965	6.32671
ENSRNOG00000002387	1254.53	1117.03	1022.12	1084.76	964.55	892.049	972.176	1197.75	1064.76	1147.76	1092.95	1136.7
ENSRNOG00000002388	792.393	602.59	691.78	724.126	689.525	699.455	797.047	818.522	701.012	758.152	736.108	762.879
ENSRNOG00000002389	8365.58	6984.44	6521.3	6899.75	6243.91	6003.18	5782.51	7909.19	6295.39	6668.26	6768.11	6905.57
ENSRNOG00000002391	25.2972	16.5919	25.2568	31.9037	13.9652	23.6317	38.9084	23.2225	20.7995	23.9036	28.7103	37.3233
ENSRNOG00000002393	1101.23	778.65	930.526	999.781	881.079	827.361	985.001	1062.35	918.36	945.545	1000.74	1038.67
ENSRNOG00000002394	723.327	531.656	616.731	653.085	571.202	555.536	706.907	761.72	577.56	710.026	699.941	659.204
ENSRNOG00000002396	0	0	0	0	0	0	0	0	0	0	0	1.20621
ENSRNOG00000002397	222.519	192.066	213.354	224.04	222.525	193.647	298.141	299.767	245.776	267.182	298.441	277.389
ENSRNOG00000002403	12.1645	10.4	8.06775	8.30665	9.89266	14.106	16.5153	21.7595	12.8445	15.588	18.3722	19.4178
ENSRNOG00000002407	467.779	340.541	459.753	430.042	433.348	442.077	586.579	652.652	540.187	661.941	598.584	605.672
ENSRNOG00000002408	4.77446	3.90734	8.72175	4.91825	6.31671	7.05983	6.7739	4.10093	5.04395	5.07615	6.82859	7.60253
ENSRNOG00000002413	647.377	602.49	619.547	758.19	545.784	549.785	667.744	646.91	669.063	793.26	622.143	689.888
ENSRNOG00000002414	24.4729	22.3122	19.9544	27.2375	19.828	17.8653	24.7486	21.6545	26.0558	23.8872	20.7572	20.3773
ENSRNOG00000002417	0	0	0	1.4444	0	0	1.49052	0	0	0	0	2.974
ENSRNOG00000002418	223.76	157.877	217.572	214.525	185.585	183.964	211.033	226.285	179.04	185.02	193.691	208.432
ENSRNOG00000002419	81804.3	80709	62810.5	57436.7	61563	67449.1	56445.7	90028.8	81335.9	77512.4	76349.7	78718.2
ENSRNOG00000002420	245.199	207.458	211.434	215.597	210.753	192.657	220.216	271.141	225.875	239.412	271.677	256.568
ENSRNOG00000002423	756.807	636.931	695.898	738.359	693.501	612.013	694.913	779.773	637.072	709.879	716.863	724.086
ENSRNOG00000002425	60.9394	33.1576	49.9255	72.9225	55.1068	51.5742	45.1743	67.3582	51.7491	60.8204	54.0545	58.934
ENSRNOG00000002428	34.6561	34.4554	28.8156	27.9899	20.4416	26.3272	29.8631	26.6483	30.1126	36.8494	37.5937	34.9126
ENSRNOG00000002429	23.058	11.334	5.75052	8.32157	9.15952	11.3875	6.13634	10.7066	12.1843	7.35384	4.95353	1.22436
ENSRNOG00000002433	4383.59	3550.68	3449.37	3648.48	3092.9	2900.05	3532.97	4540.6	3591.29	3826.28	3926.25	3790.64
ENSRNOG00000002434	168.793	120.772	157.533	148.012	157.071	172.341	185.429	201.019	146.106	146.796	166.883	173.319
ENSRNOG00000002436	6580.64	6341.71	6022.8	6171.56	5237.24	5046.51	4990.8	6134.95	6213.46	6181.92	6008.19	6284.34
ENSRNOG00000002440	600.575	476.725	600.997	612.317	541.007	548.037	631.153	665.176	599.165	692.056	600.959	641.297
ENSRNOG00000002443	335.822	322.452	273.83	308.14	267.307	245.448	351.246	433.677	372.699	384.161	410.834	413.838
ENSRNOG00000002449	1025.45	717.204	900.566	923.99	916.628	824.274	1014.56	1085.68	930.147	1079.58	983.75	1062.1
ENSRNOG00000002450	730.228	647.358	720.295	738.133	721.779	622.674	753.54	780.014	735.338	814.35	653.337	730.918
ENSRNOG00000002451	0	0.382807	0.483825	0	0	0.478307	0	0	0	0	0.520751	0
ENSRNOG00000002452	407.767	328.922	386.343	408.232	382.958	377.12	401.476	443.632	406.281	431.75	425.242	415.983
ENSRNOG00000002454	1392.06	1220.55	1197.27	1352.49	1213.57	1068.5	1345.17	1562.98	1453.04	1448.64	1438.91	1450.28
ENSRNOG00000002459	0	0.472338	0.479199	0.495476	0	0.473752	0.512089	0	1.01683	0.511867	0	0
ENSRNOG00000002460	0.994374	0	0	0	0	0.98132	0	1.02555	0	0	0	2.11167
ENSRNOG00000002461	88.3311	70.6818	85.1272	102.227	93.6271	108.55	107.081	111.199	104.279	96.5365	91.7038	107.496
ENSRNOG00000002462	894.286	774.355	735.257	702.479	851.154	704.97	778.519	1130.75	775.309	906.294	762.712	873.227
ENSRNOG00000002468	884.258	646.911	756.692	818.147	645.779	751.303	1086.9	1125.79	1083.45	1136.02	1159.9	1139.53
ENSRNOG00000002469	44.7212	43.0676	38.907	53.4891	41.3404	50.9352	50.2214	44.9762	38.3988	36.6197	32.5088	32.5609
ENSRNOG00000002470	37.8833	27.8513	34.8951	41.2719	35.6615	32.9663	27.9229	28.6928	45.5818	30.6947	28.0344	32.7088
ENSRNOG00000002471	3.5809	5.78225	4.18966	7.1489	2.71343	5.17437	10.7516	9.75249	3.33589	3.80773	0.90176	0.670389
ENSRNOG00000002473	407.481	322.742	299.059	340.59	317.354	292.282	303.906	409.267	323.123	359.003	368.545	387.419
ENSRNOG00000002474	234.376	167.438	215.738	198.438	214.497	199.606	223.251	214.7	175.586	244.586	234.637	220.092
ENSRNOG00000002475	4.78424	0	4.82067	0	6.078	0	5.10921	9.98998	0	5.07467	0	0
ENSRNOG00000002478	849.144	682.956	861.454	852.327	660.555	687.397	760.048	1013.87	831.515	836.111	874.424	851.573
ENSRNOG00000002480	315.342	244.706	283.017	314.499	237.569	261.763	275.301	360.451	308.215	330.515	309.579	356.782
ENSRNOG00000002484	0	0	0	1.0006	0	0.957968	0	0	0	0	0	0
ENSRNOG00000002486	0	0	0	0	4.50159	0	0	0	0	0	0	0
ENSRNOG00000002487	0	0	0	0	0	0	0	0	0	0	0	0
ENSRNOG00000002488	75.2417	52.3623	60.9651	71.1576	61.267	70.0901	75.1711	76.8087	73.6782	75.8099	68.5365	74.0324
ENSRNOG00000002495	0	0	0	0	0	0	0	0	0	0	0	0
ENSRNOG00000002496	691.777	591.006	497.267	506.513	407.594	421.229	550.747	746.287	648.942	673.857	853.888	760.005
ENSRNOG00000002497	0	0	0	0	0	0	0	0	0	0	0	0
ENSRNOG00000002501	0.922309	1.35733	2.75398	0.949204	2.28613	1.81503	0	1.89932	0.974008	0.490339	1.4821	3.4255
ENSRNOG00000002504	42.918	47.0269	55.2859	58.9727	58.1725	36.9688	52.1161	49.1084	79.4969	65.2902	51.2389	56.2817
ENSRNOG00000002506	2088.03	1792.37	1844.78	1819.61	1719.29	1670.98	1677.24	2252.89	1967.66	1986.23	1968.8	2096.98
ENSRNOG00000002509	2258.85	1739.25	1802.26	1827.69	1758.6	1707.62	1928.39	2282.9	1826.32	1979.36	2060.14	2078.19
ENSRNOG00000002511	7.34321	2.53488	6.85756	4.43178	6.40436	6.82199	11.7156	7.97977	8.6161	10.912	14.5179	14.7179
ENSRNOG00000002512	272.352	231.416	276.883	314.622	278.466	264.225	287.451	279.792	271.936	301.825	360.789	349.609
ENSRNOG00000002514	342.2	245.905	305.621	353.112	333.885	283.351	332.135	372.553	355.985	394.145	366.853	402.362
ENSRNOG00000002516	797.474	676.473	740.5	867.017	786.938	663.188	858.586	826.844	936.234	940.046	864.18	886.69
ENSRNOG00000002517	0	0	1.57025	1.62272	0	0	0	0	0	0	0	0
ENSRNOG00000002520	775.223	593.333	634.584	651.558	715.989	710.386	774.404	890.455	785.585	794.349	815.499	857.31
ENSRNOG00000002524	2701.8	2461.26	2382.66	2299.52	2469.7	2543.09	2389.26	3026.19	2926.57	2995.09	2848.44	3047.66
ENSRNOG00000002525	170.444	178.77	97.9416	122.731	122.374	109.538	119.316	150.265	175.271	175.592	195.197	178.689
ENSRNOG00000002529	770.845	720.641	703.018	704.056	612.904	679.458	787.01	852.069	706.189	792.149	761.177	766.274
ENSRNOG00000002537	114.644	77.3626	86.4415	94.9342	74.7553	81.8856	118.945	122.437	101.395	121.534	138.105	140.36
ENSRNOG00000002538	166.579	111.738	170.311	166.643	157.235	177.24	181.705	183.737	209.243	216.602	201.369	208.677
ENSRNOG00000002539	1.36727	2.69002	0	0	0	2.15879	0	0	1.44532	0	1.46987	4.35715
ENSRNOG00000002540	13.1308	12.9677	14.607	19.7531	11.0835	9.70192	15.731	13.4137	18.8817	16.8436	13.8878	27.3588
ENSRNOG00000002541	458.148	365.548	409.738	416.678	358.158	330.517	392.939	512.012	443.038	492.837	490.925	486.028
ENSRNOG00000002542	106.31	76.6886	112.476	108.486	100.53	74.7113	97.3993	116.357	102.363	116.393	111.969	120.891
ENSRNOG00000002544	4730.12	3960.71	4139.52	4562.06	3832.33	3644.75	4094.39	5030.92	4024.93	4400.89	4402.86	4484.2
ENSRNOG00000002545	870.435	720.397	695.63	677.993	547.733	585.642	538.47	733.801	604.779	648.122	690.352	715.968
ENSRNOG00000002546	1318.06	1150.09	1197.93	1291.45	1201.26	1123.39	1171.61	1428.96	1213.73	1351.33	1147.4	1237.65
ENSRNOG00000002548	0.310439	0.608865	0.308829	0.638691	0.307687	0	0	0	0	0	1.75009	0.329369
ENSRNOG00000002549	1715.73	1634.32	1644.34	2021.61	1699.36	1586.86	2008.8	2075.82	1972.62	2258.86	1985.01	2363
ENSRNOG00000002555	0	0	0	0	0	0	1.05597	0	0	1.0548	0	0
ENSRNOG00000002563	3044.77	2729.46	2352.53	2519.86	2212.85	1966.8	1537.24	2762.4	1951.32	2320.48	2208.27	2458.74
ENSRNOG00000002564	0	0	0	0	0	0	0	0	0	0	0	0
ENSRNOG00000002565	614.065	461.625	462.967	460.81	408.089	425.678	506.54	565.711	493.354	550.446	583.277	581.771
ENSRNOG00000002566	0	0	0	0	0	0	0	0	0	0	0	0
ENSRNOG00000002568	21.0683	17.7894	13.5267	10.8727	19.4444	16.3824	43.2696	20.2083	38.1841	25.5948	19.4237	33.5744
ENSRNOG00000002569	1025.64	938.133	975.622	987.051	908.465	837.335	853.681	1007.5	929.778	915.355	835.057	946.143
ENSRNOG00000002571	119.609	65.9297	114.846	93.3555	134.024	98.2481	86.8631	124.559	60.2483	73.6798	104.449	105.651
ENSRNOG00000002572	3700.85	3340.06	2892.16	2858.42	2511.34	2421.18	2310.01	3497.01	2676.88	2730.85	2789.9	2784.68
ENSRNOG00000002575	1062.26	919.703	984.694	1036.61	1032.49	918.599	1138.57	1237.15	944.776	1143.01	1053.42	1150.62
ENSRNOG00000002579	1011.44	619.251	1035.86	866.643	859.222	868.662	1146.1	1246.05	787.828	938.938	1041.66	1076.9
ENSRNOG00000002580	376.392	308.543	412.441	418.366	349.468	357.878	349.208	398.393	346.874	397.38	341.246	369.55
ENSRNOG00000002582	0	0	0	0	0	0	0	0	0	0	0	0
ENSRNOG00000002583	0	0	0	1.03365	0	0	0	0	0	0	0	0
ENSRNOG00000002585	594.084	495.047	430.907	424.22	369.237	364.318	374.026	577.18	407.902	466.466	576.404	566.842
ENSRNOG00000002592	67.242	52.4737	44.076	46.2298	41.347	37.903	44.438	76.0338	42.9995	56.9321	57.4527	64.7866
ENSRNOG00000002593	172.563	135.893	141.719	147.187	112.408	116.693	163.039	183.803	181.047	208.12	199.492	205.347
ENSRNOG00000002595	457.07	253.467	245.642	308.178	292.317	291.361	322.373	431.53	297.95	307.82	414.436	370.203
ENSRNOG00000002597	0	0	0	0	0	0	0	0	0	0	0	0.77095
ENSRNOG00000002598	0.680129	1.3354	2.7097	1.40077	3.37339	1.34004	1.44723	0.700765	0.718417	3.61561	2.18769	2.16569
ENSRNOG00000002599	20.3767	28.8064	21.6064	21.0182	32.8929	23.9164	23.0499	31.5502	13.4611	35.2002	36.9524	45.9906
ENSRNOG00000002602	5.79098	7.97041	2.31084	3.58284	5.75107	0	1.23291	4.7804	2.44807	3.69381	4.97639	2.45999
ENSRNOG00000002607	328.437	240.665	221.997	240.767	269.929	316.45	367.711	325.542	351.649	406.23	373.473	368.772
ENSRNOG00000002609	265.862	225.848	176.733	171.323	194.42	162.743	216.712	302.284	223.058	224.728	313.135	297.996
ENSRNOG00000002610	944.574	801.463	919.276	874.375	1086.29	1097.7	1005.59	1276.19	1227.32	1182.67	1036.65	1115.55
ENSRNOG00000002612	197.79	164.374	164.196	167.594	153.921	156.107	155.627	226.815	184.749	195.612	199.574	172.372
ENSRNOG00000002615	761.152	620.143	766.11	884.633	783.259	700.356	761.116	865.371	690.168	780.851	760.433	814.161
ENSRNOG00000002616	0	0	0	0	0	0	0	0	0	0	0	0
ENSRNOG00000002618	2482.13	2278.33	2226.02	2326.63	1912.13	1837.73	1740.14	2218.24	1993.35	2288.97	2338.75	2369.61
ENSRNOG00000002624	1.94873	1.30663	0.646932	0.668859	0	1.91945	0.691087	0	0	0.690661	0	0.689454
ENSRNOG00000002625	261.438	205.98	193.166	188.503	162.015	168.052	305.611	359.826	349.64	313.898	388.685	344.545
ENSRNOG00000002626	256.298	126.199	166.751	169.317	184.598	185.653	260.053	270.292	209.969	205.763	215.997	207.812
ENSRNOG00000002627	989.124	833.082	955.828	968.338	909.848	877.47	990.005	1092.18	1031.76	1118.63	1058.1	1071.8
ENSRNOG00000002628	0	0	0	0	0	0	0	0	0	0	0	0
ENSRNOG00000002630	1805.92	1532.99	1744.39	1828.8	1697.66	1487.65	1589.59	2036.75	1718.23	1799.1	1666.71	1929.64
ENSRNOG00000002632	9543.61	8122.4	9051.19	9164.34	8891.2	8142.86	9097.09	11637.4	8955.18	9952.68	8221.43	9205.55
ENSRNOG00000002636	2593.06	1840.54	2520.9	2517.48	2406.77	2563.18	3317.14	3010.97	2861.14	3015.26	3230.44	3415.07
ENSRNOG00000002640	0	1.42744	0	0	0	0	0	0	0	0	0	0
ENSRNOG00000002641	0	0	0	0	0	0	0	0	0	0	0	0
ENSRNOG00000002642	5692.45	5221.82	3711.37	3894.84	3360.77	3213.34	3148.61	4561.04	3764.1	3622.25	3821.18	3898.65
ENSRNOG00000002643	404.019	325.701	390.55	406.247	318.644	350.687	332.283	409.915	367.575	417.568	388.944	390.985
ENSRNOG00000002644	767.713	676.718	665.242	702.449	769.797	666.947	706.883	901.394	769.215	867.258	772.005	801.777
ENSRNOG00000002645	159.809	127.951	171.681	172.686	144.393	143.587	182.715	161.884	176.424	201.595	180.12	177.658
ENSRNOG00000002652	1007.92	690.349	992.448	973.639	913.006	997.243	1242.06	1219.64	1055.71	1063.99	1165.65	1294.76
ENSRNOG00000002653	263.844	302.252	226.702	323.218	181.556	192.645	290.669	292.508	319.219	349.455	353.031	316.186
ENSRNOG00000002657	47.8862	50.4197	55.4746	47.2076	58.6102	48.6937	53.8957	68.0645	62.3614	73.2047	63.2278	76.0208
ENSRNOG00000002659	1.07455	0.702636	2.85113	3.68531	1.77526	2.81795	1.90479	0	1.89115	1.90432	1.91789	1.14016
ENSRNOG00000002660	1602.19	1121.95	1187.25	1380.65	1228.31	1150.19	1299.83	1329.38	1076.74	1224.2	1430.99	1375.93
ENSRNOG00000002662	477.8	424.022	435.367	477.814	440.596	409.6	508.358	553.418	462.841	519.335	429.253	465.673
ENSRNOG00000002664	40.2726	22.6697	31.2554	23.7797	29.3691	33.8235	28.9824	29.8927	21.8938	31.485	35.5481	41.4847
ENSRNOG00000002667	13.3884	8.98449	8.41323	11.5997	9.4294	10.3939	10.4921	10.8796	12.2772	13.8614	13.2051	11.9624
ENSRNOG00000002669	1190.81	851.832	1095.99	1143.92	1131.16	1060.94	1213.12	1240.3	1167.35	1282.7	1281.88	1328.56
ENSRNOG00000002671	12806.4	11190.1	12754.3	13898.6	13171	11573.7	13406.5	15780.8	12900.5	13645.1	11792.8	13525.6
ENSRNOG00000002680	186.946	138.989	159.415	152.49	158.6	163.769	214.813	207.366	185.405	213.568	214.475	215.803
ENSRNOG00000002682	339.393	245.015	306.071	307.745	287.064	275.057	256.334	275.839	315.716	299.566	402.58	329.157
ENSRNOG00000002691	0	1.83013	0.928479	2.87943	1.84898	0.918847	0.991228	0.960398	1.96824	3.9609	0	4.94445
ENSRNOG00000002693	4718.78	3553.71	3908.92	4563.46	4508.04	4334.21	4874.85	5571.51	4329.28	4245.51	3944.53	4490.36
ENSRNOG00000002695	656.03	511.182	484.702	498.688	451.159	408.947	402.082	564.908	432.353	422.272	491.433	471.091
ENSRNOG00000002697	1010.1	815.571	1003.12	1276.48	965.658	856.127	917.523	973.775	975.127	1043.69	905.299	1030.86
ENSRNOG00000002701	7.01026	1.37935	4.19939	5.78679	4.17956	2.77352	1.4929	4.34343	7.41066	10.4329	0	4.46809
ENSRNOG00000002705	884.998	746.187	764.643	782.64	742.52	730.449	773.145	922.588	756.486	836.953	795.089	826.882
ENSRNOG00000002708	336.127	297.575	326.706	383.75	272.4	255.884	271.986	301.194	347.015	392.081	293.407	314.761
ENSRNOG00000002710	410.778	317.247	355.551	396.824	309.13	302.123	357.847	421.513	357.732	382.821	385.518	414.588
ENSRNOG00000002711	31.1846	27.9711	15.9199	11.1417	31.9931	25.9579	28.7664	48.5883	36.6225	23.5633	27.6364	18.0136
ENSRNOG00000002713	258.96	211.062	257.709	243.148	210.921	228.513	225.654	250.48	224.183	271.542	223.46	250.43
ENSRNOG00000002714	587.457	462.651	609.499	634.433	628.404	543.081	600.077	661.399	557.06	539.316	494.29	598.682
ENSRNOG00000002718	0	0	0	0	0	0	0	0	0	0	0	0
ENSRNOG00000002721	17547	13607.1	17445	15826.6	16201.9	13391	16358.2	19406.9	14729.7	15068.1	12608.8	14703.7
ENSRNOG00000002722	4449.07	3798.8	4788.21	5450.38	4368.01	3958.74	4886.03	4850.95	5029.66	5418.03	5096.27	5569.54
ENSRNOG00000002723	4.95028	4.8575	7.66583	4.52924	1.0908	1.00118	4.0954	4.73306	4.06607	3.5086	4.12571	4.66933
ENSRNOG00000002724	1577.04	1308.8	1310.64	1413.4	1416.12	1201.95	1313.4	1744.94	1361.84	1510.01	1359.16	1474.01
ENSRNOG00000002728	14.1296	6.00699	3.26006	3.36625	0	9.7298	13.6504	12.6115	6.57256	6.47769	12.4489	8.63839
ENSRNOG00000002730	485.059	264.636	405.601	325.971	352.36	348.564	549.379	712.18	451.97	594.159	978.64	824.038
ENSRNOG00000002735	1338.06	961.568	1124.01	1145.64	968.036	987.976	1138.22	1305.68	1006.63	1183.13	1372.87	1281.28
ENSRNOG00000002736	998.5	748.058	790.059	856.856	794.419	758.769	1007.79	1105.78	1044.63	1046.71	1179.25	1103.22
ENSRNOG00000002746	805.715	576.263	784.366	721.545	713.844	715.121	719.94	853.091	653.851	694.556	689.33	768.451
ENSRNOG00000002748	516.349	426.606	412.395	437.516	375.266	400.276	362.516	464.106	450.784	453.958	388.664	430.122
ENSRNOG00000002749	2213.22	1782.52	2001.4	2039.94	1821.5	1787.88	2224.71	2536.34	2335.17	2448.11	2512.08	2600.6
ENSRNOG00000002750	168.974	125.345	160.433	155.049	140.292	156.798	239.158	266.398	239.309	254.65	278.312	274.549
ENSRNOG00000002751	107.16	77.9429	86.1494	83.7527	65.9529	76.9353	93.4036	102.42	97.5069	87.8539	94.8114	94.5521
ENSRNOG00000002753	3753.71	2639.71	3522.92	3599.43	3439.6	3191.74	4028.59	4031.17	3883.42	4070.25	4548.06	4495.42
ENSRNOG00000002754	0	1.5943	9.70835	1.67209	0	0	1.72487	0	3.4248	0	0	3.44156
ENSRNOG00000002755	6269.87	5077.51	5024.96	5124.06	4376.74	4346.77	4896.39	6448.08	5436.46	5700.75	6215.4	6045.28
ENSRNOG00000002757	469.693	345.341	356.659	403.361	349.254	378.269	378.596	483.141	375.64	439.132	439.961	428.014
ENSRNOG00000002759	803.629	631.309	744.679	693.158	627.001	603.483	625.93	776.368	676.094	727.89	698.966	775.133
ENSRNOG00000002763	1043.71	838.005	1028.25	1036.04	949.062	904.907	1073.79	1117.85	1143.35	1251.56	1186.7	1263.2
ENSRNOG00000002764	506.209	345.175	437.638	413.089	399.206	353.125	444.956	520.8	403.44	396.69	441.845	458.398
ENSRNOG00000002767	2838.68	2403.3	2528.81	2963.09	2573.74	2334.27	3075.51	3340.81	2876.13	3335.93	3165.68	3203.72
ENSRNOG00000002768	21.7251	29.3845	27.1088	25.216	28.3309	29.5389	20.2403	18.2253	21.5296	10.1039	17.5157	30.2885
ENSRNOG00000002771	0	0	0	0	0	0	0	0	0	0	0	0
ENSRNOG00000002773	1356.47	917.771	1000.09	923.73	1095.01	1161.88	1505.25	1957.8	1192.26	1564.7	1603.18	1950.18
ENSRNOG00000002775	90.4435	90.2348	77.3295	75.8221	98.3946	73.2708	99.2592	108.382	97.5074	100.837	102.349	100.529
ENSRNOG00000002776	1.52663	0.997909	0.506145	0.261701	0.756436	1.00026	0.270568	0.523646	3.88551	0.775089	0.272358	1.90755
ENSRNOG00000002778	386.247	298.779	286.695	321.486	347.373	254.588	349.867	361.966	300.441	343.403	311.598	332.878
ENSRNOG00000002781	424.256	344.647	382.328	414.361	346.82	315.872	406.019	448.001	401.06	422.757	366.587	430.314
ENSRNOG00000002782	183.523	160.221	178.728	186.973	179.163	170.539	153.978	227.191	179.109	185.925	158.866	196.029
ENSRNOG00000002783	2.49017	0	0	0	0	0	0	0	0	0	0	2.64852
ENSRNOG00000002784	101.63	78.4865	132.758	111.37	102.58	82.0374	121.557	122.769	107.454	139.609	124.477	127.914
ENSRNOG00000002789	92.7177	71.8012	43.4822	87.0309	95.2152	146.409	212.2	181.085	137.23	156.724	150.794	169.543
ENSRNOG00000002790	270.594	245.05	268.097	305.818	249.093	228.909	323.123	386.607	335.196	384.231	353.203	379.077
ENSRNOG00000002792	0	0	0	0	1.90282	0	0	0	2.02297	4.06583	2.06047	0
ENSRNOG00000002793	136.814	102.357	200.245	199.118	157.723	145.702	201.841	190.883	248.326	253.515	259.844	276.919
ENSRNOG00000002794	0	0	0	0	0	0	0	0	0	0	0	0
ENSRNOG00000002795	672.279	465.254	556.247	655.182	675.007	594.5	645.93	632.727	641.601	770.05	710.896	757.4
ENSRNOG00000002797	14.8655	18.6212	10.8845	16.1478	12.501	11.2284	8.72937	11.4069	18.578	12.6382	13.0221	12.1087
ENSRNOG00000002800	72.0692	28.7491	80.0434	45.6207	86.4007	88.7829	83.0738	84.3304	55.5138	69.4406	67.6316	79.6891
ENSRNOG00000002802	8.2593	0	0	0	2.05496	0	2.20026	0	2.18428	2.19457	0	2.19505
ENSRNOG00000002807	2723.78	2005.03	2619.29	2954.95	2566.44	2295.43	2780.59	2786.6	2490.61	2856.11	2587	2894.18
ENSRNOG00000002810	53.9461	47.5553	37.3221	41.3679	45.326	43.0127	40.8024	54.1079	39.4974	45.4346	37.4502	45.1635
ENSRNOG00000002811	164.388	91.1105	152.032	125.11	166.432	158.588	183.862	206.901	169.643	182.456	168.234	212.048
ENSRNOG00000002812	0	0	0	0	0	0	0	0.56084	0	0	0	0
ENSRNOG00000002813	255.567	190.063	244.416	248.221	224.638	216.572	236.921	267.273	224.963	241.17	232.959	244.655
ENSRNOG00000002818	1997.37	1635.06	1943.83	2223.98	1893.4	1684.68	2101.3	2222.83	1985.32	2322.56	2102.56	2262.8
ENSRNOG00000002820	5.39139	1.32037	1.33991	1.38485	6.66825	0	5.71688	1.38587	1.41891	4.28085	3.88933	0
ENSRNOG00000002821	1224.8	951.988	1204.06	1237.13	1101.97	1128.46	1099.39	1191.14	1189.61	1315.6	1217.42	1311.51
ENSRNOG00000002823	2659.71	2238.86	2295.1	2457.93	2340.79	2145.25	2226.76	2763.03	2470.75	2630.4	2713.59	2786.71
ENSRNOG00000002826	174.482	125.873	145.783	143.679	148.505	123.078	151.952	180.014	196.355	186.682	136.284	108.28
ENSRNOG00000002827	4846.12	4292.81	4245.28	4712.66	3620.26	3566.91	4245.63	4445.43	4191.09	4623.84	4596.53	4651.05
ENSRNOG00000002828	507.812	409.422	436.09	445.997	439.505	431.811	472.138	545.476	589.061	606.604	542.677	585.509
ENSRNOG00000002829	0	0	0	0	0	0	0	0	0	0	0	0
ENSRNOG00000002831	20.6598	15.2144	18.3766	18.2388	17.569	17.4509	11.7762	10.6453	13.2506	15.6898	22.9476	14.8812
ENSRNOG00000002832	604.549	324.343	509.737	468.588	520.292	512.138	619.234	631.959	492.129	555.181	581.557	638.114
ENSRNOG00000002833	1176.39	827.291	1019.64	1074.3	949.926	919.682	1508.95	1521.24	1464.48	1649.27	1681.57	1677.04
ENSRNOG00000002834	0	0	0.857622	0	0	0	0	0	0	0	0	0
ENSRNOG00000002835	1474.83	1153.06	1140.58	1156.52	1135.39	1127.33	1104.36	1247.24	1053.74	1120.76	1294.91	1241.68
ENSRNOG00000002839	205.165	151.914	179.283	162.118	141.913	139.694	117.371	182.801	173.24	134.821	150.075	149.407
ENSRNOG00000002840	38755.6	30540.8	36403.9	37929.1	36432.9	32849	35647.3	42665.4	34173.8	38072.6	34821.9	39350
ENSRNOG00000002841	1223.34	905.206	1125.58	1106.4	1069.79	1045.41	1175.97	1283.92	1088.79	1221.9	1275.3	1322.03
ENSRNOG00000002843	0	1.11154	2.25582	0	0	1.11673	2.4073	2.33334	1.19498	0	1.21446	1.20079
ENSRNOG00000002844	483.622	331.673	453.353	434.073	453.648	478.18	513.415	558.899	446.446	472.095	478.084	498.055
ENSRNOG00000002845	0	0	0	0	0	0	0	0	0	0	0	0
ENSRNOG00000002848	889.585	710.707	726.324	642.624	690.096	647.229	738.72	918.937	746.433	824.712	830.445	837.414
ENSRNOG00000002851	837.473	629.12	676.438	825.757	774.847	667.889	730.435	896.034	757.869	821.259	779.218	830.439
ENSRNOG00000002852	133.441	62.7704	86.3136	90.2289	86.3324	87.1118	99.3153	117.618	106.925	92.4143	138.162	93.4468
ENSRNOG00000002855	665.06	525.742	655.394	681.888	591.744	544.954	650.184	739.133	571.837	639.887	717.066	693.72
ENSRNOG00000002858	2.56289	0.839115	0	1.76035	1.69561	0	0.909103	0	0.902583	0	1.83318	0
ENSRNOG00000002860	1223.28	910.357	1023.86	1023.94	1034.13	1024.53	1193.12	1304.5	1007.7	1036.02	1049.73	1208.57
ENSRNOG00000002862	21.7616	13.3317	6.44086	16.9271	18.8427	16.4002	18.5774	25.7249	20.12	26.8978	35.6712	25.8902
ENSRNOG00000002863	739.955	550.604	815.078	859.506	675.543	691.417	1397.39	1426.87	1344.9	1580.97	1477.37	1467.19
ENSRNOG00000002864	1844.37	1413.48	1940.08	2133.06	1931.54	1823.62	2077.07	1867.1	1963.82	2152.38	1849.82	2117.16
ENSRNOG00000002866	11.3012	8.07711	3.07343	3.177	5.09995	7.09849	5.46752	7.41785	3.2569	7.64568	6.61817	5.45455
ENSRNOG00000002873	252.209	261.806	194.893	235.703	169.598	162.941	115.535	178.641	93.6299	237.483	288.72	277.572
ENSRNOG00000002874	934.201	689.299	681.026	752.392	713.978	682.122	852.453	908.682	714.07	791.707	928.115	872.453
ENSRNOG00000002875	371.404	279.153	309.074	302.821	264.383	258.867	277.369	370.128	285.888	306.126	337.035	334.165
ENSRNOG00000002876	48.8069	31.9026	41.6222	53.7882	67.9073	43.5013	43.1804	38.3731	58.7924	54.2114	51.0417	54.1552
ENSRNOG00000002878	0	2.76862	0.936414	1.93601	0.93237	0	0	0	1.98501	2.99597	2.01632	1.99463
ENSRNOG00000002879	456.07	298.077	349.625	366.171	437.975	345.285	470.656	475.395	446.429	394.578	427.585	476.947
ENSRNOG00000002881	27.0765	25.0255	25.6536	30.6769	29.553	25.8779	64.6404	65.5201	37.1965	33.1372	105.259	118.568
ENSRNOG00000002882	160.258	108.996	122.737	134.339	120.052	115.864	140.7	138.256	130.124	145.897	166.154	159.521
ENSRNOG00000002883	380.214	308.31	373.89	377.465	362.729	353.961	340.86	394.534	420.409	420.606	363.843	401.562
ENSRNOG00000002884	299.052	246.73	254.172	268.052	230.979	226.98	257.507	330.585	261.365	283.522	260.396	281.44
ENSRNOG00000002886	2687.33	2060.32	2539.19	2799.34	2293.77	2224.5	2784.08	2702.78	2509.67	2855.96	2824.2	2922.13
ENSRNOG00000002889	2.87618	5.65188	15.2928	3.9522	13.3235	10.4054	8.1628	9.88671	6.0781	6.1156	9.26141	7.12552
ENSRNOG00000002890	1049.89	872.755	944.514	1062.76	869.342	799.533	1252.18	1282.8	1199.55	1317.62	1103.97	1121
ENSRNOG00000002894	387.216	281.025	344.898	358.526	365.697	366.862	455.613	409.784	380.706	430.663	449.727	524.567
ENSRNOG00000002895	245.557	240.345	282.741	348.492	275.382	257.049	256.602	271.486	277.237	281.802	244.469	315.285
ENSRNOG00000002898	526.61	438.095	480.768	436.757	428.333	394.449	416.256	538.294	411.678	471.457	458.121	499.013
ENSRNOG00000002899	313.587	266.412	281.746	301.413	259.386	248.827	327.407	405.74	361.034	340.258	386.539	387.302
ENSRNOG00000002903	703.432	414.807	564.425	536.044	514.09	514.83	593.139	651.484	550.26	592.617	639.685	642.398
ENSRNOG00000002904	0	0	0	0	0	0	0	0	0	0	0	0
ENSRNOG00000002905	6.22543	9.64047	10.8302	7.13533	0	0	14.275	8.87046	8.30167	15.0994	12.7002	15.8717
ENSRNOG00000002906	3.22958	4.75764	4.02263	6.65391	3.20467	1.59192	1.7183	4.99336	2.55891	6.86729	2.59833	4.28554
ENSRNOG00000002907	449.126	313.509	438.793	416.193	405.036	406.94	469.063	468.379	439.619	466.064	550.686	558.88
ENSRNOG00000002908	1146.44	939.031	1245.39	1331.56	1229.53	1158.32	1175.45	1160.8	1228.17	1374.29	1134.72	1288.51
ENSRNOG00000002911	69.747	70.4201	87.9186	120.836	106.04	99.7054	93.2068	83.9027	67.1145	92.0843	90.5237	77.6583
ENSRNOG00000002912	369.789	327.856	303.186	339.952	326.727	294.84	371.992	384.342	342.515	382.498	369.773	401.154
ENSRNOG00000002914	960.23	783.179	909.481	952.776	1002.3	805.205	909.644	927.258	964.653	1032.98	920.132	1030.88
ENSRNOG00000002915	311.751	248.766	321.282	334.536	320.696	260.2	273.854	343.101	301.057	320.26	299.579	340.427
ENSRNOG00000002916	742.763	544.448	666.225	730.903	724.235	647.768	903.139	997.253	839.936	848.334	916.47	1041.05
ENSRNOG00000002917	115.026	132.306	108.372	144.339	120.082	122.265	129.377	141.802	149.636	176.81	171.711	171.335
ENSRNOG00000002918	7.82471	1.25588	4.30519	5.72234	10.0377	8.60831	6.44112	6.38265	3.09375	3.50052	4.52845	2.80054
ENSRNOG00000002919	14720.5	12630.5	13272.3	15131	12181.1	11428	14832.3	13834.4	15632.7	15563.4	15085.5	18470.7
ENSRNOG00000002921	0	0	0	0	0	0	0	0	0	0	0	0
ENSRNOG00000002922	177.23	170.1	191.203	191.959	238.727	224.223	172.091	179.602	153.596	170.79	136.882	188.541
ENSRNOG00000002923	0	0	1.47267	0	1.46562	0	0	0	0	0	0	1.56667
ENSRNOG00000002926	508.891	388.163	419.2	452.537	447.826	412.281	464.813	537.754	431.031	430.578	500.913	472.077
ENSRNOG00000002928	12412.7	11153.6	12428.1	13917.7	12468	11272.1	11634.7	12366.3	11790.3	13302	10943.2	12671.2
ENSRNOG00000002930	10.9363	12.9819	9.0589	16.2827	10.5536	6.565	5.5092	8.88528	4.48708	11.9349	20.6435	14.0456
ENSRNOG00000002932	281.384	211.399	243.307	241.379	202.732	222.351	277.784	258.295	248.129	305.792	288.372	292.827
ENSRNOG00000002934	55332.8	47743.5	45340.3	51754.4	42784.7	39485.6	42058.9	50799.6	46560.4	49059.3	47860.7	50631.3
ENSRNOG00000002935	2363.43	1910.56	2290.06	2253.65	2138.64	2127.93	2285.39	2130.53	2191.47	2249.52	2253.57	2428.51
ENSRNOG00000002936	2.77611	0	0	2.87548	0	0	0	0	0	0	0	0
ENSRNOG00000002937	28.6146	30.2231	33.608	11.3698	29.2001	12.1037	91.0416	22.4573	65.4117	25.8503	19.7417	48.5979
ENSRNOG00000002940	727.716	538.269	631.55	677.157	589.536	583.508	737.987	776.318	676.856	780.577	794.131	790.569
ENSRNOG00000002941	1622.05	1161.88	1381	1337.88	1235.24	1251.33	1525.26	1903.32	1565.54	1602.15	2050.06	2085.09
ENSRNOG00000002943	1294.86	964.177	1298.12	1491.37	1261.74	1087.95	1270.51	1380.97	1287.16	1311.53	1078.18	1359.64
ENSRNOG00000002944	370.048	308.791	330.746	355.272	342.073	313.048	322.452	364.235	351.503	425.784	351.154	410.59
ENSRNOG00000002947	14.4385	5.91517	3.60148	2.4817	4.78018	8.87656	3.76304	8.11451	11.8736	10.7499	10.8604	13.1245
ENSRNOG00000002948	8.42853	7.3565	5.98942	9.88072	5.95017	7.90874	12.0284	11.993	11.4215	10.8277	8.72152	13.5146
ENSRNOG00000002949	1721.76	1399.14	1864.39	1903	1837.25	1644.24	1852.63	1887.04	1747.05	1868.8	1654.77	1909.09
ENSRNOG00000002950	52.5506	43.7388	65.9072	40.3144	74.9705	63.9528	71.7341	61.2126	49.8517	64.4577	53.5924	72.9954
ENSRNOG00000002951	0	0	0	0	0	0	0	0	0.373684	0	0	0
ENSRNOG00000002956	1981.05	1858.66	1694.05	1959.51	1655.19	1508.97	1670.95	1987.57	1963.9	2065.1	1961.38	2004.16
ENSRNOG00000002959	24.0336	16.3199	15.0842	21.3043	23.4573	19.6361	34.9996	38.8203	26.55	37.3497	51.8722	42.3705
ENSRNOG00000002960	652.494	487.913	632.194	597.39	710.425	672.75	619.915	789.818	596.035	737.36	567.392	720.036
ENSRNOG00000002963	753.898	431.653	564.647	531.522	773.357	720.413	712.639	715.115	740.087	770.02	718.243	764.589
ENSRNOG00000002964	0	0	4.8841	0	0	0	0	0	0	0	0	0
ENSRNOG00000002968	13.1313	10.7559	15.2798	15.7943	16.2986	10.805	12.8127	24.8363	10.4076	11.6333	12.9266	8.13417
ENSRNOG00000002969	158.533	134.823	213.99	243.297	230.235	206.921	206.323	196.949	257.517	283.321	265.766	305.78
ENSRNOG00000002970	158.516	70.4372	109.527	129.268	107.543	106.006	106.987	151.56	111.238	157.885	130.351	134.181
ENSRNOG00000002972	27.5016	32.5961	16.5476	19.9388	16.4483	0	14.6637	5.70336	2.91143	14.6123	20.806	32.1844
ENSRNOG00000002974	0	0	0	0	0	0	0	0	0	0	0	0
ENSRNOG00000002975	0	0	0	0	0	0	0	4.00524	0	0	0	0
ENSRNOG00000002976	49.6996	46.1759	33.6871	39.2148	25.6907	30.1849	34.3083	35.3933	32.9457	59.8398	66.0064	76.4691
ENSRNOG00000002977	1456.86	1174.53	1206.42	1276.37	1168.98	1068.9	1088.7	1486.41	1170.05	1275.18	1256.64	1336.16
ENSRNOG00000002978	4.78998	2.3548	4.77906	1.23493	5.94674	2.36619	6.37401	1.23581	1.26561	2.54606	7.71902	5.08711
ENSRNOG00000002979	19.9748	18.5362	16.1868	30.3831	25.7211	16.3604	26.6055	25.0003	18.9555	14.8302	23.5132	32.6508
ENSRNOG00000002980	554.553	426.956	473.029	511.558	459.57	407.699	515.668	532.813	479.408	558.703	517.168	546.637
ENSRNOG00000002983	1738.82	1184.69	1755.79	1623.73	1814.16	1689.45	2544.83	2279.5	2296.44	2487.62	2566.32	2794.94
ENSRNOG00000002984	42.3531	34.9431	35.4607	26.7824	55.6565	37.8296	45.0959	46.5519	43.3264	49.3798	42.5933	52.2453
ENSRNOG00000002986	12.4291	13.6396	5.09843	6.02407	7.97895	7.92514	7.00128	14.3152	11.5851	12.4374	19.6016	20.954
ENSRNOG00000002989	3144.4	2690.03	3207.26	3543.34	3128.37	2865.55	3693.61	4104.94	3465.35	3861.78	3646.83	3949.68
ENSRNOG00000002991	1422.91	1148	1445.45	1350.27	1292.69	1161.04	1308.24	1521.71	1288.48	1461.34	1319.83	1516.55
ENSRNOG00000002997	1224.72	795.966	1034.24	1031.3	1128.25	978.442	1074.87	1097.17	1095.74	1183.75	1155.67	1203.33
ENSRNOG00000002999	545.539	485.35	528.099	564.168	520.178	509.282	531.406	649.781	533.162	579.218	505.048	559.954
ENSRNOG00000003003	658.611	526.554	507.989	547.901	475.991	505.582	438.606	664.044	524.278	524.413	593.064	585.836
ENSRNOG00000003005	45.8091	39.4338	28.2032	35.3407	34.5256	54.3869	39.4206	54.9648	60.1307	52.325	55.1535	37.835
ENSRNOG00000003008	0	0	0	0	0	0	0	0	0	13.6918	0	0
ENSRNOG00000003009	0	0	0.870829	0	0	0	0	0	0	0	0	0
ENSRNOG00000003011	1209.9	1035.42	1297.37	1372.17	1446.01	1186.46	1376.95	1455.53	1317.52	1393.84	1195.05	1431.41
ENSRNOG00000003013	159.009	138.991	114.12	113.649	120.255	121.964	136.696	135.569	143.725	144.556	157.815	139.946
ENSRNOG00000003014	414.147	319.219	371.836	370.995	342.517	337.627	314.526	431.913	374.45	375.608	374.31	396.324
ENSRNOG00000003018	270.154	313.412	249.537	350.126	215.662	176.175	221.853	259.36	299.116	313.696	261.482	262.825
ENSRNOG00000003019	476.481	379.853	449.78	497.632	407.256	415.465	471.096	501.728	481.227	507.324	492.406	515.605
ENSRNOG00000003020	3.61209	1.18384	8.40922	1.24169	4.78345	1.18958	5.12709	4.97029	2.54507	2.55996	7.76136	2.55746
ENSRNOG00000003025	1348.1	1127.88	1039.81	1122.4	928.039	838.95	1054.28	1361.4	1025.49	1115.41	1182.13	1154.6
ENSRNOG00000003026	1193.21	933.594	1029.07	1102.55	1192.36	1144.03	1123.52	1181.01	1235.94	1302.5	1182.55	1303.37
ENSRNOG00000003028	8.49239	5.89073	8.7033	7.52301	9.57852	9.23915	10.4191	9.27299	6.6206	7.7802	6.57013	6.09799
ENSRNOG00000003029	17152.2	14129.9	15903.2	17306.5	13498.2	13036.9	15434.5	16680.5	13918.7	14742.2	14497.6	16088.7
ENSRNOG00000003030	0	0	0	0	0	0	0	0	0	0	0	0
ENSRNOG00000003031	547.848	83.5087	556.583	181.756	502.474	425.762	744.781	765.408	330.212	403.846	548.254	547.259
ENSRNOG00000003033	202.761	178.459	195.551	207.143	235.378	209.686	234.801	228.84	197.171	223.934	235.048	232.353
ENSRNOG00000003038	45.8136	38.3472	40.6824	34.0494	45.5345	45.0609	46.6988	49.3978	41.3505	46.5659	52.8317	71.4555
ENSRNOG00000003039	82.418	122.838	99.5638	139.663	117.958	80.5743	113.785	72.0237	162.439	162.754	128.164	116.482
ENSRNOG00000003041	239.561	187.932	269.521	307.372	238.841	226.238	284.744	272.715	252.947	286.079	279.188	324.254
ENSRNOG00000003042	347.696	263.758	300.022	322.453	307.567	284.78	309.49	335.303	313.382	364.448	316.368	347.47
ENSRNOG00000003048	1502.86	1184.28	1170.92	1155.19	1155.5	1037.76	1071.16	1486.14	1152.79	1203.88	1274.87	1349.96
ENSRNOG00000003049	2049.17	1686.45	2210.31	2051.44	2260.83	2027.24	2119.34	2560.65	1966.29	2304.33	1928.08	2077.48
ENSRNOG00000003050	1151.57	890.211	1210.81	1215.6	1181.72	1159.68	1369.24	1272.88	1297.89	1321.17	1326.48	1426.83
ENSRNOG00000003052	467.958	365.766	349.017	380.566	380.444	313.589	348.513	405.357	324.079	381.004	369.504	403.567
ENSRNOG00000003059	14.9195	6.76936	10.3037	14.2004	13.6766	9.06828	15.6987	17.7627	7.27727	9.76049	15.1315	13.4065
ENSRNOG00000003062	12.135	16.7118	18.9216	6.06815	22.0194	12.8316	23.437	32.1287	15.7336	11.2603	10.1614	26.3115
ENSRNOG00000003063	282.694	195.666	231.889	248.59	206.798	224.496	281.164	278.307	253.373	285.007	280.811	327.354
ENSRNOG00000003064	16.7979	11.3124	8.38539	20.2215	11.1277	4.15361	7.45267	15.1616	8.87868	2.97609	15.0504	19.0485
ENSRNOG00000003065	3055.07	2467.97	2922.11	3198.26	2871.02	2675.66	3195.52	3423.89	3138.63	3418.74	3040.02	3299.35
ENSRNOG00000003066	312.846	276.098	315.877	373.281	354.121	324.85	374.55	382.56	392.883	452.068	373.71	438.186
ENSRNOG00000003067	0	0	0	0	0	0	0	0	0	0	0	0
ENSRNOG00000003068	150.418	90.5588	134.868	142.018	157.503	175.769	189.51	169.523	153.773	190.742	133.045	185.474
ENSRNOG00000003069	376.864	320.092	360.542	364.333	359.88	371.906	380.024	467.916	426.024	415.055	378.051	453.223
ENSRNOG00000003070	126.865	113.783	114.45	115.708	124.86	108.314	113.594	121.501	105.329	93.1277	109.172	111.186
ENSRNOG00000003071	2157.07	1659.74	1783.75	1751.81	1727.35	1407.96	2165.3	2470.95	1747.78	2042.7	1983.85	2089.61
ENSRNOG00000003073	1389.82	1286.29	1623.42	1803.46	1381.64	1305.37	1898.4	1844.17	2096.34	2276.46	1936.9	2102.8
ENSRNOG00000003075	111.416	97.6025	101.809	97.5911	118.037	77.8539	87.9415	115.842	101.043	109.568	106.64	121.249
ENSRNOG00000003076	393.366	295.47	336.026	320.813	336.967	360.629	378.918	378.474	390.89	435.664	371.214	425.638
ENSRNOG00000003078	1591.07	1207.71	1526.45	1485.16	1445.14	1333.64	1526.5	1670.01	1453	1655.53	1485.52	1592.8
ENSRNOG00000003081	61.1447	52.0755	59.9536	72.4787	60.7034	57.332	67.2484	64.1171	53.8425	70.4217	57.9861	67.0889
ENSRNOG00000003084	1113.69	911.218	1127.24	1251.46	1107.87	981.272	1077.6	1143.92	996.442	1239.64	1060.99	1145.84
ENSRNOG00000003085	0	1.51868	0	0	0	0	0	0	0	0	0	1.6394
ENSRNOG00000003086	631.663	611.574	704.567	815.555	648.613	623.486	732.518	762.755	666.247	698.02	700.958	802.789
ENSRNOG00000003088	108.678	71.3312	93.4361	107.306	95.4581	119.081	143.639	137.059	152.737	161.522	161.193	168.285
ENSRNOG00000003094	0.243249	0.436453	1.06756	0	0	0.962264	0.680455	0.78274	0	0	0.888239	0
ENSRNOG00000003095	1.633	1.60763	0	0	0	0	3.47852	0	5.18008	3.47161	0	0
ENSRNOG00000003098	151.475	93.8486	135.212	95.3697	116.289	105.281	165.24	154.539	135.264	156.713	224.099	238.587
ENSRNOG00000003099	2766.62	2178.6	2376.13	2511.13	2331.58	2156.46	2515.78	2572.19	2307.9	2512.73	2558.43	2656.44
ENSRNOG00000003100	290.305	248.867	268.162	286.792	266.928	244.083	282.576	325.726	260.732	283.702	322.394	293.515
ENSRNOG00000003104	261.125	178.194	294.428	286.456	280.788	261.138	294.739	284.597	233.353	288.205	271.452	298.26
ENSRNOG00000003105	63.2984	77.649	57.9739	89.3062	58.1924	59.5066	64.7959	62.4504	76.0715	92.195	69.5438	92.9579
ENSRNOG00000003108	2185.94	2114.43	2536.83	2968.62	2652.34	2360.38	2542.68	2648.31	2736.45	2906.98	2298.68	2731.66
ENSRNOG00000003109	274.92	220.649	292.083	318.758	365.743	335.902	275.165	301.366	286.099	314.733	243.092	337.917
ENSRNOG00000003110	0	0	0	0	0	0	0	0	0	0	0	0
ENSRNOG00000003114	267.179	205.024	239.41	314.236	286.633	239.572	224.977	280.166	299.398	308.921	241.338	275.075
ENSRNOG00000003116	710.312	538.802	632.466	635.676	662.296	616.574	674.277	762.02	650.719	671.673	697.226	692.533
ENSRNOG00000003117	2870.32	2304.33	2418.81	2418.14	2378.23	2159.75	2426.12	3087.22	2319.45	2522.51	2516.86	2561.86
ENSRNOG00000003119	0	0	0	0	2.4573	1.24096	0	0	0	1.34798	0	0
ENSRNOG00000003120	317.388	278.011	366.911	432.227	294.641	315.295	413.559	380.934	364.956	421.753	416.08	425.888
ENSRNOG00000003121	2113.91	1516.65	1982.15	2153.66	1989.42	1802.36	2150.74	2199.35	1825.36	2019.17	2120.85	2351.77
ENSRNOG00000003122	403.231	361.427	395.618	386.365	345.194	308.074	348.494	341.551	324.301	380.225	350.816	392.484
ENSRNOG00000003123	1089.15	863.208	997.718	998.428	1035.73	977.55	1073.41	1232.18	987.593	1067.43	1062.83	1156.48
ENSRNOG00000003125	4913.24	3816.15	4430.93	4939.71	4776	4377.11	4370	4712.56	4381.93	4670.9	4572.27	4825.28
ENSRNOG00000003127	401.15	342.018	383.886	399.822	402.791	351.716	382.344	564.927	429.867	469.741	393.085	508.164
ENSRNOG00000003129	220.168	177.157	220.664	245.871	222.818	222.113	232.065	237.055	271.187	261.294	229.037	258.125
ENSRNOG00000003131	861.193	641.537	808.299	881.986	840.749	722.01	835.17	832.744	793.623	909.288	871.979	960.214
ENSRNOG00000003132	41.9791	35.1778	27.6607	39.546	24.2311	30.6378	24.2431	21.4499	18.728	23.3318	30.9548	29.3275
ENSRNOG00000003134	737.328	519.827	792.604	742.033	749.546	811.516	1170.59	1106.78	992.664	1090.43	1138.96	1316.93
ENSRNOG00000003135	2.5977	1.27744	0	1.33985	0	0	0	0	1.3729	0	1.39596	1.37958
ENSRNOG00000003136	11.754	15.5883	24.4907	8.64742	36.6369	49.7725	11.9415	13.9005	7.08406	16.0224	17.5292	23.136
ENSRNOG00000003137	0	0	0	0	0	1.60527	0	0	0	0	0	0
ENSRNOG00000003139	1529.22	1074.38	1205.4	1329.22	1245.66	1165.86	1411.67	1513.51	1161.25	1300.34	1412.96	1423.35
ENSRNOG00000003143	12.9812	10.3379	5.24623	7.22808	2.15372	8.66911	13.0456	12.6602	9.25086	16.7369	16.3311	16.7332
ENSRNOG00000003144	21.5322	22.2093	13.049	16.5745	19.1411	10.6131	12.649	7.70487	20.3476	20.9728	23.5905	16.3838
ENSRNOG00000003147	11848.2	9531.17	11244.8	12260.8	11806	10574	12077.2	13553.7	11187.2	12626.6	11845.4	13183
ENSRNOG00000003149	795.329	615.775	783.873	852.941	743.748	667.984	753.876	749.344	762.46	897.825	738.444	794.907
ENSRNOG00000003150	5714.4	5047.17	5325.67	5029.85	5132.16	4609.21	4369.48	6518.99	5217.56	5350.34	4810.83	5760.9
ENSRNOG00000003151	663.006	558.515	627.158	715.203	583.091	570.048	676.004	839.753	711.773	783.623	685.696	696.603
ENSRNOG00000003158	0	6.48074	13.0929	27.045	12.9751	20.6282	0	6.75062	20.6988	27.6272	7.05321	0
ENSRNOG00000003163	4615.66	3985.68	4653.12	4689.5	4643.51	4221.24	4150.24	5153.01	4578.58	4829.28	4063.84	4685.98
ENSRNOG00000003164	0	0	0	0	0	0	0	0	0	0	0	0
ENSRNOG00000003170	22.8459	21.9481	28.4251	24.9827	34.4501	17.7976	27.8451	31.3661	22.6192	37.6354	32.1249	36.7865
ENSRNOG00000003171	1.07955	1.06106	1.07667	1.11294	1.07191	2.13172	3.44728	1.11367	1.14083	0	1.15927	0
ENSRNOG00000003172	142.486	54.6994	43.9151	100.141	83.9481	75.153	88.0241	73.2578	155.924	104.488	119.186	109.818
ENSRNOG00000003174	693.969	632.155	603.958	607.211	564.666	522.716	491.773	675.967	609.664	658.078	602.125	618.744
ENSRNOG00000003176	0.921209	0	0.801964	0	0.79863	1.58682	0	0	0	0	0	0
ENSRNOG00000003177	2808.75	2598.63	2386.74	2616.29	2183.46	2081.76	2321.32	2974.06	2559.83	2717.07	2445.7	2658.96
ENSRNOG00000003178	944.547	705.045	847.069	816.275	793.818	753.094	786.139	991.139	809.784	884.504	786.917	928.959
ENSRNOG00000003183	15.1602	8.06062	7.54882	14.3089	21.3026	17.4195	28.2253	16.2688	16.0131	25.5215	30.472	21.4539
ENSRNOG00000003185	550.634	376.543	426.042	517.265	466.22	410.073	449.246	530.288	467.144	508.17	495.738	523.296
ENSRNOG00000003186	633.349	509.994	726.763	681.947	696.317	617.347	671.971	644.909	601.144	697.133	572.886	722.215
ENSRNOG00000003187	459.258	367.941	360.294	364.089	361.731	340.208	409.252	524.983	405.743	431.968	420.442	439.113
ENSRNOG00000003189	45.7787	33.573	59.074	42.9156	36.1523	42.964	54.1075	42.2926	31.7046	40.9998	31.8242	31.6332
ENSRNOG00000003191	534.57	387.219	410.222	394.137	375.394	349.241	375.098	503.474	418.305	469.277	516.603	496.509
ENSRNOG00000003194	0	0	0	0	0	0	0	0	0	0	0	0
ENSRNOG00000003195	1403.55	1041.68	1465.91	1519.15	1575.56	1456.75	1686.29	1522.08	1463.14	1648.45	1632.22	1884.85
ENSRNOG00000003198	4613.52	3085.64	4182.52	4075.94	4414.12	3916.41	4393.57	4977.17	3686.41	3990.63	3809.7	4237.13
ENSRNOG00000003201	489.092	381.751	474.068	225.171	732.982	783.574	571.475	571.538	621.662	455.695	301.077	667.525
ENSRNOG00000003203	825.343	687.7	745.104	818.958	765.811	693.293	736.146	773.772	742.979	829.196	811.903	834.242
ENSRNOG00000003205	1610	1117.93	1502.52	1375.45	1335.59	1354.69	1731.95	1956.67	1341.6	1513.79	1587.03	1730.5
ENSRNOG00000003206	8433.58	8452.67	7900.93	9225.47	7022.59	6408.26	6804.09	8734.85	8297.28	9103.27	8079.88	8580.67
ENSRNOG00000003207	1445.22	1168.34	1445.28	1570.17	1435.54	1321.12	1563.15	1481.51	1419.84	1540.67	1533.5	1715.69
ENSRNOG00000003208	5.21161	5.11333	2.73679	3.41332	1.48775	2.33108	2.01586	5.3664	2.00141	3.02259	7.61382	3.51935
ENSRNOG00000003209	401.196	323.256	313.72	364.622	308.417	367.765	351.97	382.611	380.466	431.933	322.044	352.228
ENSRNOG00000003210	0	0	2.17894	0	4.33415	0	0	0	2.30311	0	0	0
ENSRNOG00000003211	2434.84	1764.35	1842.25	1952.25	1850.31	1539.27	1762.5	2252.38	1563.07	1806.02	1763.07	1882.68
ENSRNOG00000003213	124.796	84.0015	118.449	120.151	96.9559	125.309	197.217	190.331	162.051	180.31	182.668	196.936
ENSRNOG00000003215	123.243	118.626	114.366	121.493	104.053	97.8566	112.256	144.313	120.49	127.456	127.665	127.122
ENSRNOG00000003217	325.733	219.366	321.181	351.059	350.763	332.046	404.908	383.841	320.757	337.906	366.799	373.914
ENSRNOG00000003218	107.154	82.6004	88.7281	103.589	84.8303	83.4517	101.345	104.746	87.7269	108.967	99.0042	94.3902
ENSRNOG00000003220	8415.9	7983.7	7480.56	7488.88	7368.52	7682.77	8243.37	10903	8142.54	8627.42	7526.97	8492.14
ENSRNOG00000003221	3.71189	1.82336	3.70018	0	0.921073	1.83089	0	1.91375	1.96099	1.97317	2.98776	0.985254
ENSRNOG00000003223	2069.22	1679.71	1983.33	2080.9	2037.26	1904.95	2040.71	2261.06	2118.79	2132.03	2075.14	2120.85
ENSRNOG00000003224	1633.9	1291.58	1835.49	1832.7	1763.41	1545.88	1964.79	2083.61	1704.48	1840.9	1742.82	2097.46
ENSRNOG00000003226	2968.01	2346.41	3006.55	3416.15	2966.96	2747	3414.68	3426.32	3369.88	3744.64	3544.53	3718.84
ENSRNOG00000003227	0	0	0	0	0	0	0	0	0	0	0	0
ENSRNOG00000003228	1708.26	1396.7	1767.11	1644.2	1736.11	1589.47	1796.93	1768.93	1843.82	1954.53	1919.36	2118.58
ENSRNOG00000003229	25025.3	20175.3	24192.9	25329.1	23634	23337.8	23184.3	26176.6	23136.8	24145.2	21602.7	24283.8
ENSRNOG00000003232	1399.91	1159.39	1449.83	1468.65	1535.99	1477.34	1403.51	1248.87	1424.94	1573.34	1133.14	1350.29
ENSRNOG00000003233	2.54217	2.49539	3.79759	7.8527	3.15194	1.87785	4.73303	2.61898	0.671302	0.67574	4.08788	2.69818
ENSRNOG00000003234	4738.68	3740.19	4790.48	5290.75	4821.55	4513.67	5234.77	5238.51	5314.58	5752.34	5076.37	5744.22
ENSRNOG00000003235	2028.81	1599.57	2228.77	2462.09	2224.97	1942.19	2173.29	2101.14	2187.01	2408.73	2116.42	2465.14
ENSRNOG00000003237	850.04	643.002	916.105	855.004	905.902	872.716	894.352	847.644	789.472	930.077	711.927	764.811
ENSRNOG00000003239	895.83	774.965	877.335	992.398	866.471	785.052	866.327	1000.77	929.737	946.829	828.041	956.938
ENSRNOG00000003241	2541.28	2174.01	2083.57	2276.74	1778.84	1743.34	1940.98	2535.6	2408.35	2480.57	2469.64	2563.83
ENSRNOG00000003242	117.81	99.8918	99.654	88.162	96.9619	90.7245	99.8494	121.745	91.0604	80.5049	112.71	122.92
ENSRNOG00000003243	217.933	149.743	201.315	220.577	203.444	186.269	214.676	208.428	213.419	239.808	225.944	231.456
ENSRNOG00000003244	205.989	219.667	321.678	300.332	266.606	310.66	211.496	315.358	226.886	340.206	240.19	269.758
ENSRNOG00000003245	9.17796	7.52725	18.3341	11.0558	15.2044	7.57022	16.2902	22.1228	11.3207	11.3821	13.1637	14.6264
ENSRNOG00000003247	338.557	307.949	294.281	307.382	289.679	275.313	310.24	361.721	314.872	344.086	353.613	318.229
ENSRNOG00000003248	1051.01	873.575	996.472	923.95	964.971	965.12	1030.72	1182.28	1156.95	1149.54	1026.96	1143.03
ENSRNOG00000003251	870.56	743.318	689.236	696.351	594.221	564.636	655.721	871.046	749.164	782.374	743.608	732.69
ENSRNOG00000003253	5579.47	5196.63	5339.26	5178.23	5664.77	5443.09	4187.76	5332.05	5099.59	5485.79	4767.04	5284.55
ENSRNOG00000003254	22.825	23.6936	39.2293	40.5465	46.6066	28.8257	18.9003	18.3246	22.785	21.5683	25.8909	26.9365
ENSRNOG00000003256	3735.06	3655.63	2849.88	3143.92	2646.37	2499.95	2416.32	3270.84	2893.09	2915.92	2986.46	3160.47
ENSRNOG00000003258	282.217	219.456	213.508	269.975	200.734	201.313	233.818	345.671	265.161	279.517	298.924	299.631
ENSRNOG00000003259	53.5851	34.6267	68.2354	53.784	72.6688	74.1713	57.0114	62.1999	53.7366	46.1688	66.1805	61.9157
ENSRNOG00000003260	1.37509	1.34999	0.684842	2.12411	1.36411	1.23453	2.19454	1.41686	0.726274	3.65505	2.94882	1.45955
ENSRNOG00000003261	1457.85	1164.79	1075.34	1120.06	898.712	949.517	1044.46	1431.14	1087	1251.57	1428.83	1330.26
ENSRNOG00000003262	952.031	804.27	808.802	957.546	758.204	818.521	789.183	726.15	1068.05	1105.56	846.715	1007.22
ENSRNOG00000003263	0	2.43951	1.23778	0	0	0	0	0	0	0	1.33283	0
ENSRNOG00000003264	743.647	673.982	704.188	743.616	710.206	609.111	709.675	735.384	638.182	824.762	643.977	747.779
ENSRNOG00000003266	14.7223	17.3843	30.8743	24.3106	24.8738	21.8511	26.6519	15.2061	15.5644	28.1698	23.75	29.7169
ENSRNOG00000003267	525.047	422.592	528.529	591.821	593.494	460.608	502.411	510.156	494.993	597.073	528.572	561.77
ENSRNOG00000003268	88.5521	59.2238	83.1166	86.5988	78.7746	79.6768	96.5052	103.053	98.1282	112.459	108.213	119.934
ENSRNOG00000003269	1873.61	1500.1	1864.89	2166.47	1786.32	1917.25	1883.96	2141.27	1830.05	1779.71	1706.62	1795.05
ENSRNOG00000003273	8.71215	4.27707	8.67888	13.4592	12.965	10.7311	9.26971	7.48153	4.60158	10.8066	6.22852	7.70642
ENSRNOG00000003275	1.11151	9.39171	5.71959	3.43794	1.89664	2.19523	6.91646	8.02732	6.04923	8.85758	10.564	3.54103
ENSRNOG00000003276	316.273	228.139	263.37	241.476	254.579	286.969	267.193	327.427	306.806	327.554	346.599	327.54
ENSRNOG00000003278	67.4263	45.7178	71.8672	64.4738	65.123	54.3518	80.5425	72.1078	64.7734	70.7686	61.5935	83.0877
ENSRNOG00000003280	850.578	692.094	883.82	861.837	953.953	928.586	937.281	859.001	883.033	935.195	912.17	1028.69
ENSRNOG00000003281	64.1521	56.8102	60.983	58.4715	55.6847	52.5475	62.5061	69.9092	63.1485	61.8611	59.0205	66.0386
ENSRNOG00000003283	38.6666	46.6244	53.8112	36.5059	62.5569	63.5556	58.9635	43.9628	75.9158	54.194	66.7849	76.9568
ENSRNOG00000003284	32.1747	18.6332	29.9307	30.4044	24.1213	26.4783	31.9819	30.4197	27.2963	29.1628	34.4775	38.0632
ENSRNOG00000003285	432.626	337.813	356.185	338.299	390.926	360.284	336.959	438.567	340.78	332.686	315.831	353.781
ENSRNOG00000003287	46.8823	27.516	36.4233	38.546	45.6847	37.9288	31.5909	53.5307	37.6536	37.01	57.0236	50.3779
ENSRNOG00000003288	223.083	174.431	86.6117	130.409	71.2425	54.0384	94.4743	130.491	109.76	101.404	177.375	111.296
ENSRNOG00000003289	1349.96	1160.9	1234.49	1124.96	1217.14	1204.31	1285.19	1435.49	1252.89	1330.34	1383.48	1435.43
ENSRNOG00000003291	512.162	417.942	343.934	295.98	331.71	368.856	461.411	538.308	358.841	412.941	312.121	382.638
ENSRNOG00000003294	0	0	0	0	0	0	0	0	0	0	0	0
ENSRNOG00000003296	565.159	552.095	468.214	506.028	408.291	386.707	411.593	543.899	521.784	506.28	483.624	502.509
ENSRNOG00000003298	11.331	5.54718	2.2789	3.50436	6.62706	6.64325	2.41239	8.24928	4.86936	1.20441	3.65046	2.4062
ENSRNOG00000003300	79.2172	68.46	111.294	102.003	107.687	103.858	222.534	226.254	196.667	238.371	294.325	317.128
ENSRNOG00000003302	1177.43	872.414	1041.16	1088.97	992.281	948.086	921.361	1090.93	989.409	1084.55	1011.08	1098.38
ENSRNOG00000003304	0	0	2.00675	4.1488	3.99601	3.97253	3.2131	2.07575	0	3.20947	3.2409	3.20546
ENSRNOG00000003305	1.16663	0	1.16384	2.40597	2.31719	1.15239	0	1.20383	0	1.24023	0	0
ENSRNOG00000003307	1405.65	1073.27	1227.3	1202.58	1216.42	1136.48	1097.75	1307.61	1239.22	1276.34	1232.99	1175.08
ENSRNOG00000003310	131.209	119.366	167.033	168.831	159.459	162.478	140.149	150.639	178.465	193.837	226.928	241.396
ENSRNOG00000003313	196.552	208.362	135.313	170.235	156.757	145.767	171.869	189.789	218.687	184.8	205.831	220.203
ENSRNOG00000003326	785.468	643.095	680.131	705.639	650.498	596.933	587.941	821.116	650.835	718.586	722.678	742.983
ENSRNOG00000003328	5720.8	4452.2	5682.65	6235.33	5708.32	5166.97	5519.45	5793.21	5511.65	6134.22	5238.25	5931.92
ENSRNOG00000003329	321.647	268.492	243.271	269.282	258.151	245.707	285.052	297.112	300.041	314.11	267.349	309.487
ENSRNOG00000003330	692.141	495.468	729.126	698.329	760.374	738.732	732.229	776.62	668.646	653.172	698.701	806.645
ENSRNOG00000003332	523.814	390.381	559.453	656.296	654.536	591.841	658.061	663.077	589.198	646.945	679.052	657.836
ENSRNOG00000003334	216.661	172.968	227.668	237.751	250.698	214.101	242.335	247.031	215.581	234.812	235.101	251.575
ENSRNOG00000003336	15.5112	12.1986	21.6531	12.7939	10.2658	17.3509	14.3073	15.9982	16.3896	23.0848	17.7626	15.3819
ENSRNOG00000003338	1175.61	1272.21	841.072	866.497	1007.26	1021.67	818.638	1066.33	1014.12	980.713	875.336	1001.74
ENSRNOG00000003342	0	0	0	0	0	0	0	0	0	0	0	0
ENSRNOG00000003343	8086.72	6877.13	6637.65	6887.45	6058.12	6001.72	6751.68	8426.61	6960.04	7213.18	7343.45	7703.79
ENSRNOG00000003345	0	0	0	0	0	0	0	0	0	0	0	0
ENSRNOG00000003346	32.599	23.0406	19.48	24.1685	20.695	14.7705	11.792	22.8381	19.9715	29.8078	27.26	18.684
ENSRNOG00000003347	0	0	0	0	0	0	0	0	0	0	0	0
ENSRNOG00000003348	3001.51	3096.4	2799.2	3539.92	2652.55	2438.76	2639.28	2724.75	2793.14	3183.09	2541.31	2850.28
ENSRNOG00000003349	121.94	83.9051	190.282	204.501	164.583	153.515	140.422	130.326	209.209	207.166	210.216	202.374
ENSRNOG00000003350	204.608	170.319	183.279	167.964	149.72	154.235	149.255	217.242	180.258	182.4	196.851	200.839
ENSRNOG00000003354	28.245	15.6472	5.29376	16.4103	8.77823	17.4959	16.9242	14.5997	20.5355	22.5167	22.8081	15.0082
ENSRNOG00000003357	21.6891	5.59848	14.7665	14.8778	11.6932	10.1045	21.0447	23.1103	18.4833	23.8713	35.8613	21.3985
ENSRNOG00000003359	1678.95	1361.64	1342.72	1423.43	1227.2	1209.8	1305.41	1700.08	1348.37	1450.95	1646.61	1620.96
ENSRNOG00000003365	10230.1	7861.48	9369.25	10640.4	9639.74	8939.5	10830.2	11405.7	10284.4	11264.5	10743	11248.3
ENSRNOG00000003367	22.4549	25.5142	24.1341	39.2461	20.5956	23.9617	40.4778	32.1383	54.769	38.5561	26.0326	34.8754
ENSRNOG00000003370	5.26911	3.88688	9.20356	1.81062	11.7782	5.20919	3.73474	12.2392	4.17717	7.00163	11.3267	4.19754
ENSRNOG00000003374	368.652	263.169	326.778	326.236	265.451	270.281	372.284	354.663	301.638	351.481	318.241	364.216
ENSRNOG00000003377	0	0	0	0	0	0	0	0	0	0	0	0
ENSRNOG00000003384	0	0	0	0	0	0	5.13762	0	0	1.2826	0	1.28135
ENSRNOG00000003385	2173.39	1760.95	1740.88	1676.98	1691.89	1684.13	1504.67	2035.08	1520.87	1422.48	1708.81	1844.72
ENSRNOG00000003386	4662.23	3891.09	4864.39	5689.47	4536.18	4160.54	5467.27	4875.24	5279.02	5828.21	4987.6	5424.15
ENSRNOG00000003388	4.80321	5.92928	3.53799	2.74413	4.40662	3.14585	4.53998	5.1244	4.13193	4.16171	5.33046	7.35992
ENSRNOG00000003392	2948.99	2325.81	2404.69	2570.44	2432.58	2168.68	2212.51	2812.13	2155.6	2523.91	2452.24	2598.74
ENSRNOG00000003397	454.078	355.894	408.368	426.025	403.452	334.187	385.718	447.276	363.823	431.121	417.702	477.171
ENSRNOG00000003398	928.967	679.999	934.798	983.41	861.035	918.899	985.759	1076.2	925.876	1068.6	911.416	1044.57
ENSRNOG00000003399	3853.3	3340.44	3052.67	3553.15	3043.54	2812.84	3556.92	3901.16	3130.35	3460.47	3611.38	3763.57
ENSRNOG00000003400	33.1309	20.3652	29.1807	22.216	21.3994	38.0831	22.0647	34.1988	35.0499	34.6179	33.7771	33.9632
ENSRNOG00000003401	802.682	889.568	1719.52	1956.35	1025.93	1052.93	1499.34	1830.52	1721.99	3150.27	637.035	734.015
ENSRNOG00000003402	2973.77	2642.67	3030.35	3628.77	2948.87	2858	3384.22	3632.95	3475.29	3884.95	3290.96	3642.93
ENSRNOG00000003403	514.649	424.35	442.392	521.093	411.771	382.481	386.276	441.804	503.307	491.082	459.27	465.008
ENSRNOG00000003407	9.53338	6.47	12.2522	7.57846	11.0648	7.67118	8.5041	13.3801	15.3411	17.0426	17.1691	23.2887
ENSRNOG00000003409	16.4022	14.8892	15.1092	18.2194	17.5464	17.4577	22.8354	12.6475	25.338	12.0715	14.0083	9.38053
ENSRNOG00000003424	601.475	461.906	594.473	588.138	567.175	523.18	612.098	588.475	495.681	600.16	584.78	629.379
ENSRNOG00000003428	2654.14	2016.55	2245.31	2383.99	2227.27	2019.68	2394.54	2803.66	2315.84	2463.23	2450.45	2542.82
ENSRNOG00000003430	0	0	0	0	0	0	0	0	0	0	0	0
ENSRNOG00000003434	203.67	152.88	161.99	169.063	137.297	160.226	204.147	246.166	200.738	209.736	266.049	249.098
ENSRNOG00000003435	43.6385	36.8542	40.9426	49.2109	43.7946	39.2768	30.3914	45.4975	41.5699	44.3664	43.5664	56.7393
ENSRNOG00000003439	38.9881	33.2061	31.1392	10.9288	22.7618	11.103	17.7192	23.6779	31.9924	11.2553	17.7761	38.4614
ENSRNOG00000003442	2745	2569.39	2880.64	3447.51	2613.6	2390.15	2721.26	2916.26	3059.78	3192.09	2770.84	3053.16
ENSRNOG00000003443	61.2628	52.7175	64.9604	65.8248	64.661	49.1988	51.6354	60.6029	62.0554	67.8396	58.9785	33.8901
ENSRNOG00000003452	5.31189	4.37451	5.73656	6.78422	7.04383	5.87835	3.05884	7.06854	3.74498	2.09644	9.26678	4.57739
ENSRNOG00000003453	1165.71	809.058	577.265	585.778	517.11	642.253	948.32	1033.51	807.924	820.647	845.343	877.129
ENSRNOG00000003455	234.402	182.598	243.552	239.912	255.61	218.64	281.008	252.686	290.056	266.403	267.79	261.953
ENSRNOG00000003456	0	0	0	0	0	0	0	0	0	0	0	0
ENSRNOG00000003457	2.5361	0	1.26546	2.61591	0.964274	0	0	1.00176	0	0	1.36268	0
ENSRNOG00000003461	869.062	758.058	697.582	701.592	672.223	639.286	704.327	896.919	659.211	758.64	718.962	745.672
ENSRNOG00000003463	868.817	706.537	781.784	767.787	933.367	942.616	1013.24	1015.45	989.027	1113.64	1060.86	1183.26
ENSRNOG00000003464	2324.58	1882.04	2246.09	2458.34	2349.23	2118.12	2403.35	2578.71	2362.03	2567.51	2439.55	2593.53
ENSRNOG00000003468	2.61911	0	0.870408	0.899382	1.73345	0	0	1.79983	0.922226	1.65915	0.93706	1.85388
ENSRNOG00000003469	766.516	511.347	650.281	695.241	793.241	685.894	830.848	779.007	767.248	835.122	890.053	988.617
ENSRNOG00000003470	765.799	650.6	717.38	696.151	695.181	536.596	682.742	954.224	819.974	667.669	700.46	844.136
ENSRNOG00000003472	48.6384	38.3527	30.8965	32.4718	35.6702	45.6906	37.9937	62.8186	36.3287	43.4101	50.0643	45.1402
ENSRNOG00000003476	0.846527	0	0	0	0	0.834694	1.80161	2.61796	0	0.899981	0.90821	0
ENSRNOG00000003479	531.503	444.609	440.995	517.254	406.695	337.667	510.189	574.317	627.643	665.446	582.183	631.618
ENSRNOG00000003480	50.607	42.6288	45.315	62.8112	31.7866	35.6804	38.4744	56.4606	45.8372	47.2136	45.4633	54.8331
ENSRNOG00000003486	1.22068	1.20029	0	0	0	0	0	0	0	0	0	0
ENSRNOG00000003491	2093.63	1799.14	1650.57	2019.87	1329.41	1430.86	2182.34	2390.21	2569.2	2669.35	2996.28	2712.23
ENSRNOG00000003494	994.776	777.32	1032.75	1151.93	1068.52	982.233	994.671	919.053	962.339	1000.19	1029.88	1092.64
ENSRNOG00000003495	1738.79	1315.45	1624.63	1770.88	1533.04	1574.66	2019.19	2069.71	1715.57	1971.09	2019.19	2097.06
ENSRNOG00000003496	725.614	531.382	583.638	606.701	589.052	583.425	670.285	650.162	634.917	639.175	697.278	715.668
ENSRNOG00000003497	384.01	298.106	344.7	408.308	392.241	335.661	298.919	425.743	312.829	363.823	346.293	421.537
ENSRNOG00000003500	0	0	0	5.16759	0	5.00128	5.29892	0	5.262	5.26762	5.4036	5.28871
ENSRNOG00000003501	0	0	0	0	0	0	0	0	2.86663	0	0	0
ENSRNOG00000003504	1097.44	932.704	1195.82	1212.58	1105.17	1033.22	1057.71	1128.16	1123.87	1177.41	1101.79	1199.73
ENSRNOG00000003506	2395.44	1902.3	2381.8	2316.91	2322.13	2079.48	2361.68	2882.75	2313.09	2442.37	2296.04	2480.52
ENSRNOG00000003508	2158.98	1875.76	2157.18	2365.84	2295.51	2140.35	2554.31	2554.3	2434.9	2629.62	2608.01	2858.15
ENSRNOG00000003510	7.58738	2.82865	4.72747	3.90958	4.28545	2.80716	6.05622	0	1.51962	3.02496	4.07179	7.04882
ENSRNOG00000003512	3263.02	3140.58	2420.76	2766.29	2053.56	2089.19	2354.18	3150.05	2742.58	2727.73	3069.05	3013.87
ENSRNOG00000003515	635.296	533.89	758.125	898.54	821.767	657.643	619.062	671.022	746.352	836.123	785.352	797.468
ENSRNOG00000003517	4.63223	1.13656	4.03578	5.365	6.89109	3.42065	7.39183	4.17492	5.50414	8.0035	8.6883	5.5307
ENSRNOG00000003518	0	0	0	0	0	0	0	0	0	0	0	0
ENSRNOG00000003520	15146.1	12261.6	14234	14866.4	13884.6	12589.7	14778.1	17568.4	13290.2	13769.3	13178.9	14806.6
ENSRNOG00000003521	0	0	0	0	0	0	0	0	0	0	0	0
ENSRNOG00000003522	67.5471	82.6846	43.8396	74.5025	55.8306	47.9219	33.1289	62.1056	56.5124	67.6293	137.213	97.1637
ENSRNOG00000003524	1802.29	1406.97	1761.42	1963.62	1716.6	1507.52	1643.74	1826.27	1621.2	1749.96	1731.66	1863.13
ENSRNOG00000003526	19.0617	7.75005	72.0934	9.39554	155.114	141.993	98.2933	101.262	33.515	56.0619	70.8722	80.6389
ENSRNOG00000003531	0	0	0	0	0	0	0	0	0	0	0	0
ENSRNOG00000003532	1.17674	1.15692	0	0	2.33733	0	0	4.57259	1.24365	0	1.26409	1.24969
ENSRNOG00000003533	1532.99	1242.88	1204	1337	1126.83	1082.73	1099.77	1543.33	1472.63	1480.96	1438.53	1441.37
ENSRNOG00000003536	593.901	473.643	582.523	575.594	556.134	507.1	619.26	632.216	531.826	600.151	611.379	688.617
ENSRNOG00000003537	9.50861	5.99306	3.6026	8.14964	4.26253	4.67196	4.81706	6.05673	1.96987	7.94433	12.8429	12.0089
ENSRNOG00000003538	444.291	394.372	396.188	361.031	413.217	440.244	409.728	529.54	562.169	590.176	601.66	558.733
ENSRNOG00000003541	406.876	352.851	369.495	352.975	338.24	300.392	345.31	446.744	355.442	402.643	397.088	420.566
ENSRNOG00000003542	7286.76	5575.88	7220.39	7524.45	7861.12	6666.82	6785.24	7508.16	6896.02	7115.26	6434.77	7439.79
ENSRNOG00000003543	15.6845	5.93142	10.8341	9.95398	5.9916	22.6489	14.1284	4.98052	14.0266	14.1086	2.59245	8.96952
ENSRNOG00000003544	1.70518	1.11565	1.6978	1.75545	1.69109	2.23845	0.604662	2.92724	0	1.20871	0.609162	3.01616
ENSRNOG00000003545	1092.71	781.543	708.177	772.373	693.649	685.754	584.666	898.999	648.109	666.163	835.189	879.079
ENSRNOG00000003546	98.2623	66.5671	41.2942	68.7841	53.4358	44.171	64.8531	88.7748	68.2153	33.3858	51.764	69.7473
ENSRNOG00000003549	2070.61	1645.67	1835.81	1857.02	1763.59	1667.06	1947.84	2206.23	2134.66	2180.13	1715.07	1941.76
ENSRNOG00000003550	1038.6	808.29	866.562	972.305	946.339	833.175	893.436	1096.94	898.472	923.631	926.639	985.448
ENSRNOG00000003551	1319.27	1234.73	1499.09	1831.25	1382.78	1216.57	1461.8	1518.87	1649.38	1804.98	1348.56	1632.49
ENSRNOG00000003553	234.225	157.626	170.856	156.722	184.852	171.869	184.383	186.385	191.817	214.693	177.898	175.388
ENSRNOG00000003554	212.231	177.485	175.169	178.805	161.26	155.748	139.319	237.791	200.345	223.781	230.317	249.665
ENSRNOG00000003559	220.729	171.644	163.072	179.998	159.061	150.427	181.381	195.92	182.794	209.304	212.673	184.57
ENSRNOG00000003562	1441.03	1011.09	1467.97	1552.18	1426.42	1319.15	1379.57	1464.59	1368.71	1453.97	1428.13	1545.74
ENSRNOG00000003563	622.439	443.498	427.97	470.827	461.57	438.358	454.479	557.138	464.315	530.616	458.692	523.197
ENSRNOG00000003566	4.13066	8.12696	2.74912	17.0477	10.9448	4.08505	0	4.26515	7.27748	5.85472	8.88153	16.0886
ENSRNOG00000003567	223.264	210.743	236.457	267.807	247.705	192.335	222.76	235.169	257.108	260.864	244.627	301.406
ENSRNOG00000003569	11.8452	7.99623	5.90028	7.62506	5.14152	3.64786	4.72631	9.91821	5.47445	3.14848	3.96981	10.216
ENSRNOG00000003575	4.5327	8.94122	13.6148	16.409	11.283	4.50483	4.83107	18.7724	7.19398	21.6779	7.33453	7.22953
ENSRNOG00000003576	170.085	140.096	152.366	159.55	122.815	117.894	126.88	167.143	155.007	155.502	148.041	134.379
ENSRNOG00000003578	224.933	166.981	167.008	162.556	150.3	155.341	158.211	240.776	177.547	185.043	213.681	204.147
ENSRNOG00000003580	0	0	0	0	0	0	0	0	0	0	0	0
ENSRNOG00000003581	24.8961	20.5301	14.9397	23.2005	20.2537	19.4926	28.1153	35.118	37.8924	35.4247	35.2576	33.3837
ENSRNOG00000003583	2113.27	1783.27	2004.66	2260.92	2117.68	1848.98	2086.05	2372.44	2071.19	2304.96	1963.2	2342.83
ENSRNOG00000003585	44.1877	25.0937	32.278	38.7996	60.5951	73.9683	52.7254	59.0711	49.0856	44.8429	109.799	107.688
ENSRNOG00000003587	5.43099	2.13524	3.24997	1.11981	0	2.14493	4.62469	3.36168	1.14786	4.61899	1.16643	1.15342
ENSRNOG00000003590	3498.1	2402	3548.58	3627.1	3549.81	3390.02	3478.55	3586.74	3242.01	3538	3774.09	4111.01
ENSRNOG00000003592	1088.08	956.508	987.462	1078.94	939.465	919.681	919.825	1261.11	1008.11	1057.2	1022.96	1096.21
ENSRNOG00000003594	2511.83	2030.93	2320.57	2478.87	2460.54	2140.12	2380.55	2714.25	2499.15	2630	2339.25	2631.08
ENSRNOG00000003595	4.30241	3.17152	0	1.10885	1.94248	0	3.43465	0	3.40995	1.1435	2.10046	0
ENSRNOG00000003596	0	1.70262	3.10436	1.60407	1.71938	1.71324	0	3.57443	1.82839	1.8378	3.72263	0
ENSRNOG00000003597	12600.1	10252.9	11345.2	13123.1	12108.1	11119.7	11864.9	13063.7	11522	12724.7	11826.7	12810.1
ENSRNOG00000003599	840.62	569.483	661.681	741.081	683.835	641.524	703.234	845.11	634.38	763.715	740.75	709.877
ENSRNOG00000003600	273.957	220.732	206.299	223.544	198.3	199.139	165.386	266.129	199.313	213.758	242.048	249.793
ENSRNOG00000003601	1.26533	0	0	1.30514	1.25693	0	0	1.30609	1.33741	0	0	0
ENSRNOG00000003603	1811.07	1435.28	1761.51	1917.99	1670.38	1563.69	1671.75	1709.19	1728.76	1900.55	1815.48	1966.48
ENSRNOG00000003606	967.612	711.222	993.02	1083.78	908.321	792.703	980.563	1207.46	1098.79	1062.21	1015.78	1211.81
ENSRNOG00000003611	3838.78	3485.03	2827.59	2711.21	2530.88	2318.9	2228.95	3399.19	2589.56	2485.13	2712.11	2751.04
ENSRNOG00000003613	205.482	158.338	209.765	228.801	170.033	169.66	217.77	240.234	211.794	245.106	217.76	258.046
ENSRNOG00000003614	526.569	387.625	498.158	545.888	449.823	460.415	626.322	692.041	700.297	774.158	739.998	742.295
ENSRNOG00000003616	97.748	70.2864	62.333	70.7997	66.3346	67.2253	81.2471	92.8175	94.1931	75.1849	81.8316	92.671
ENSRNOG00000003620	2.79865	0.916514	1.8599	1.92269	1.85192	5.52185	0.992811	4.8097	1.97135	3.96717	2.00242	0
ENSRNOG00000003622	41.8106	26.1169	32.1749	26.7432	26.3907	29.3242	22.9156	31.3274	34.7952	46.4753	27.8433	20.8432
ENSRNOG00000003625	1628.64	1332.3	1451.08	1522.73	1401.8	1390.96	1614.68	1780.71	1413.36	1538.68	1534.47	1604.93
ENSRNOG00000003626	8157.48	6729.72	8147.96	8109.61	7838.18	7016.96	7295.03	9168.45	7428.03	8091.48	6728.93	7916.29
ENSRNOG00000003629	140.448	109.538	133.487	132.73	108.951	105.486	114.626	136.825	132.148	139.786	136.978	138.177
ENSRNOG00000003633	4.95935	7.34178	2.48451	0	0	2.46738	7.93067	5.13823	0	2.63525	2.67719	2.63731
ENSRNOG00000003634	212.684	147.262	158.106	157.606	140.102	140.462	130.175	179.293	142.022	165.51	148.17	160.68
ENSRNOG00000003635	65.9115	47.8652	70.4977	70.667	67.7244	52.6134	62.2841	72.5603	64.5106	77.6443	70.4553	67.5059
ENSRNOG00000003643	143.273	109.69	137.321	153.256	120.167	99.8422	128.415	149.945	161.275	175.315	146.622	160.518
ENSRNOG00000003645	5383.64	4340.95	4527.31	4788.66	4431.69	4037.05	4433.44	5251.68	4132.56	4462.72	4553.69	4760.84
ENSRNOG00000003649	487.814	386.218	458.667	511.738	482.997	437.314	451.047	548.843	466.06	485.211	651.242	626.218
ENSRNOG00000003650	107.136	55.1726	83.9933	71.4797	101.604	93.0524	82.5103	83.4631	73.1995	89.3527	86.9178	101.58
ENSRNOG00000003653	1662.19	1247.19	1523.49	1507.07	1556.15	1308.8	1536.37	1707.93	1374.57	1527.79	1431.78	1537.3
ENSRNOG00000003654	1.53995	3.31102	2.07289	1.6911	2.45583	0.807652	1.83551	1.74038	0	1.28784	0.453498	2.36869
ENSRNOG00000003657	19.2662	14.3327	13.905	19.0426	17.3761	15.3531	20.6997	20.0576	18.3658	16.4398	17.3688	23.7482
ENSRNOG00000003661	14229.2	12309.8	12574.1	13207.8	12205.3	11490.1	12620.3	14211.3	12385.3	13170.3	12049.7	12890.4
ENSRNOG00000003666	45.4588	49.5144	53.4946	43.5546	38.7134	57.843	50.133	40.2401	36.0267	51.7392	55.8699	41.375
ENSRNOG00000003668	0	0	0	0	0	0	0	0	0	0	0	0
ENSRNOG00000003669	0.38848	0	0	0	0.385105	0	0.413186	0.799807	0.820427	1.65223	1.24814	1.13692
ENSRNOG00000003671	0	0	0	0	0	0	0	0	0	0	0	0
ENSRNOG00000003672	0	0	0	0	0	0	0	0	0	0	0	0
ENSRNOG00000003673	472.002	426.659	533.456	543.579	458.598	447.419	505.779	551.947	513.767	537.893	489.48	508.221
ENSRNOG00000003674	352.775	274.329	308.341	293.423	276.83	279.872	344.759	424.192	319.926	315.746	294.218	331.311
ENSRNOG00000003679	267.222	221.486	237.749	253.372	203.577	205.267	277.726	320.391	313.67	321.546	326.494	325.299
ENSRNOG00000003680	949.265	801.457	779.442	990.68	744.184	705.949	1116.63	1361.2	1250.66	1355.04	1440.35	1410.98
ENSRNOG00000003681	1.77425	1.15992	0.882494	1.52097	0.879233	0.872086	0.628959	0.608651	1.8734	1.25774	0.633181	1.88239
ENSRNOG00000003682	129.159	92.1855	127.945	114.443	129.607	112.363	122.07	141.275	121.194	108.171	150.886	145.535
ENSRNOG00000003683	0	0	0	1.13167	0	0	1.16841	3.39734	1.15999	0	1.17881	0
ENSRNOG00000003686	681.101	558.921	632.127	649.479	599.293	505.93	807.711	848.43	774.988	846.813	892.866	895.116
ENSRNOG00000003687	1182.11	909.744	831.367	842.18	783.92	686.824	964.235	1239.66	1060.81	1295.03	831.852	872.374
ENSRNOG00000003688	0	0	0	0	0	0	0	0	0	0	0	0
ENSRNOG00000003689	2793.93	2187.96	2491.25	2743.03	2571.41	2333.57	2714.27	2923.72	2575.28	2807.12	2622.92	2778.57
ENSRNOG00000003691	1754.48	1463.91	1666.94	1622.33	1416.55	1468.43	1644.74	2027.08	1847.25	1978.89	1893.26	2153.16
ENSRNOG00000003694	52.3367	41.972	48.5922	59.049	51.8962	43.5845	76.5494	89.1356	80.2586	78.1213	90.5863	88.6504
ENSRNOG00000003695	3.01746	0	1.50683	0	0	0	0	0	0	0	0	0
ENSRNOG00000003698	0.625397	0	0	0	0	0	0	0	0	0	0.670423	0
ENSRNOG00000003699	264.15	258.137	302.898	279.588	330.383	269.013	327.275	328.675	335.533	325.889	262.919	315.119
ENSRNOG00000003703	105.805	59.4127	84.425	78.0981	79.0769	89.1423	113.921	116.225	100.758	99.6194	104.353	96.4718
ENSRNOG00000003704	106.858	79.412	75.4796	84.429	78.511	86.0787	88.4384	101.362	74.3268	97.3361	92.1727	95.1974
ENSRNOG00000003705	4.98031	7.33274	3.71972	6.40978	1.85241	7.97026	6.62302	9.61979	2.63023	7.28097	4.00403	4.62511
ENSRNOG00000003706	4199.99	3468.37	3580.74	3999.51	3920.66	3534.44	3805.24	4553.82	3603.71	4007.31	3603.38	4144.8
ENSRNOG00000003707	1322.49	918.131	1066.1	1175.17	1108.69	1035.49	1296.34	1332.4	1252.7	1433.73	1430.55	1451.77
ENSRNOG00000003709	4.46521	7.35187	6.11285	3.4475	7.19581	10.4403	3.56257	6.89853	7.07407	6.82782	5.98167	7.70056
ENSRNOG00000003712	571.188	507.469	487.456	463.747	399.374	400.606	410.085	572.465	475.539	481.543	523.522	511.391
ENSRNOG00000003713	4.34823	0	0	0	0	0	0	0	0	0	0	0
ENSRNOG00000003714	362.279	258.691	304.39	285.328	268.777	228.68	243.972	318.191	242.21	238.851	281.835	268.449
ENSRNOG00000003715	0	4.96175	0.796131	3.29223	3.96405	4.56999	3.94412	8.23536	2.93682	2.54843	7.95475	4.91844
ENSRNOG00000003716	9.16972	4.55346	0	0	9.18195	4.61609	14.6971	4.77842	4.86427	9.74289	4.99053	0
ENSRNOG00000003717	428.578	389.451	483.196	445.696	393.43	370.082	357.707	455.321	386.652	391.818	350.386	410.115
ENSRNOG00000003718	0	1.94982	0	0	0	0.9791	0	1.06154	0	0	0	0
ENSRNOG00000003719	584.284	479.688	572.763	618.599	644.471	548.02	596.752	639.651	566.016	597.557	598.231	615.88
ENSRNOG00000003720	175.157	133.946	163.697	137.793	182.824	198.727	172.33	182.748	209.228	185.905	172.52	195.553
ENSRNOG00000003722	0	0	0.451215	0.933083	0	0	0.482199	0	0	0	0.48564	0.481064
ENSRNOG00000003723	736.594	601.109	589.202	609.157	536.139	523.686	597.431	729.287	622.14	643.18	683.259	704.301
ENSRNOG00000003724	3595.18	2963.14	3510.83	3791.53	3587.73	3066.46	3559.89	4332.28	3471.15	3696.27	3247.43	3620.41
ENSRNOG00000003726	10.4397	9.6767	5.77492	8.35928	8.05283	8.56576	8.63796	11.948	4.9006	9.24996	7.45937	8.61744
ENSRNOG00000003728	406.521	305.828	442.597	484.643	423.023	381.754	443.108	492.752	432.214	458.355	469.398	495.639
ENSRNOG00000003732	680.659	714.17	449.681	524.371	387.699	411.59	562.102	655.324	601.755	645.769	727.639	729.389
ENSRNOG00000003734	15.2257	11.1789	11.1434	15.0328	17.001	13.5571	11.8794	34.1977	16.034	19.1229	23.3707	23.9206
ENSRNOG00000003736	193.722	130.812	154.146	147.066	184.814	177.3	190.647	172.199	173.361	168.003	231.011	228.456
ENSRNOG00000003737	0.950463	0	0	0	0	0	0	0.980135	0	0	2.04028	0
ENSRNOG00000003738	30.8198	23.592	30.3509	28.4498	29.6409	30.9298	41.3815	34.1295	42.7685	51.6713	50.065	51.782
ENSRNOG00000003740	0	0	0	0	0	0	0	0	0	0	0	0
ENSRNOG00000003741	3588.91	2318.14	3283.94	3499.52	3160.75	3135.38	3292.94	3537.49	3266.4	3400.61	3291.29	3554.89
ENSRNOG00000003742	643.68	495.297	619.314	619.048	506.825	569.461	1044.16	1167.32	1066.41	1197.13	1164.8	1116.69
ENSRNOG00000003743	1271.88	1036.81	1003.75	1004.62	968.846	941.947	997.769	1263.25	1123.06	1123.59	1119.1	1073.64
ENSRNOG00000003745	10.1148	5.9638	3.02571	5.21284	6.025	4.99144	34.4499	38.6001	7.48171	15.0548	36.9203	33.2942
ENSRNOG00000003747	3970.61	3151.86	3924.35	4187.09	3930.05	3521.63	3848.81	4162.41	3699.86	4141.65	3409.15	3977.13
ENSRNOG00000003748	17.0935	4.19535	14.8997	11.0011	7.42087	10.5409	3.13554	11.0084	9.02986	12.4858	8.02125	9.08194
ENSRNOG00000003749	113.204	78.5573	91.3717	80.8489	59.6658	61.7312	73.7705	94.5233	82.3974	97.0518	100.093	91.4529
ENSRNOG00000003755	249.63	196.182	211.595	224.453	178.074	209.08	256.909	249.53	177.903	214.345	228.374	244.944
ENSRNOG00000003756	95.2873	51.2959	62.5706	86.5527	75.4749	79.5438	106.262	118.072	118.684	111.02	137.258	104.805
ENSRNOG00000003759	302.002	264.826	256.199	251.488	237.488	237.015	231.064	277.301	265.437	283.596	301.042	260.328
ENSRNOG00000003762	318.75	253.559	236.479	250.958	233.172	221.523	250.772	319.568	251.098	284.298	277.055	267.326
ENSRNOG00000003763	1019.62	858.671	881.277	858.458	790.27	874.168	812.239	1108.54	887.09	851.696	885.432	959.623
ENSRNOG00000003765	0	3.19693	3.24397	3.35321	1.07654	2.14095	0	1.1185	2.29146	1.15261	0	5.75653
ENSRNOG00000003767	693.625	555.543	722.527	812.302	741.528	629.223	747.078	799.81	752.347	816.513	772.829	839.555
ENSRNOG00000003769	247.428	187.628	273.349	259.035	259.483	292.708	207.739	294.847	295.281	267.58	273.702	339.748
ENSRNOG00000003772	307.232	213.676	216.104	191.867	254.255	209.964	269.786	363.278	216.117	286.071	311.707	349.27
ENSRNOG00000003773	2609.51	1971.14	2435.39	2713.7	2361.68	2223.02	2380.86	2647.93	2274.27	2574.18	2338.03	2423.59
ENSRNOG00000003776	0	0	0	0	0	0	0	0	0	0	0	0
ENSRNOG00000003777	21.6726	15.39	12.0132	13.6586	14.3503	13.0855	21.7901	14.9108	13.9979	14.0798	11.642	17.9023
ENSRNOG00000003778	0	4.998	0	14.3159	5.54214	2.02315	2.20783	14.0969	2.4211	0	2.72304	0
ENSRNOG00000003779	680.722	534.112	612.205	677.4	598.814	587.771	653.558	667.328	594.089	704.153	603.595	672.764
ENSRNOG00000003781	14.5632	15.2564	14.1595	12.9394	12.1383	20.5025	16.1923	22.143	22.0179	17.5969	21.9729	30.9031
ENSRNOG00000003782	1452.01	1191.69	1318.29	1406.34	1244.13	1207.52	1003.89	1560.62	1199.16	1238.81	1257.44	1422.03
ENSRNOG00000003783	0	0	0	0	0	0	0	0	0	0	0	0
ENSRNOG00000003784	54.2407	40.7647	43.7294	44.027	63.6014	55.0046	65.621	67.3655	61.3484	59.1913	64.9038	74.2288
ENSRNOG00000003785	10.6528	11.9975	11.7785	10.5555	14.4717	10.8661	9.23214	16.2467	11.6659	13.4247	16.9028	14.6526
ENSRNOG00000003786	907.99	734.003	778.154	737.121	773.435	826.781	739.285	1007.39	678.206	750.465	799.881	851.436
ENSRNOG00000003787	119.523	100.719	118.825	87.9288	88.8636	104.105	114.319	140.543	141.661	140.378	138.69	135.524
ENSRNOG00000003790	12.5186	12.3105	11.2431	3.99297	6.40904	2.55087	14.6604	0	6.61578	2.74334	4.16012	8.22296
ENSRNOG00000003792	913.155	740.908	788.003	874.992	730.64	765.891	892.056	981.365	859.08	1038.95	1009.06	1102.92
ENSRNOG00000003794	406.592	368.356	390.735	383.327	449.782	346.067	395.187	528.802	412.035	451.993	425.451	435.657
ENSRNOG00000003795	600.203	533.793	611.732	661.334	536.168	547.899	571.029	668.165	586.019	676.155	589.568	645.806
ENSRNOG00000003797	1957.63	1517.78	1938.39	1964.53	1902.48	1755.17	1882.51	2212.35	1967.78	1967.87	1708.86	1989.4
ENSRNOG00000003800	38.8072	28.4543	41.5079	20.37	34.6547	29.8359	37.6463	26.2566	19.5387	35.0701	45.5719	37.5235
ENSRNOG00000003802	37.4775	16.2827	27.6224	30.5781	35.3278	17.6146	35.7283	25.6398	33.3828	17.5567	31.293	25.1603
ENSRNOG00000003803	1059.83	906.191	852.508	931.522	712.249	761.263	795.495	1059.31	912.12	973.6	988.514	1026.42
ENSRNOG00000003805	183.577	171.109	117.556	136.576	120.589	125.988	86.595	114.219	132.112	116.704	136.623	110.059
ENSRNOG00000003807	6.25959	4.60503	10.1219	1.61021	8.14443	6.54157	7.90603	11.684	5.37068	6.36205	8.79911	9.5477
ENSRNOG00000003809	3279.25	2898.05	2819.61	2738.04	2920.91	2731.97	2634.09	3465.74	2752.76	2906.38	3075.19	3186.25
ENSRNOG00000003812	2160.65	1622.2	2079.01	2326.66	2017.7	1881.97	2673.96	2723.46	2694.25	2891.87	2772.66	2911.84
ENSRNOG00000003813	26.0212	10.7225	18.7416	12.4972	25.2818	19.173	28.486	40.3159	17.949	22.5852	24.0701	27.6676
ENSRNOG00000003815	4981.11	3837.43	4680.39	4827.74	4610.93	4059.11	4602.13	5290.75	4518.7	4934.88	4534.76	4989.77
ENSRNOG00000003816	507.376	422.14	429.739	420.483	394.338	356.013	404.002	566.457	401.834	506.732	465.818	466.448
ENSRNOG00000003821	540.856	406.039	544.024	594.444	536.561	481.953	589.346	584.285	557.952	634.878	607.401	651.995
ENSRNOG00000003822	1114.1	847.564	930.792	1088.71	978.498	890.172	1109.78	1102.19	957.675	1021.51	1036.63	1030.67
ENSRNOG00000003825	487.276	361	402.894	448.209	363.325	349.492	365.637	520.707	433.674	446.273	432.009	503.708
ENSRNOG00000003827	797.657	685.283	941.776	904.313	793.3	891.488	1033.72	1126.97	1087.42	1079.73	1010.89	999.572
ENSRNOG00000003829	2699.57	2433.09	2036.14	1932.89	1838.61	1848.54	1697.03	2395.7	2011.75	1690	2001.42	2127.1
ENSRNOG00000003831	119.449	68.9124	127.263	144.262	106.293	102.29	117.728	122.406	122.482	115.946	118.691	116.69
ENSRNOG00000003832	40.7622	38.5155	56.1065	51.2794	47.4052	38.6331	42.8248	50.2683	41.4552	47.6219	52.3028	41.121
ENSRNOG00000003833	2527.23	1630.12	2391.73	2069.96	2708.43	2324.38	2664.15	2946.64	2268.36	2490.75	2120.03	2375.35
ENSRNOG00000003834	2718.61	1940.82	2139.6	2193.28	2035.5	1913.37	1986.05	2756.38	2326.46	2419.44	2640.2	2549.33
ENSRNOG00000003835	473.68	398.055	433.491	466.235	448.334	436.184	513.24	556.358	528.07	583.373	527.013	570.876
ENSRNOG00000003836	0	0	0	0	0	0	0	0	0	0	0	0
ENSRNOG00000003840	275.099	74.2804	170.891	86.3661	149.146	148.748	180.676	222.975	105.471	111.988	171.552	172.5
ENSRNOG00000003841	366.164	263.647	331.919	331.591	292.713	262.387	392.795	414.963	372.588	383.485	434.674	437.63
ENSRNOG00000003844	1252.52	994.438	1047.03	1153.83	927.647	919.73	912.024	1198.9	996.093	1111.9	1175.39	1195.36
ENSRNOG00000003845	5.43601	6.52118	5.41309	5.59676	9.58494	10.1112	7.71081	8.77997	7.01759	6.42199	5.17936	10.2567
ENSRNOG00000003846	6866.84	5382.85	6388.93	6619.17	6228.96	5880.24	6872.88	7538.55	6298.75	6893.01	6814.32	7064.55
ENSRNOG00000003848	146.932	101.992	131.687	132.61	121.032	126.866	168.352	161.653	138.933	173.684	190.487	181.736
ENSRNOG00000003849	1863.01	1554.04	1752.1	1971.2	1659.9	1466.05	1629.42	1952.9	1785.1	2033.91	1657.36	1818.48
ENSRNOG00000003853	11585.5	8301.19	8271.67	8388.52	7683.74	7737.29	8261.45	11178.4	7741.41	8735.15	9164.8	9543.92
ENSRNOG00000003855	1637.06	1262.31	1465.7	1562.41	1418.11	1336.49	1434.91	1673.01	1374.01	1528.63	1421.89	1577.2
ENSRNOG00000003858	10346.9	8851.83	8908.31	9480.85	7395.25	6790.2	6232.02	9021.2	8094.55	8775.28	8458.75	8948.92
ENSRNOG00000003860	0	0	0	0	0	0	0	0	0	0	0	0
ENSRNOG00000003861	222.597	195.234	209.09	207.256	168.268	167.027	205.808	227.392	212.029	225.693	235.898	231.802
ENSRNOG00000003863	2700.67	2075.95	2626.19	2794.54	2759.32	2492.62	2708.84	2763.95	2746.39	2690.64	2545.92	2763.43
ENSRNOG00000003864	1723.06	1399.21	1658.1	1835.15	1709.59	1607.35	1725.48	1788.58	1742.42	1808.25	1636.94	1781.65
ENSRNOG00000003865	1.23608	0	1.23341	2.54972	1.22778	0	0	1.27576	0	0	2.6563	3.93846
ENSRNOG00000003866	138.14	103.507	68.8915	103.896	98.9399	98.3985	97.6207	108.64	117.259	133.714	117.956	155.101
ENSRNOG00000003869	949.639	804.999	1006.11	1016.96	884.983	862.786	1134.32	929.961	996.683	1067.96	959.746	1120.7
ENSRNOG00000003870	38.2846	25.5517	32.7782	18.3106	42.0844	36.494	34.933	62.0713	34.7223	50.7929	42.6292	60.7972
ENSRNOG00000003872	80.5569	67.3673	61.1398	51.3936	73.1395	68.6991	91.1287	99.3341	80.8889	109.181	114.911	130.047
ENSRNOG00000003873	1246.39	1026.8	1132.09	1258.01	997.297	1015.56	1345.56	1490.87	1362.49	1535.83	1487.69	1477.22
ENSRNOG00000003875	560.482	420.205	476.729	509.42	440.406	431.893	493.653	545.819	455.209	536.722	575.459	549.936
ENSRNOG00000003878	263.796	227.72	259.495	300.502	235.322	206.944	273.54	311.633	286.866	324.642	272.995	292.519
ENSRNOG00000003879	2212.04	1765.38	2027.7	2297.27	2000.71	1849.05	2153.67	2371.36	2159.34	2286.68	2166.1	2317.61
ENSRNOG00000003880	44.9573	47.7015	40.4514	51.5298	39.5663	37.8697	24.6887	34.3725	47.4911	45.4861	27.9937	35.4058
ENSRNOG00000003881	3673.97	3022.34	3214.94	3426.27	3039.67	2938.38	3016.02	3526.3	2942.2	3386.22	2979.2	3061.01
ENSRNOG00000003882	142.797	104.424	135.369	125.904	115.559	107.937	166.241	197.354	163.656	195.733	188.145	185.284
ENSRNOG00000003883	0	0	0	0	0	0	0	0	7.50594	0	0	0
ENSRNOG00000003884	0	0	0	0	0	0	0	0	0	0	0	0
ENSRNOG00000003888	22.3437	23.2689	10.4948	6.77929	3.91725	2.59873	5.59747	17.6392	18.0606	15.3692	5.65064	4.18815
ENSRNOG00000003889	354.46	307.12	299.326	303.323	259.324	274.74	295.26	357.797	325.973	340.389	332.151	344.174
ENSRNOG00000003890	5227.9	4017.71	3902.21	3935.45	3634.13	3686.78	3894.53	5329.07	3779.51	4136.35	4545.5	4560.38
ENSRNOG00000003893	71.7198	72.7003	68.5539	69.6996	72.2659	66.7718	67.7514	86.874	78.0428	86.0169	92.8545	80.3109
ENSRNOG00000003895	19.1072	17.3552	23.4839	25.7868	23.3715	23.2687	12.5211	24.2891	7.76921	9.37431	15.8068	18.7372
ENSRNOG00000003897	37.0023	8.61547	17.0122	29.2216	35.4466	27.6472	50.9225	35.1994	30.2037	43.971	57.939	41.1668
ENSRNOG00000003899	3.20125	5.08056	1.43179	6.77424	2.52231	2.59677	1.52693	6.50698	1.51591	7.14404	2.95354	3.04661
ENSRNOG00000003901	3999.42	3282.13	3555.81	3587.7	3520.77	3255.64	3734.76	4480.33	3212.36	3585.89	3380.3	3636.03
ENSRNOG00000003902	0	0	0	0	0	0	0	0	0	0	0	0
ENSRNOG00000003905	15974.2	11469.5	14323.2	14874.4	13770.9	12521.1	14710.5	15636.4	12869	14904.8	15432.4	15725.8
ENSRNOG00000003908	90.7692	82.831	73.1802	70.3065	87.8227	60.814	94.4802	71.0301	73.1783	96.001	80.1876	93.5177
ENSRNOG00000003915	470.86	345.442	473.474	476.832	483.433	399.954	412.964	454.482	424.062	414.12	362.826	395.143
ENSRNOG00000003917	965.254	797.458	779.603	881.777	785.262	711.063	995.014	1090.3	925.228	1076.35	1065.41	1050.38
ENSRNOG00000003918	646.5	511.148	640.588	701.255	582.135	554.28	575.119	740.097	634.275	623.423	582.108	681.854
ENSRNOG00000003919	384.218	361.571	350.647	349.144	311.676	305.667	353.879	483.904	391.545	435.453	400.753	429.032
ENSRNOG00000003923	1896.93	1537.41	1687.9	1511.74	1532.38	1437.71	1542.02	1946.75	1649.58	1596.55	1800.16	1740.98
ENSRNOG00000003924	94.2564	82.4322	94.4608	89.5787	86.294	91.0432	88.7048	109.543	72.7526	88.0115	91.3174	87.8529
ENSRNOG00000003925	28.6306	20.7953	21.0366	27.3171	23.7108	20.847	14.185	23.5773	24.0423	23.2931	30.0971	40.3692
ENSRNOG00000003927	66.9664	50.5733	46.1258	40.6105	58.9412	44.0152	51.2868	68.6319	23.0104	38.789	46.5935	54.0622
ENSRNOG00000003928	2361.46	1818.49	2207	2262.01	2008.12	1965.24	1831.85	2769.17	2067.18	1998.93	2209.36	2438.45
ENSRNOG00000003929	348.003	185.761	287.461	247.366	284.886	273.294	513.146	538.449	346.672	410.107	482.91	488.688
ENSRNOG00000003931	195.356	151.453	171.866	209.362	148.737	203.4	147.407	200.444	200.493	241.912	182.309	186.928
ENSRNOG00000003936	368.619	345.797	323.184	379.084	317.858	310.012	356.479	411.651	365	383.867	364.934	377.029
ENSRNOG00000003942	1107.16	857.453	883.695	970.379	865.195	827.053	767.026	1078.68	851.755	914.998	893.157	955.506
ENSRNOG00000003946	379.737	297.998	373.901	355.327	353.357	326.517	341.988	402.53	374.289	389.147	380.63	410.03
ENSRNOG00000003947	47.6476	35.7143	41.0599	55.572	46.322	55.793	49.2616	50.2864	59.2853	65.1866	68.2352	64.7201
ENSRNOG00000003948	1041.78	854.243	1097.83	1087.1	1118.32	1151.74	1164.13	1221.83	1207.09	1253.65	1189	1380.64
ENSRNOG00000003949	107.342	69.071	103.61	92.8321	80.1812	74.4333	130.07	151.83	115.586	125.794	133.897	133.608
ENSRNOG00000003950	9.01596	6.08317	8.41572	7.54123	5.58834	4.99294	5.99451	5.80393	2.38063	8.98714	9.05868	8.97043
ENSRNOG00000003951	4795.56	3983.95	4278.45	4502.14	4386.56	3904.59	4595.01	5235.91	4252.64	4602.9	4313	4704.25
ENSRNOG00000003952	11.1118	11.7343	5.95182	10.8441	8.75378	5.3214	3.03001	3.22529	4.21169	9.99771	16.4713	20.2528
ENSRNOG00000003953	1706.27	1323.28	1554.14	1658.12	1443.31	1313.92	1471.51	1732.57	1507.63	1722.75	1638.4	1751.64
ENSRNOG00000003954	10.0743	8.3383	12.3563	8.99017	13.236	9.66822	14.1867	11.2525	8.96287	6.43942	10.4127	14.1531
ENSRNOG00000003955	467.969	355.587	348.576	374.08	378.187	303.374	336.459	380.488	348.286	366.232	348.761	378.902
ENSRNOG00000003956	50.5673	32.9272	52.3122	27.1047	43.474	38.3781	51.7232	59.859	48.5488	45.2406	68.4356	54.5406
ENSRNOG00000003958	1430.32	1412.04	1490.33	1535.54	1422.1	1343.9	1522.22	1892.55	1681.93	1808.75	1481.7	1565.99
ENSRNOG00000003959	3.458	6.81049	0	0	0	0	9.20853	1.78723	3.65676	9.18902	5.58393	3.6747
ENSRNOG00000003960	0	0	0	1.63738	0	1.57033	0	0	1.67695	0	0	1.68515
ENSRNOG00000003964	500.835	444.699	477.704	509.84	430.515	451.532	480.31	626.218	481.04	427.746	443.026	495.406
ENSRNOG00000003965	0	0	0	0	0	0	0	0	0	0	0	0
ENSRNOG00000003967	3506.93	3271.84	3208.59	3437.74	2891.53	2874.64	2841.82	3861.96	3326.27	3411.17	3105.43	3462.39
ENSRNOG00000003969	46.1327	34.3124	45.9525	44.63	33.978	36.4995	61.7264	57.619	26.5808	52.8249	59.9599	67.5152
ENSRNOG00000003970	2204.22	1607.68	1955.34	2015.31	1910.72	1862.35	2228.83	2313.69	1977.47	2161.34	2176.22	2327.81
ENSRNOG00000003972	11.7036	15.8351	14.8594	13.2058	17.6036	16.6727	17.1698	22.4348	24.2919	27.0343	20.3157	30.946
ENSRNOG00000003973	1556.17	1204.65	1437.77	1499.2	1543.86	1317.99	1512.14	1833.18	1523.66	1648.01	1370.78	1531.46
ENSRNOG00000003975	17165.9	15868.5	16325.9	20010.5	16935.8	15231.7	16515.5	17523.3	16344.9	17773.2	15824.8	17807
ENSRNOG00000003979	250.844	183.037	194.58	205.784	177.453	158.97	197.974	243.349	203.158	229.689	222.334	224.99
ENSRNOG00000003980	1793.33	1360.88	1477.77	1522.62	1477.58	1433	1515.41	2016.13	1531.47	1747.68	1555.48	1724.84
ENSRNOG00000003981	287.668	211.698	239.695	237.429	261.464	231.964	227.6	257.245	204.468	255.604	243.689	250.337
ENSRNOG00000003985	738.029	594.881	629.585	745.844	666.89	591.721	560.294	736.837	635.732	678.548	624.857	719.139
ENSRNOG00000003988	2508.85	1993.79	2174.14	2225.16	2075.6	2007.88	2231.09	2551.86	2292.14	2366.42	2266.67	2490.54
ENSRNOG00000003990	7624.77	6690.45	7881.69	8596	7209.26	6736.66	7233.51	7872.83	7681.75	8415.08	7402.28	7777.96
ENSRNOG00000003991	0	0	0	0	1.03755	0.980916	0.742162	1.07741	0	0	0.373615	1.11062
ENSRNOG00000003992	16.932	17.6812	16.8584	19.2053	20.4019	14.4072	27.8593	19.2156	24.856	23.0046	23.4185	25.7563
ENSRNOG00000003997	57.9858	47.0189	43.5436	44.8473	31.4735	35.1385	39.0564	41.2624	25.8705	23.364	33.2149	28.6353
ENSRNOG00000003998	193.103	148.898	147.61	175.84	172.784	148.251	191.453	154.012	228.294	280.948	208.159	232.268
ENSRNOG00000003999	1092.5	803.149	965.855	1076.19	910.416	821.655	988.636	1071.75	1033.69	1091.57	1060.6	1115.83
ENSRNOG00000004000	196.205	160.909	185.425	219.957	177.585	152.296	164.03	215.07	166.625	170.392	110.322	192.642
ENSRNOG00000004001	314.347	286.116	214.185	228.532	243.628	272.619	227.102	329.663	222.392	234.431	282.796	295.456
ENSRNOG00000004003	99.4322	96.9407	89.4121	72.5311	79.4798	93.8792	97.7102	101.742	84.6096	97.6426	106.615	93.0847
ENSRNOG00000004004	93.8814	90.0135	113.635	102.356	105.464	105.149	122.672	133.495	118.507	135.008	124.065	132.988
ENSRNOG00000004006	569.911	538.217	457.132	440.588	414.645	400.884	357.032	551.13	452.546	435.188	426.627	454.136
ENSRNOG00000004009	3.77114	1.23391	1.87779	1.94147	1.87027	2.47606	6.0181	3.88581	2.65552	2.67309	1.34754	1.33419
ENSRNOG00000004011	55.874	44.286	43.8592	32.629	34.6301	35.9728	49.7216	62.5296	40.9475	50.2689	62.7538	45.6124
ENSRNOG00000004013	299.256	175.222	273.529	283.712	257.962	243.995	280.253	285.869	258.896	290.505	319.622	325.549
ENSRNOG00000004014	1222.56	944.609	1132.87	1314.34	1199.93	1080.89	1267.67	1247.04	1145.54	1286.9	1135.8	1239.4
ENSRNOG00000004016	487.578	419.222	416.01	440.5	417.452	390.154	347.469	531.122	430.09	444.226	490.056	494.474
ENSRNOG00000004018	12.5949	6.1796	7.31416	8.50827	7.28556	3.09929	3.10541	7.02594	4.98824	7.25386	14.0585	13.3661
ENSRNOG00000004019	341.912	214.253	283.719	275.556	257.747	223.371	291.1	283.949	245.071	219.086	344.602	375.766
ENSRNOG00000004022	57.0737	28.0463	36.8909	35.9547	55.6174	48.1764	37.1242	65.4155	34.6233	58.4288	43.1249	60.6046
ENSRNOG00000004026	7589.09	7761.78	7531.74	9015.01	6506.06	6015.55	8410.91	8856.95	9819.15	10675	9503.28	9552.18
ENSRNOG00000004027	1313.3	1047.31	627.336	563.167	659.874	599.961	623.804	766.823	1256.93	1211.5	1269.24	1406.43
ENSRNOG00000004029	89.5633	72.8383	95.3064	113.748	93.2927	86.8992	116.953	133.721	82.0725	103.192	105.006	116.956
ENSRNOG00000004030	13.4805	2.09568	3.24818	6.76477	3.65623	3.55788	3.61367	5.03352	2.78461	1.29351	2.67487	2.53916
ENSRNOG00000004032	1007.78	852.162	1194.93	1298.8	1082.21	1032.62	1148.77	1103.13	1221.04	1401.35	1263.19	1394.1
ENSRNOG00000004033	325.168	259.017	281.251	265.831	281.643	326.523	306.973	369.218	316.877	326.035	372.654	386.106
ENSRNOG00000004035	609.42	478.608	532.344	546.552	504.225	470.237	535.431	652.382	564.953	604.337	571.816	616.148
ENSRNOG00000004036	1230.03	1008.55	1025.64	1113.38	979.974	923.075	1059.89	1410.05	1201.91	1264.45	1210.69	1313.55
[truncated: 21,979 more rows]
