# Supplementary material for: Housing environment bilaterally alters transcriptomic profile in the rat hippocampal CA1 region
Source: PLoS One. 2025 Dec 4;20(12):e0338190. doi: 10.1371/journal.pone.0338190 (PMC12677517; doi:10.1371/journal.pone.0338190)
Supplement: S2 Data — (XLSX) [file pone.0338190.s012.xlsx]

## Sheet: edgeR_ISO-LR
Ensembl_gene_ID	logFC	logCPM	F	PValue	FDR
ENSRNOG00000047276	7.77021	-0.784394	83.7755	4.80816e-06	0.0697616
ENSRNOG00000010593	-0.751119	2.97454	41.8535	3.62684e-05	0.192012
ENSRNOG00000063221	1.70012	0.419582	41.136	3.97021e-05	0.192012
ENSRNOG00000065301	-0.628624	1.88472	21.6747	0.000609339	0.999759
ENSRNOG00000000926	1.12003	0.554922	20.9632	0.000694133	0.999759
ENSRNOG00000031381	-0.747092	1.3195	18.507	0.00111355	0.999759
ENSRNOG00000063081	-1.16514	1.1945	15.9913	0.00189054	0.999759
ENSRNOG00000029042	0.432652	4.4347	15.5958	0.00206346	0.999759
ENSRNOG00000038106	0.456998	2.87011	15.2845	0.00221334	0.999759
ENSRNOG00000007404	0.421012	2.46871	13.9165	0.00304494	0.999759
ENSRNOG00000000463	-0.222603	6.38244	13.0245	0.0037873	0.999759
ENSRNOG00000064820	1.00725	0.161947	12.379	0.00446073	0.999759
ENSRNOG00000004360	0.34383	2.89644	11.9579	0.0049741	0.999759
ENSRNOG00000020093	-1.21367	2.07527	12.4028	0.00506878	0.999759
ENSRNOG00000018286	0.619057	1.05515	11.6006	0.00546679	0.999759
ENSRNOG00000007657	-0.333255	3.54077	11.5926	0.00547811	0.999759
ENSRNOG00000002244	-0.208268	6.21313	11.5177	0.00558875	0.999759
ENSRNOG00000065120	0.876108	0.0200123	11.3653	0.0058238	0.999759
ENSRNOG00000023721	0.874698	0.19355	11.2437	0.00601859	0.999759
ENSRNOG00000025589	0.545357	6.28056	11.1718	0.00613541	0.999759
ENSRNOG00000069157	0.412475	2.1478	11.0579	0.00632911	0.999759
ENSRNOG00000010325	1.2732	-0.964269	11.0529	0.00635977	0.999759
ENSRNOG00000031041	0.447824	1.90993	10.8596	0.00668369	0.999759
ENSRNOG00000066609	-1.74322	-0.974515	10.6376	0.00713288	0.999759
ENSRNOG00000013720	-0.360056	2.64884	10.033	0.00843954	0.999759
ENSRNOG00000031244	1.01908	0.484825	9.70328	0.00928983	0.999759
ENSRNOG00000007943	0.281099	4.34451	9.57987	0.00963242	0.999759
ENSRNOG00000016037	-0.459743	1.72274	9.41369	0.0101193	0.999759
ENSRNOG00000045560	-0.480582	1.30862	9.40079	0.0101584	0.999759
ENSRNOG00000019338	-1.22811	-1.04775	9.40376	0.0101697	0.999759
ENSRNOG00000051180	0.346852	5.23846	9.28485	0.0105167	0.999759
ENSRNOG00000003401	0.367827	4.08397	9.26337	0.0105848	0.999759
ENSRNOG00000013579	-0.33703	4.39992	9.21794	0.0107305	0.999759
ENSRNOG00000006244	0.311125	3.68617	8.94955	0.0116412	0.999759
ENSRNOG00000063301	-0.328517	3.27684	8.90326	0.0118074	0.999759
ENSRNOG00000030476	0.585647	2.0707	8.72359	0.0124796	0.999759
ENSRNOG00000023065	0.18426	5.83924	8.66513	0.012708	0.999759
ENSRNOG00000045905	0.554325	1.21449	8.64832	0.0127749	0.999759
ENSRNOG00000028690	1.80463	-0.650492	8.61331	0.0129461	0.999759
ENSRNOG00000011292	-0.567518	2.07941	8.54069	0.013211	0.999759
ENSRNOG00000003736	-0.220797	4.28832	8.53606	0.0132301	0.999759
ENSRNOG00000009563	0.340398	2.33378	8.53263	0.0132444	0.999759
ENSRNOG00000023213	-0.47736	1.30759	8.4957	0.0133988	0.999759
ENSRNOG00000027295	-0.248076	3.62109	8.49488	0.013402	0.999759
ENSRNOG00000031315	0.198461	5.07864	8.44815	0.0136003	0.999759
ENSRNOG00000062272	0.177042	6.11205	8.44399	0.0136181	0.999759
ENSRNOG00000020525	-0.228323	4.41409	8.29566	0.014272	0.999759
ENSRNOG00000002960	0.203307	4.51754	8.27246	0.0143777	0.999759
ENSRNOG00000025645	0.713369	0.178937	8.26636	0.0144073	0.999759
ENSRNOG00000063563	0.394634	2.94593	8.24539	0.0145021	0.999759
ENSRNOG00000004022	0.553209	0.737929	8.22161	0.014613	0.999759
ENSRNOG00000015210	0.485674	1.74765	8.20905	0.0146713	0.999759
ENSRNOG00000030520	0.217806	5.27154	8.19028	0.0147593	0.999759
ENSRNOG00000001143	-0.205075	4.95232	8.05785	0.0154	0.999759
ENSRNOG00000033152	0.184603	6.89303	7.92658	0.0160679	0.999759
ENSRNOG00000031889	-0.509251	0.961124	7.82783	0.0165934	0.999759
ENSRNOG00000018773	0.283127	2.85649	7.78855	0.0168076	0.999759
ENSRNOG00000018334	-0.273721	3.01668	7.78506	0.0168268	0.999759
ENSRNOG00000020487	0.196915	5.38161	7.68959	0.0173628	0.999759
ENSRNOG00000025388	0.205642	4.41222	7.65108	0.0175848	0.999759
ENSRNOG00000003409	-0.994733	-0.978335	7.56225	0.0181319	0.999759
ENSRNOG00000020636	0.229311	3.59758	7.512	0.018415	0.999759
ENSRNOG00000003455	-0.238086	3.58353	7.49571	0.0185152	0.999759
ENSRNOG00000006966	-0.18879	5.09245	7.36862	0.0193201	0.999759
ENSRNOG00000039265	0.298964	2.51927	7.36673	0.0193324	0.999759
ENSRNOG00000021345	0.729489	0.424574	7.36051	0.0193743	0.999759
ENSRNOG00000012314	0.281752	3.69774	7.32404	0.0196123	0.999759
ENSRNOG00000022610	1.06748	-1.08636	7.29473	0.0198455	0.999759
ENSRNOG00000020296	0.319244	6.53006	7.27827	0.0199176	0.999759
ENSRNOG00000020991	0.693789	0.0776611	7.26831	0.0199871	0.999759
ENSRNOG00000040045	0.266126	2.97946	7.18718	0.0205426	0.999759
ENSRNOG00000049099	0.755772	1.06241	7.12468	0.0209854	0.999759
ENSRNOG00000016275	-0.610484	1.85623	7.11971	0.0210206	0.999759
ENSRNOG00000019751	0.426742	1.458	7.06185	0.0214411	0.999759
ENSRNOG00000066573	-0.278665	3.10868	7.04929	0.0215334	0.999759
ENSRNOG00000021469	0.445428	1.50238	7.02571	0.0217087	0.999759
ENSRNOG00000064046	-0.352301	3.81778	6.97887	0.0220613	0.999759
ENSRNOG00000016420	0.668853	0.0104771	6.97471	0.0220963	0.999759
ENSRNOG00000031097	-0.904838	-0.615548	6.93497	0.0224082	0.999759
ENSRNOG00000066565	0.312325	2.55174	6.91105	0.0225845	0.999759
ENSRNOG00000028939	0.671787	1.12655	6.91005	0.0225926	0.999759
ENSRNOG00000015948	-0.558558	0.419739	6.90702	0.0226169	0.999759
ENSRNOG00000063153	0.774012	-0.141137	6.8895	0.0227575	0.999759
ENSRNOG00000070264	-1.0545	-1.05338	6.88078	0.0228727	0.999759
ENSRNOG00000021063	-0.27739	2.92881	6.86036	0.0229851	0.999759
ENSRNOG00000037632	1.0604	-1.1051	6.86172	0.022996	0.999759
ENSRNOG00000017206	-0.160358	6.45514	6.85799	0.0230039	0.999759
ENSRNOG00000000474	-0.218587	4.20544	6.82622	0.0232596	0.999759
ENSRNOG00000026649	-0.203557	3.88778	6.82006	0.0233096	0.999759
ENSRNOG00000029078	-0.233237	3.81337	6.76268	0.0237812	0.999759
ENSRNOG00000069555	-0.801539	-0.015812	6.73043	0.0240546	0.999759
ENSRNOG00000013229	0.349118	1.91762	6.65107	0.0247316	0.999759
ENSRNOG00000028449	0.215911	8.05026	6.57978	0.0253623	0.999759
ENSRNOG00000042630	-0.80662	-0.505097	6.56759	0.0254781	0.999759
ENSRNOG00000002563	0.251475	5.01411	6.53681	0.0257517	0.999759
ENSRNOG00000012363	-0.32194	2.12965	6.4854	0.0262271	0.999759
ENSRNOG00000018774	0.206251	7.70113	6.45625	0.0265012	0.999759
ENSRNOG00000003039	-0.352577	2.62873	6.45535	0.0265098	0.999759
ENSRNOG00000042182	0.756512	-0.435921	6.42618	0.0267947	0.999759
ENSRNOG00000019007	0.156993	7.20117	6.39312	0.0271068	0.999759
ENSRNOG00000048861	0.595029	0.377678	6.38616	0.0271759	0.999759
ENSRNOG00000037204	0.220427	3.63898	6.34109	0.0276184	0.999759
ENSRNOG00000024711	-0.191305	4.23675	6.33219	0.027707	0.999759
ENSRNOG00000062890	-0.377421	1.82154	6.32167	0.0278124	0.999759
ENSRNOG00000014343	0.191343	5.12778	6.32074	0.0278216	0.999759
ENSRNOG00000069516	0.181813	4.33898	6.27711	0.0282633	0.999759
ENSRNOG00000012985	0.157371	6.02377	6.26903	0.0283461	0.999759
ENSRNOG00000001478	-0.213489	3.58338	6.2459	0.0285845	0.999759
ENSRNOG00000019922	0.174187	4.74753	6.23982	0.0286475	0.999759
ENSRNOG00000047089	0.217227	3.7187	6.21504	0.0289063	0.999759
ENSRNOG00000065739	0.168618	6.04553	6.2078	0.0289824	0.999759
ENSRNOG00000011164	0.177074	5.37247	6.20713	0.0289896	0.999759
ENSRNOG00000012185	0.170532	4.68057	6.18191	0.0292566	0.999759
ENSRNOG00000047098	0.204935	7.09508	6.14859	0.0296141	0.999759
ENSRNOG00000008054	-0.832179	-0.505521	6.14226	0.0296966	0.999759
ENSRNOG00000011809	0.418915	1.35513	6.13791	0.0297301	0.999759
ENSRNOG00000066636	0.798788	0.08719	6.12005	0.0299335	0.999759
ENSRNOG00000019716	-0.526977	0.458031	6.11042	0.0300313	0.999759
ENSRNOG00000013631	0.302853	2.22956	6.10423	0.0300983	0.999759
ENSRNOG00000025287	0.623364	0.0692209	6.04379	0.0307785	0.999759
ENSRNOG00000050408	0.343799	1.8769	6.03617	0.0308596	0.999759
ENSRNOG00000007426	-0.329719	1.92644	6.02472	0.0309898	0.999759
ENSRNOG00000008101	0.299252	2.40464	6.0187	0.0310586	0.999759
ENSRNOG00000021272	-0.373097	1.4579	6.01506	0.0311004	0.999759
ENSRNOG00000027797	0.195455	4.33439	6.00705	0.0311921	0.999759
ENSRNOG00000067965	-0.547174	0.283244	6.0038	0.0312366	0.999759
ENSRNOG00000008428	-0.503033	0.879944	5.99392	0.0313441	0.999759
ENSRNOG00000014350	0.556663	0.611452	5.96403	0.0317038	0.999759
ENSRNOG00000010452	-0.175291	6.19096	5.94562	0.0319081	0.999759
ENSRNOG00000009892	-0.339141	1.99663	5.93132	0.0320778	0.999759
ENSRNOG00000048553	0.39119	1.6797	5.91093	0.0323214	0.999759
ENSRNOG00000010701	-0.846284	-0.848946	5.90988	0.0323538	0.999759
ENSRNOG00000026085	0.264825	2.78046	5.89239	0.0325447	0.999759
ENSRNOG00000021123	0.191903	4.25254	5.87256	0.0327855	0.999759
ENSRNOG00000068254	-0.316729	2.03202	5.87088	0.0328061	0.999759
ENSRNOG00000021158	0.244346	2.82439	5.85126	0.0330467	0.999759
ENSRNOG00000043128	-0.159251	5.59201	5.84171	0.0331646	0.999759
ENSRNOG00000017712	0.908299	-0.80564	5.8416	0.0331947	0.999759
ENSRNOG00000018700	-0.169132	9.30907	5.83277	0.0332754	0.999759
ENSRNOG00000060248	0.206392	4.66478	5.82017	0.0334324	0.999759
ENSRNOG00000001820	0.263329	3.49907	5.81489	0.0334985	0.999759
ENSRNOG00000042213	-0.233644	3.20343	5.80247	0.0336544	0.999759
ENSRNOG00000001653	0.339894	1.98736	5.79317	0.033772	0.999759
ENSRNOG00000018593	0.227332	5.33468	5.77264	0.0340326	0.999759
ENSRNOG00000008595	-0.413471	1.20129	5.75937	0.0342028	0.999759
ENSRNOG00000056537	-1.03234	-1.27969	5.76038	0.0342449	0.999759
ENSRNOG00000013252	-0.209114	3.37202	5.75541	0.0342534	0.999759
ENSRNOG00000011502	-0.327596	2.26229	5.75327	0.034281	0.999759
ENSRNOG00000063992	-0.208878	4.32696	5.74518	0.0343852	0.999759
ENSRNOG00000063547	0.423792	0.984323	5.73263	0.0345484	0.999759
ENSRNOG00000055562	-0.177768	5.20824	5.72325	0.0346701	0.999759
ENSRNOG00000020918	-0.2011	3.8647	5.72117	0.0346971	0.999759
ENSRNOG00000013660	0.158964	4.86822	5.71365	0.0347956	0.999759
ENSRNOG00000007114	0.167615	6.29026	5.71118	0.034828	0.999759
ENSRNOG00000016687	-0.434798	1.24587	5.69362	0.0350596	0.999759
ENSRNOG00000018089	0.177354	4.2331	5.67894	0.0352541	0.999759
ENSRNOG00000061317	-0.940499	-1.08175	5.66716	0.0354615	0.999759
ENSRNOG00000015215	0.228348	5.38222	5.6588	0.0355235	0.999759
ENSRNOG00000065921	-0.738361	-0.573031	5.64971	0.0356534	0.999759
ENSRNOG00000048118	-0.25733	3.71747	5.63389	0.03586	0.999759
ENSRNOG00000012564	0.208385	4.16196	5.62573	0.0359711	0.999759
ENSRNOG00000019940	0.163868	5.61751	5.62391	0.035996	0.999759
ENSRNOG00000032656	-0.161167	4.85167	5.62269	0.0360126	0.999759
ENSRNOG00000068182	0.419741	3.20238	5.61695	0.0360912	0.999759
ENSRNOG00000053172	0.162699	4.90546	5.61075	0.0361761	0.999759
ENSRNOG00000003127	0.221448	3.72059	5.60485	0.0362572	0.999759
ENSRNOG00000046803	-0.978449	-0.579905	5.59591	0.0364063	0.999759
ENSRNOG00000018413	-0.187473	3.81111	5.58816	0.036488	0.999759
ENSRNOG00000067048	-0.263569	2.60276	5.55409	0.0369645	0.999759
ENSRNOG00000002682	-0.223464	3.34941	5.54909	0.0370349	0.999759
ENSRNOG00000005633	0.325668	1.87613	5.54545	0.0370864	0.999759
ENSRNOG00000019461	-0.238995	2.84231	5.5327	0.0372672	0.999759
ENSRNOG00000007053	0.254915	3.07505	5.52917	0.0373175	0.999759
ENSRNOG00000050410	0.15449	5.14391	5.52891	0.0373212	0.999759
ENSRNOG00000066106	0.167754	4.93465	5.5271	0.037347	0.999759
ENSRNOG00000037402	0.159384	5.84719	5.49566	0.0377988	0.999759
ENSRNOG00000057889	-0.800726	-0.871006	5.4938	0.037854	0.999759
ENSRNOG00000018066	0.15998	4.69499	5.47531	0.0380947	0.999759
ENSRNOG00000001347	-0.247412	2.68777	5.45589	0.0383798	0.999759
ENSRNOG00000015858	-0.365316	2.12218	5.45551	0.0383854	0.999759
ENSRNOG00000006913	0.291482	2.52481	5.44843	0.03849	0.999759
ENSRNOG00000011713	0.243871	2.78813	5.42763	0.0387992	0.999759
ENSRNOG00000022767	-0.182568	4.7915	5.37624	0.0395757	0.999759
ENSRNOG00000020321	-0.210146	3.26529	5.36704	0.0397167	0.999759
ENSRNOG00000040040	0.258621	3.21623	5.358	0.039856	0.999759
ENSRNOG00000063660	0.226497	4.22303	5.34726	0.040022	0.999759
ENSRNOG00000068856	0.801703	-0.801663	5.34337	0.0401046	0.999759
ENSRNOG00000065876	0.96052	-0.956619	5.33547	0.0402431	0.999759
ENSRNOG00000037310	0.465644	0.615226	5.32422	0.0403821	0.999759
ENSRNOG00000063847	-0.6511	-0.392885	5.31125	0.0405898	0.999759
ENSRNOG00000007578	-0.205199	3.34655	5.30627	0.0406635	0.999759
ENSRNOG00000064007	0.969328	-0.979961	5.29279	0.0409145	0.999759
ENSRNOG00000046000	-0.173086	4.45066	5.28111	0.0410634	0.999759
ENSRNOG00000065095	0.19152	6.43959	5.28026	0.0410769	0.999759
ENSRNOG00000020847	0.199581	3.41086	5.27986	0.0410834	0.999759
ENSRNOG00000007743	0.348091	1.63975	5.25331	0.0415108	0.999759
ENSRNOG00000048723	-0.237551	2.75299	5.24745	0.0416057	0.999759
ENSRNOG00000001519	-0.34111	1.66317	5.23654	0.0417835	0.999759
ENSRNOG00000050509	-0.453972	1.49746	5.22764	0.0419293	0.999759
ENSRNOG00000022567	-0.286553	2.10106	5.21866	0.0420765	0.999759
ENSRNOG00000070288	0.522488	0.252098	5.21762	0.0420962	0.999759
ENSRNOG00000043225	-0.187339	4.43084	5.21645	0.0421128	0.999759
ENSRNOG00000001861	0.16558	4.55642	5.21467	0.0421422	0.999759
ENSRNOG00000058163	0.269279	3.25794	5.21033	0.042214	0.999759
ENSRNOG00000030345	0.72336	1.12272	5.19097	0.0425361	0.999759
ENSRNOG00000047393	0.783809	-0.689456	5.19268	0.0425559	0.999759
ENSRNOG00000071218	-0.188112	4.22936	5.17804	0.0427516	0.999759
ENSRNOG00000003870	0.502388	0.323465	5.16499	0.0429729	0.999759
ENSRNOG00000008047	0.356672	1.66588	5.15902	0.0430724	0.999759
ENSRNOG00000025815	-0.150316	4.96941	5.1359	0.0434657	0.999759
ENSRNOG00000014075	0.231798	2.95314	5.13162	0.0435392	0.999759
ENSRNOG00000011863	0.354484	1.60072	5.12678	0.0436225	0.999759
ENSRNOG00000070982	0.403949	1.14988	5.12676	0.0436232	0.999759
ENSRNOG00000016516	-0.196793	11.7349	5.1102	0.0439084	0.999759
ENSRNOG00000015297	-0.707148	-0.612772	5.10364	0.044037	0.999759
ENSRNOG00000070737	-0.711028	-0.508106	5.09849	0.0441194	0.999759
ENSRNOG00000021206	0.162715	5.21031	5.08356	0.044373	0.999759
ENSRNOG00000038012	0.185046	4.11355	5.08086	0.0444205	0.999759
ENSRNOG00000016932	-0.174548	3.97186	5.07565	0.044512	0.999759
ENSRNOG00000020979	0.151855	6.86253	5.06752	0.0446555	0.999759
ENSRNOG00000012051	-0.669149	-0.517461	5.06776	0.044658	0.999759
ENSRNOG00000015357	0.294847	2.11334	5.06347	0.0447274	0.999759
ENSRNOG00000029339	0.147252	5.41553	5.03936	0.0451569	0.999759
ENSRNOG00000012685	0.153857	4.79718	5.01717	0.0455566	0.999759
ENSRNOG00000042825	-1.02439	-1.34423	5.01625	0.0456156	0.999759
ENSRNOG00000046261	0.57897	0.0107185	5.00834	0.0457203	0.999759
ENSRNOG00000009792	0.367073	1.2776	5.00245	0.0458248	0.999759
ENSRNOG00000033527	-0.671321	-0.542419	5.00046	0.0458685	0.999759
ENSRNOG00000020014	-0.159727	5.04249	4.97475	0.046333	0.999759
ENSRNOG00000031421	0.194457	4.47963	4.97244	0.0463756	0.999759
ENSRNOG00000007300	-0.405428	0.993137	4.95978	0.0466114	0.999759
ENSRNOG00000012109	0.222026	2.8749	4.95117	0.0467714	0.999759
ENSRNOG00000027791	0.159361	7.03981	4.94718	0.046846	0.999759
ENSRNOG00000066637	0.138354	6.5915	4.94508	0.0468854	0.999759
ENSRNOG00000003772	0.205908	3.1498	4.92285	0.0473044	0.999759
ENSRNOG00000016225	-0.24359	3.11679	4.92	0.0473586	0.999759
ENSRNOG00000062326	0.75484	-0.631441	4.91445	0.0474773	0.999759
ENSRNOG00000005620	-0.267464	2.31372	4.90837	0.0475801	0.999759
ENSRNOG00000009487	0.580481	-0.0863903	4.89611	0.0478184	0.999759
ENSRNOG00000007249	-0.175933	4.23806	4.89131	0.0479068	0.999759
ENSRNOG00000049385	-0.570185	0.0215301	4.88014	0.0481254	0.999759
ENSRNOG00000048824	-0.16311	4.76236	4.87944	0.0481359	0.999759
ENSRNOG00000022060	-0.150423	5.46823	4.87807	0.0481625	0.999759
ENSRNOG00000012681	-0.279354	2.23791	4.87784	0.048167	0.999759
ENSRNOG00000010716	-0.532447	0.298974	4.85791	0.0485564	0.999759
ENSRNOG00000011000	-0.155691	7.44381	4.84818	0.0487456	0.999759
ENSRNOG00000007046	0.180205	3.8034	4.84678	0.0487731	0.999759
ENSRNOG00000031342	0.501449	0.262025	4.8438	0.0488502	0.999759
ENSRNOG00000005765	0.22368	3.91811	4.83764	0.0489532	0.999759
ENSRNOG00000004430	-0.163374	5.06617	4.81052	0.0494925	0.999759
ENSRNOG00000028477	0.155702	4.54029	4.80096	0.0496843	0.999759
ENSRNOG00000047876	-0.27804	4.15979	4.79534	0.0497976	0.999759
ENSRNOG00000023799	0.299489	2.25155	4.79533	0.0497979	0.999759
ENSRNOG00000027489	-0.166959	5.04767	4.79223	0.0498603	0.999759
ENSRNOG00000014248	-0.170908	4.29538	4.77142	0.0502826	0.999759
ENSRNOG00000030151	-0.190915	3.38555	4.76311	0.0504525	0.999759
ENSRNOG00000014317	0.157909	6.16606	4.75505	0.050618	0.999759
ENSRNOG00000052140	0.212161	3.12222	4.74998	0.0507224	0.999759
ENSRNOG00000004610	0.284146	1.93557	4.74856	0.0507519	0.999759
ENSRNOG00000056153	-0.608617	-0.27553	4.74864	0.0507552	0.999759
ENSRNOG00000064880	-0.267297	2.20112	4.74824	0.0507585	0.999759
ENSRNOG00000006726	-0.255769	2.48446	4.74493	0.0508268	0.999759
ENSRNOG00000005907	0.275374	2.50651	4.73275	0.0510792	0.999759
ENSRNOG00000031364	-0.160071	6.81783	4.72539	0.0512324	0.999759
ENSRNOG00000062643	0.628521	-0.364775	4.72509	0.0512453	0.999759
ENSRNOG00000022234	0.154515	4.45433	4.70713	0.0516151	0.999759
ENSRNOG00000011758	0.299302	1.9727	4.68451	0.0520942	0.999759
ENSRNOG00000064299	-1.12315	-1.3458	4.68775	0.052097	0.999759
ENSRNOG00000023972	-0.16257	5.63795	4.67711	0.052252	0.999759
ENSRNOG00000060449	0.144046	7.09639	4.67644	0.0522663	0.999759
ENSRNOG00000032348	0.402106	4.03205	4.67547	0.0522871	0.999759
ENSRNOG00000027049	0.143763	6.85853	4.67054	0.0523927	0.999759
ENSRNOG00000039902	-0.292888	1.84621	4.66594	0.0524916	0.999759
ENSRNOG00000016875	-0.139072	5.16372	4.66547	0.0525014	0.999759
ENSRNOG00000053562	-0.208051	3.4193	4.6604	0.0526106	0.999759
ENSRNOG00000066616	0.262797	4.34985	4.65644	0.052696	0.999759
ENSRNOG00000043364	-0.200356	3.31591	4.65221	0.0527875	0.999759
ENSRNOG00000006740	-0.431291	1.0226	4.64065	0.0530388	0.999759
ENSRNOG00000062325	0.187136	5.62623	4.63816	0.0530924	0.999759
ENSRNOG00000005512	0.153543	7.54906	4.63469	0.0531681	0.999759
ENSRNOG00000009253	-0.233281	3.22145	4.63155	0.0532368	0.999759
ENSRNOG00000005616	-0.15042	4.63705	4.62332	0.053417	0.999759
ENSRNOG00000029415	0.159049	4.48108	4.62004	0.0534891	0.999759
ENSRNOG00000012674	-0.973047	-1.30027	4.61896	0.0535857	0.999759
ENSRNOG00000010746	0.141584	7.61899	4.61523	0.0535948	0.999759
ENSRNOG00000007830	0.274071	2.92225	4.61252	0.0536547	0.999759
ENSRNOG00000037851	0.333794	1.36402	4.61238	0.053658	0.999759
ENSRNOG00000017528	-0.431533	0.673455	4.61148	0.0536785	0.999759
ENSRNOG00000008978	0.230983	2.81977	4.60728	0.0537705	0.999759
ENSRNOG00000028584	0.20666	3.02097	4.57814	0.0544197	0.999759
ENSRNOG00000012906	-0.169697	7.07604	4.56337	0.0547525	0.999759
ENSRNOG00000016717	0.345059	1.76801	4.55589	0.054922	0.999759
ENSRNOG00000028658	-0.145402	5.1181	4.53098	0.0554908	0.999759
ENSRNOG00000025551	0.382054	2.3633	4.52959	0.0555228	0.999759
ENSRNOG00000013045	-0.141738	5.48019	4.52157	0.0557075	0.999759
ENSRNOG00000030048	-0.610134	-0.321385	4.52054	0.0557368	0.999759
ENSRNOG00000069663	-0.206133	3.26404	4.51987	0.0557468	0.999759
ENSRNOG00000007038	0.319234	1.93556	4.51286	0.0559093	0.999759
ENSRNOG00000031211	0.652002	-0.446271	4.51309	0.0559277	0.999759
ENSRNOG00000047225	0.137831	6.36975	4.50973	0.0559817	0.999759
ENSRNOG00000024382	0.41541	0.69669	4.50116	0.0561822	0.999759
ENSRNOG00000007416	0.218982	2.93713	4.49323	0.0563668	0.999759
ENSRNOG00000015553	-0.157313	4.41438	4.49193	0.056397	0.999759
ENSRNOG00000063194	-0.434158	0.517058	4.48578	0.0565427	0.999759
ENSRNOG00000018986	-0.145362	5.37688	4.48303	0.0566061	0.999759
ENSRNOG00000020161	-0.158277	6.06838	4.47911	0.0566986	0.999759
ENSRNOG00000063840	0.26342	2.87599	4.47433	0.0568114	0.999759
ENSRNOG00000043105	0.166864	4.06975	4.47431	0.0568119	0.999759
ENSRNOG00000004603	-0.150386	4.85599	4.47232	0.056859	0.999759
ENSRNOG00000019183	0.565964	-0.0690666	4.46764	0.0569739	0.999759
ENSRNOG00000026447	-0.235734	3.16495	4.46409	0.0570541	0.999759
ENSRNOG00000015052	-0.782471	-1.04859	4.46165	0.0571477	0.999759
ENSRNOG00000011383	0.136246	6.50293	4.45633	0.0572389	0.999759
ENSRNOG00000068937	-0.216611	2.80072	4.45477	0.0572763	0.999759
ENSRNOG00000011387	-0.173073	4.60057	4.44489	0.0575125	0.999759
ENSRNOG00000055292	0.266574	2.07561	4.44458	0.0575203	0.999759
ENSRNOG00000063155	-0.693728	-0.73007	4.4447	0.057532	0.999759
ENSRNOG00000013764	0.155154	4.25483	4.44326	0.0575516	0.999759
ENSRNOG00000062817	0.370048	1.141	4.44051	0.0576183	0.999759
ENSRNOG00000025948	-0.335852	1.31728	4.43406	0.0577736	0.999759
ENSRNOG00000039086	0.529346	1.86096	4.43101	0.0578474	0.999759
ENSRNOG00000033855	0.8641	-0.756158	4.40736	0.05845	0.999759
ENSRNOG00000004708	0.539252	0.0352711	4.39946	0.0586189	0.999759
ENSRNOG00000005386	0.260768	2.45774	4.39618	0.0586961	0.999759
ENSRNOG00000005705	-0.466458	0.45766	4.39298	0.0587762	0.999759
ENSRNOG00000016752	-0.345241	1.58806	4.39209	0.0587971	0.999759
ENSRNOG00000068529	0.5185	0.136239	4.38708	0.0589232	0.999759
ENSRNOG00000017917	-0.159113	4.05523	4.3866	0.0589322	0.999759
ENSRNOG00000054957	0.504043	0.238386	4.37944	0.0591119	0.999759
ENSRNOG00000022943	-0.14919	5.2472	4.35165	0.0598039	0.999759
ENSRNOG00000012697	0.474992	0.728334	4.35144	0.0598104	0.999759
ENSRNOG00000018007	0.148196	5.19474	4.34451	0.0599839	0.999759
ENSRNOG00000025075	-0.258041	2.12511	4.34401	0.0599966	0.999759
ENSRNOG00000020657	-0.188815	3.44549	4.34193	0.060049	0.999759
ENSRNOG00000032442	0.390473	1.08888	4.33953	0.0601104	0.999759
ENSRNOG00000004161	0.167912	4.06934	4.33888	0.0601262	0.999759
ENSRNOG00000042308	0.62703	0.132885	4.33628	0.0601958	0.999759
ENSRNOG00000068162	-0.185593	3.45123	4.3312	0.0603209	0.999759
ENSRNOG00000031197	-0.200198	3.1628	4.3304	0.0603415	0.999759
ENSRNOG00000020295	-0.294507	1.71565	4.32757	0.0604135	0.999759
ENSRNOG00000063848	0.186262	5.16183	4.32528	0.0604718	0.999759
ENSRNOG00000070353	-0.597473	-0.411521	4.30636	0.0609625	0.999759
ENSRNOG00000001963	-0.162191	4.35362	4.30537	0.060982	0.999759
ENSRNOG00000020489	-0.195748	3.40238	4.30138	0.061085	0.999759
ENSRNOG00000015768	0.277884	1.91815	4.30048	0.0611085	0.999759
ENSRNOG00000029077	0.227592	2.71486	4.29782	0.061177	0.999759
ENSRNOG00000059381	0.185231	4.33775	4.2918	0.061333	0.999759
ENSRNOG00000033556	-0.180836	5.88814	4.2826	0.0615721	0.999759
ENSRNOG00000055020	-0.35542	1.13139	4.28251	0.0615751	0.999759
ENSRNOG00000002736	-0.131757	5.84997	4.28167	0.0615965	0.999759
ENSRNOG00000004481	0.135421	5.68947	4.27258	0.0618338	0.999759
ENSRNOG00000046918	0.189969	4.87337	4.26702	0.06198	0.999759
ENSRNOG00000018200	-0.138019	5.67407	4.26509	0.0620305	0.999759
ENSRNOG00000042451	0.222634	2.87395	4.25926	0.0621843	0.999759
ENSRNOG00000009434	0.688113	-0.64868	4.25924	0.0621987	0.999759
ENSRNOG00000047697	-0.42217	0.506869	4.2565	0.0622584	0.999759
ENSRNOG00000014862	-0.254872	2.15604	4.25529	0.0622891	0.999759
ENSRNOG00000020344	-0.66382	-0.399177	4.24978	0.0624416	0.999759
ENSRNOG00000008643	0.24019	2.57516	4.24384	0.0625926	0.999759
ENSRNOG00000012136	0.164156	4.71284	4.24379	0.0625939	0.999759
ENSRNOG00000004078	0.303229	1.55747	4.24327	0.0626079	0.999759
ENSRNOG00000004442	0.268044	2.48157	4.23695	0.0627763	0.999759
ENSRNOG00000050647	-0.21632	3.04561	4.23519	0.0628232	0.999759
ENSRNOG00000037418	0.490395	0.171655	4.23433	0.0628486	0.999759
ENSRNOG00000013036	-0.188535	4.64954	4.2307	0.062943	0.999759
ENSRNOG00000064269	0.316376	1.79749	4.23016	0.0629579	0.999759
ENSRNOG00000020597	0.218552	2.91248	4.22859	0.0629996	0.999759
ENSRNOG00000020588	-0.575802	-0.159474	4.22477	0.0631061	0.999759
ENSRNOG00000056024	0.162701	3.955	4.22164	0.0631863	0.999759
ENSRNOG00000032569	-0.189256	4.38055	4.21987	0.0632338	0.999759
ENSRNOG00000064939	0.195273	3.20595	4.21575	0.0633449	0.999759
ENSRNOG00000010587	-0.158324	3.9509	4.21173	0.0634533	0.999759
ENSRNOG00000021442	0.229533	2.48073	4.20733	0.0635725	0.999759
ENSRNOG00000059593	0.151675	5.80424	4.20117	0.0637396	0.999759
ENSRNOG00000001083	0.150223	4.88715	4.19978	0.0637775	0.999759
ENSRNOG00000043219	-0.739071	-0.939393	4.19783	0.0638601	0.999759
ENSRNOG00000019384	0.208153	3.02563	4.19079	0.0640228	0.999759
ENSRNOG00000001488	0.148749	6.93728	4.18523	0.0641747	0.999759
ENSRNOG00000031947	0.163827	5.07499	4.17844	0.0643611	0.999759
ENSRNOG00000022429	0.126429	5.82325	4.17674	0.0644081	0.999759
ENSRNOG00000016507	0.175825	4.25705	4.17403	0.0644826	0.999759
ENSRNOG00000054689	0.182355	6.80695	4.1674	0.0646656	0.999759
ENSRNOG00000018653	0.147337	6.08396	4.16487	0.0647358	0.999759
ENSRNOG00000012714	0.599762	0.357097	4.16041	0.0648678	0.999759
ENSRNOG00000050510	1.38596	3.86915	4.15294	0.0650672	0.999759
ENSRNOG00000067046	0.197139	3.67785	4.14792	0.0652073	0.999759
ENSRNOG00000007018	-0.156137	4.99703	4.14788	0.0652084	0.999759
ENSRNOG00000010065	-0.182596	3.60032	4.14741	0.0652215	0.999759
ENSRNOG00000068025	0.76854	0.2581	4.14617	0.0652733	0.999759
ENSRNOG00000004317	-0.341745	1.63569	4.14156	0.0653854	0.999759
ENSRNOG00000024780	-0.224299	2.50162	4.13901	0.065457	0.999759
ENSRNOG00000042036	-0.198488	3.15461	4.13408	0.0655956	0.999759
ENSRNOG00000065724	0.282057	2.53987	4.12513	0.0658481	0.999759
ENSRNOG00000018841	-0.139197	5.26951	4.11875	0.0660287	0.999759
ENSRNOG00000018997	-0.279033	1.85844	4.11368	0.0661728	0.999759
ENSRNOG00000069093	0.448672	0.368636	4.11311	0.0661909	0.999759
ENSRNOG00000069797	-0.438895	0.348992	4.09436	0.0667266	0.999759
ENSRNOG00000004595	-0.544874	-0.267957	4.08972	0.0668629	0.999759
ENSRNOG00000062931	0.234622	2.42405	4.08274	0.06706	0.999759
ENSRNOG00000036921	0.175596	3.91574	4.08201	0.0670811	0.999759
ENSRNOG00000056151	-0.147838	5.09476	4.07671	0.0672347	0.999759
ENSRNOG00000007250	0.632313	-0.447551	4.07449	0.067309	0.999759
ENSRNOG00000005853	-0.248019	2.25343	4.072	0.0673714	0.999759
ENSRNOG00000017197	-0.16878	3.9042	4.06747	0.0675032	0.999759
ENSRNOG00000025408	-0.364909	0.884268	4.06652	0.0675315	0.999759
ENSRNOG00000030120	0.148897	4.36658	4.05611	0.0678353	0.999759
ENSRNOG00000018967	-0.15332	4.64192	4.05134	0.0679752	0.999759
ENSRNOG00000048152	-0.172542	3.62004	4.05029	0.0680061	0.999759
ENSRNOG00000004417	-0.364184	0.870007	4.04866	0.0680548	0.999759
ENSRNOG00000018590	0.139862	5.44548	4.03843	0.0683562	0.999759
ENSRNOG00000043388	-0.19631	3.79635	4.03795	0.0683701	0.999759
ENSRNOG00000007947	-0.16804	3.6633	4.0371	0.0683954	0.999759
ENSRNOG00000001611	0.136541	6.93433	4.03447	0.0684733	0.999759
ENSRNOG00000011290	0.156334	4.58581	4.03186	0.0685508	0.999759
ENSRNOG00000065488	0.193014	3.13543	4.02874	0.0686436	0.999759
ENSRNOG00000037428	0.156666	4.59739	4.02772	0.0686738	0.999759
ENSRNOG00000028014	0.141048	5.41229	4.02727	0.0686872	0.999759
ENSRNOG00000003349	-0.182005	3.31534	4.02642	0.0687127	0.999759
ENSRNOG00000001274	0.129703	7.1791	4.02544	0.0687416	0.999759
ENSRNOG00000047931	0.17381	9.98517	4.02261	0.0688262	0.999759
ENSRNOG00000004517	-0.264964	2.22404	4.0183	0.0689551	0.999759
ENSRNOG00000050630	0.467006	0.505126	4.01134	0.069165	0.999759
ENSRNOG00000051867	0.286588	1.66565	4.00326	0.0694068	0.999759
ENSRNOG00000033719	-0.320728	1.38372	4.00233	0.069435	0.999759
ENSRNOG00000070242	0.405979	0.845582	3.99963	0.0695169	0.999759
ENSRNOG00000010466	-0.1394	4.65586	3.99409	0.0696837	0.999759
ENSRNOG00000055049	-0.556747	0.0301599	3.99206	0.0697485	0.999759
ENSRNOG00000011459	-0.53968	-0.0930018	3.98665	0.0699145	0.999759
ENSRNOG00000006384	-0.218123	2.7288	3.98284	0.0700257	0.999759
ENSRNOG00000025594	-0.211037	4.96644	3.96949	0.0704338	0.999759
ENSRNOG00000003802	-0.701027	-0.879417	3.96769	0.0705058	0.999759
ENSRNOG00000042777	-0.256238	2.34525	3.96676	0.0705176	0.999759
ENSRNOG00000015076	-0.302609	1.44555	3.96589	0.0705447	0.999759
ENSRNOG00000020689	-0.132909	5.6013	3.96218	0.0706584	0.999759
ENSRNOG00000059322	0.178849	3.4537	3.95198	0.0709736	0.999759
ENSRNOG00000021689	-0.174456	3.50689	3.95091	0.0710068	0.999759
ENSRNOG00000028884	0.164549	7.21171	3.94981	0.0710408	0.999759
ENSRNOG00000028211	-0.148517	5.23034	3.94673	0.0711365	0.999759
ENSRNOG00000043141	0.125304	5.46097	3.94622	0.0711524	0.999759
ENSRNOG00000025502	-0.240227	2.2397	3.94399	0.0712217	0.999759
ENSRNOG00000043085	-0.124819	6.25847	3.93625	0.0714629	0.999759
ENSRNOG00000064373	-0.832829	-1.19348	3.92684	0.0717996	0.999759
ENSRNOG00000029667	0.145708	5.20689	3.92441	0.0718338	0.999759
ENSRNOG00000003496	-0.125066	5.9383	3.91845	0.0720215	0.999759
ENSRNOG00000046480	0.255935	2.12715	3.91795	0.0720374	0.999759
ENSRNOG00000071065	0.490245	0.155072	3.91325	0.0721885	0.999759
ENSRNOG00000067094	0.189644	3.81872	3.91239	0.0722131	0.999759
ENSRNOG00000016622	0.31057	2.32487	3.91015	0.0722841	0.999759
ENSRNOG00000007430	0.233056	2.60504	3.90932	0.0723104	0.999759
ENSRNOG00000029627	0.152655	7.02737	3.90826	0.0723437	0.999759
ENSRNOG00000045729	1.46293	0.120818	3.90233	0.0725778	0.999759
ENSRNOG00000062473	-0.26336	2.00806	3.89492	0.0727685	0.999759
ENSRNOG00000026177	0.277845	1.99202	3.88748	0.0730065	0.999759
ENSRNOG00000018518	-0.146582	4.2258	3.88445	0.0731036	0.999759
ENSRNOG00000031641	0.151174	6.4326	3.87853	0.0732938	0.999759
ENSRNOG00000003313	-0.183697	3.51092	3.87604	0.0733742	0.999759
ENSRNOG00000012942	-0.136262	4.99688	3.87378	0.0734472	0.999759
ENSRNOG00000015218	0.157709	4.02377	3.86536	0.0737197	0.999759
ENSRNOG00000021199	0.369859	1.14555	3.85813	0.0739553	0.999759
ENSRNOG00000046276	-0.823932	-1.11969	3.85766	0.0740124	0.999759
ENSRNOG00000020982	0.127449	7.01814	3.85578	0.0740313	0.999759
ENSRNOG00000000662	0.178896	3.33427	3.85217	0.0741492	0.999759
ENSRNOG00000063122	-0.327692	1.66339	3.85102	0.074187	0.999759
ENSRNOG00000061215	0.128932	8.82335	3.84898	0.0742536	0.999759
ENSRNOG00000025498	0.347965	1.54511	3.84744	0.0743045	0.999759
ENSRNOG00000014371	-0.123106	5.5096	3.83832	0.0746033	0.999759
ENSRNOG00000031138	-0.278017	1.9124	3.82829	0.0749346	0.999759
ENSRNOG00000004971	0.211838	2.86297	3.82698	0.0749778	0.999759
ENSRNOG00000016133	0.14828	6.43612	3.82255	0.0751247	0.999759
ENSRNOG00000049062	0.185776	3.69447	3.82251	0.075126	0.999759
ENSRNOG00000048342	0.143521	5.17617	3.81667	0.0753204	0.999759
ENSRNOG00000033912	-0.12207	5.58442	3.81657	0.0753237	0.999759
ENSRNOG00000011817	0.25738	5.21007	3.81135	0.0754978	0.999759
ENSRNOG00000020450	-0.232636	2.22526	3.81005	0.0755413	0.999759
ENSRNOG00000022742	0.186276	3.37731	3.8085	0.0755931	0.999759
ENSRNOG00000022980	0.135182	6.69831	3.80221	0.0758038	0.999759
ENSRNOG00000065343	-0.251845	2.30335	3.79892	0.0759145	0.999759
ENSRNOG00000003150	0.162588	6.25985	3.79809	0.0759421	0.999759
ENSRNOG00000067502	0.289767	1.7963	3.79766	0.0759569	0.999759
ENSRNOG00000016737	-0.271325	1.9597	3.79247	0.0761318	0.999759
ENSRNOG00000062944	-0.512211	-0.188276	3.79253	0.0761333	0.999759
ENSRNOG00000060542	-0.19294	2.92017	3.79146	0.0761659	0.999759
ENSRNOG00000013474	-0.403115	0.562837	3.78998	0.076217	0.999759
ENSRNOG00000048187	-0.338831	1.78142	3.78737	0.076304	0.999759
ENSRNOG00000017512	0.142764	4.2549	3.78455	0.0763994	0.999759
ENSRNOG00000006238	0.174015	3.31237	3.77922	0.0765803	0.999759
ENSRNOG00000009974	0.156748	4.54712	3.77555	0.076705	0.999759
ENSRNOG00000032063	-0.316342	1.27278	3.77184	0.0768321	0.999759
ENSRNOG00000022709	0.435673	1.34676	3.77169	0.0768372	0.999759
ENSRNOG00000055222	0.200961	3.93271	3.76969	0.0769049	0.999759
ENSRNOG00000064511	0.585477	-0.0504134	3.76623	0.0770308	0.999759
ENSRNOG00000022769	-0.290458	1.5695	3.76367	0.0771111	0.999759
ENSRNOG00000015308	-0.73583	-0.978526	3.76094	0.0772272	0.999759
ENSRNOG00000012946	-0.29219	2.18756	3.75841	0.0772918	0.999759
ENSRNOG00000016855	0.163465	3.63767	3.75751	0.0773224	0.999759
ENSRNOG00000010780	-0.125928	5.04326	3.75046	0.0775653	0.999759
ENSRNOG00000027880	-0.241333	2.56919	3.7492	0.0776088	0.999759
ENSRNOG00000049229	0.123757	6.27439	3.74912	0.0776116	0.999759
ENSRNOG00000013005	0.192396	3.1915	3.74453	0.0777704	0.999759
ENSRNOG00000062859	0.634607	-0.0546231	3.73934	0.0779553	0.999759
ENSRNOG00000024140	0.146067	4.43197	3.73423	0.0781281	0.999759
ENSRNOG00000026115	-0.148613	4.23689	3.73148	0.078224	0.999759
ENSRNOG00000009155	0.12157	6.26827	3.73136	0.0782282	0.999759
ENSRNOG00000024119	-0.796356	-1.23881	3.72963	0.0783523	0.999759
ENSRNOG00000060435	-0.274906	1.61818	3.7278	0.0783527	0.999759
ENSRNOG00000068252	0.771595	-0.708201	3.7254	0.0784668	0.999759
ENSRNOG00000008409	-0.262047	1.88907	3.72356	0.0785011	0.999759
ENSRNOG00000001816	0.207041	3.22491	3.71892	0.0786636	0.999759
ENSRNOG00000011237	-0.124878	5.83181	3.71622	0.0787585	0.999759
ENSRNOG00000017539	0.195768	2.81988	3.71505	0.0787997	0.999759
ENSRNOG00000027331	0.734665	-0.775712	3.71486	0.0788311	0.999759
ENSRNOG00000021776	0.206077	4.06319	3.7133	0.0788611	0.999759
ENSRNOG00000008401	-0.343407	0.920509	3.70856	0.0790291	0.999759
ENSRNOG00000032471	0.178355	4.26146	3.70376	0.0791981	0.999759
ENSRNOG00000043102	-0.14434	4.89841	3.70116	0.0792903	0.999759
ENSRNOG00000020906	-0.405658	0.755113	3.69634	0.0794623	0.999759
ENSRNOG00000004000	0.306176	1.94272	3.68181	0.0799802	0.999759
ENSRNOG00000037080	-0.270751	1.81134	3.67931	0.0800699	0.999759
ENSRNOG00000011732	0.123434	6.97068	3.67785	0.0801221	0.999759
ENSRNOG00000036648	0.680367	-0.503533	3.67804	0.080126	0.999759
ENSRNOG00000009640	0.127731	4.8795	3.67764	0.0801296	0.999759
ENSRNOG00000036686	0.128884	5.7335	3.67726	0.0801434	0.999759
ENSRNOG00000009871	-0.313495	1.25261	3.6762	0.0801821	0.999759
ENSRNOG00000068922	-0.643157	-0.832648	3.67463	0.0802602	0.999759
ENSRNOG00000050578	0.128348	6.33851	3.66738	0.0804992	0.999759
ENSRNOG00000020763	-0.126654	6.50217	3.65857	0.0808182	0.999759
ENSRNOG00000010807	0.129343	7.31534	3.65461	0.0809622	0.999759
ENSRNOG00000014212	-0.268353	1.73498	3.65181	0.0810643	0.999759
ENSRNOG00000054809	-0.162915	4.96297	3.64291	0.0813891	0.999759
ENSRNOG00000047143	0.116187	6.21712	3.64197	0.0814236	0.999759
ENSRNOG00000016494	0.24134	2.07794	3.63968	0.0815076	0.999759
ENSRNOG00000048686	0.139819	6.80898	3.638	0.0815691	0.999759
ENSRNOG00000048230	-0.674459	-0.730675	3.63734	0.081607	0.999759
ENSRNOG00000027756	-0.138236	5.46621	3.63686	0.081611	0.999759
ENSRNOG00000011100	-0.52026	2.02354	3.58837	0.0818836	0.999759
ENSRNOG00000025145	0.153975	3.70087	3.62625	0.0820019	0.999759
ENSRNOG00000020542	0.137871	5.00733	3.62269	0.0821336	0.999759
ENSRNOG00000056716	-0.189267	3.89961	3.6225	0.0821407	0.999759
ENSRNOG00000046355	-0.45138	0.0724551	3.6214	0.0821839	0.999759
ENSRNOG00000028036	-0.507929	-0.168899	3.6181	0.0823079	0.999759
ENSRNOG00000010071	0.595571	-0.399824	3.61656	0.0823684	0.999759
ENSRNOG00000002289	0.492007	0.246349	3.61552	0.0824019	0.999759
ENSRNOG00000005376	0.278775	1.87346	3.61545	0.0824026	0.999759
ENSRNOG00000019426	0.176025	4.71977	3.61533	0.0824066	0.999759
ENSRNOG00000018999	0.306603	1.53127	3.61404	0.0824549	0.999759
ENSRNOG00000012826	-0.14271	4.40383	3.61258	0.082509	0.999759
ENSRNOG00000010418	0.176718	3.25062	3.61221	0.0825227	0.999759
ENSRNOG00000004094	-0.583234	-0.593642	3.61138	0.0825621	0.999759
ENSRNOG00000038190	-0.131379	4.97688	3.61043	0.0825889	0.999759
ENSRNOG00000022335	0.415892	0.461367	3.60744	0.0827025	0.999759
ENSRNOG00000019266	0.13971	4.22241	3.60268	0.0828787	0.999759
ENSRNOG00000009431	0.186256	3.12232	3.59858	0.0830322	0.999759
ENSRNOG00000000818	-0.185895	3.37434	3.59375	0.0832139	0.999759
ENSRNOG00000014973	0.392465	1.56825	3.59194	0.0832823	0.999759
ENSRNOG00000020746	0.133324	5.32478	3.59123	0.0833086	0.999759
ENSRNOG00000021840	0.429063	0.243906	3.58679	0.0834782	0.999759
ENSRNOG00000016208	-0.148051	5.5221	3.58645	0.0834888	0.999759
ENSRNOG00000002414	-0.24919	1.96837	3.5783	0.0837978	0.999759
ENSRNOG00000048848	-0.159157	5.43544	3.57596	0.0838863	0.999759
ENSRNOG00000025261	0.367955	1.05149	3.57569	0.0838972	0.999759
ENSRNOG00000005302	0.157419	3.7544	3.56862	0.0841657	0.999759
ENSRNOG00000016038	0.460113	0.0773274	3.56657	0.0842485	0.999759
ENSRNOG00000003172	-0.289023	1.4441	3.56491	0.0843078	0.999759
ENSRNOG00000037360	0.645228	-0.787123	3.55815	0.0845932	0.999759
ENSRNOG00000004150	-0.152095	4.77833	3.55539	0.0846723	0.999759
ENSRNOG00000066638	-0.266417	1.7757	3.55488	0.0846922	0.999759
ENSRNOG00000015067	0.122488	5.411	3.55458	0.0847036	0.999759
ENSRNOG00000071034	-0.348389	1.35732	3.55174	0.0848131	0.999759
ENSRNOG00000032238	-0.155914	3.67382	3.55084	0.0848475	0.999759
ENSRNOG00000011427	-0.147869	4.41957	3.54641	0.0850183	0.999759
ENSRNOG00000050348	0.180465	3.00656	3.54325	0.0851406	0.999759
ENSRNOG00000056714	0.341905	1.10511	3.54279	0.085159	0.999759
ENSRNOG00000005393	-0.1286	4.82743	3.54249	0.0851698	0.999759
ENSRNOG00000068148	0.534369	0.036277	3.53871	0.0853201	0.999759
ENSRNOG00000009192	0.204026	3.00784	3.53702	0.0853819	0.999759
ENSRNOG00000063018	0.180986	3.38173	3.53303	0.0855368	0.999759
ENSRNOG00000032639	-0.142247	5.04031	3.529	0.0856939	0.999759
ENSRNOG00000069648	0.1146	6.36665	3.52433	0.0858764	0.999759
ENSRNOG00000023334	-0.220197	2.33289	3.52186	0.0859731	0.999759
ENSRNOG00000001383	-0.252069	2.38696	3.51977	0.0860551	0.999759
ENSRNOG00000021693	-0.217901	2.61307	3.51455	0.0862597	0.999759
ENSRNOG00000020369	-0.247442	3.53609	3.51158	0.0863766	0.999759
ENSRNOG00000032902	-0.118714	5.677	3.5111	0.0863956	0.999759
ENSRNOG00000047628	-0.126682	6.09634	3.50555	0.0866143	0.999759
ENSRNOG00000027992	-0.14697	4.60418	3.5051	0.0866321	0.999759
ENSRNOG00000006403	-0.116023	6.91412	3.50455	0.0866539	0.999759
ENSRNOG00000014163	-0.144535	4.02136	3.50345	0.0866975	0.999759
ENSRNOG00000027503	0.139528	6.82329	3.50325	0.0867052	0.999759
ENSRNOG00000008635	0.244435	2.07273	3.50321	0.086707	0.999759
ENSRNOG00000042258	-0.416534	0.457844	3.50306	0.0867145	0.999759
ENSRNOG00000043329	-0.12889	4.69674	3.50298	0.0867162	0.999759
ENSRNOG00000013506	0.164097	5.21416	3.50182	0.086762	0.999759
ENSRNOG00000014226	-0.115419	6.46345	3.50003	0.0868327	0.999759
ENSRNOG00000063418	0.119797	7.04847	3.49687	0.0869582	0.999759
ENSRNOG00000042980	-0.122346	5.30722	3.49421	0.0870639	0.999759
ENSRNOG00000012735	-0.301168	1.32688	3.49283	0.0871191	0.999759
ENSRNOG00000004883	0.140941	5.79696	3.49281	0.0871195	0.999759
ENSRNOG00000001032	0.131634	4.90043	3.48946	0.0872532	0.999759
ENSRNOG00000068342	0.183213	3.2085	3.48833	0.087298	0.999759
ENSRNOG00000014871	-0.727758	-1.03337	3.48655	0.0874043	0.999759
ENSRNOG00000009872	-0.129714	5.135	3.48552	0.0874105	0.999759
ENSRNOG00000009297	0.156214	4.57215	3.47869	0.087684	0.999759
ENSRNOG00000008405	0.180882	3.03824	3.47584	0.0877984	0.999759
ENSRNOG00000010064	-0.201887	2.89121	3.47317	0.0879056	0.999759
ENSRNOG00000023318	0.352518	1.01357	3.46599	0.0881957	0.999759
ENSRNOG00000024145	0.233689	2.08588	3.4644	0.0882594	0.999759
ENSRNOG00000055281	-0.153334	3.62182	3.46265	0.0883301	0.999759
ENSRNOG00000001860	0.758581	-0.950333	3.45821	0.0885422	0.999759
ENSRNOG00000053889	-0.1451	5.03089	3.45707	0.0885561	0.999759
ENSRNOG00000059061	0.129503	6.68431	3.45643	0.0885823	0.999759
ENSRNOG00000063901	0.702765	-0.786328	3.4552	0.0886527	0.999759
ENSRNOG00000017654	0.146173	4.08243	3.44781	0.0889331	0.999759
ENSRNOG00000001603	0.182913	2.9122	3.44036	0.089238	0.999759
ENSRNOG00000011747	0.145117	3.91083	3.43309	0.0895367	0.999759
ENSRNOG00000009888	0.127657	6.68817	3.42801	0.0897461	0.999759
ENSRNOG00000026965	0.447396	0.338195	3.42697	0.0897912	0.999759
ENSRNOG00000000172	0.308245	1.36688	3.41852	0.0901393	0.999759
ENSRNOG00000009462	0.157562	3.63795	3.41327	0.090357	0.999759
ENSRNOG00000060939	0.149336	4.07699	3.41304	0.0903666	0.999759
ENSRNOG00000005825	0.132764	5.35512	3.41097	0.0904525	0.999759
ENSRNOG00000031540	0.703882	-0.611314	3.40877	0.0905618	0.999759
ENSRNOG00000000777	-0.205695	2.55219	3.40371	0.0907558	0.999759
ENSRNOG00000016957	-0.251914	2.7818	3.39914	0.0909473	0.999759
ENSRNOG00000014486	-0.154424	3.56334	3.39913	0.0909478	0.999759
ENSRNOG00000001609	-0.151742	3.83578	3.39646	0.0910599	0.999759
ENSRNOG00000024918	0.284159	1.58393	3.39622	0.0910704	0.999759
ENSRNOG00000014857	0.135617	4.72224	3.39068	0.0913032	0.999759
ENSRNOG00000031743	0.332826	1.15247	3.39066	0.0913045	0.999759
ENSRNOG00000018631	0.24977	2.33746	3.38814	0.0914102	0.999759
ENSRNOG00000064630	0.12776	5.98566	3.3881	0.0914118	0.999759
ENSRNOG00000015962	-0.190828	3.33358	3.38559	0.0915182	0.999759
ENSRNOG00000051624	0.142926	5.93945	3.38325	0.0916171	0.999759
ENSRNOG00000008837	-0.263371	2.11343	3.38163	0.0916856	0.999759
ENSRNOG00000001276	-0.139253	5.02071	3.37647	0.0919045	0.999759
ENSRNOG00000004846	0.128139	7.82544	3.37346	0.0920326	0.999759
ENSRNOG00000004487	-0.378671	0.677984	3.37011	0.0921765	0.999759
ENSRNOG00000047363	-0.386816	0.901572	3.36751	0.0922869	0.999759
ENSRNOG00000050552	0.171185	3.27199	3.35866	0.0926655	0.999759
ENSRNOG00000031506	-0.35985	1.50374	3.35738	0.0927208	0.999759
ENSRNOG00000008592	0.583454	-0.519619	3.35828	0.0927434	0.999759
ENSRNOG00000008580	0.12758	4.8741	3.35365	0.0928805	0.999759
ENSRNOG00000015989	0.198941	3.41209	3.35066	0.0930094	0.999759
ENSRNOG00000005580	0.385277	1.04768	3.34604	0.0932099	0.999759
ENSRNOG00000003782	0.156669	5.24939	3.34529	0.0932415	0.999759
ENSRNOG00000060329	0.135378	4.38175	3.33769	0.0935709	0.999759
ENSRNOG00000033881	-0.212163	2.46161	3.33345	0.0937557	0.999759
ENSRNOG00000024114	0.164548	3.68099	3.33274	0.0937862	0.999759
ENSRNOG00000046851	-0.162661	3.6906	3.33215	0.0938119	0.999759
ENSRNOG00000049489	-0.133372	4.28912	3.33208	0.0938152	0.999759
ENSRNOG00000018797	-0.132082	5.6034	3.33179	0.0938277	0.999759
ENSRNOG00000023013	0.216665	2.26723	3.33093	0.0938652	0.999759
ENSRNOG00000011623	-0.120703	5.08931	3.33092	0.0938656	0.999759
ENSRNOG00000002873	0.396865	1.6278	3.32906	0.0939471	0.999759
ENSRNOG00000053510	0.159144	3.42362	3.32813	0.0939873	0.999759
ENSRNOG00000029501	0.251471	2.17929	3.32618	0.0940726	0.999759
ENSRNOG00000003217	-0.149423	3.81019	3.32364	0.0941839	0.999759
ENSRNOG00000050841	-0.125265	6.09869	3.32339	0.0941945	0.999759
ENSRNOG00000050996	0.15644	4.5274	3.32285	0.0942185	0.999759
ENSRNOG00000003980	0.121722	5.41816	3.31945	0.0943677	0.999759
ENSRNOG00000007650	0.127732	5.57311	3.31361	0.0946242	0.999759
ENSRNOG00000009068	0.181376	2.91816	3.31317	0.0946437	0.999759
ENSRNOG00000009949	-0.294212	1.22346	3.31259	0.0946698	0.999759
ENSRNOG00000004077	-0.114851	5.40656	3.31047	0.0947629	0.999759
ENSRNOG00000013774	0.233685	2.18652	3.30603	0.094959	0.999759
ENSRNOG00000069216	0.678288	-0.935556	3.30247	0.0951624	0.999759
ENSRNOG00000005630	0.1207	7.38549	3.29824	0.0953046	0.999759
ENSRNOG00000018143	0.282714	1.33421	3.29213	0.0955767	0.999759
ENSRNOG00000018892	0.396654	1.59058	3.29182	0.0955911	0.999759
ENSRNOG00000026260	0.115822	7.13511	3.29001	0.0956708	0.999759
ENSRNOG00000064485	0.320491	1.02702	3.28976	0.0956831	0.999759
ENSRNOG00000018110	0.177188	3.05071	3.28883	0.0957237	0.999759
ENSRNOG00000004744	-0.284834	1.45926	3.28723	0.0957956	0.999759
ENSRNOG00000021216	0.113571	5.4991	3.28345	0.0959647	0.999759
ENSRNOG00000056017	-0.157184	3.56109	3.27834	0.096194	0.999759
ENSRNOG00000011521	-0.242554	2.30436	3.27726	0.0962426	0.999759
ENSRNOG00000004305	-0.118879	5.1274	3.27361	0.0964068	0.999759
ENSRNOG00000054385	0.283007	1.5777	3.27023	0.0965593	0.999759
ENSRNOG00000018808	0.154872	4.14604	3.26965	0.0965856	0.999759
ENSRNOG00000064520	0.158031	3.74621	3.26805	0.0966578	0.999759
ENSRNOG00000021125	0.112179	6.56029	3.26497	0.0967972	0.999759
ENSRNOG00000015844	0.122914	5.72903	3.26213	0.0969258	0.999759
ENSRNOG00000017226	0.774773	-1.32371	3.26391	0.0969268	0.999759
ENSRNOG00000019208	0.737302	-1.21989	3.2626	0.0969593	0.999759
ENSRNOG00000066746	-0.941473	-1.29849	3.26041	0.0969596	0.999759
ENSRNOG00000008115	-0.25252	1.85507	3.25955	0.0970432	0.999759
ENSRNOG00000001715	-0.190256	2.87152	3.25887	0.0970742	0.999759
ENSRNOG00000015641	0.424038	0.22539	3.25858	0.0970894	0.999759
ENSRNOG00000015078	0.307971	1.6243	3.25328	0.0973289	0.999759
ENSRNOG00000071148	-0.523973	1.259	3.25299	0.0973427	0.999759
ENSRNOG00000004301	0.146016	4.28061	3.25122	0.0974227	0.999759
ENSRNOG00000003897	-0.338711	2.25083	3.25084	0.0974401	0.999759
ENSRNOG00000008165	-0.287507	1.4649	3.24542	0.0976881	0.999759
ENSRNOG00000031475	-0.14521	4.07433	3.24364	0.0977692	0.999759
ENSRNOG00000019584	0.545785	-0.459661	3.2419	0.0978605	0.999759
ENSRNOG00000028113	-0.209704	2.83878	3.24008	0.0979328	0.999759
ENSRNOG00000045819	0.259056	2.26277	3.23791	0.0980328	0.999759
ENSRNOG00000040281	0.116723	8.37064	3.23444	0.0981924	0.999759
ENSRNOG00000002753	-0.113097	7.94397	3.23281	0.0982677	0.999759
ENSRNOG00000036829	-0.160317	3.96741	3.22928	0.0984307	0.999759
ENSRNOG00000019830	0.742557	-1.21809	3.22861	0.0985183	0.999759
ENSRNOG00000008980	0.226247	2.42794	3.22603	0.0985813	0.999759
ENSRNOG00000020478	-0.14587	4.73883	3.22413	0.098669	0.999759
ENSRNOG00000025034	0.143155	4.0237	3.21464	0.0991104	0.999759
ENSRNOG00000034246	0.118258	7.95555	3.20788	0.0994263	0.999759
ENSRNOG00000020634	0.195627	2.62779	3.20621	0.0995049	0.999759
ENSRNOG00000039852	-0.1483	4.29426	3.20487	0.0995675	0.999759
ENSRNOG00000000867	-0.116468	5.4311	3.20041	0.0997769	0.999759
ENSRNOG00000070284	-0.168304	6.25515	3.19964	0.0998133	0.999759
ENSRNOG00000022839	-0.61041	-0.818556	3.19981	0.0998222	0.999759
ENSRNOG00000021273	0.146028	4.31081	3.18983	0.100276	0.999759
ENSRNOG00000017817	0.120476	8.63588	3.18668	0.100425	0.999759
ENSRNOG00000017488	-0.130351	4.27229	3.18667	0.100426	0.999759
ENSRNOG00000007410	-0.111937	5.71744	3.18636	0.10044	0.999759
ENSRNOG00000055000	0.139683	4.16209	3.18603	0.100456	0.999759
ENSRNOG00000008035	0.11877	5.36178	3.18463	0.100522	0.999759
ENSRNOG00000008113	-0.214234	2.44415	3.18153	0.10067	0.999759
ENSRNOG00000007851	0.156901	6.07215	3.17966	0.100759	0.999759
ENSRNOG00000011885	0.177988	3.07638	3.17867	0.100806	0.999759
ENSRNOG00000042068	-0.117812	4.93536	3.17742	0.100866	0.999759
ENSRNOG00000005285	0.132816	4.85746	3.17604	0.100931	0.999759
ENSRNOG00000011480	0.129272	4.72813	3.17507	0.100977	0.999759
ENSRNOG00000017208	-0.165204	4.46574	3.17431	0.101014	0.999759
ENSRNOG00000020626	0.141989	3.83068	3.17266	0.101093	0.999759
ENSRNOG00000027694	0.140414	5.42282	3.17229	0.10111	0.999759
ENSRNOG00000065271	-0.339574	0.826808	3.16901	0.101268	0.999759
ENSRNOG00000018281	0.111881	6.74816	3.16588	0.101417	0.999759
ENSRNOG00000026023	0.166469	3.12144	3.1656	0.101431	0.999759
ENSRNOG00000038722	0.58647	-0.712929	3.16381	0.101537	0.999759
ENSRNOG00000068670	0.670688	-1.0038	3.16399	0.101541	0.999759
ENSRNOG00000057713	0.203174	3.19629	3.16192	0.101608	0.999759
ENSRNOG00000059770	-0.248523	1.68178	3.15775	0.101809	0.999759
ENSRNOG00000058275	-0.400772	0.741736	3.15771	0.101811	0.999759
ENSRNOG00000061099	0.634012	-0.894118	3.15263	0.102078	0.999759
ENSRNOG00000016998	-0.147453	4.86607	3.15178	0.102096	0.999759
ENSRNOG00000028992	-0.211072	2.28822	3.1496	0.102202	0.999759
ENSRNOG00000052814	-0.153183	4.63138	3.14896	0.102233	0.999759
ENSRNOG00000015376	-0.143901	3.7285	3.14777	0.102291	0.999759
ENSRNOG00000030253	0.639504	-0.930295	3.14843	0.102312	0.999759
ENSRNOG00000005900	0.156742	3.60137	3.14242	0.102551	0.999759
ENSRNOG00000010523	0.122395	5.40599	3.13753	0.102789	0.999759
ENSRNOG00000046343	0.181739	2.8596	3.13749	0.102791	0.999759
ENSRNOG00000033503	0.649457	-0.84443	3.13441	0.10299	0.999759
ENSRNOG00000058609	0.116904	5.16771	3.13065	0.103125	0.999759
ENSRNOG00000049330	0.13343	4.49484	3.12809	0.103251	0.999759
ENSRNOG00000007527	0.17297	4.68892	3.12553	0.103376	0.999759
ENSRNOG00000007351	0.159795	4.62298	3.12482	0.103411	0.999759
ENSRNOG00000031665	0.534712	-0.210213	3.12392	0.103461	0.999759
ENSRNOG00000015975	-0.533472	-0.111505	3.11719	0.103791	0.999759
ENSRNOG00000033575	-0.15223	3.76644	3.11412	0.103939	0.999759
ENSRNOG00000016309	-0.12883	5.81381	3.11267	0.104011	0.999759
ENSRNOG00000027066	-0.24571	2.19687	3.11038	0.104124	0.999759
ENSRNOG00000062845	-0.346372	0.96123	3.11003	0.104142	0.999759
ENSRNOG00000014743	0.110156	5.58599	3.10888	0.104199	0.999759
ENSRNOG00000018680	0.114031	7.61641	3.10883	0.104201	0.999759
ENSRNOG00000016281	-0.141966	4.83251	3.10864	0.10421	0.999759
ENSRNOG00000019677	-0.279795	1.72966	3.10503	0.10439	0.999759
ENSRNOG00000018342	-0.12746	4.85986	3.10185	0.104548	0.999759
ENSRNOG00000009492	0.251261	1.84111	3.10043	0.104619	0.999759
ENSRNOG00000025811	-0.242649	2.41698	3.09944	0.104668	0.999759
ENSRNOG00000009696	-0.155663	3.64877	3.09792	0.104744	0.999759
ENSRNOG00000003491	-0.114961	7.38999	3.09698	0.104791	0.999759
ENSRNOG00000070572	0.131489	4.49818	3.09697	0.104792	0.999759
ENSRNOG00000023187	0.184371	3.09368	3.09296	0.104992	0.999759
ENSRNOG00000018075	0.122556	5.38394	3.0928	0.105	0.999759
ENSRNOG00000021678	0.133881	4.07869	3.09248	0.105016	0.999759
ENSRNOG00000000340	0.110897	6.10315	3.09031	0.105125	0.999759
ENSRNOG00000011400	0.133041	5.43974	3.08864	0.105209	0.999759
ENSRNOG00000032825	0.110083	7.13532	3.08658	0.105312	0.999759
ENSRNOG00000049614	-0.137927	5.34425	3.08567	0.105358	0.999759
ENSRNOG00000019382	-0.119936	6.07525	3.07935	0.105676	0.999759
ENSRNOG00000000288	-0.334896	0.811138	3.07703	0.105795	0.999759
ENSRNOG00000018936	0.180196	3.36468	3.07455	0.105919	0.999759
ENSRNOG00000017119	0.173337	3.44279	3.07246	0.106025	0.999759
ENSRNOG00000040166	-0.163041	3.46368	3.07	0.10615	0.999759
ENSRNOG00000017332	0.241043	1.90835	3.06985	0.106158	0.999759
ENSRNOG00000023366	0.443901	0.410869	3.06842	0.106232	0.999759
ENSRNOG00000008300	0.533955	-0.345494	3.06775	0.106271	0.999759
ENSRNOG00000000695	-0.123277	4.99063	3.0631	0.106501	0.999759
ENSRNOG00000043060	0.163654	3.60271	3.06287	0.106513	0.999759
ENSRNOG00000046889	0.119463	7.03289	3.06175	0.10657	0.999759
ENSRNOG00000011025	0.161869	3.31883	3.06088	0.106614	0.999759
ENSRNOG00000065214	0.885935	0.866736	3.05956	0.106683	0.999759
ENSRNOG00000051977	0.262067	1.95342	3.05811	0.106756	0.999759
ENSRNOG00000034237	0.117936	6.1081	3.05774	0.106774	0.999759
ENSRNOG00000020501	0.171742	3.39698	3.05764	0.106779	0.999759
ENSRNOG00000020421	0.552067	-0.556884	3.0525	0.107056	0.999759
ENSRNOG00000011168	0.113293	5.45963	3.05152	0.107093	0.999759
ENSRNOG00000068063	-0.32653	1.07807	3.05014	0.107164	0.999759
ENSRNOG00000018359	-0.132438	4.48121	3.04758	0.107296	0.999759
ENSRNOG00000011589	-0.150589	3.95963	3.04486	0.107435	0.999759
ENSRNOG00000027109	0.705113	-1.01476	3.04447	0.107541	0.999759
ENSRNOG00000031760	-0.172714	2.99355	3.03708	0.107838	0.999759
ENSRNOG00000067119	-0.227217	1.94522	3.03656	0.107865	0.999759
ENSRNOG00000067239	-0.111648	5.19893	3.03594	0.107897	0.999759
ENSRNOG00000051190	0.12704	4.59621	3.03506	0.107942	0.999759
ENSRNOG00000005185	-0.309417	1.52168	3.03487	0.107952	0.999759
ENSRNOG00000000024	0.132585	5.42481	3.0338	0.108007	0.999759
ENSRNOG00000021847	-0.544603	-0.555357	3.03049	0.108188	0.999759
ENSRNOG00000026958	0.160363	3.18299	3.02732	0.108344	0.999759
ENSRNOG00000042478	-0.110923	5.90863	3.02731	0.108345	0.999759
ENSRNOG00000021017	-0.108982	6.72107	3.02705	0.108358	0.999759
ENSRNOG00000009233	0.146488	3.6876	3.02466	0.108483	0.999759
ENSRNOG00000056036	-0.355725	1.35211	3.02222	0.108611	0.999759
ENSRNOG00000019895	0.121732	6.64224	3.02105	0.108671	0.999759
ENSRNOG00000012576	0.128919	5.44859	3.02092	0.108678	0.999759
ENSRNOG00000016227	0.107686	6.37149	3.02061	0.108694	0.999759
ENSRNOG00000070574	0.107833	5.84447	3.01584	0.108944	0.999759
ENSRNOG00000025764	0.203829	2.40024	3.01569	0.108952	0.999759
ENSRNOG00000022173	-0.125355	5.62551	3.01351	0.109066	0.999759
ENSRNOG00000006751	0.111718	6.54813	3.01199	0.109146	0.999759
ENSRNOG00000015830	-0.271406	1.55332	3.00951	0.109277	0.999759
ENSRNOG00000048747	0.112598	5.15625	3.00818	0.109346	0.999759
ENSRNOG00000053045	-0.128078	5.26121	3.00525	0.109501	0.999759
ENSRNOG00000042269	0.66908	-1.14224	3.00192	0.109742	0.999759
ENSRNOG00000022701	-0.709967	-0.963653	3.00118	0.109745	0.999759
ENSRNOG00000000931	-0.128871	4.78183	2.99836	0.109865	0.999759
ENSRNOG00000007918	0.335462	0.903652	2.99747	0.109913	0.999759
ENSRNOG00000059622	0.29825	1.08924	2.99624	0.109978	0.999759
ENSRNOG00000026271	0.127338	4.53678	2.99363	0.110116	0.999759
ENSRNOG00000014064	0.130365	5.49375	2.9926	0.110171	0.999759
ENSRNOG00000023605	0.127684	5.72858	2.99198	0.110204	0.999759
ENSRNOG00000021395	-0.164583	4.83796	2.99039	0.110288	0.999759
ENSRNOG00000009078	0.113985	5.42932	2.99026	0.110296	0.999759
ENSRNOG00000023322	0.129155	4.63624	2.98574	0.110536	0.999759
ENSRNOG00000031544	-0.115836	6.36316	2.98393	0.110633	0.999759
ENSRNOG00000000517	-0.112271	5.46116	2.98176	0.110749	0.999759
ENSRNOG00000025067	-0.166243	3.50723	2.97806	0.110947	0.999759
ENSRNOG00000014453	-0.122684	5.01275	2.97671	0.11102	0.999759
ENSRNOG00000014917	0.143682	3.84379	2.97012	0.111374	0.999759
ENSRNOG00000008766	-0.128197	6.32648	2.96915	0.111426	0.999759
ENSRNOG00000031852	-0.107753	6.4235	2.96454	0.111676	0.999759
ENSRNOG00000002599	0.498656	-0.161364	2.96389	0.111716	0.999759
ENSRNOG00000001201	0.130394	5.0835	2.96326	0.111744	0.999759
ENSRNOG00000021173	0.107357	5.58293	2.96313	0.111752	0.999759
ENSRNOG00000008146	-0.159205	3.49945	2.96228	0.111798	0.999759
ENSRNOG00000003050	-0.12131	6.78655	2.95993	0.111925	0.999759
ENSRNOG00000021434	-0.403342	0.127403	2.95734	0.112068	0.999759
ENSRNOG00000018686	-0.122256	6.62068	2.95685	0.112092	0.999759
ENSRNOG00000022934	0.60245	0.60153	2.95451	0.112221	0.999759
ENSRNOG00000007957	-0.130661	7.45842	2.95122	0.112398	0.999759
ENSRNOG00000015859	-0.250648	1.54265	2.94488	0.112745	0.999759
ENSRNOG00000067761	-0.575013	-0.688608	2.94471	0.112766	0.999759
ENSRNOG00000016571	0.229264	1.86023	2.94433	0.112775	0.999759
ENSRNOG00000010278	-0.53948	-0.445943	2.94225	0.112895	0.999759
ENSRNOG00000008173	-0.111882	5.65713	2.94003	0.11301	0.999759
ENSRNOG00000002462	0.146959	3.93916	2.93852	0.113093	0.999759
ENSRNOG00000049446	0.282733	1.29285	2.93685	0.113185	0.999759
ENSRNOG00000062959	-0.104615	6.60912	2.933	0.113397	0.999759
ENSRNOG00000026295	0.312523	0.926344	2.93161	0.113474	0.999759
ENSRNOG00000047682	0.673684	-1.09178	2.93265	0.113482	0.999759
ENSRNOG00000007784	0.128705	5.15661	2.92939	0.113596	0.999759
ENSRNOG00000025787	0.364083	1.98036	2.92784	0.113682	0.999759
ENSRNOG00000013118	0.119212	4.95525	2.92557	0.113807	0.999759
ENSRNOG00000011033	0.550224	0.281858	2.9248	0.113857	0.999759
ENSRNOG00000004659	0.158661	3.22933	2.92408	0.11389	0.999759
ENSRNOG00000024705	0.130545	4.35758	2.92292	0.113954	0.999759
ENSRNOG00000021814	-0.369705	1.16657	2.91925	0.114158	0.999759
ENSRNOG00000065932	-0.135369	4.06501	2.9182	0.114216	0.999759
ENSRNOG00000002145	-0.529291	-0.397393	2.918	0.114233	0.999759
ENSRNOG00000047620	0.131455	4.49558	2.91752	0.114253	0.999759
ENSRNOG00000016446	-0.19712	2.84746	2.91651	0.11431	0.999759
ENSRNOG00000006986	0.343492	1.07173	2.91302	0.114505	0.999759
ENSRNOG00000020942	0.382504	0.581589	2.90584	0.114907	0.999759
ENSRNOG00000015229	-0.124175	5.47969	2.90516	0.114944	0.999759
ENSRNOG00000057740	-0.244506	1.78538	2.90331	0.115048	0.999759
ENSRNOG00000018863	-0.152724	3.45315	2.90259	0.115088	0.999759
ENSRNOG00000002468	-0.109036	7.0227	2.8994	0.115267	0.999759
ENSRNOG00000004214	0.108844	7.92958	2.8983	0.115329	0.999759
ENSRNOG00000019453	0.106896	6.89542	2.89793	0.11535	0.999759
ENSRNOG00000016164	-0.32355	1.03008	2.89661	0.115425	0.999759
ENSRNOG00000016362	-0.332027	1.33043	2.89434	0.115553	0.999759
ENSRNOG00000004784	0.12309	4.76679	2.89329	0.115611	0.999759
ENSRNOG00000049920	0.117061	6.13401	2.89079	0.115753	0.999759
ENSRNOG00000038228	0.11176	6.17775	2.89057	0.115765	0.999759
ENSRNOG00000025889	0.124696	4.58006	2.8894	0.115831	0.999759
ENSRNOG00000005783	-0.133579	5.0838	2.88862	0.115875	0.999759
ENSRNOG00000038868	0.134466	4.15384	2.88743	0.115943	0.999759
ENSRNOG00000006217	-0.124754	5.95656	2.88584	0.116033	0.999759
ENSRNOG00000068796	0.356982	1.1259	2.88503	0.11608	0.999759
ENSRNOG00000015179	0.324555	0.723142	2.88474	0.116096	0.999759
ENSRNOG00000010342	-0.268287	1.56868	2.88446	0.116111	0.999759
ENSRNOG00000015794	0.272092	1.84674	2.88427	0.116122	0.999759
ENSRNOG00000011162	-0.478233	-0.322173	2.88154	0.116283	0.999759
ENSRNOG00000009397	0.118255	4.68773	2.88116	0.116298	0.999759
ENSRNOG00000047028	-0.126366	6.23504	2.87814	0.11647	0.999759
ENSRNOG00000018954	0.323019	1.18504	2.87812	0.116472	0.999759
ENSRNOG00000012594	0.14391	5.44569	2.87714	0.116527	0.999759
ENSRNOG00000020342	-0.424452	0.241933	2.87674	0.116552	0.999759
ENSRNOG00000020423	-0.115045	8.78947	2.87479	0.116662	0.999759
ENSRNOG00000003013	-0.179266	2.82125	2.87425	0.116692	0.999759
ENSRNOG00000002636	-0.124094	6.57183	2.87108	0.116873	0.999759
ENSRNOG00000016660	0.107635	6.99642	2.87075	0.116893	0.999759
ENSRNOG00000034190	0.468669	-0.12301	2.8704	0.116917	0.999759
ENSRNOG00000027245	0.142219	3.80244	2.86935	0.116972	0.999759
ENSRNOG00000018531	0.13189	4.30178	2.86709	0.117102	0.999759
ENSRNOG00000023951	-0.129062	4.17469	2.86428	0.117263	0.999759
ENSRNOG00000030880	0.112112	5.05393	2.85957	0.117534	0.999759
ENSRNOG00000027857	0.165084	4.11346	2.85954	0.117536	0.999759
ENSRNOG00000037514	-0.160598	3.44366	2.8573	0.117665	0.999759
ENSRNOG00000020544	0.114305	4.93165	2.8498	0.118099	0.999759
ENSRNOG00000043503	-0.109007	6.02942	2.84949	0.118117	0.999759
ENSRNOG00000004757	-0.168779	3.89695	2.84659	0.118285	0.999759
ENSRNOG00000022822	0.372172	0.62091	2.84354	0.118464	0.999759
ENSRNOG00000070835	0.13262	5.18439	2.84255	0.11852	0.999759
ENSRNOG00000016383	0.118068	5.67764	2.8425	0.118523	0.999759
ENSRNOG00000011949	0.121801	6.07407	2.84048	0.118641	0.999759
ENSRNOG00000010390	0.136661	3.71445	2.83933	0.118707	0.999759
ENSRNOG00000005388	-0.193669	2.5433	2.83771	0.118802	0.999759
ENSRNOG00000003756	-0.242906	1.8208	2.83756	0.118811	0.999759
ENSRNOG00000053269	0.134643	4.3559	2.83699	0.118844	0.999759
ENSRNOG00000052405	-0.13433	4.33329	2.83415	0.11901	0.999759
ENSRNOG00000060107	-0.117391	4.57427	2.83264	0.119099	0.999759
ENSRNOG00000008246	-0.158774	3.36936	2.82431	0.119588	0.999759
ENSRNOG00000008992	-0.202805	2.24277	2.82195	0.119727	0.999759
ENSRNOG00000019662	-0.180373	2.73781	2.8188	0.119913	0.999759
ENSRNOG00000031927	0.125596	4.43161	2.81629	0.120061	0.999759
ENSRNOG00000024365	-0.587773	-0.607012	2.81324	0.120262	0.999759
ENSRNOG00000063425	0.20244	3.45958	2.81267	0.120276	0.999759
ENSRNOG00000007512	0.125171	5.58929	2.80995	0.120437	0.999759
ENSRNOG00000012091	0.116595	4.87409	2.80947	0.120465	0.999759
ENSRNOG00000032625	0.135196	3.73874	2.80848	0.120524	0.999759
ENSRNOG00000024111	0.353958	0.436406	2.80814	0.120546	0.999759
ENSRNOG00000010363	0.118391	4.45384	2.80286	0.120859	0.999759
ENSRNOG00000001582	-0.170354	2.96333	2.80145	0.120943	0.999759
ENSRNOG00000009145	-0.189558	2.76364	2.79966	0.12105	0.999759
ENSRNOG00000015581	0.340392	1.93925	2.79826	0.121134	0.999759
ENSRNOG00000012960	-0.181516	2.68083	2.79752	0.121178	0.999759
ENSRNOG00000030316	0.410821	0.00209206	2.7927	0.12147	0.999759
ENSRNOG00000021221	-0.123902	4.14355	2.79244	0.121482	0.999759
ENSRNOG00000010531	-0.420648	0.0290545	2.7925	0.121484	0.999759
ENSRNOG00000053240	-0.113782	5.1414	2.79079	0.121582	0.999759
ENSRNOG00000001728	-0.184644	2.65136	2.78966	0.12165	0.999759
ENSRNOG00000056106	-0.11247	5.89875	2.78827	0.121733	0.999759
ENSRNOG00000008951	0.109367	4.98407	2.78032	0.122213	0.999759
ENSRNOG00000000299	-0.133987	4.39083	2.78002	0.122231	0.999759
ENSRNOG00000011251	0.781807	-0.898655	2.7803	0.122274	0.999759
ENSRNOG00000011680	-0.188616	3.26869	2.77885	0.122302	0.999759
ENSRNOG00000012368	-0.18601	2.50985	2.77867	0.122313	0.999759
ENSRNOG00000067122	0.311095	0.780057	2.77579	0.122488	0.999759
ENSRNOG00000000878	0.596445	-0.20041	2.77466	0.12257	0.999759
ENSRNOG00000007422	-0.129502	4.03555	2.77414	0.122587	0.999759
ENSRNOG00000037060	0.545432	-0.20396	2.77174	0.122779	0.999759
ENSRNOG00000000137	0.302842	0.913238	2.76968	0.122859	0.999759
ENSRNOG00000051420	-0.109327	4.9733	2.76936	0.122878	0.999759
ENSRNOG00000029980	-0.114881	4.96378	2.76869	0.122919	0.999759
ENSRNOG00000026842	-0.105426	5.38456	2.76787	0.122969	0.999759
ENSRNOG00000014951	0.806958	-1.50733	2.76731	0.123049	0.999759
ENSRNOG00000017969	-0.119487	4.5346	2.76211	0.123321	0.999759
ENSRNOG00000038202	0.41886	0.00189352	2.76039	0.12343	0.999759
ENSRNOG00000024635	-0.118925	4.37471	2.76004	0.123447	0.999759
ENSRNOG00000036601	0.112717	5.66708	2.75921	0.123498	0.999759
ENSRNOG00000010875	0.240108	1.60364	2.75661	0.123658	0.999759
ENSRNOG00000050998	0.492768	-0.481943	2.756	0.123728	0.999759
ENSRNOG00000024213	-0.119993	4.33265	2.75122	0.123989	0.999759
ENSRNOG00000058133	0.408929	0.00210754	2.7496	0.124092	0.999759
ENSRNOG00000056678	-0.128912	4.80704	2.74929	0.124108	0.999759
ENSRNOG00000022598	-0.11942	5.09793	2.7458	0.124323	0.999759
ENSRNOG00000024707	0.390672	1.08446	2.74514	0.124365	0.999759
ENSRNOG00000053961	-0.118433	4.41632	2.74339	0.124473	0.999759
ENSRNOG00000001654	-0.113931	4.74672	2.74137	0.124598	0.999759
ENSRNOG00000006102	0.117389	4.51881	2.74117	0.12461	0.999759
ENSRNOG00000024569	0.457778	-0.0589547	2.73899	0.12475	0.999759
ENSRNOG00000023561	0.561333	-0.835223	2.7348	0.125024	0.999759
ENSRNOG00000008898	0.212141	2.16152	2.73408	0.12505	0.999759
ENSRNOG00000042821	0.121042	6.52421	2.7328	0.12513	0.999759
ENSRNOG00000028879	-0.123767	4.706	2.73235	0.125158	0.999759
ENSRNOG00000052064	-0.249164	1.48566	2.73084	0.125252	0.999759
ENSRNOG00000009548	0.164253	3.51171	2.7253	0.125598	0.999759
ENSRNOG00000067714	-0.544044	-0.11785	2.72511	0.125614	0.999759
ENSRNOG00000058870	-0.261768	1.27686	2.72402	0.125679	0.999759
ENSRNOG00000020300	0.272773	1.23337	2.72278	0.125757	0.999759
ENSRNOG00000004727	0.200141	2.35685	2.72252	0.125772	0.999759
ENSRNOG00000060137	-0.142368	3.63263	2.72113	0.125859	0.999759
ENSRNOG00000010004	0.433868	-0.0478334	2.72068	0.125892	0.999759
ENSRNOG00000020514	-0.16559	2.94199	2.71984	0.12594	0.999759
ENSRNOG00000000974	-0.124449	4.49319	2.71972	0.125948	0.999759
ENSRNOG00000026866	-0.115404	5.2169	2.71824	0.126041	0.999759
ENSRNOG00000018296	0.138481	3.68335	2.71819	0.126044	0.999759
ENSRNOG00000024603	0.106858	7.48437	2.71813	0.126048	0.999759
ENSRNOG00000015304	0.111843	4.95143	2.71768	0.126076	0.999759
ENSRNOG00000008467	0.299764	1.24564	2.71382	0.12632	0.999759
ENSRNOG00000001456	0.114271	5.42839	2.71373	0.126325	0.999759
ENSRNOG00000047581	0.112734	5.36123	2.71217	0.126423	0.999759
ENSRNOG00000050657	0.122146	4.47016	2.71116	0.126487	0.999759
ENSRNOG00000022247	0.11516	4.77671	2.70837	0.126663	0.999759
ENSRNOG00000033921	-0.171089	3.07854	2.70585	0.126823	0.999759
ENSRNOG00000014171	-0.156073	3.84031	2.70567	0.126835	0.999759
ENSRNOG00000019675	0.375814	0.195272	2.70431	0.126923	0.999759
ENSRNOG00000000985	-0.124877	4.02886	2.69462	0.127537	0.999759
ENSRNOG00000017237	0.138087	3.82156	2.69412	0.127569	0.999759
ENSRNOG00000038074	0.638841	0.21963	2.69241	0.127696	0.999759
ENSRNOG00000029490	-0.155932	3.2965	2.69209	0.127698	0.999759
ENSRNOG00000019439	0.123383	5.42135	2.69073	0.127785	0.999759
ENSRNOG00000006995	-0.143022	3.79472	2.68832	0.12794	0.999759
ENSRNOG00000063437	-0.115247	4.55432	2.68561	0.128113	0.999759
ENSRNOG00000048397	0.104015	6.01562	2.68408	0.128212	0.999759
ENSRNOG00000053203	-0.103179	5.96868	2.68403	0.128215	0.999759
ENSRNOG00000018241	-0.119842	5.77465	2.68263	0.128305	0.999759
ENSRNOG00000015143	0.114771	4.89783	2.67868	0.128559	0.999759
ENSRNOG00000070230	0.124269	4.03542	2.67762	0.128627	0.999759
ENSRNOG00000007402	0.112717	7.01916	2.67129	0.129036	0.999759
ENSRNOG00000007227	0.107182	5.76109	2.67119	0.129043	0.999759
ENSRNOG00000006932	-0.209832	2.51832	2.67026	0.129103	0.999759
ENSRNOG00000009664	0.144071	3.35123	2.66924	0.129169	0.999759
ENSRNOG00000058662	-0.115924	5.41814	2.66614	0.12937	0.999759
ENSRNOG00000053449	-0.556053	-0.803289	2.66474	0.129474	0.999759
ENSRNOG00000067962	-0.144388	3.35	2.66287	0.129583	0.999759
ENSRNOG00000039470	-0.159669	2.99558	2.66256	0.129603	0.999759
ENSRNOG00000013554	0.467118	-0.356329	2.66116	0.129701	0.999759
ENSRNOG00000046163	-0.490382	-0.208104	2.6603	0.129755	0.999759
ENSRNOG00000000417	-0.11452	6.27191	2.65893	0.12984	0.999759
ENSRNOG00000021399	0.106945	4.99771	2.65827	0.129883	0.999759
ENSRNOG00000014597	-0.147025	3.56666	2.65803	0.129898	0.999759
ENSRNOG00000051619	-0.270916	1.17778	2.65723	0.129951	0.999759
ENSRNOG00000002004	-0.127542	3.9984	2.65575	0.130048	0.999759
ENSRNOG00000023465	0.305208	0.861765	2.65532	0.130076	0.999759
ENSRNOG00000026408	-0.172193	2.73987	2.6551	0.13009	0.999759
ENSRNOG00000022893	-0.102374	7.11553	2.65364	0.130185	0.999759
ENSRNOG00000002935	-0.1151	7.13264	2.65356	0.130191	0.999759
ENSRNOG00000002592	0.229676	1.88264	2.65333	0.130206	0.999759
ENSRNOG00000036711	0.292581	1.18686	2.64902	0.130489	0.999759
ENSRNOG00000008666	-0.104745	5.67689	2.64808	0.13055	0.999759
ENSRNOG00000004805	-0.130583	4.00946	2.64662	0.130646	0.999759
ENSRNOG00000008145	-0.118819	5.49669	2.6459	0.130693	0.999759
ENSRNOG00000031703	0.682787	-0.42566	2.68348	0.130752	0.999759
ENSRNOG00000010461	0.127824	4.13071	2.64486	0.130762	0.999759
ENSRNOG00000042592	0.1194	4.60418	2.64415	0.130809	0.999759
ENSRNOG00000014443	-0.229504	2.60676	2.64026	0.131065	0.999759
ENSRNOG00000008026	-0.138473	3.50433	2.64002	0.131081	0.999759
ENSRNOG00000067832	0.137354	4.00033	2.63919	0.131136	0.999759
ENSRNOG00000056376	0.131661	3.7263	2.63764	0.131238	0.999759
ENSRNOG00000018928	0.237336	2.14475	2.63739	0.131255	0.999759
ENSRNOG00000027017	-0.126726	3.92496	2.63388	0.131487	0.999759
ENSRNOG00000012165	-0.290638	1.09388	2.63205	0.131609	0.999759
ENSRNOG00000002361	-0.334992	0.650101	2.62924	0.131796	0.999759
ENSRNOG00000029535	-0.101668	6.93969	2.62915	0.131801	0.999759
ENSRNOG00000031851	0.343118	0.504623	2.62732	0.131924	0.999759
ENSRNOG00000020401	-0.414667	0.255854	2.62664	0.13197	0.999759
ENSRNOG00000029886	0.100413	7.07369	2.62455	0.132107	0.999759
ENSRNOG00000068016	0.168735	2.89068	2.62365	0.132167	0.999759
ENSRNOG00000030237	0.12776	6.97374	2.6216	0.132304	0.999759
ENSRNOG00000065288	-0.328044	0.63994	2.61525	0.13273	0.999759
ENSRNOG00000047761	-0.137391	3.67385	2.61292	0.132886	0.999759
ENSRNOG00000039759	0.242527	4.02192	2.61252	0.132912	0.999759
ENSRNOG00000013326	-0.105095	6.29442	2.60624	0.133335	0.999759
ENSRNOG00000009274	-0.178328	2.56738	2.60601	0.133351	0.999759
ENSRNOG00000017120	-0.108623	5.64662	2.60586	0.133361	0.999759
ENSRNOG00000015664	-0.117098	6.86983	2.60245	0.133591	0.999759
ENSRNOG00000017613	-0.104046	5.30303	2.59992	0.133762	0.999759
ENSRNOG00000019655	0.117173	7.2958	2.5956	0.134055	0.999759
ENSRNOG00000038891	0.270205	1.30432	2.59486	0.134107	0.999759
ENSRNOG00000009891	-0.12296	4.49088	2.5941	0.134157	0.999759
ENSRNOG00000019604	-0.124633	4.6485	2.59402	0.134162	0.999759
ENSRNOG00000008053	-0.118749	5.75326	2.5939	0.134171	0.999759
ENSRNOG00000012383	0.147691	5.974	2.59276	0.134248	0.999759
ENSRNOG00000047133	0.198389	2.2184	2.5924	0.134273	0.999759
ENSRNOG00000007539	-0.422256	-0.188325	2.58503	0.13478	0.999759
ENSRNOG00000069998	-0.119876	5.42795	2.58362	0.134872	0.999759
ENSRNOG00000020579	-0.534581	-0.646598	2.58256	0.134956	0.999759
ENSRNOG00000016135	0.135257	3.66405	2.58202	0.134982	0.999759
ENSRNOG00000014083	-0.121945	8.31004	2.58153	0.135015	0.999759
ENSRNOG00000006747	-0.11173	5.83395	2.58122	0.135036	0.999759
ENSRNOG00000026109	0.106268	6.07076	2.57894	0.135193	0.999759
ENSRNOG00000043367	0.239136	1.51898	2.57802	0.135256	0.999759
ENSRNOG00000069661	0.113471	6.30843	2.57657	0.135356	0.999759
ENSRNOG00000034180	0.102038	7.58223	2.57614	0.135385	0.999759
ENSRNOG00000011882	-0.12225	4.31427	2.57458	0.135492	0.999759
ENSRNOG00000012134	0.307025	0.749013	2.57321	0.135588	0.999759
ENSRNOG00000018830	-0.111639	5.59975	2.57241	0.135642	0.999759
ENSRNOG00000010275	-0.432625	-0.249022	2.57235	0.135652	0.999759
ENSRNOG00000002303	-0.124672	3.94502	2.57015	0.135798	0.999759
ENSRNOG00000001070	0.117375	5.72699	2.57005	0.135805	0.999759
ENSRNOG00000005291	-0.107332	5.36516	2.5689	0.135884	0.999759
ENSRNOG00000014011	0.294701	1.13273	2.56861	0.135905	0.999759
ENSRNOG00000012008	0.283645	1.1292	2.56678	0.136031	0.999759
ENSRNOG00000001410	-0.131228	4.52896	2.56556	0.136115	0.999759
ENSRNOG00000012149	0.146049	3.39886	2.56049	0.136467	0.999759
ENSRNOG00000007988	0.12442	4.68281	2.56049	0.136467	0.999759
ENSRNOG00000015567	-0.0997129	6.07172	2.56045	0.136469	0.999759
ENSRNOG00000003822	-0.105391	5.40179	2.5595	0.136535	0.999759
ENSRNOG00000017659	-0.173576	3.61674	2.55473	0.136868	0.999759
ENSRNOG00000002626	-0.138894	3.38245	2.55388	0.136927	0.999759
ENSRNOG00000012690	0.144363	4.6099	2.55173	0.137077	0.999759
ENSRNOG00000056297	-0.166491	3.64085	2.54941	0.137239	0.999759
ENSRNOG00000008239	-0.118205	4.87062	2.54783	0.137349	0.999759
ENSRNOG00000036585	0.349907	2.83735	2.54665	0.137432	0.999759
ENSRNOG00000012081	0.139704	5.83737	2.54524	0.137531	0.999759
ENSRNOG00000029195	-0.334269	0.432357	2.54336	0.137664	0.999759
ENSRNOG00000029658	-0.151097	3.22067	2.5423	0.137738	0.999759
ENSRNOG00000068626	0.146338	5.27281	2.54025	0.137882	0.999759
ENSRNOG00000013166	-0.12003	4.78974	2.53895	0.137973	0.999759
ENSRNOG00000014208	0.111888	6.02835	2.53549	0.138217	0.999759
ENSRNOG00000002874	-0.106537	5.55914	2.53424	0.138305	0.999759
ENSRNOG00000068407	-0.10184	5.98491	2.53271	0.138413	0.999759
ENSRNOG00000019507	-0.10902	7.19792	2.53215	0.138453	0.999759
ENSRNOG00000053895	0.243324	1.6236	2.53201	0.138463	0.999759
ENSRNOG00000000316	-0.118649	6.73303	2.53141	0.138505	0.999759
ENSRNOG00000010653	-0.15056	3.55481	2.52998	0.138606	0.999759
ENSRNOG00000012058	0.259564	1.82499	2.52802	0.138745	0.999759
ENSRNOG00000014426	-0.547565	-0.606862	2.52793	0.138762	0.999759
ENSRNOG00000050016	0.126434	4.07326	2.52762	0.138774	0.999759
ENSRNOG00000007701	0.137988	4.91601	2.52721	0.138803	0.999759
ENSRNOG00000005618	0.137452	3.47629	2.52606	0.138884	0.999759
ENSRNOG00000004566	0.26946	1.15303	2.52599	0.13889	0.999759
ENSRNOG00000020674	0.0981188	6.54945	2.5258	0.138903	0.999759
ENSRNOG00000011175	-0.098045	8.29342	2.52469	0.138982	0.999759
ENSRNOG00000013545	0.101145	5.5743	2.52457	0.138991	0.999759
ENSRNOG00000001273	0.124825	3.90674	2.52233	0.13915	0.999759
ENSRNOG00000008987	0.097895	7.31898	2.52169	0.139195	0.999759
ENSRNOG00000028155	0.143435	3.74358	2.52087	0.139253	0.999759
ENSRNOG00000025757	-0.273925	1.03632	2.52037	0.13929	0.999759
ENSRNOG00000014461	-0.155532	2.966	2.51671	0.139551	0.999759
ENSRNOG00000020280	0.117078	4.2713	2.51569	0.139623	0.999759
ENSRNOG00000001099	0.155851	2.9164	2.51503	0.13967	0.999759
ENSRNOG00000017571	0.110447	5.58171	2.51452	0.139707	0.999759
ENSRNOG00000012228	-0.153783	2.9498	2.51288	0.139824	0.999759
ENSRNOG00000028041	0.325885	2.20712	2.51257	0.139847	0.999759
ENSRNOG00000009663	0.100958	5.73219	2.51131	0.139937	0.999759
ENSRNOG00000016327	0.131097	3.9483	2.50828	0.140154	0.999759
ENSRNOG00000021569	-0.112597	5.05111	2.50169	0.140628	0.999759
ENSRNOG00000019926	0.130707	3.84312	2.50046	0.140717	0.999759
ENSRNOG00000068138	0.232518	2.16516	2.50016	0.140739	0.999759
ENSRNOG00000025185	0.147586	4.31672	2.49902	0.140822	0.999759
ENSRNOG00000026217	-0.215012	2.24084	2.49551	0.141076	0.999759
ENSRNOG00000066047	0.101976	6.65398	2.49325	0.141239	0.999759
ENSRNOG00000068677	0.176917	2.52783	2.49204	0.141327	0.999759
ENSRNOG00000004629	0.173684	6.59616	2.49185	0.141341	0.999759
ENSRNOG00000050258	0.109817	4.66527	2.4908	0.141417	0.999759
ENSRNOG00000062645	-0.258974	1.23045	2.48978	0.141491	0.999759
ENSRNOG00000018412	-0.144192	3.52962	2.48773	0.14164	0.999759
ENSRNOG00000007804	0.257183	2.07384	2.48558	0.141797	0.999759
ENSRNOG00000068261	0.195443	2.11765	2.48516	0.141828	0.999759
ENSRNOG00000015117	-0.597277	-0.818315	2.48489	0.141861	0.999759
ENSRNOG00000005828	0.137139	8.74424	2.48226	0.142039	0.999759
ENSRNOG00000028581	-0.292542	1.97097	2.48202	0.142056	0.999759
ENSRNOG00000011011	-0.496062	-0.290115	2.48203	0.142064	0.999759
ENSRNOG00000007681	-0.120879	4.73763	2.47675	0.142442	0.999759
ENSRNOG00000003626	0.100294	7.30053	2.47533	0.142546	0.999759
ENSRNOG00000039850	0.143098	3.51268	2.47464	0.142597	0.999759
ENSRNOG00000009370	-0.141353	5.57536	2.46953	0.142972	0.999759
ENSRNOG00000057569	-0.154376	3.84167	2.46951	0.142974	0.999759
ENSRNOG00000028768	0.737146	-1.15989	2.46925	0.14305	0.999759
ENSRNOG00000008885	-0.132261	3.98821	2.46828	0.143065	0.999759
ENSRNOG00000066299	0.328779	0.828472	2.46741	0.14313	0.999759
ENSRNOG00000056772	0.319582	0.873268	2.46651	0.143196	0.999759
ENSRNOG00000019685	-0.324193	0.738555	2.46632	0.143211	0.999759
ENSRNOG00000037509	0.377922	0.0549048	2.46467	0.143335	0.999759
ENSRNOG00000012020	-0.131291	3.59287	2.4646	0.143336	0.999759
ENSRNOG00000019780	-0.611061	-1.17897	2.46486	0.143349	0.999759
ENSRNOG00000036693	-0.118779	4.34652	2.46166	0.143553	0.999759
ENSRNOG00000018812	-0.206378	2.17434	2.45974	0.143696	0.999759
ENSRNOG00000007655	0.257886	1.88777	2.45901	0.14375	0.999759
ENSRNOG00000004265	0.65219	-1.32349	2.45937	0.143787	0.999759
ENSRNOG00000026037	-0.604544	-1.08464	2.45743	0.143901	0.999759
ENSRNOG00000011310	-0.106592	5.53782	2.45572	0.143994	0.999759
ENSRNOG00000053285	-0.128462	5.53367	2.45559	0.144004	0.999759
ENSRNOG00000010189	0.102817	7.33241	2.45482	0.144061	0.999759
ENSRNOG00000026432	-0.122677	6.90138	2.45474	0.144067	0.999759
ENSRNOG00000023576	-0.493791	-0.674011	2.45393	0.144139	0.999759
ENSRNOG00000065264	-0.123469	4.6286	2.45266	0.144222	0.999759
ENSRNOG00000005346	0.155247	4.39246	2.45198	0.144272	0.999759
ENSRNOG00000036719	0.178704	2.70519	2.45187	0.144281	0.999759
ENSRNOG00000007597	-0.140587	3.77503	2.45154	0.144305	0.999759
ENSRNOG00000026646	0.109088	5.86609	2.44832	0.144545	0.999759
ENSRNOG00000003816	0.136268	4.10289	2.44802	0.144568	0.999759
ENSRNOG00000021176	-0.222547	2.13466	2.4472	0.14463	0.999759
ENSRNOG00000058914	0.108471	6.43122	2.44593	0.144724	0.999759
ENSRNOG00000022582	0.12809	3.68638	2.44498	0.144795	0.999759
ENSRNOG00000019136	-0.127307	4.17049	2.43787	0.145329	0.999759
ENSRNOG00000018683	-0.10881	5.71124	2.4367	0.145417	0.999759
ENSRNOG00000068953	-0.109099	4.68013	2.43643	0.145437	0.999759
ENSRNOG00000033772	0.156321	3.14934	2.43513	0.145535	0.999759
ENSRNOG00000008279	0.116296	4.90501	2.42898	0.145999	0.999759
ENSRNOG00000014241	-0.107904	5.42397	2.42695	0.146152	0.999759
ENSRNOG00000058908	0.174591	3.82808	2.42596	0.146228	0.999759
ENSRNOG00000018681	-0.161259	3.08669	2.42584	0.146237	0.999759
ENSRNOG00000031706	0.112295	6.74413	2.42496	0.146303	0.999759
ENSRNOG00000005678	-0.100465	5.19056	2.42119	0.146589	0.999759
ENSRNOG00000008351	-0.313447	0.677468	2.41993	0.146687	0.999759
ENSRNOG00000007098	0.190202	2.91772	2.41891	0.146763	0.999759
ENSRNOG00000011904	0.10661	4.69996	2.41752	0.146869	0.999759
ENSRNOG00000003497	0.133003	3.50451	2.41705	0.146905	0.999759
ENSRNOG00000061650	0.274505	3.66912	2.4168	0.146923	0.999759
ENSRNOG00000020204	0.103827	4.92827	2.41652	0.146945	0.999759
ENSRNOG00000004364	0.0996419	5.50412	2.4142	0.147122	0.999759
ENSRNOG00000017511	-0.277236	1.53804	2.41393	0.147143	0.999759
ENSRNOG00000069246	0.301279	1.16051	2.41294	0.147219	0.999759
ENSRNOG00000047984	0.114811	4.31879	2.41053	0.147403	0.999759
ENSRNOG00000069239	-0.257815	1.36975	2.40886	0.147531	0.999759
ENSRNOG00000009080	0.104174	7.87907	2.40793	0.147602	0.999759
ENSRNOG00000009385	-0.203969	2.71365	2.40745	0.147639	0.999759
ENSRNOG00000013553	0.107518	5.30786	2.40671	0.147696	0.999759
ENSRNOG00000003144	-0.384458	0.143802	2.40473	0.147851	0.999759
ENSRNOG00000011094	-0.152163	2.93158	2.40376	0.147922	0.999759
ENSRNOG00000026716	0.184512	2.87076	2.40344	0.147946	0.999759
ENSRNOG00000009878	-0.227376	2.27034	2.40205	0.148054	0.999759
ENSRNOG00000016483	-0.119997	6.09866	2.40076	0.148153	0.999759
ENSRNOG00000001575	-0.148916	3.37125	2.39859	0.148321	0.999759
ENSRNOG00000001520	-0.128395	3.59623	2.39614	0.148509	0.999759
ENSRNOG00000023546	0.206787	1.87926	2.39585	0.148532	0.999759
ENSRNOG00000003952	0.400348	0.261023	2.39517	0.148601	0.999759
ENSRNOG00000000512	-0.121198	4.46406	2.39315	0.148741	0.999759
ENSRNOG00000006509	-0.103699	7.48039	2.39007	0.14898	0.999759
ENSRNOG00000006827	0.220606	1.78916	2.38988	0.148994	0.999759
ENSRNOG00000046085	0.155484	2.96987	2.3897	0.149008	0.999759
ENSRNOG00000001837	-0.118068	5.56546	2.38791	0.149147	0.999759
ENSRNOG00000046727	0.224057	1.66193	2.38732	0.149193	0.999759
ENSRNOG00000011893	0.102452	8.04032	2.384	0.149451	0.999759
ENSRNOG00000020433	-0.105393	6.90778	2.38374	0.149471	0.999759
ENSRNOG00000001388	-0.512752	-0.758955	2.38371	0.149485	0.999759
ENSRNOG00000002625	-0.117306	5.02666	2.38331	0.149505	0.999759
ENSRNOG00000019568	-0.130413	6.16763	2.38325	0.14951	0.999759
ENSRNOG00000014119	0.116087	5.48076	2.38253	0.149566	0.999759
ENSRNOG00000068566	0.203633	2.36652	2.38106	0.149681	0.999759
ENSRNOG00000024186	0.104619	6.77924	2.3804	0.149732	0.999759
ENSRNOG00000011245	0.225762	1.63187	2.37979	0.14978	0.999759
ENSRNOG00000053869	-0.158831	3.14865	2.3793	0.149818	0.999759
ENSRNOG00000000560	0.129836	3.75823	2.37885	0.149853	0.999759
ENSRNOG00000063117	0.87958	-1.28589	2.37905	0.149896	0.999759
ENSRNOG00000042867	0.318583	0.615339	2.37681	0.150014	0.999759
ENSRNOG00000008970	-0.103775	6.48446	2.37615	0.150064	0.999759
ENSRNOG00000018397	0.184832	2.25891	2.37596	0.150079	0.999759
ENSRNOG00000009658	0.110911	5.31711	2.3757	0.150099	0.999759
ENSRNOG00000000956	0.146564	3.06615	2.37399	0.150233	0.999759
ENSRNOG00000047988	0.121807	5.35333	2.37347	0.150275	0.999759
ENSRNOG00000066201	-0.175785	2.63158	2.37115	0.150457	0.999759
ENSRNOG00000015642	-0.10693	5.41119	2.36962	0.150577	0.999759
ENSRNOG00000018958	0.100521	8.0071	2.36824	0.150686	0.999759
ENSRNOG00000007081	-0.259541	1.35501	2.36317	0.151086	0.999759
ENSRNOG00000017991	-0.139409	3.28097	2.36178	0.151195	0.999759
ENSRNOG00000011947	0.237843	1.9506	2.35906	0.151411	0.999759
ENSRNOG00000060407	-0.125024	7.08233	2.35851	0.151454	0.999759
ENSRNOG00000007951	0.167835	2.90425	2.35668	0.151599	0.999759
ENSRNOG00000051291	-0.272794	1.65478	2.35561	0.151684	0.999759
ENSRNOG00000017418	0.102013	7.92425	2.35488	0.151741	0.999759
ENSRNOG00000009052	0.609939	-1.18023	2.35264	0.151965	0.999759
ENSRNOG00000066458	0.187901	3.02852	2.35196	0.151974	0.999759
ENSRNOG00000018790	-0.252418	1.95628	2.35122	0.152033	0.999759
ENSRNOG00000069065	-0.14226	3.61568	2.35034	0.152103	0.999759
ENSRNOG00000064701	-0.114247	6.90915	2.34967	0.152156	0.999759
ENSRNOG00000032136	0.151037	3.00291	2.34836	0.15226	0.999759
ENSRNOG00000057072	0.657156	-1.06775	2.34575	0.152541	0.999759
ENSRNOG00000008749	-0.204339	2.43212	2.34469	0.152553	0.999759
ENSRNOG00000066224	0.275787	1.33973	2.34039	0.152898	0.999759
ENSRNOG00000016334	0.122079	4.65569	2.33815	0.153078	0.999759
ENSRNOG00000064469	-0.356472	0.448046	2.3356	0.153286	0.999759
ENSRNOG00000014528	0.120298	4.68429	2.33516	0.153318	0.999759
ENSRNOG00000027849	-0.116092	4.94639	2.33312	0.153482	0.999759
ENSRNOG00000016036	0.101777	6.95501	2.33263	0.153522	0.999759
ENSRNOG00000009034	0.126521	3.59829	2.33207	0.153567	0.999759
ENSRNOG00000024751	-0.142029	3.25829	2.33026	0.153713	0.999759
ENSRNOG00000025895	0.245252	1.62853	2.32709	0.153969	0.999759
ENSRNOG00000067077	0.112002	4.86704	2.32632	0.154031	0.999759
ENSRNOG00000069240	-0.190286	2.07239	2.32306	0.154296	0.999759
ENSRNOG00000008947	-0.626643	-1.21883	2.32278	0.154379	0.999759
ENSRNOG00000015155	0.592834	-1.03649	2.32206	0.154413	0.999759
ENSRNOG00000027357	-0.291254	0.915431	2.32155	0.154419	0.999759
ENSRNOG00000010005	0.099137	6.58555	2.31937	0.154595	0.999759
ENSRNOG00000024539	0.120595	5.83737	2.319	0.154625	0.999759
ENSRNOG00000008625	0.111102	4.41432	2.31886	0.154636	0.999759
ENSRNOG00000016183	0.132503	5.06037	2.31455	0.154987	0.999759
ENSRNOG00000070306	0.234945	1.62024	2.31429	0.155009	0.999759
ENSRNOG00000012053	0.097582	6.28562	2.3142	0.155016	0.999759
ENSRNOG00000019578	0.104635	8.192	2.31263	0.155144	0.999759
ENSRNOG00000012659	0.385088	-0.0589834	2.30963	0.155393	0.999759
ENSRNOG00000006911	-0.123491	8.01943	2.30929	0.155417	0.999759
ENSRNOG00000010018	0.360271	0.41655	2.30928	0.15542	0.999759
ENSRNOG00000031127	0.128626	4.18007	2.30849	0.155483	0.999759
ENSRNOG00000013657	0.0951582	8.43536	2.30727	0.155582	0.999759
ENSRNOG00000019207	-0.153541	9.9599	2.3053	0.155744	0.999759
ENSRNOG00000004179	0.0983281	6.14755	2.30365	0.15588	0.999759
ENSRNOG00000067370	0.477131	-0.621623	2.30202	0.156025	0.999759
ENSRNOG00000004829	0.125864	4.4255	2.30181	0.156031	0.999759
ENSRNOG00000014155	-0.0978378	5.32434	2.30106	0.156093	0.999759
ENSRNOG00000013216	-0.162442	2.60112	2.30056	0.156135	0.999759
ENSRNOG00000002276	0.130983	4.40261	2.29982	0.156195	0.999759
ENSRNOG00000032042	-0.0972429	5.87477	2.29916	0.15625	0.999759
ENSRNOG00000055015	-0.423938	0.178295	2.29872	0.156289	0.999759
ENSRNOG00000037661	0.271418	1.64118	2.29829	0.156321	0.999759
ENSRNOG00000053145	-0.106274	5.15725	2.29815	0.156333	0.999759
ENSRNOG00000017002	-0.12853	3.88237	2.29728	0.156404	0.999759
ENSRNOG00000014013	-0.102399	7.44574	2.29565	0.156539	0.999759
ENSRNOG00000000852	-0.136618	8.9543	2.29485	0.156606	0.999759
ENSRNOG00000002232	-0.14542	3.75563	2.29344	0.156722	0.999759
ENSRNOG00000014490	0.36293	0.296554	2.29304	0.156757	0.999759
ENSRNOG00000014602	-0.128144	3.61796	2.29244	0.156805	0.999759
ENSRNOG00000006136	-0.0935006	5.74415	2.29157	0.156877	0.999759
ENSRNOG00000042253	-0.150617	3.45705	2.28997	0.157009	0.999759
ENSRNOG00000037085	-0.555816	-0.803069	2.28918	0.157088	0.999759
ENSRNOG00000013917	-0.248743	1.25266	2.28829	0.157149	0.999759
ENSRNOG00000048250	0.224902	1.62912	2.28783	0.157187	0.999759
ENSRNOG00000015142	0.138141	3.96297	2.28771	0.157197	0.999759
ENSRNOG00000050071	0.112809	4.98126	2.28676	0.157276	0.999759
ENSRNOG00000016112	-0.247673	1.26326	2.28635	0.15731	0.999759
ENSRNOG00000004226	-0.286846	0.741477	2.28575	0.157361	0.999759
ENSRNOG00000007967	0.0918922	6.6378	2.2844	0.157472	0.999759
ENSRNOG00000014373	-0.172162	2.44338	2.28279	0.157606	0.999759
ENSRNOG00000061073	-0.117403	4.14907	2.28253	0.157628	0.999759
ENSRNOG00000004614	-0.261255	1.7718	2.28087	0.157766	0.999759
ENSRNOG00000018860	0.133071	3.62875	2.2793	0.157897	0.999759
ENSRNOG00000037886	-0.113126	5.29067	2.27826	0.157984	0.999759
ENSRNOG00000031730	0.123218	5.80621	2.27763	0.158037	0.999759
ENSRNOG00000065347	-0.0945089	6.44916	2.27534	0.158229	0.999759
ENSRNOG00000030449	0.127516	3.56175	2.27333	0.158397	0.999759
ENSRNOG00000028441	-0.131199	3.60183	2.27259	0.158459	0.999759
ENSRNOG00000010617	-0.0965759	5.41654	2.27231	0.158483	0.999759
ENSRNOG00000063481	-0.604254	-0.495155	2.27153	0.158557	0.999759
ENSRNOG00000004787	0.132979	3.73412	2.27034	0.158648	0.999759
ENSRNOG00000011964	0.189898	2.1027	2.2697	0.158702	0.999759
ENSRNOG00000016940	0.0974666	5.11328	2.26755	0.158883	0.999759
ENSRNOG00000063373	-0.444394	-0.388187	2.2667	0.15896	0.999759
ENSRNOG00000007267	0.116967	4.07861	2.26391	0.159189	0.999759
ENSRNOG00000030027	-0.186197	2.1359	2.26166	0.15938	0.999759
ENSRNOG00000045740	0.11982	5.28586	2.26114	0.159424	0.999759
ENSRNOG00000024929	0.145478	3.85722	2.26065	0.159465	0.999759
ENSRNOG00000027767	-0.280864	0.816513	2.25839	0.159657	0.999759
ENSRNOG00000033119	-0.133521	3.40151	2.25596	0.159862	0.999759
ENSRNOG00000070800	-0.223063	1.87319	2.25465	0.159974	0.999759
ENSRNOG00000001524	0.148367	3.98103	2.24951	0.160411	0.999759
ENSRNOG00000008075	0.158292	4.20849	2.24893	0.16046	0.999759
ENSRNOG00000053061	0.097817	5.14552	2.2489	0.160463	0.999759
ENSRNOG00000010929	0.232714	1.76489	2.24942	0.160481	0.999759
ENSRNOG00000020620	0.341449	1.96759	2.24728	0.160601	0.999759
ENSRNOG00000008584	0.18439	2.49949	2.24627	0.160687	0.999759
ENSRNOG00000027145	-0.267679	1.07134	2.24625	0.160689	0.999759
ENSRNOG00000070382	-0.106001	5.55808	2.24593	0.160716	0.999759
ENSRNOG00000021047	0.107674	4.33344	2.24563	0.160741	0.999759
ENSRNOG00000002773	0.0970642	6.36916	2.24514	0.160784	0.999759
ENSRNOG00000058560	0.599958	-1.18025	2.24222	0.16108	0.999759
ENSRNOG00000017412	-0.401764	-0.153642	2.24144	0.161104	0.999759
ENSRNOG00000004019	-0.142858	3.43361	2.24102	0.161136	0.999759
ENSRNOG00000008577	-0.104334	4.77829	2.24034	0.161195	0.999759
ENSRNOG00000006731	0.453016	-0.4829	2.23919	0.161302	0.999759
ENSRNOG00000018718	0.134063	3.54211	2.23892	0.161316	0.999759
ENSRNOG00000068425	-0.152484	2.76884	2.23837	0.161364	0.999759
ENSRNOG00000069483	-0.207793	1.83386	2.23774	0.161418	0.999759
ENSRNOG00000055028	-0.104665	5.08331	2.23646	0.161527	0.999759
ENSRNOG00000002469	-0.217988	1.61895	2.23475	0.161675	0.999759
ENSRNOG00000039076	-0.226587	1.59007	2.23335	0.161796	0.999759
ENSRNOG00000000536	-0.105008	5.18029	2.23268	0.161853	0.999759
ENSRNOG00000002137	-0.126179	3.55843	2.23225	0.16189	0.999759
ENSRNOG00000033567	-0.509585	-0.75909	2.23007	0.16209	0.999759
ENSRNOG00000020044	0.120746	3.96389	2.22978	0.162104	0.999759
ENSRNOG00000050224	0.11171	4.88175	2.22801	0.162256	0.999759
ENSRNOG00000028814	-0.19238	1.96592	2.22599	0.162431	0.999759
ENSRNOG00000036675	-0.315287	0.6121	2.22419	0.162589	0.999759
ENSRNOG00000000044	0.0983326	5.33031	2.22386	0.162615	0.999759
ENSRNOG00000003703	-0.163846	2.50422	2.22343	0.162653	0.999759
ENSRNOG00000052296	-0.151326	8.61967	2.22088	0.162875	0.999759
ENSRNOG00000055917	0.105273	4.99696	2.22087	0.162875	0.999759
ENSRNOG00000001149	-0.115359	4.60192	2.22035	0.162921	0.999759
ENSRNOG00000003288	-0.262144	2.13697	2.21982	0.162967	0.999759
ENSRNOG00000060349	0.0942104	5.68175	2.21786	0.163137	0.999759
ENSRNOG00000038574	-0.33949	0.248394	2.21748	0.163173	0.999759
ENSRNOG00000008471	-0.115887	7.5457	2.217	0.163212	0.999759
ENSRNOG00000010447	-0.116666	5.53348	2.21551	0.163342	0.999759
ENSRNOG00000029152	0.12202	4.25373	2.21486	0.163398	0.999759
ENSRNOG00000001094	-0.142406	4.12375	2.21475	0.163408	0.999759
ENSRNOG00000016123	-0.123061	3.59565	2.21455	0.163426	0.999759
ENSRNOG00000015554	-0.252478	1.04503	2.21444	0.163436	0.999759
ENSRNOG00000047874	0.0960655	5.45585	2.21378	0.163493	0.999759
ENSRNOG00000037298	-0.177039	2.43409	2.21362	0.163507	0.999759
ENSRNOG00000064970	0.177508	2.30295	2.20941	0.163875	0.999759
ENSRNOG00000021108	0.571677	-0.83844	2.20949	0.163889	0.999759
ENSRNOG00000015097	0.105851	5.75627	2.20891	0.163919	0.999759
ENSRNOG00000021312	0.177745	2.70561	2.2083	0.163972	0.999759
ENSRNOG00000017164	-0.123867	3.80876	2.20673	0.16411	0.999759
ENSRNOG00000017516	-0.103997	5.90212	2.20669	0.164113	0.999759
ENSRNOG00000015903	-0.099735	7.1958	2.20568	0.164202	0.999759
ENSRNOG00000017795	0.0908244	6.21034	2.20513	0.16425	0.999759
ENSRNOG00000070097	-0.568197	-0.986325	2.20443	0.164332	0.999759
ENSRNOG00000068779	0.11559	6.47703	2.20358	0.164387	0.999759
ENSRNOG00000032178	-0.504991	-0.867653	2.20286	0.164466	0.999759
ENSRNOG00000005083	0.0927424	5.7508	2.20173	0.164549	0.999759
ENSRNOG00000047450	0.0913017	6.52648	2.20077	0.164634	0.999759
ENSRNOG00000008843	0.14911	3.52986	2.19958	0.164739	0.999759
ENSRNOG00000060703	-0.631568	-1.36603	2.19942	0.164803	0.999759
ENSRNOG00000061530	-0.463757	-0.457245	2.19623	0.165041	0.999759
ENSRNOG00000019868	0.110727	6.0956	2.19294	0.165326	0.999759
ENSRNOG00000014739	0.208666	1.79752	2.19111	0.165488	0.999759
ENSRNOG00000033146	-0.262488	1.45568	2.19088	0.165509	0.999759
ENSRNOG00000011293	0.115943	4.97572	2.18844	0.165725	0.999759
ENSRNOG00000006499	0.109761	5.86786	2.18796	0.165767	0.999759
ENSRNOG00000006209	-0.118392	4.4181	2.18779	0.165783	0.999759
ENSRNOG00000021048	-0.112985	7.70639	2.18696	0.165856	0.999759
ENSRNOG00000017311	0.0945083	5.75479	2.1869	0.165862	0.999759
ENSRNOG00000017745	0.0909684	6.02255	2.18683	0.165868	0.999759
ENSRNOG00000039350	0.117104	4.39324	2.18595	0.165946	0.999759
ENSRNOG00000057934	0.117304	6.23451	2.18541	0.165994	0.999759
ENSRNOG00000003178	0.104412	4.7256	2.18392	0.166127	0.999759
ENSRNOG00000019980	0.111516	7.16864	2.18158	0.166336	0.999759
ENSRNOG00000060367	-0.111434	4.45884	2.18093	0.166394	0.999759
ENSRNOG00000024022	0.109758	6.8228	2.1806	0.166423	0.999759
ENSRNOG00000008337	-0.243142	1.50371	2.17983	0.166492	0.999759
ENSRNOG00000007443	-0.242517	1.25609	2.1797	0.166504	0.999759
ENSRNOG00000010873	0.094066	6.68566	2.17663	0.166778	0.999759
ENSRNOG00000024280	0.253449	1.16835	2.17621	0.166816	0.999759
ENSRNOG00000009265	-0.126162	3.66745	2.17606	0.166829	0.999759
ENSRNOG00000018642	-0.111605	6.03527	2.17577	0.166855	0.999759
ENSRNOG00000021056	-0.141094	3.04132	2.17419	0.166997	0.999759
ENSRNOG00000017127	0.0934379	7.32848	2.17393	0.16702	0.999759
ENSRNOG00000019949	0.111742	4.02688	2.17378	0.167034	0.999759
ENSRNOG00000055401	-0.0953787	5.68711	2.17275	0.167126	0.999759
ENSRNOG00000039576	0.123618	3.66501	2.17227	0.167169	0.999759
ENSRNOG00000011283	0.195712	3.11442	2.17148	0.16724	0.999759
ENSRNOG00000001991	0.0989903	7.34328	2.17046	0.167332	0.999759
ENSRNOG00000069907	0.187044	2.23989	2.16897	0.167466	0.999759
ENSRNOG00000039496	0.310978	0.410933	2.16892	0.167472	0.999759
ENSRNOG00000027161	0.131577	3.36332	2.16818	0.167537	0.999759
ENSRNOG00000020239	-0.113966	5.2441	2.16662	0.167678	0.999759
ENSRNOG00000037690	0.220908	1.51344	2.16562	0.167769	0.999759
ENSRNOG00000004206	0.098387	5.17577	2.16551	0.167778	0.999759
ENSRNOG00000068672	0.202332	2.44588	2.16391	0.167923	0.999759
ENSRNOG00000019635	0.0922857	6.43434	2.16346	0.167963	0.999759
ENSRNOG00000017879	-0.091959	5.57152	2.16302	0.168003	0.999759
ENSRNOG00000000471	0.111828	5.50585	2.16299	0.168005	0.999759
ENSRNOG00000057347	-0.169008	2.84852	2.16276	0.168026	0.999759
ENSRNOG00000018353	0.124833	3.57555	2.16167	0.168125	0.999759
ENSRNOG00000014030	-0.0971146	5.90266	2.16153	0.168138	0.999759
ENSRNOG00000025310	0.11737	3.80698	2.16072	0.168211	0.999759
ENSRNOG00000068955	0.0999892	6.81657	2.15851	0.168411	0.999759
ENSRNOG00000008346	0.457374	-0.0680877	2.15867	0.168428	0.999759
ENSRNOG00000028207	-0.132277	3.25303	2.15765	0.16849	0.999759
ENSRNOG00000020781	0.0904017	6.02578	2.15716	0.168534	0.999759
ENSRNOG00000067727	-0.445471	-0.470203	2.15665	0.168588	0.999759
ENSRNOG00000014851	-0.207811	1.99587	2.15608	0.168632	0.999759
ENSRNOG00000009513	0.0909832	5.84024	2.15508	0.168722	0.999759
ENSRNOG00000004372	-0.197502	2.03596	2.15445	0.16878	0.999759
ENSRNOG00000003825	0.126261	4.43079	2.15442	0.168783	0.999759
ENSRNOG00000050111	-0.384677	0.203847	2.15359	0.168861	0.999759
ENSRNOG00000012049	-0.411125	-0.258874	2.15337	0.168883	0.999759
ENSRNOG00000013954	-0.201513	2.5683	2.15331	0.168884	0.999759
ENSRNOG00000019118	-0.154223	2.80257	2.15235	0.168971	0.999759
ENSRNOG00000066589	-0.385293	0.0966919	2.15173	0.169031	0.999759
ENSRNOG00000010230	0.118764	4.98053	2.15103	0.169092	0.999759
ENSRNOG00000043033	0.13414	3.40859	2.15074	0.169118	0.999759
ENSRNOG00000013092	0.135723	3.37202	2.15014	0.169172	0.999759
ENSRNOG00000021269	-0.0906753	8.28633	2.14898	0.169278	0.999759
ENSRNOG00000014135	-0.109233	6.82958	2.14865	0.169309	0.999759
ENSRNOG00000034031	-0.105957	5.10429	2.14864	0.169309	0.999759
ENSRNOG00000000963	-0.316677	0.906127	2.14827	0.169344	0.999759
ENSRNOG00000017509	0.129892	3.59692	2.14805	0.169364	0.999759
ENSRNOG00000037165	-0.0967664	5.49768	2.14803	0.169365	0.999759
ENSRNOG00000018415	0.118924	4.02527	2.14784	0.169382	0.999759
ENSRNOG00000000521	0.188568	1.98877	2.14643	0.169512	0.999759
ENSRNOG00000010311	-0.10961	6.6146	2.14629	0.169524	0.999759
ENSRNOG00000014619	-0.0999907	4.94901	2.14582	0.169568	0.999759
ENSRNOG00000042886	0.0968077	5.98911	2.14529	0.169616	0.999759
ENSRNOG00000013389	-0.0984597	5.4649	2.14483	0.169658	0.999759
ENSRNOG00000060307	0.13303	3.22086	2.14441	0.169696	0.999759
ENSRNOG00000042384	-0.170101	2.38561	2.14353	0.169777	0.999759
ENSRNOG00000060288	0.138646	4.02317	2.14164	0.16995	0.999759
ENSRNOG00000011008	0.204271	3.57629	2.14058	0.170047	0.999759
ENSRNOG00000014791	-0.0947957	7.93866	2.14026	0.170077	0.999759
ENSRNOG00000016889	0.276552	0.744737	2.14026	0.170078	0.999759
ENSRNOG00000002907	-0.0933198	5.98563	2.13807	0.170278	0.999759
ENSRNOG00000058646	-0.102028	4.58582	2.1375	0.170331	0.999759
ENSRNOG00000003928	0.135995	5.0375	2.13723	0.170356	0.999759
ENSRNOG00000000127	-0.094595	5.12775	2.13561	0.170505	0.999759
ENSRNOG00000032039	0.0971559	5.02013	2.13523	0.170539	0.999759
ENSRNOG00000067040	0.285699	0.679755	2.13354	0.170697	0.999759
ENSRNOG00000000729	0.219354	2.03903	2.13326	0.170721	0.999759
ENSRNOG00000034087	-0.555203	-1.15966	2.13162	0.170902	0.999759
ENSRNOG00000019201	0.104587	5.38953	2.13114	0.170917	0.999759
ENSRNOG00000027257	-0.160164	2.60316	2.12897	0.171118	0.999759
ENSRNOG00000007224	0.170698	3.70257	2.12742	0.171261	0.999759
ENSRNOG00000065509	-0.109766	5.32676	2.12707	0.171294	0.999759
ENSRNOG00000022771	-0.104314	7.11736	2.12673	0.171326	0.999759
ENSRNOG00000007331	-0.102376	4.51989	2.12657	0.17134	0.999759
ENSRNOG00000059260	0.355696	0.187549	2.12649	0.17135	0.999759
ENSRNOG00000005480	-0.0970307	5.00652	2.12592	0.171401	0.999759
ENSRNOG00000016475	0.113468	4.43524	2.12582	0.171409	0.999759
ENSRNOG00000004709	-0.101658	4.54629	2.12511	0.171476	0.999759
ENSRNOG00000018040	-0.14872	3.07662	2.1237	0.171606	0.999759
ENSRNOG00000011445	-0.112477	4.00995	2.12369	0.171607	0.999759
ENSRNOG00000004640	0.119123	3.7485	2.12159	0.171802	0.999759
ENSRNOG00000002782	0.177152	2.541	2.12118	0.171841	0.999759
ENSRNOG00000018547	0.118084	4.26956	2.121	0.171857	0.999759
ENSRNOG00000005879	-0.120758	3.71138	2.12072	0.171884	0.999759
ENSRNOG00000009585	-0.0930026	7.16897	2.11846	0.172094	0.999759
ENSRNOG00000005695	0.286762	1.41802	2.11753	0.172182	0.999759
ENSRNOG00000018215	-0.556938	-0.912512	2.11686	0.172263	0.999759
ENSRNOG00000006356	-0.56945	-0.979058	2.11635	0.172312	0.999759
ENSRNOG00000037449	-0.265374	1.2921	2.11595	0.172329	0.999759
ENSRNOG00000013738	0.125959	3.77769	2.11544	0.172376	0.999759
ENSRNOG00000001088	0.152091	2.70598	2.1152	0.172399	0.999759
ENSRNOG00000030481	0.142042	3.61433	2.11342	0.172565	0.999759
ENSRNOG00000001448	-0.0957116	5.64646	2.11304	0.1726	0.999759
ENSRNOG00000047526	-0.104018	4.37965	2.11303	0.172602	0.999759
ENSRNOG00000014650	-0.111273	4.03865	2.1129	0.172614	0.999759
ENSRNOG00000046949	-0.102636	7.2642	2.11214	0.172684	0.999759
ENSRNOG00000043189	0.101396	5.1852	2.11111	0.172782	0.999759
ENSRNOG00000046252	-0.132863	4.04412	2.11102	0.17279	0.999759
ENSRNOG00000061450	-0.130515	4.70732	2.10873	0.173004	0.999759
ENSRNOG00000017922	-0.399	-0.249168	2.1069	0.173182	0.999759
ENSRNOG00000050482	0.496439	-0.834964	2.10602	0.173277	0.999759
ENSRNOG00000017397	-0.116563	4.98165	2.10576	0.173284	0.999759
ENSRNOG00000007054	-0.0969523	4.96198	2.10532	0.173325	0.999759
ENSRNOG00000016302	-0.108115	6.82531	2.10277	0.173566	0.999759
ENSRNOG00000018782	0.266428	1.30542	2.10242	0.173599	0.999759
ENSRNOG00000062425	0.181467	3.38241	2.10025	0.173803	0.999759
ENSRNOG00000000441	0.289944	0.755264	2.09941	0.173884	0.999759
ENSRNOG00000033581	-0.12723	4.39886	2.09933	0.173889	0.999759
ENSRNOG00000001130	-0.116988	4.86926	2.09793	0.174022	0.999759
ENSRNOG00000029449	0.479453	-0.346275	2.09751	0.174069	0.999759
ENSRNOG00000014007	-0.10872	6.03339	2.09702	0.174108	0.999759
ENSRNOG00000016247	0.49452	-0.42443	2.09689	0.174162	0.999759
ENSRNOG00000002607	-0.123888	4.77482	2.09586	0.174218	0.999759
ENSRNOG00000023633	0.17845	2.34937	2.09502	0.174298	0.999759
ENSRNOG00000028323	0.119003	3.85637	2.09476	0.174322	0.999759
ENSRNOG00000007433	0.115584	4.13027	2.09397	0.174397	0.999759
ENSRNOG00000022491	-0.233056	1.56036	2.09373	0.17442	0.999759
ENSRNOG00000002898	0.11612	3.83808	2.09316	0.174474	0.999759
ENSRNOG00000004438	-0.0879353	7.69739	2.09307	0.174483	0.999759
ENSRNOG00000019168	0.213661	2.01793	2.09149	0.174633	0.999759
ENSRNOG00000055641	0.14264	3.01865	2.09135	0.174646	0.999759
ENSRNOG00000004608	0.118097	4.98655	2.08629	0.175128	0.999759
ENSRNOG00000009790	-0.227015	1.46334	2.08598	0.175158	0.999759
ENSRNOG00000010890	-0.112086	4.18523	2.08577	0.175177	0.999759
ENSRNOG00000019645	-0.0909532	6.05986	2.08445	0.175303	0.999759
ENSRNOG00000001104	-0.149661	3.54499	2.08443	0.175305	0.999759
ENSRNOG00000011573	-0.115399	4.80982	2.084	0.175346	0.999759
ENSRNOG00000011016	0.14638	2.84929	2.08189	0.175548	0.999759
ENSRNOG00000006943	-0.186965	2.35286	2.08146	0.175589	0.999759
ENSRNOG00000042691	-0.198853	2.84388	2.08004	0.175725	0.999759
ENSRNOG00000069375	0.375116	0.15646	2.0797	0.17576	0.999759
ENSRNOG00000064742	0.112471	7.64744	2.07963	0.175764	0.999759
ENSRNOG00000052613	-0.267612	0.929325	2.07886	0.175839	0.999759
ENSRNOG00000008728	-0.0956372	5.86593	2.07881	0.175843	0.999759
ENSRNOG00000014027	-0.101744	4.44293	2.07844	0.175878	0.999759
ENSRNOG00000010188	-0.130505	4.99037	2.07795	0.175925	0.999759
ENSRNOG00000013171	0.20683	2.07386	2.07649	0.176066	0.999759
ENSRNOG00000002632	0.0898551	7.35064	2.07599	0.176114	0.999759
ENSRNOG00000005884	0.102153	6.21467	2.07463	0.176244	0.999759
ENSRNOG00000027801	0.688217	-1.03234	2.07464	0.176287	0.999759
ENSRNOG00000009948	0.0910361	6.00636	2.07415	0.17629	0.999759
ENSRNOG00000009263	0.0906137	5.81002	2.07303	0.176398	0.999759
ENSRNOG00000067517	0.170921	3.05794	2.07279	0.176421	0.999759
ENSRNOG00000054603	-0.118284	7.38233	2.07227	0.176471	0.999759
ENSRNOG00000005668	0.0885698	7.0412	2.07194	0.176503	0.999759
ENSRNOG00000003858	0.113684	8.22725	2.07175	0.176521	0.999759
ENSRNOG00000020813	-0.138148	4.72104	2.07169	0.176527	0.999759
ENSRNOG00000015109	-0.111584	3.90127	2.07142	0.176553	0.999759
ENSRNOG00000019962	-0.133482	3.14329	2.0703	0.176661	0.999759
ENSRNOG00000033234	-0.477578	-0.744117	2.07002	0.176707	0.999759
ENSRNOG00000013975	-0.342736	0.0905421	2.06874	0.176814	0.999759
ENSRNOG00000019090	0.0887105	7.17402	2.06855	0.176829	0.999759
ENSRNOG00000027645	0.251787	1.72661	2.06725	0.176956	0.999759
ENSRNOG00000006298	0.127732	3.35024	2.06604	0.177073	0.999759
ENSRNOG00000021035	0.0974152	6.77816	2.06423	0.177248	0.999759
ENSRNOG00000058277	0.461159	-0.383615	2.06428	0.17725	0.999759
ENSRNOG00000013508	0.0872434	6.55797	2.06331	0.177337	0.999759
ENSRNOG00000011268	-0.109393	7.68839	2.06242	0.177423	0.999759
ENSRNOG00000019254	-0.106297	4.42595	2.0617	0.177493	0.999759
ENSRNOG00000064457	-0.143688	3.10159	2.06057	0.177602	0.999759
ENSRNOG00000006865	0.109843	7.72242	2.05986	0.177671	0.999759
ENSRNOG00000029813	0.152319	5.11945	2.0595	0.177706	0.999759
ENSRNOG00000019737	-0.0942848	5.31733	2.05888	0.177766	0.999759
ENSRNOG00000000498	-0.118896	4.80789	2.05816	0.177837	0.999759
ENSRNOG00000009967	-0.135604	3.74635	2.05809	0.177843	0.999759
ENSRNOG00000026985	-0.0865488	6.87322	2.05685	0.177964	0.999759
ENSRNOG00000000113	-0.126337	3.38432	2.05645	0.178003	0.999759
ENSRNOG00000011203	-0.101577	5.94936	2.05546	0.1781	0.999759
ENSRNOG00000018186	0.108141	5.18654	2.05414	0.178228	0.999759
ENSRNOG00000000598	-0.250623	1.41282	2.05348	0.178293	0.999759
ENSRNOG00000000579	-0.120455	5.58106	2.05187	0.17845	0.999759
ENSRNOG00000005417	-0.0974192	4.72663	2.05089	0.178545	0.999759
ENSRNOG00000070285	0.359048	0.314892	2.04989	0.178647	0.999759
ENSRNOG00000021475	0.0933489	6.17807	2.04929	0.178701	0.999759
ENSRNOG00000016105	0.109613	4.04294	2.04872	0.178758	0.999759
ENSRNOG00000014293	-0.100763	4.62223	2.04789	0.178839	0.999759
ENSRNOG00000007964	0.226321	1.43332	2.04775	0.178853	0.999759
ENSRNOG00000017536	0.0946448	5.20391	2.04626	0.178999	0.999759
ENSRNOG00000015609	0.181504	2.12188	2.04541	0.179082	0.999759
ENSRNOG00000059538	-0.160186	2.48005	2.04429	0.179193	0.999759
ENSRNOG00000065062	0.142749	6.2568	2.0412	0.179496	0.999759
ENSRNOG00000014034	-0.171332	2.83148	2.03789	0.179822	0.999759
ENSRNOG00000001317	0.139915	4.97411	2.03754	0.179857	0.999759
ENSRNOG00000021233	0.0914578	6.15216	2.03734	0.179876	0.999759
ENSRNOG00000018677	-0.113791	5.78811	2.03712	0.179898	0.999759
ENSRNOG00000070423	0.470822	-0.205049	2.03701	0.179914	0.999759
ENSRNOG00000067464	-0.504429	-0.928933	2.03504	0.18015	0.999759
ENSRNOG00000028627	-0.229219	1.79343	2.03372	0.180235	0.999759
ENSRNOG00000000264	0.0923337	5.17146	2.03261	0.180344	0.999759
ENSRNOG00000022472	0.092604	5.97015	2.03254	0.180351	0.999759
ENSRNOG00000014341	0.109484	6.41388	2.0318	0.180424	0.999759
ENSRNOG00000009177	0.430998	-0.292253	2.03148	0.180461	0.999759
ENSRNOG00000021119	0.149732	2.77922	2.03124	0.180479	0.999759
ENSRNOG00000060914	0.133283	3.32129	2.03013	0.18059	0.999759
ENSRNOG00000005433	0.344816	0.50979	2.03011	0.180594	0.999759
ENSRNOG00000004050	-0.0952217	5.48181	2.02992	0.180611	0.999759
ENSRNOG00000005378	-0.204525	2.481	2.02749	0.180852	0.999759
ENSRNOG00000004831	-0.0936145	4.94167	2.0248	0.18112	0.999759
ENSRNOG00000024801	0.104423	5.12263	2.02454	0.181145	0.999759
ENSRNOG00000033579	0.272344	0.871684	2.02364	0.181236	0.999759
ENSRNOG00000010567	0.143697	3.00418	2.02333	0.181266	0.999759
ENSRNOG00000024631	-0.131636	3.78369	2.02143	0.181455	0.999759
ENSRNOG00000002645	-0.128876	4.07836	2.01808	0.18179	0.999759
ENSRNOG00000008180	0.104921	4.20197	2.016	0.181998	0.999759
ENSRNOG00000016623	0.111228	5.78531	2.01457	0.182141	0.999759
ENSRNOG00000001490	0.117589	3.68581	2.01435	0.182165	0.999759
ENSRNOG00000004844	0.123321	3.81785	2.01339	0.182261	0.999759
ENSRNOG00000019504	-0.258208	1.17433	2.01262	0.182338	0.999759
ENSRNOG00000002724	0.0961514	5.66746	2.01214	0.182386	0.999759
ENSRNOG00000000587	0.114417	4.18391	2.01176	0.182424	0.999759
ENSRNOG00000002397	-0.124541	3.50677	2.00961	0.18264	0.999759
ENSRNOG00000016578	0.104315	4.36528	2.00906	0.182695	0.999759
ENSRNOG00000020518	-0.109261	6.2279	2.00841	0.182761	0.999759
ENSRNOG00000000277	0.195819	1.88125	2.00781	0.182822	0.999759
ENSRNOG00000054446	-0.0888237	5.89532	2.00775	0.182827	0.999759
ENSRNOG00000025060	-0.36787	-0.0308788	2.00632	0.182975	0.999759
ENSRNOG00000067072	-1.27104	-0.963976	2.00677	0.182989	0.999759
ENSRNOG00000070034	-0.26077	0.997002	2.00488	0.183118	0.999759
ENSRNOG00000059479	-0.101469	9.07003	2.00224	0.183384	0.999759
ENSRNOG00000068764	0.097383	9.17647	2.00041	0.183569	0.999759
ENSRNOG00000015980	-0.214538	1.64606	2.00035	0.183576	0.999759
ENSRNOG00000010472	0.0901122	6.52094	2.00001	0.18361	0.999759
ENSRNOG00000004440	0.691137	-1.36731	2.00059	0.183629	0.999759
ENSRNOG00000018865	-0.241399	1.14683	1.99925	0.183688	0.999759
ENSRNOG00000015788	-0.275303	1.15253	1.99787	0.183828	0.999759
ENSRNOG00000023126	-0.362703	-0.0401915	1.99776	0.183842	0.999759
ENSRNOG00000048951	0.17707	2.39889	1.9966	0.183956	0.999759
ENSRNOG00000001416	-0.111076	6.56583	1.99473	0.184146	0.999759
ENSRNOG00000015974	0.118425	4.07101	1.99392	0.184228	0.999759
ENSRNOG00000008061	-0.0965202	5.02339	1.99384	0.184237	0.999759
ENSRNOG00000018669	-0.152333	2.96696	1.99345	0.184277	0.999759
ENSRNOG00000002879	-0.130136	3.71852	1.99319	0.184303	0.999759
ENSRNOG00000065480	-0.0947236	7.19196	1.99255	0.184368	0.999759
ENSRNOG00000011543	0.113719	3.78338	1.99118	0.184508	0.999759
ENSRNOG00000013407	0.177431	2.35426	1.99098	0.184528	0.999759
ENSRNOG00000018090	-0.0863867	6.69393	1.99036	0.184591	0.999759
ENSRNOG00000027230	-0.112558	3.92303	1.98969	0.18466	0.999759
ENSRNOG00000013877	0.263404	0.854985	1.9894	0.18469	0.999759
ENSRNOG00000012951	0.144074	2.77287	1.98875	0.184756	0.999759
ENSRNOG00000003435	0.229807	1.31707	1.98772	0.184861	0.999759
ENSRNOG00000067321	-0.248829	1.17421	1.98573	0.185065	0.999759
ENSRNOG00000006770	-0.0987569	6.77712	1.98567	0.185071	0.999759
ENSRNOG00000020486	-0.403193	-0.411092	1.98277	0.185374	0.999759
ENSRNOG00000005619	0.491168	-0.621184	1.98274	0.185385	0.999759
ENSRNOG00000053943	0.0991336	5.93544	1.98254	0.185391	0.999759
ENSRNOG00000000989	0.0921534	5.94385	1.97987	0.185665	0.999759
ENSRNOG00000036980	-0.341733	0.241502	1.97933	0.185723	0.999759
ENSRNOG00000004908	0.0959385	5.56622	1.97905	0.18575	0.999759
ENSRNOG00000042503	0.0954051	6.91677	1.97899	0.185756	0.999759
ENSRNOG00000021324	0.175629	2.31316	1.9789	0.185766	0.999759
ENSRNOG00000027430	-0.330411	0.305139	1.97881	0.185776	0.999759
ENSRNOG00000013968	-0.100662	4.46437	1.97867	0.185789	0.999759
ENSRNOG00000019497	0.0910147	6.14635	1.97837	0.18582	0.999759
ENSRNOG00000012420	-0.117252	6.04341	1.97816	0.185842	0.999759
ENSRNOG00000042758	0.193939	1.7967	1.97795	0.185863	0.999759
ENSRNOG00000017838	0.107231	4.44817	1.97784	0.185875	0.999759
ENSRNOG00000004814	0.0895127	6.58923	1.97771	0.185888	0.999759
ENSRNOG00000033101	-0.0970817	7.64785	1.97655	0.186008	0.999759
ENSRNOG00000009716	-0.0949009	5.05561	1.97629	0.186034	0.999759
ENSRNOG00000031232	-0.10186	4.43326	1.97379	0.186293	0.999759
ENSRNOG00000050982	0.199221	1.64043	1.973	0.186374	0.999759
ENSRNOG00000020643	0.0985157	4.87848	1.97285	0.18639	0.999759
ENSRNOG00000001596	0.097243	7.52073	1.97205	0.186472	0.999759
ENSRNOG00000057616	0.322155	0.26814	1.97133	0.186549	0.999759
ENSRNOG00000003831	-0.165039	2.29072	1.97068	0.186614	0.999759
ENSRNOG00000057774	0.0863966	6.50541	1.97045	0.186638	0.999759
ENSRNOG00000047406	0.118327	3.65153	1.96941	0.186745	0.999759
ENSRNOG00000020150	-0.3564	0.285086	1.96765	0.18693	0.999759
ENSRNOG00000051408	0.125969	4.61413	1.96763	0.18693	0.999759
ENSRNOG00000023143	0.332765	0.353125	1.9675	0.186946	0.999759
ENSRNOG00000013604	0.0903392	7.75502	1.96645	0.187052	0.999759
ENSRNOG00000002538	-0.100924	4.32748	1.96471	0.187233	0.999759
ENSRNOG00000047040	0.418349	-0.191272	1.96464	0.187248	0.999759
ENSRNOG00000011078	0.0913593	5.41858	1.96299	0.187412	0.999759
ENSRNOG00000019321	0.0996951	8.17778	1.96266	0.187446	0.999759
ENSRNOG00000023257	-0.202722	1.74449	1.96184	0.187532	0.999759
ENSRNOG00000012616	0.0921921	7.05144	1.96157	0.18756	0.999759
ENSRNOG00000014556	-0.115655	4.01173	1.96096	0.187623	0.999759
ENSRNOG00000014996	0.14456	2.757	1.95914	0.187813	0.999759
ENSRNOG00000053945	-0.0994004	5.68098	1.95815	0.187917	0.999759
ENSRNOG00000018320	0.105827	7.23282	1.95723	0.188013	0.999759
ENSRNOG00000021264	0.0930228	5.00622	1.95175	0.188587	0.999759
ENSRNOG00000011009	-0.101693	4.61263	1.95136	0.188627	0.999759
ENSRNOG00000016417	0.213985	1.52505	1.95122	0.188642	0.999759
ENSRNOG00000030404	-0.107231	5.70869	1.95106	0.188659	0.999759
ENSRNOG00000022414	-0.0914297	5.41035	1.95073	0.188694	0.999759
ENSRNOG00000023020	0.100538	5.65273	1.94929	0.188845	0.999759
ENSRNOG00000056946	-0.112365	7.45686	1.94761	0.189022	0.999759
ENSRNOG00000049758	-0.11472	6.16109	1.9473	0.189054	0.999759
ENSRNOG00000012956	-0.148861	2.87021	1.94549	0.189245	0.999759
ENSRNOG00000065848	0.418657	-0.499696	1.94486	0.189319	0.999759
ENSRNOG00000013889	0.11371	4.10028	1.94473	0.189325	0.999759
ENSRNOG00000013320	0.189593	2.34508	1.94371	0.189433	0.999759
ENSRNOG00000055962	-0.102627	4.26885	1.9432	0.189486	0.999759
ENSRNOG00000068100	-0.158084	2.78231	1.94271	0.189538	0.999759
ENSRNOG00000004524	-0.112366	3.77403	1.94219	0.189593	0.999759
ENSRNOG00000009811	0.0982261	5.32567	1.94109	0.18971	0.999759
ENSRNOG00000015002	0.353977	0.214276	1.94108	0.189712	0.999759
ENSRNOG00000064941	0.311625	0.683707	1.94045	0.189778	0.999759
ENSRNOG00000014689	-0.0906128	7.52533	1.93991	0.189834	0.999759
ENSRNOG00000010748	0.0995843	4.94569	1.93906	0.189924	0.999759
ENSRNOG00000018835	-0.0900843	5.09658	1.93894	0.189936	0.999759
ENSRNOG00000066351	-0.219092	1.5079	1.93883	0.189949	0.999759
ENSRNOG00000059485	-0.13233	3.3592	1.93819	0.190017	0.999759
ENSRNOG00000003407	0.3241	0.282519	1.93815	0.190023	0.999759
ENSRNOG00000007407	0.0861199	5.69176	1.93786	0.190051	0.999759
ENSRNOG00000012622	-0.112174	5.55621	1.93694	0.190149	0.999759
ENSRNOG00000001167	-0.386103	-0.28043	1.93698	0.190155	0.999759
ENSRNOG00000036971	0.125053	4.40862	1.93507	0.190347	0.999759
ENSRNOG00000055597	-0.15908	3.03743	1.93501	0.190354	0.999759
ENSRNOG00000008704	0.0875094	6.03621	1.93424	0.190436	0.999759
ENSRNOG00000013578	0.1326	3.39242	1.93414	0.190446	0.999759
ENSRNOG00000028292	0.0935842	5.35875	1.93413	0.190446	0.999759
ENSRNOG00000004806	-0.0867943	6.05143	1.93246	0.190624	0.999759
ENSRNOG00000055972	-0.345333	0.936234	1.93108	0.190772	0.999759
ENSRNOG00000020264	-0.138147	3.07376	1.93022	0.190863	0.999759
ENSRNOG00000017725	0.141095	3.35622	1.93016	0.190869	0.999759
ENSRNOG00000050381	-0.106907	3.96294	1.92986	0.190901	0.999759
ENSRNOG00000014524	-0.142776	2.95985	1.92829	0.191069	0.999759
ENSRNOG00000032596	-0.16302	2.37687	1.92802	0.191098	0.999759
ENSRNOG00000001451	-0.363944	0.227069	1.92708	0.1912	0.999759
ENSRNOG00000047185	0.0858334	6.54139	1.92613	0.1913	0.999759
ENSRNOG00000019959	-0.103792	7.35647	1.92537	0.191381	0.999759
ENSRNOG00000058658	0.0949099	6.45398	1.92499	0.191422	0.999759
ENSRNOG00000011167	0.307076	0.364878	1.92492	0.191431	0.999759
ENSRNOG00000007603	0.498898	-0.995747	1.92373	0.191598	0.999759
ENSRNOG00000020869	0.097056	4.89018	1.9207	0.191881	0.999759
ENSRNOG00000032729	0.0862977	6.95347	1.91871	0.192095	0.999759
ENSRNOG00000036672	-0.473328	-0.849533	1.91874	0.192108	0.999759
ENSRNOG00000017340	0.0961489	4.98538	1.91688	0.192291	0.999759
ENSRNOG00000009946	-0.105002	4.9715	1.91676	0.192304	0.999759
ENSRNOG00000014866	-0.149555	2.64839	1.91671	0.19231	0.999759
ENSRNOG00000019985	-0.205291	1.90786	1.91398	0.192604	0.999759
ENSRNOG00000069777	-0.205846	1.50098	1.91316	0.192693	0.999759
ENSRNOG00000036833	-0.119376	5.33266	1.91277	0.192734	0.999759
ENSRNOG00000008332	-0.120127	3.57205	1.91217	0.1928	0.999759
ENSRNOG00000052343	0.108031	6.16607	1.91074	0.192954	0.999759
ENSRNOG00000061851	0.0842947	6.5263	1.9102	0.193012	0.999759
ENSRNOG00000045553	0.248499	1.26033	1.90929	0.19311	0.999759
ENSRNOG00000029966	0.133166	3.27184	1.90861	0.193184	0.999759
ENSRNOG00000014753	-0.180775	2.0461	1.90834	0.193213	0.999759
ENSRNOG00000061312	-0.100036	4.38497	1.90642	0.193421	0.999759
ENSRNOG00000006399	0.104949	5.70764	1.90623	0.193442	0.999759
ENSRNOG00000000842	0.333896	1.90243	1.90564	0.193506	0.999759
ENSRNOG00000029280	-0.0888078	5.25081	1.90546	0.193525	0.999759
ENSRNOG00000021960	0.0998963	5.33153	1.90515	0.193559	0.999759
ENSRNOG00000038909	-0.105653	5.9545	1.90459	0.19362	0.999759
ENSRNOG00000034107	0.136109	3.23683	1.90319	0.193771	0.999759
ENSRNOG00000003033	-0.117797	3.76767	1.90262	0.193834	0.999759
ENSRNOG00000021105	0.256621	0.814691	1.90186	0.193918	0.999759
ENSRNOG00000020444	-0.12839	3.10533	1.90107	0.194003	0.999759
ENSRNOG00000014296	-0.447925	-0.759346	1.90007	0.194125	0.999759
ENSRNOG00000037421	0.308881	0.272792	1.89994	0.194127	0.999759
ENSRNOG00000028353	-0.179308	2.903	1.89793	0.194344	0.999759
ENSRNOG00000066036	0.0949512	4.74092	1.89767	0.194373	0.999759
ENSRNOG00000039560	0.437672	-0.648444	1.8969	0.194469	0.999759
ENSRNOG00000020778	-0.0877028	5.35016	1.89665	0.194485	0.999759
ENSRNOG00000002360	0.106009	5.78258	1.89655	0.194495	0.999759
ENSRNOG00000016041	-0.656444	-1.36646	1.8968	0.19454	0.999759
ENSRNOG00000001793	-0.0996382	5.17743	1.89547	0.194613	0.999759
ENSRNOG00000009611	-0.503904	-0.9794	1.89472	0.194714	0.999759
ENSRNOG00000016886	0.0993116	4.30365	1.89309	0.194874	0.999759
ENSRNOG00000028670	0.270174	0.626746	1.89231	0.194961	0.999759
ENSRNOG00000052429	0.103394	5.46665	1.89106	0.195096	0.999759
ENSRNOG00000006738	-0.14717	2.65367	1.89087	0.195117	0.999759
ENSRNOG00000028640	0.172722	2.42752	1.89059	0.195148	0.999759
ENSRNOG00000000505	0.0870629	6.93338	1.89027	0.195183	0.999759
ENSRNOG00000038166	-0.0879277	5.48745	1.89025	0.195184	0.999759
ENSRNOG00000001859	0.133644	3.19509	1.88953	0.195264	0.999759
ENSRNOG00000070472	0.238106	1.17595	1.88778	0.195456	0.999759
ENSRNOG00000025695	-0.0974082	6.86443	1.88718	0.195522	0.999759
ENSRNOG00000019950	-0.11975	3.38353	1.88616	0.195634	0.999759
ENSRNOG00000004591	-0.135012	3.2676	1.8847	0.195794	0.999759
ENSRNOG00000012343	0.114665	3.56265	1.88428	0.195842	0.999759
ENSRNOG00000016011	-0.0988799	5.71988	1.88415	0.195856	0.999759
ENSRNOG00000010952	-0.0888421	5.27258	1.88356	0.195921	0.999759
ENSRNOG00000060410	-0.0977472	9.07953	1.88087	0.196217	0.999759
ENSRNOG00000013656	-0.0927458	5.62913	1.88053	0.196255	0.999759
ENSRNOG00000005247	0.109712	4.79416	1.87964	0.196353	0.999759
ENSRNOG00000036678	-0.0961394	4.72954	1.87899	0.196426	0.999759
ENSRNOG00000025110	-0.123181	3.65672	1.87896	0.196429	0.999759
ENSRNOG00000024237	-0.54095	-0.620093	1.87892	0.196443	0.999759
ENSRNOG00000068741	0.23778	5.55268	1.87824	0.196508	0.999759
ENSRNOG00000015496	-0.101201	4.69277	1.87771	0.196566	0.999759
ENSRNOG00000067560	-0.31742	0.50869	1.87754	0.196587	0.999759
ENSRNOG00000069801	0.0919594	5.05084	1.87667	0.196682	0.999759
ENSRNOG00000060956	0.106238	6.89399	1.87427	0.196948	0.999759
ENSRNOG00000042717	-0.204109	1.58567	1.87209	0.197191	0.999759
ENSRNOG00000008062	-0.300968	0.305157	1.87158	0.19725	0.999759
ENSRNOG00000000219	-0.0962079	4.98091	1.87128	0.19728	0.999759
ENSRNOG00000010420	0.106018	5.44119	1.87107	0.197304	0.999759
ENSRNOG00000028630	-0.0904794	6.41928	1.87037	0.197382	0.999759
ENSRNOG00000011379	0.0903529	5.70996	1.86986	0.197438	0.999759
ENSRNOG00000000387	-0.0991552	4.40894	1.8676	0.197691	0.999759
ENSRNOG00000021517	-0.108467	3.92242	1.86758	0.197693	0.999759
ENSRNOG00000045846	0.235963	1.80719	1.8675	0.197702	0.999759
ENSRNOG00000033528	-0.181317	1.86684	1.86519	0.197959	0.999759
ENSRNOG00000007066	0.124772	3.20217	1.86478	0.198005	0.999759
ENSRNOG00000062108	0.124087	4.5348	1.86445	0.198042	0.999759
ENSRNOG00000023428	-0.278339	0.494754	1.863	0.198206	0.999759
ENSRNOG00000066175	0.270113	1.16761	1.86068	0.198465	0.999759
ENSRNOG00000001782	0.105206	3.98826	1.86053	0.198481	0.999759
ENSRNOG00000023881	-0.522502	-1.17919	1.86024	0.198557	0.999759
ENSRNOG00000022178	0.591538	-1.10454	1.86	0.198622	0.999759
ENSRNOG00000049696	0.348794	0.632156	1.8568	0.198904	0.999759
ENSRNOG00000007934	-0.113801	7.66513	1.85586	0.199006	0.999759
ENSRNOG00000015459	0.124406	3.66699	1.85584	0.199008	0.999759
ENSRNOG00000010977	0.212685	1.41716	1.85582	0.199011	0.999759
ENSRNOG00000017783	-0.245666	1.45378	1.85509	0.199093	0.999759
ENSRNOG00000021266	-0.183489	1.91463	1.85462	0.199146	0.999759
ENSRNOG00000007027	0.204203	1.48666	1.85457	0.199151	0.999759
ENSRNOG00000010958	0.105223	5.56467	1.85448	0.199161	0.999759
ENSRNOG00000058752	-0.224424	1.24907	1.85354	0.199267	0.999759
ENSRNOG00000000169	0.221329	1.63478	1.84994	0.199674	0.999759
ENSRNOG00000018647	0.0964393	5.24942	1.84945	0.199729	0.999759
ENSRNOG00000030391	0.0838257	6.44142	1.84937	0.199737	0.999759
ENSRNOG00000014187	-0.105479	3.93858	1.84908	0.199771	0.999759
ENSRNOG00000039249	0.0915041	6.1263	1.84822	0.199868	0.999759
ENSRNOG00000007126	0.126715	3.19826	1.84687	0.200021	0.999759
ENSRNOG00000025909	0.120245	4.24452	1.8456	0.200165	0.999759
ENSRNOG00000002652	-0.0929971	6.71946	1.84514	0.200217	0.999759
ENSRNOG00000019738	-0.122749	3.5128	1.84416	0.200327	0.999759
ENSRNOG00000005274	0.134602	2.91026	1.84409	0.200336	0.999759
ENSRNOG00000071120	0.109695	3.81224	1.84385	0.200363	0.999759
ENSRNOG00000014078	0.0889303	7.19238	1.84338	0.200416	0.999759
ENSRNOG00000029146	0.101228	4.56465	1.84213	0.200559	0.999759
ENSRNOG00000048719	0.0964903	5.11756	1.84195	0.200579	0.999759
ENSRNOG00000007387	-0.0969565	5.3951	1.8412	0.200664	0.999759
ENSRNOG00000000157	0.0937567	5.97062	1.841	0.200687	0.999759
ENSRNOG00000008713	-0.125577	3.14256	1.83999	0.200802	0.999759
ENSRNOG00000005504	-0.0987643	8.28079	1.83849	0.200973	0.999759
ENSRNOG00000004540	0.453204	-0.569745	1.8385	0.200982	0.999759
ENSRNOG00000015455	0.109181	4.26682	1.83711	0.20113	0.999759
ENSRNOG00000019330	0.542204	-1.06744	1.83735	0.201134	0.999759
ENSRNOG00000019936	0.108207	4.15143	1.8368	0.201166	0.999759
ENSRNOG00000022499	-0.515051	-0.759113	1.83665	0.201194	0.999759
ENSRNOG00000012818	-0.0904501	7.54526	1.83347	0.201546	0.999759
ENSRNOG00000010457	-0.0868588	6.26868	1.83328	0.201568	0.999759
ENSRNOG00000022202	0.0885629	5.69145	1.83216	0.201696	0.999759
ENSRNOG00000069762	-0.349099	-0.0955719	1.83083	0.201853	0.999759
ENSRNOG00000059160	0.308788	0.997467	1.82929	0.202026	0.999759
ENSRNOG00000013170	0.220181	2.02577	1.82915	0.202041	0.999759
ENSRNOG00000048430	-0.472101	-0.399137	1.82902	0.202062	0.999759
ENSRNOG00000009079	0.107134	4.50414	1.82892	0.202067	0.999759
ENSRNOG00000003220	0.0918198	7.28487	1.82881	0.20208	0.999759
ENSRNOG00000042492	0.100166	5.08623	1.82833	0.202135	0.999759
ENSRNOG00000000151	0.123346	3.93923	1.82811	0.20216	0.999759
ENSRNOG00000070206	-0.101509	4.35969	1.827	0.202287	0.999759
ENSRNOG00000015746	0.100781	5.20616	1.82598	0.202405	0.999759
ENSRNOG00000033266	0.439116	-0.648356	1.82363	0.202687	0.999759
ENSRNOG00000003563	0.0964546	4.37978	1.82337	0.202706	0.999759
ENSRNOG00000046112	0.105735	4.20975	1.82317	0.202729	0.999759
ENSRNOG00000007456	0.0963925	6.9097	1.82278	0.202774	0.999759
ENSRNOG00000028456	-0.426494	-0.102108	1.82267	0.202791	0.999759
ENSRNOG00000010652	-0.137475	3.07473	1.82219	0.202842	0.999759
ENSRNOG00000006539	0.110349	4.08395	1.82209	0.202853	0.999759
ENSRNOG00000016372	0.173823	2.11232	1.82182	0.202885	0.999759
ENSRNOG00000019388	0.128918	3.47526	1.82148	0.202923	0.999759
ENSRNOG00000011260	0.139287	3.0321	1.82111	0.202967	0.999759
ENSRNOG00000016665	-0.110663	3.8589	1.82047	0.20304	0.999759
ENSRNOG00000070459	-0.201982	1.53682	1.81698	0.203444	0.999759
ENSRNOG00000012788	0.0879042	5.76612	1.81586	0.203574	0.999759
ENSRNOG00000012324	-0.0887436	6.52847	1.81564	0.203599	0.999759
ENSRNOG00000028344	-0.391015	-0.228075	1.81377	0.203821	0.999759
ENSRNOG00000006146	0.447765	-0.635054	1.81344	0.203867	0.999759
ENSRNOG00000020113	-0.101201	4.49376	1.81242	0.203973	0.999759
ENSRNOG00000013101	-0.104811	6.21251	1.81205	0.204016	0.999759
ENSRNOG00000012604	0.103288	4.31844	1.81031	0.204219	0.999759
ENSRNOG00000061684	0.0820354	6.47063	1.81002	0.204251	0.999759
ENSRNOG00000023688	-0.203511	1.53124	1.80958	0.204304	0.999759
ENSRNOG00000016364	-0.0856115	5.37531	1.80939	0.204326	0.999759
ENSRNOG00000012693	0.084487	6.01961	1.80926	0.20434	0.999759
ENSRNOG00000024651	-0.318332	0.313148	1.80906	0.204365	0.999759
ENSRNOG00000006487	0.117139	3.72058	1.80811	0.204474	0.999759
ENSRNOG00000017500	-0.121225	7.66607	1.80791	0.204497	0.999759
ENSRNOG00000017729	0.109723	3.69498	1.80706	0.204597	0.999759
ENSRNOG00000003841	-0.0866312	5.13298	1.80586	0.204737	0.999759
ENSRNOG00000032668	0.205161	1.9077	1.80353	0.20501	0.999759
ENSRNOG00000001518	-0.0892348	5.73085	1.80329	0.205038	0.999759
ENSRNOG00000001033	-0.0962127	4.43605	1.80273	0.205103	0.999759
ENSRNOG00000002585	0.12824	5.36191	1.80259	0.205119	0.999759
ENSRNOG00000037508	0.161136	2.71448	1.80213	0.205174	0.999759
ENSRNOG00000014886	0.137049	3.5294	1.80196	0.205193	0.999759
ENSRNOG00000017299	-0.0918472	5.8798	1.80102	0.205304	0.999759
ENSRNOG00000046883	0.0895501	5.67532	1.80059	0.205354	0.999759
ENSRNOG00000005450	-0.0911567	5.34207	1.80003	0.20542	0.999759
ENSRNOG00000009471	-0.238385	1.10843	1.79902	0.205538	0.999759
ENSRNOG00000024905	0.259709	2.50201	1.79792	0.205667	0.999759
ENSRNOG00000003545	0.135855	4.06286	1.79775	0.205687	0.999759
ENSRNOG00000000036	-0.237625	1.21506	1.79719	0.205754	0.999759
ENSRNOG00000012322	0.135847	2.93655	1.79716	0.205756	0.999759
ENSRNOG00000012911	0.122931	4.80635	1.7964	0.205846	0.999759
ENSRNOG00000025679	-0.0965972	4.93117	1.79612	0.205878	0.999759
ENSRNOG00000012502	-0.141204	2.89106	1.79609	0.205882	0.999759
ENSRNOG00000068023	-0.108312	5.33567	1.7958	0.205916	0.999759
ENSRNOG00000028390	-0.105237	4.818	1.79499	0.206011	0.999759
ENSRNOG00000062743	-0.349006	-0.159399	1.79485	0.206032	0.999759
ENSRNOG00000011663	0.0944678	4.7698	1.79446	0.206073	0.999759
ENSRNOG00000018350	-0.0851254	5.69539	1.79424	0.206099	0.999759
ENSRNOG00000009639	-0.0827241	6.07053	1.79294	0.206253	0.999759
ENSRNOG00000020957	-0.230168	1.19269	1.79294	0.206254	0.999759
ENSRNOG00000009402	0.0877048	6.81622	1.79175	0.206393	0.999759
ENSRNOG00000017647	0.111656	3.61127	1.7916	0.206411	0.999759
ENSRNOG00000010357	-0.442241	0.703857	1.79081	0.206505	0.999759
ENSRNOG00000028822	0.0817592	7.02788	1.78928	0.206685	0.999759
ENSRNOG00000019039	0.13889	3.73741	1.78902	0.206715	0.999759
ENSRNOG00000020272	-0.107034	3.95335	1.78879	0.206743	0.999759
ENSRNOG00000011296	0.194524	1.67836	1.7884	0.20679	0.999759
ENSRNOG00000008981	-0.0822178	6.48949	1.787	0.206955	0.999759
ENSRNOG00000068046	-0.271759	0.58762	1.78591	0.207086	0.999759
ENSRNOG00000013555	-0.174184	2.1137	1.78587	0.207088	0.999759
ENSRNOG00000042389	0.0979872	4.22721	1.78529	0.207157	0.999759
ENSRNOG00000010184	0.0872998	7.70061	1.78474	0.207223	0.999759
ENSRNOG00000020006	-0.145851	2.86295	1.78421	0.207285	0.999759
ENSRNOG00000027502	0.181957	1.85761	1.78376	0.20734	0.999759
ENSRNOG00000001769	-0.10584	6.82504	1.7837	0.207347	0.999759
ENSRNOG00000009149	0.102282	5.3444	1.7818	0.207571	0.999759
ENSRNOG00000009206	-0.0904405	5.11832	1.78031	0.207749	0.999759
ENSRNOG00000071060	0.422644	-0.65487	1.78017	0.207781	0.999759
ENSRNOG00000019374	-0.0961101	4.6327	1.77983	0.207806	0.999759
ENSRNOG00000058430	0.179248	1.98762	1.77977	0.207814	0.999759
ENSRNOG00000007845	0.0929225	4.82647	1.77932	0.207866	0.999759
ENSRNOG00000033433	-0.1258	3.07828	1.779	0.207905	0.999759
ENSRNOG00000010117	-0.0819772	7.3934	1.77899	0.207907	0.999759
ENSRNOG00000047247	-0.090308	9.46193	1.77854	0.20796	0.999759
ENSRNOG00000009112	-0.0870021	6.10597	1.77805	0.208019	0.999759
ENSRNOG00000047394	0.0818825	5.889	1.77714	0.208127	0.999759
ENSRNOG00000009225	0.357125	-0.160945	1.77714	0.20813	0.999759
ENSRNOG00000008911	-0.144133	2.59483	1.77709	0.208133	0.999759
ENSRNOG00000005861	0.0852775	6.10863	1.77663	0.208187	0.999759
ENSRNOG00000060849	-0.120459	3.82151	1.77651	0.208203	0.999759
ENSRNOG00000012404	0.100501	4.58735	1.7752	0.208359	0.999759
ENSRNOG00000007457	-0.253575	1.5197	1.7737	0.208538	0.999759
ENSRNOG00000023969	-0.167596	2.3813	1.7735	0.208562	0.999759
ENSRNOG00000046744	0.110458	4.11381	1.77258	0.208672	0.999759
ENSRNOG00000033133	0.141115	4.38776	1.77185	0.208759	0.999759
ENSRNOG00000003291	0.106073	3.95157	1.76895	0.209107	0.999759
ENSRNOG00000042037	0.0900969	6.19839	1.76867	0.20914	0.999759
ENSRNOG00000020774	0.129398	3.00321	1.76866	0.209142	0.999759
ENSRNOG00000063710	-0.231394	0.973739	1.76841	0.209172	0.999759
ENSRNOG00000022260	-0.124733	3.24605	1.76802	0.209219	0.999759
ENSRNOG00000019651	-0.113644	3.95378	1.76787	0.209237	0.999759
ENSRNOG00000010881	-0.0947652	7.62803	1.76752	0.209278	0.999759
ENSRNOG00000006052	-0.0810307	7.08717	1.7675	0.209281	0.999759
ENSRNOG00000007883	0.113003	4.27617	1.76642	0.209411	0.999759
ENSRNOG00000014277	0.105217	4.15651	1.76632	0.209423	0.999759
ENSRNOG00000054096	0.583939	-1.29942	1.76578	0.209545	0.999759
ENSRNOG00000063185	-0.167461	2.03828	1.76523	0.209554	0.999759
ENSRNOG00000019154	-0.100047	6.34732	1.76476	0.209611	0.999759
ENSRNOG00000048193	-0.0920178	4.70406	1.7646	0.20963	0.999759
ENSRNOG00000011234	0.296586	0.494228	1.76451	0.209642	0.999759
ENSRNOG00000004328	0.117192	3.4105	1.76299	0.209824	0.999759
ENSRNOG00000060087	-0.271592	0.507219	1.76258	0.209875	0.999759
ENSRNOG00000000901	0.0859793	5.38425	1.76235	0.209902	0.999759
ENSRNOG00000014182	-0.124125	3.86074	1.7604	0.210137	0.999759
ENSRNOG00000027410	0.286283	0.38457	1.7598	0.210211	0.999759
ENSRNOG00000021484	0.11731	3.5787	1.75707	0.21054	0.999759
ENSRNOG00000018029	-0.608925	-0.928956	1.75609	0.210677	0.999759
ENSRNOG00000023781	-0.109721	6.78952	1.75496	0.210796	0.999759
ENSRNOG00000015295	-0.0938516	5.22642	1.7547	0.210827	0.999759
ENSRNOG00000003600	0.143537	3.81838	1.75427	0.21088	0.999759
ENSRNOG00000012424	-0.0835932	6.83957	1.75339	0.210986	0.999759
ENSRNOG00000021513	-0.10989	5.14018	1.75257	0.211085	0.999759
ENSRNOG00000011542	0.0885087	5.10841	1.74898	0.211523	0.999759
ENSRNOG00000066428	-0.249988	0.837948	1.74868	0.21156	0.999759
ENSRNOG00000009329	-0.0956093	6.15415	1.74716	0.211745	0.999759
ENSRNOG00000029212	-0.0911144	5.28394	1.74609	0.211876	0.999759
ENSRNOG00000008738	-0.0870875	5.08961	1.74602	0.211884	0.999759
ENSRNOG00000014330	0.0974715	7.67696	1.74597	0.21189	0.999759
ENSRNOG00000067309	0.427485	-0.434141	1.74557	0.211946	0.999759
ENSRNOG00000010237	-0.0942329	7.83585	1.74472	0.212043	0.999759
ENSRNOG00000018012	-0.0830378	6.97447	1.74307	0.212245	0.999759
ENSRNOG00000008470	0.241594	1.02917	1.7416	0.212425	0.999759
ENSRNOG00000013234	0.0852181	5.31742	1.74148	0.21244	0.999759
ENSRNOG00000007283	0.0919414	6.12894	1.74123	0.21247	0.999759
ENSRNOG00000014585	-0.137618	2.87359	1.74111	0.212485	0.999759
ENSRNOG00000055424	0.230731	1.35919	1.74042	0.21257	0.999759
ENSRNOG00000000853	0.111789	3.87525	1.74014	0.212604	0.999759
ENSRNOG00000014316	-0.0959683	5.76994	1.73847	0.212808	0.999759
ENSRNOG00000019243	0.160822	2.64588	1.73826	0.212835	0.999759
ENSRNOG00000014368	-0.0947567	7.89797	1.7377	0.212903	0.999759
ENSRNOG00000026647	-0.196744	1.61525	1.73758	0.212918	0.999759
ENSRNOG00000019964	-0.084032	7.21332	1.73597	0.213117	0.999759
ENSRNOG00000019934	0.0974718	4.64737	1.73461	0.213284	0.999759
ENSRNOG00000026528	0.09996	5.13486	1.73382	0.213381	0.999759
ENSRNOG00000015340	0.220387	1.53722	1.73297	0.213486	0.999759
ENSRNOG00000029141	-0.5425	-1.15931	1.73329	0.213496	0.999759
ENSRNOG00000021248	-0.105009	3.79045	1.73283	0.213503	0.999759
ENSRNOG00000015318	-0.139544	4.66223	1.73086	0.213746	0.999759
ENSRNOG00000054902	-0.0895338	5.52262	1.73084	0.213749	0.999759
ENSRNOG00000023521	-0.120468	7.66102	1.73079	0.213754	0.999759
ENSRNOG00000016468	0.137222	3.05029	1.72835	0.214056	0.999759
ENSRNOG00000063604	-0.277418	0.804946	1.72631	0.21431	0.999759
ENSRNOG00000019596	-0.109169	4.02161	1.72532	0.214432	0.999759
ENSRNOG00000012701	-0.0842238	5.6892	1.72361	0.214645	0.999759
ENSRNOG00000010891	-0.140123	3.33011	1.72344	0.214665	0.999759
ENSRNOG00000067018	-0.389698	0.244926	1.72267	0.214763	0.999759
ENSRNOG00000024577	0.0993063	4.8462	1.72262	0.214768	0.999759
ENSRNOG00000002983	-0.101928	6.0106	1.72236	0.2148	0.999759
ENSRNOG00000066999	0.321019	0.150635	1.72226	0.214815	0.999759
ENSRNOG00000055567	-0.0887045	5.75099	1.72124	0.214939	0.999759
ENSRNOG00000012428	-0.162135	2.58702	1.72104	0.214965	0.999759
ENSRNOG00000024194	-0.094385	4.84605	1.71976	0.215124	0.999759
ENSRNOG00000012862	-0.21675	1.5578	1.71932	0.215179	0.999759
[truncated: 12,510 more rows]

## Sheet: edgeR_ENR-LR
Ensembl_gene_ID	logFC	logCPM	F	PValue	FDR
ENSRNOG00000065066	6.22261	5.03555	43.8683	4.16163e-05	0.602354
ENSRNOG00000015593	7.12224	-1.43584	59.3849	0.000133737	0.856028
ENSRNOG00000001628	-0.490485	5.28654	38.249	0.000177427	0.856028
ENSRNOG00000033734	-1.36048	0.671781	32.4347	0.000321568	0.996625
ENSRNOG00000061153	-0.455814	6.61885	28.6807	0.00049432	0.996625
ENSRNOG00000013162	-0.342897	6.24516	28.2068	0.000523601	0.996625
ENSRNOG00000016412	-0.532468	5.25736	25.8454	0.00070582	0.996625
ENSRNOG00000056184	-0.898849	1.22779	23.3991	0.00098435	0.996625
ENSRNOG00000059865	0.536009	2.70464	23.368	0.000988605	0.996625
ENSRNOG00000004155	-0.387524	5.53988	21.35	0.00132787	0.996625
ENSRNOG00000017833	-0.288903	4.76459	21.1343	0.00137208	0.996625
ENSRNOG00000005960	-0.73871	2.72696	21.0566	0.00138848	0.996625
ENSRNOG00000021478	-0.8521	1.62694	20.3588	0.00154685	0.996625
ENSRNOG00000015419	0.25496	4.8853	20.2426	0.00157523	0.996625
ENSRNOG00000014937	0.836171	0.66967	20.1517	0.00159823	0.996625
ENSRNOG00000013140	-0.533097	4.22953	19.5681	0.0017539	0.996625
ENSRNOG00000013194	-0.334064	4.95421	19.4219	0.00179584	0.996625
ENSRNOG00000067072	-1.92412	-0.487441	19.2157	0.00185294	0.996625
ENSRNOG00000008026	-0.491146	3.29189	18.8676	0.00196656	0.996625
ENSRNOG00000010977	-0.656901	1.62466	18.8669	0.00196689	0.996625
ENSRNOG00000013171	-0.961725	1.72252	18.5459	0.00207497	0.996625
ENSRNOG00000007456	-0.280778	6.87958	18.4205	0.002119	0.996625
ENSRNOG00000017766	-0.741419	5.11907	18.3727	0.00213614	0.996625
ENSRNOG00000017206	-0.638802	6.21321	18.3632	0.00213957	0.996625
ENSRNOG00000001823	-0.454914	4.21909	18.3097	0.002159	0.996625
ENSRNOG00000003031	-1.33673	5.75398	18.2304	0.0021882	0.996625
ENSRNOG00000009448	-0.819879	1.41456	17.7311	0.00238384	0.996625
ENSRNOG00000016538	-0.438259	2.85323	17.6205	0.00242985	0.996625
ENSRNOG00000055608	0.243032	4.93929	17.5806	0.00244675	0.996625
ENSRNOG00000017136	-0.261829	6.30706	17.2581	0.00258903	0.996625
ENSRNOG00000017456	-0.26689	4.38966	17.1874	0.00262156	0.996625
ENSRNOG00000050714	-0.547879	4.33956	17.0238	0.00269878	0.996625
ENSRNOG00000015220	-0.387651	6.47328	16.9518	0.00273369	0.996625
ENSRNOG00000029165	-0.235261	6.44221	16.7633	0.00282766	0.996625
ENSRNOG00000033570	-1.89537	-1.09218	16.7627	0.00284866	0.996625
ENSRNOG00000058317	-0.28877	5.79959	16.4946	0.00296858	0.996625
ENSRNOG00000015441	-0.397965	3.04074	16.4874	0.00297251	0.996625
ENSRNOG00000045926	2.47718	2.43323	16.0675	0.00321133	0.996625
ENSRNOG00000070880	1.54757	-1.06871	14.6954	0.00322807	0.996625
ENSRNOG00000010630	0.344477	3.92679	15.9988	0.00325208	0.996625
ENSRNOG00000009867	-0.443537	3.89722	15.9841	0.00326102	0.996625
ENSRNOG00000026392	-0.561549	1.76898	15.7387	0.00341426	0.996625
ENSRNOG00000030877	-0.540142	5.97966	15.6575	0.0034668	0.996625
ENSRNOG00000030345	0.67451	0.987578	15.6407	0.00347815	0.996625
ENSRNOG00000002208	-0.591426	1.8114	15.621	0.00349086	0.996625
ENSRNOG00000038074	-0.933432	0.524368	15.4232	0.00362582	0.996625
ENSRNOG00000061215	-0.252544	8.75436	15.2254	0.00376422	0.996625
ENSRNOG00000019920	-0.323475	3.53645	15.141	0.00382593	0.996625
ENSRNOG00000011984	-0.32061	3.44685	15.033	0.00390677	0.996625
ENSRNOG00000018827	-0.455909	2.56962	14.7941	0.0040931	0.996625
ENSRNOG00000064847	-0.986109	-0.00435422	14.7167	0.00415838	0.996625
ENSRNOG00000024310	-0.550442	4.02166	14.6593	0.00420306	0.996625
ENSRNOG00000015473	-1.10666	0.143717	14.653	0.00421026	0.996625
ENSRNOG00000003833	-0.24537	4.54941	14.6383	0.00422048	0.996625
ENSRNOG00000016587	-0.276921	3.8826	14.6268	0.00423008	0.996625
ENSRNOG00000050996	-0.350506	4.45265	14.6121	0.00424238	0.996625
ENSRNOG00000002188	-0.560965	1.38624	14.3739	0.00444832	0.996625
ENSRNOG00000053735	-0.711845	1.05036	14.3048	0.00451048	0.996625
ENSRNOG00000003732	0.241698	6.25223	14.2389	0.00457022	0.996625
ENSRNOG00000066055	2.51452	-1.19776	13.9707	0.0046546	0.996625
ENSRNOG00000029184	0.198336	6.89783	14.117	0.00468397	0.996625
ENSRNOG00000036980	0.997038	-0.0535546	14.0618	0.00473878	0.996625
ENSRNOG00000051993	-0.697946	0.665835	14.0596	0.00473967	0.996625
ENSRNOG00000001528	-0.222811	7.47977	14.0138	0.00478311	0.996625
ENSRNOG00000046155	-0.327775	3.04578	13.9789	0.00481718	0.996625
ENSRNOG00000001254	-0.473239	2.58324	13.965	0.00483084	0.996625
ENSRNOG00000042731	-0.26783	5.71807	13.826	0.00497009	0.996625
ENSRNOG00000031136	-0.480935	4.78777	13.7803	0.00501693	0.996625
ENSRNOG00000008323	-0.339953	4.26947	13.7643	0.00503343	0.996625
ENSRNOG00000021714	-0.932941	0.36323	13.7473	0.00505247	0.996625
ENSRNOG00000054314	-0.581911	4.36128	13.4284	0.00539668	0.996625
ENSRNOG00000019129	-0.39566	3.31206	13.2614	0.00558919	0.996625
ENSRNOG00000003491	0.17581	6.90117	13.1451	0.0057283	0.996625
ENSRNOG00000018659	-0.257133	3.89171	13.1239	0.00575416	0.996625
ENSRNOG00000009450	-0.886103	0.214386	12.9398	0.00598723	0.996625
ENSRNOG00000004537	-0.43577	4.69794	12.9145	0.00601706	0.996625
ENSRNOG00000026036	-0.615279	2.26388	12.9087	0.00602453	0.996625
ENSRNOG00000061484	-0.44473	3.17296	12.9068	0.00602693	0.996625
ENSRNOG00000055157	-0.573389	1.18496	12.9013	0.00603435	0.996625
ENSRNOG00000005971	0.238857	4.51823	12.8855	0.00605459	0.996625
ENSRNOG00000007528	0.282335	4.39956	12.7957	0.00617279	0.996625
ENSRNOG00000012795	-0.317145	4.29101	12.7688	0.00620864	0.996625
ENSRNOG00000029598	0.170456	6.38424	12.7097	0.00628858	0.996625
ENSRNOG00000014819	-0.356874	5.98015	12.681	0.00632787	0.996625
ENSRNOG00000063992	-0.261866	3.70676	12.645	0.00637748	0.996625
ENSRNOG00000024923	-0.629849	7.85346	12.6436	0.00637949	0.996625
ENSRNOG00000025587	-0.89727	2.64765	12.5822	0.00646542	0.996625
ENSRNOG00000002471	0.892015	-0.166223	12.5666	0.0064904	0.996625
ENSRNOG00000016957	-0.449908	2.84999	12.5378	0.00652842	0.996625
ENSRNOG00000010319	-0.355861	5.11641	12.5316	0.0065372	0.996625
ENSRNOG00000069600	-0.200765	5.63769	12.5052	0.00657498	0.996625
ENSRNOG00000062547	-0.554317	1.24636	12.4937	0.00659184	0.996625
ENSRNOG00000025059	-0.816934	1.11515	12.4366	0.00667518	0.996625
ENSRNOG00000030840	0.288885	6.58447	12.3962	0.00673424	0.996625
ENSRNOG00000007925	-0.265353	5.43137	12.3624	0.00678464	0.996625
ENSRNOG00000015397	-0.296633	7.84805	12.3589	0.00678985	0.996625
ENSRNOG00000008765	0.307051	3.38132	12.3529	0.00679882	0.996625
ENSRNOG00000064090	-0.185194	7.91033	12.3417	0.00681567	0.996625
ENSRNOG00000011094	-0.34578	2.77703	12.3047	0.00687165	0.996625
ENSRNOG00000024410	-0.211724	4.8047	12.1969	0.00703785	0.996625
ENSRNOG00000025209	0.240908	5.60487	12.1908	0.00704741	0.996625
ENSRNOG00000030048	0.936349	-0.00820667	12.1785	0.00707163	0.996625
ENSRNOG00000003105	0.44346	2.48213	12.1535	0.00710633	0.996625
ENSRNOG00000068909	-0.949681	0.933443	12.0772	0.0072295	0.996625
ENSRNOG00000010308	-0.478629	3.88425	12.0663	0.00724617	0.996625
ENSRNOG00000015418	-0.825633	3.16214	11.995	0.00736296	0.996625
ENSRNOG00000058733	0.215862	6.31641	11.9668	0.00740975	0.996625
ENSRNOG00000014882	-0.251753	4.88263	11.9131	0.0075001	0.996625
ENSRNOG00000010514	-0.360689	4.58826	11.8702	0.00757312	0.996625
ENSRNOG00000002192	0.400359	2.46739	11.8279	0.00764614	0.996625
ENSRNOG00000003840	-0.826614	4.39873	11.8231	0.0076544	0.996625
ENSRNOG00000012634	0.214878	6.84468	11.6242	0.00800964	0.996625
ENSRNOG00000005930	-0.556834	1.14683	11.6037	0.00804771	0.996625
ENSRNOG00000066027	-0.631539	3.50405	11.5384	0.00816922	0.996625
ENSRNOG00000050190	-0.285608	3.76536	11.4483	0.00834088	0.996625
ENSRNOG00000001130	-0.426208	4.23656	11.372	0.00848975	0.996625
ENSRNOG00000031709	-0.437282	5.31862	11.3402	0.00855288	0.996625
ENSRNOG00000002369	0.191399	6.31742	11.1702	0.00889974	0.996625
ENSRNOG00000052017	-1.07407	-0.778173	11.1445	0.00897878	0.996625
ENSRNOG00000011427	0.221712	4.10507	11.0769	0.00909759	0.996625
ENSRNOG00000067139	-0.580851	0.979772	11.0574	0.00914199	0.996625
ENSRNOG00000018580	0.229399	4.93409	11.0107	0.00924119	0.996625
ENSRNOG00000007765	0.171234	6.11839	10.9426	0.00939203	0.996625
ENSRNOG00000033143	-0.28131	7.43153	10.9349	0.0094092	0.996625
ENSRNOG00000022199	0.463797	1.50539	10.9248	0.00943191	0.996625
ENSRNOG00000012278	0.390787	2.81649	10.9101	0.00946508	0.996625
ENSRNOG00000055293	-0.308421	3.85091	10.8946	0.00950007	0.996625
ENSRNOG00000005094	-1.41788	-1.4001	10.9053	0.00953273	0.996625
ENSRNOG00000011568	-0.553806	1.66844	10.8481	0.0096064	0.996625
ENSRNOG00000057556	-0.240649	4.13691	10.8104	0.0096933	0.996625
ENSRNOG00000016737	-0.808872	1.8825	10.7381	0.0098633	0.996625
ENSRNOG00000047545	-0.430782	3.85922	10.6717	0.0100224	0.996625
ENSRNOG00000019704	-0.184207	5.6671	10.6508	0.0100732	0.996625
ENSRNOG00000015318	-0.405267	4.72339	10.646	0.010085	0.996625
ENSRNOG00000020173	-0.367779	3.00992	10.6435	0.010091	0.996625
ENSRNOG00000039476	0.589618	0.747955	10.6196	0.0101504	0.996625
ENSRNOG00000004516	-0.352737	4.33817	10.6091	0.0101753	0.996625
ENSRNOG00000037518	0.527067	1.23621	10.6043	0.0101876	0.996625
ENSRNOG00000000054	-0.155013	7.69014	10.5997	0.0101985	0.996625
ENSRNOG00000042524	1.29287	-1.34891	10.5745	0.0103279	0.996625
ENSRNOG00000011826	-0.200639	6.38052	10.5407	0.0103459	0.996625
ENSRNOG00000069276	0.284061	3.05453	10.4467	0.0105863	0.996625
ENSRNOG00000013681	-0.55783	1.27556	10.4177	0.0106619	0.996625
ENSRNOG00000019050	1.24381	-1.01144	10.3335	0.010932	0.996625
ENSRNOG00000013916	-0.365311	7.93498	10.2753	0.011042	0.996625
ENSRNOG00000016012	-0.198091	4.62139	10.24	0.0111391	0.996625
ENSRNOG00000002571	-0.416276	1.78322	10.2101	0.0112221	0.996625
ENSRNOG00000030481	0.29903	3.76635	10.1452	0.0114046	0.996625
ENSRNOG00000007426	-0.513213	1.31772	10.0972	0.0115424	0.996625
ENSRNOG00000033658	-0.403688	1.85623	9.98412	0.0118739	0.996625
ENSRNOG00000049882	0.339967	3.02109	9.95895	0.0119493	0.996625
ENSRNOG00000046333	-0.158365	5.83582	9.95035	0.0119751	0.996625
ENSRNOG00000013017	-0.222698	7.39178	9.94534	0.0119902	0.996625
ENSRNOG00000026293	-0.270523	5.73104	9.87368	0.0122093	0.996625
ENSRNOG00000004863	0.19874	4.9407	9.8565	0.0122626	0.996625
ENSRNOG00000029988	-0.206658	4.22929	9.83168	0.01234	0.996625
ENSRNOG00000033942	0.149533	7.26073	9.81835	0.0123819	0.996625
ENSRNOG00000004554	-0.218881	4.34002	9.81223	0.0124011	0.996625
ENSRNOG00000043077	-0.271746	3.32627	9.80755	0.0124159	0.996625
ENSRNOG00000010077	-0.174882	5.16967	9.79325	0.0124611	0.996625
ENSRNOG00000009079	-0.236989	4.36086	9.77995	0.0125033	0.996625
ENSRNOG00000013042	0.239728	4.64171	9.73972	0.0126322	0.996625
ENSRNOG00000003512	0.167183	7.84079	9.73695	0.0126412	0.996625
ENSRNOG00000014311	-0.220781	5.19603	9.73639	0.012643	0.996625
ENSRNOG00000065020	0.208293	4.15116	9.72229	0.0126886	0.996625
ENSRNOG00000011521	-0.430014	1.94968	9.70398	0.0127483	0.996625
ENSRNOG00000018384	0.254611	3.71795	9.68649	0.0128053	0.996625
ENSRNOG00000010011	0.4876	1.8807	9.5945	0.0131116	0.996625
ENSRNOG00000013353	0.210691	4.66966	9.59307	0.0131162	0.996625
ENSRNOG00000021855	0.421053	2.54533	9.56311	0.013218	0.996625
ENSRNOG00000043304	-0.222535	3.82097	9.56267	0.0132194	0.996625
ENSRNOG00000007509	-0.312558	2.90423	9.56169	0.0132228	0.996625
ENSRNOG00000063808	-0.638592	0.492667	9.55006	0.013264	0.996625
ENSRNOG00000069262	0.420906	1.83556	9.53997	0.0132973	0.996625
ENSRNOG00000054080	-0.504146	1.88938	9.53897	0.0133007	0.996625
ENSRNOG00000002917	0.328405	2.98641	9.522	0.0133591	0.996625
ENSRNOG00000005515	-0.187953	5.35311	9.51696	0.0133764	0.996625
ENSRNOG00000002120	0.435652	2.50398	9.4953	0.0134518	0.996625
ENSRNOG00000068448	0.217765	7.07399	9.48961	0.0134715	0.996625
ENSRNOG00000042289	-0.391438	5.26076	9.47859	0.0135101	0.996625
ENSRNOG00000032639	-0.300812	4.78337	9.4647	0.0135588	0.996625
ENSRNOG00000020703	0.167955	7.89136	9.45418	0.0135959	0.996625
ENSRNOG00000051620	-0.213754	4.96641	9.45416	0.013596	0.996625
ENSRNOG00000002381	-0.617136	1.59014	9.43867	0.0136511	0.996625
ENSRNOG00000022709	-0.453015	1.34343	9.40152	0.0137839	0.996625
ENSRNOG00000009967	-0.693485	3.84797	9.38673	0.0138367	0.996625
ENSRNOG00000017969	0.481751	4.48474	9.38136	0.0138561	0.996625
ENSRNOG00000013216	0.312865	2.59507	9.37424	0.013882	0.996625
ENSRNOG00000020587	0.29537	2.83732	9.35641	0.0139468	0.996625
ENSRNOG00000014365	-0.165374	5.46931	9.34923	0.0139729	0.996625
ENSRNOG00000033389	-0.454467	3.42056	9.34693	0.0139813	0.996625
ENSRNOG00000027233	0.181138	6.37117	9.33482	0.0140256	0.996625
ENSRNOG00000020424	-0.365478	3.53677	9.28327	0.0142164	0.996625
ENSRNOG00000005206	0.161482	6.44202	9.27256	0.0142565	0.996625
ENSRNOG00000005478	0.236176	5.52045	9.21233	0.0144842	0.996625
ENSRNOG00000006831	-0.27141	3.0032	9.20617	0.0145078	0.996625
ENSRNOG00000021569	-0.287842	4.77386	9.19773	0.0145401	0.996625
ENSRNOG00000037364	-0.454354	2.04876	9.15422	0.0147084	0.996625
ENSRNOG00000018316	0.564928	2.02712	9.15053	0.0147228	0.996625
ENSRNOG00000061099	-1.10508	-0.919414	9.11283	0.0149124	0.996625
ENSRNOG00000016405	0.318991	2.47378	9.06604	0.0150566	0.996625
ENSRNOG00000008526	-0.676646	0.547084	9.06229	0.0150734	0.996625
ENSRNOG00000000708	-0.244141	5.77581	9.02851	0.0152078	0.996625
ENSRNOG00000015021	-0.199399	4.37602	9.01231	0.0152737	0.996625
ENSRNOG00000066111	0.228179	5.77544	8.94181	0.0155646	0.996625
ENSRNOG00000011518	-0.204831	4.83098	8.93861	0.0155779	0.996625
ENSRNOG00000003262	0.151233	6.01319	8.90916	0.0157016	0.996625
ENSRNOG00000002721	-0.159818	6.62889	8.88612	0.0157993	0.996625
ENSRNOG00000009771	0.20576	5.56175	8.88101	0.015821	0.996625
ENSRNOG00000017445	-0.163075	7.6269	8.85773	0.0159205	0.996625
ENSRNOG00000012284	-0.324785	2.51549	8.84964	0.0159555	0.996625
ENSRNOG00000043199	-0.435353	1.80865	8.8067	0.0161417	0.996625
ENSRNOG00000022686	0.217946	5.68493	8.80409	0.0161529	0.996625
ENSRNOG00000049761	0.458051	1.1715	8.7866	0.0162301	0.996625
ENSRNOG00000006440	0.277535	2.96385	8.77301	0.0162896	0.996625
ENSRNOG00000006231	-0.155948	6.04858	8.76572	0.0163217	0.996625
ENSRNOG00000059479	0.188233	8.81789	8.74874	0.0163971	0.996625
ENSRNOG00000033026	0.273685	3.39723	8.74461	0.0164155	0.996625
ENSRNOG00000055078	0.593692	0.679982	8.74242	0.0164265	0.996625
ENSRNOG00000002413	0.181168	4.76457	8.66722	0.0167651	0.996625
ENSRNOG00000018282	-0.187561	6.20888	8.64843	0.0168515	0.996625
ENSRNOG00000067416	0.171451	7.65772	8.63534	0.0169119	0.996625
ENSRNOG00000069237	0.93909	-0.789817	8.60405	0.0170779	0.996625
ENSRNOG00000010617	-0.200371	5.34096	8.57095	0.0172131	0.996625
ENSRNOG00000038068	0.15255	6.30389	8.57038	0.0172158	0.996625
ENSRNOG00000025463	0.210489	7.92036	8.56266	0.0172523	0.996625
ENSRNOG00000019926	-0.368204	3.77498	8.54414	0.0173405	0.996625
ENSRNOG00000010079	0.885383	-0.308988	8.54521	0.0173417	0.996625
ENSRNOG00000001820	0.279121	3.58194	8.53152	0.0174008	0.996625
ENSRNOG00000004208	0.157455	6.54922	8.48462	0.0176274	0.996625
ENSRNOG00000014686	-0.353876	4.99844	8.48075	0.0176463	0.996625
ENSRNOG00000007849	0.23264	3.50018	8.47471	0.0176758	0.996625
ENSRNOG00000062661	-0.480584	1.10568	8.46967	0.017701	0.996625
ENSRNOG00000019689	-0.240133	3.2247	8.46342	0.0177311	0.996625
ENSRNOG00000047439	0.44067	1.24328	8.46171	0.0177399	0.996625
ENSRNOG00000010633	0.149312	5.65091	8.45775	0.0177589	0.996625
ENSRNOG00000007285	-0.378759	2.30268	8.42931	0.0178995	0.996625
ENSRNOG00000010694	-0.604915	2.63862	8.42601	0.0179159	0.996625
ENSRNOG00000029244	0.394948	1.64001	8.42583	0.0179169	0.996625
ENSRNOG00000003772	-0.268651	2.87919	8.40292	0.0180311	0.996625
ENSRNOG00000054809	0.2848	4.54384	8.37717	0.0181606	0.996625
ENSRNOG00000010213	-0.322902	2.34788	8.37606	0.0181663	0.996625
ENSRNOG00000029735	0.154085	5.95234	8.32009	0.0184519	0.996625
ENSRNOG00000037668	0.382368	1.77695	8.30151	0.0185482	0.996625
ENSRNOG00000046000	-0.180826	4.34073	8.30085	0.0185514	0.996625
ENSRNOG00000003198	-0.14998	7.16147	8.30033	0.0185541	0.996625
ENSRNOG00000015750	-0.190584	6.60053	8.29084	0.0186035	0.996625
ENSRNOG00000062882	-0.164401	4.83412	8.27931	0.0186636	0.996625
ENSRNOG00000004890	0.233312	3.78998	8.26268	0.0187508	0.996625
ENSRNOG00000012108	-0.366924	1.92206	8.23938	0.018874	0.996625
ENSRNOG00000002997	-0.165694	5.24725	8.22655	0.018942	0.996625
ENSRNOG00000026577	-0.205273	5.16622	8.21311	0.0190137	0.996625
ENSRNOG00000050071	-0.185723	4.54147	8.1962	0.0191044	0.996625
ENSRNOG00000007030	0.292991	6.32755	8.18388	0.0191709	0.996625
ENSRNOG00000049213	-0.770862	1.22571	8.1703	0.0192451	0.996625
ENSRNOG00000011585	0.170407	4.78778	8.15926	0.0193045	0.996625
ENSRNOG00000023077	-0.382703	1.81682	8.15227	0.0193429	0.996625
ENSRNOG00000048701	0.50634	0.814147	8.15112	0.0193499	0.996625
ENSRNOG00000002469	0.349973	1.91962	8.09854	0.0196393	0.996625
ENSRNOG00000019108	0.192568	5.09381	8.09545	0.0196563	0.996625
ENSRNOG00000042224	0.310511	2.45226	8.0903	0.0196852	0.996625
ENSRNOG00000010065	0.307624	2.39066	8.07823	0.0197527	0.996625
ENSRNOG00000014029	0.190014	5.63275	8.06663	0.0198178	0.996625
ENSRNOG00000003929	-0.277412	5.0077	8.06488	0.0198277	0.996625
ENSRNOG00000037658	-0.149111	6.81938	8.06043	0.0198528	0.996625
ENSRNOG00000018113	-0.274337	2.73069	8.0596	0.0198576	0.996625
ENSRNOG00000013287	0.163627	5.5268	8.04987	0.0199125	0.996625
ENSRNOG00000018735	-0.89766	1.2306	8.0174	0.0200985	0.996625
ENSRNOG00000012721	-0.581219	2.11395	8.01248	0.0201259	0.996625
ENSRNOG00000043182	0.187092	6.61212	8.00649	0.0201602	0.996625
ENSRNOG00000067282	0.203482	4.42635	7.99493	0.0202268	0.996625
ENSRNOG00000000105	-0.195527	7.99942	7.98841	0.0202645	0.996625
ENSRNOG00000006645	0.179918	5.39956	7.98308	0.0202954	0.996625
ENSRNOG00000022565	-0.852271	-0.656906	7.97358	0.0203705	0.996625
ENSRNOG00000018778	-0.219312	7.0482	7.96867	0.0203792	0.996625
ENSRNOG00000008169	0.1349	8.58434	7.91981	0.0206666	0.996625
ENSRNOG00000013503	-0.249577	2.97429	7.8919	0.0208331	0.996625
ENSRNOG00000069840	-0.518151	1.12278	7.88905	0.020851	0.996625
ENSRNOG00000018639	0.179483	4.60329	7.86622	0.0209876	0.996625
ENSRNOG00000047712	-0.267311	3.95242	7.84707	0.0211038	0.996625
ENSRNOG00000005659	0.475031	1.76281	7.84591	0.0211112	0.996625
ENSRNOG00000052445	0.200464	4.1885	7.84555	0.0211131	0.996625
ENSRNOG00000012531	0.240154	4.11581	7.83786	0.02116	0.996625
ENSRNOG00000007636	-0.136902	6.7769	7.82464	0.0212409	0.996625
ENSRNOG00000064777	-0.483718	0.883576	7.81239	0.0213172	0.996625
ENSRNOG00000006802	0.180705	6.6651	7.79693	0.0214119	0.996625
ENSRNOG00000062922	0.862009	-0.647994	7.78278	0.0215147	0.996625
ENSRNOG00000003098	-0.320676	3.06369	7.75177	0.0216942	0.996625
ENSRNOG00000018969	0.262879	3.40637	7.7417	0.0217577	0.996625
ENSRNOG00000019103	0.210627	3.81789	7.73003	0.0218317	0.996625
ENSRNOG00000046947	-0.174654	7.8906	7.71639	0.0219185	0.996625
ENSRNOG00000004330	0.2889	2.6192	7.70954	0.0219623	0.996625
ENSRNOG00000008758	-0.535795	1.67528	7.69988	0.0220246	0.996625
ENSRNOG00000018483	0.200472	3.71525	7.68243	0.0221365	0.996625
ENSRNOG00000049944	-0.154449	8.3691	7.6519	0.0223349	0.996625
ENSRNOG00000030213	0.134605	6.91809	7.62455	0.0225145	0.996625
ENSRNOG00000047783	0.188195	5.63173	7.6128	0.0225922	0.996625
ENSRNOG00000014323	0.157643	5.29496	7.59758	0.0226933	0.996625
ENSRNOG00000009134	-0.310188	2.57391	7.59237	0.0227282	0.996625
ENSRNOG00000016892	-0.185514	4.41604	7.578	0.0228242	0.996625
ENSRNOG00000005039	0.245696	4.82315	7.55142	0.0230035	0.996625
ENSRNOG00000010196	-0.209615	3.81108	7.53879	0.0230893	0.996625
ENSRNOG00000064037	-0.731908	-0.355353	7.53577	0.0231185	0.996625
ENSRNOG00000012362	0.1878	6.65617	7.5333	0.0231267	0.996625
ENSRNOG00000025388	-0.185145	4.46491	7.50954	0.0232895	0.996625
ENSRNOG00000019278	-1.1342	-1.18733	7.50209	0.02343	0.996625
ENSRNOG00000068741	0.269336	6.14732	7.47446	0.0235325	0.996625
ENSRNOG00000029512	-0.142853	5.5231	7.47207	0.0235492	0.996625
ENSRNOG00000023830	-0.218341	3.47363	7.45645	0.0236585	0.996625
ENSRNOG00000033581	0.174369	4.2337	7.42825	0.0238574	0.996625
ENSRNOG00000001342	0.652473	0.46976	7.4012	0.0240518	0.996625
ENSRNOG00000068537	0.169729	5.38824	7.40042	0.0240557	0.996625
ENSRNOG00000059507	-0.443148	1.43824	7.39188	0.0241174	0.996625
ENSRNOG00000001065	0.157213	4.90585	7.38946	0.0241344	0.996625
ENSRNOG00000023593	0.151369	5.35213	7.38889	0.0241385	0.996625
ENSRNOG00000043225	-0.174346	4.45055	7.37663	0.0242269	0.996625
ENSRNOG00000045948	-0.207324	4.10525	7.37291	0.0242538	0.996625
ENSRNOG00000013036	0.328565	4.90303	7.36185	0.024334	0.996625
ENSRNOG00000028991	0.298816	2.36984	7.35962	0.0243504	0.996625
ENSRNOG00000036960	-0.431609	1.84421	7.35086	0.0244143	0.996625
ENSRNOG00000012645	-0.523537	0.517395	7.32493	0.0246061	0.996625
ENSRNOG00000025349	0.148607	5.17808	7.31678	0.0246643	0.996625
ENSRNOG00000007982	-0.214966	5.86256	7.30994	0.0247149	0.996625
ENSRNOG00000013674	0.181736	4.60251	7.30353	0.0247625	0.996625
ENSRNOG00000064794	0.190364	4.69396	7.30069	0.0247836	0.996625
ENSRNOG00000011979	-0.176521	4.25988	7.29117	0.0248545	0.996625
ENSRNOG00000008656	-0.13274	8.43432	7.27477	0.0249772	0.996625
ENSRNOG00000000442	-0.299592	2.6567	7.27427	0.0249811	0.996625
ENSRNOG00000001044	-0.171384	4.33378	7.26097	0.0250811	0.996625
ENSRNOG00000043451	-0.744775	-0.345259	7.25399	0.0251616	0.996625
ENSRNOG00000004084	0.167326	6.60417	7.24367	0.0252121	0.996625
ENSRNOG00000066242	0.492258	0.728037	7.23846	0.0252528	0.996625
ENSRNOG00000019350	0.206659	5.64616	7.23626	0.0252684	0.996625
ENSRNOG00000060618	0.194104	4.08067	7.22674	0.025341	0.996625
ENSRNOG00000016358	-0.145971	7.63368	7.19859	0.0255573	0.996625
ENSRNOG00000030269	0.13872	8.31201	7.16123	0.0258479	0.996625
ENSRNOG00000040287	0.325963	2.72282	7.15624	0.0258873	0.996625
ENSRNOG00000001315	0.996556	-1.2062	7.16101	0.0259121	0.996625
ENSRNOG00000060665	0.144342	5.32727	7.13227	0.026076	0.996625
ENSRNOG00000021102	0.217472	8.56221	7.1029	0.0263099	0.996625
ENSRNOG00000016689	0.298864	2.48821	7.09463	0.0263764	0.996625
ENSRNOG00000013213	0.138194	8.4585	7.09354	0.026385	0.996625
ENSRNOG00000016156	-0.224416	10.4336	7.09165	0.0264002	0.996625
ENSRNOG00000003813	-0.59033	0.19973	7.09182	0.0264021	0.996625
ENSRNOG00000009465	0.342993	3.35357	7.08607	0.0264452	0.996625
ENSRNOG00000006740	0.445057	0.95622	7.06958	0.0265793	0.996625
ENSRNOG00000027264	0.179953	7.74583	7.06765	0.0265941	0.996625
ENSRNOG00000014753	0.328068	1.94343	7.0634	0.0266288	0.996625
ENSRNOG00000024455	-0.137247	5.89747	7.06333	0.0266292	0.996625
ENSRNOG00000006227	-0.417942	1.21781	7.05262	0.026717	0.996625
ENSRNOG00000011680	-0.242413	3.25796	7.04016	0.0268184	0.996625
ENSRNOG00000049410	0.234538	6.17219	7.03513	0.0268597	0.996625
ENSRNOG00000002028	0.139147	8.04011	7.03368	0.0268716	0.996625
ENSRNOG00000025051	-0.5416	0.95642	7.023	0.0269605	0.996625
ENSRNOG00000017791	0.242032	7.16592	7.01428	0.0270317	0.996625
ENSRNOG00000006999	-0.258367	2.88582	7.00682	0.0270936	0.996625
ENSRNOG00000021091	0.150089	5.85179	7.00584	0.0271017	0.996625
ENSRNOG00000026807	0.323567	1.98872	6.98755	0.0272544	0.996625
ENSRNOG00000003705	1.15932	-1.37621	6.99087	0.0273337	0.996625
ENSRNOG00000008620	0.191172	5.13399	6.96547	0.0274397	0.996625
ENSRNOG00000013658	-0.166742	9.09761	6.95749	0.0275071	0.996625
ENSRNOG00000001573	0.147485	5.76729	6.95193	0.0275542	0.996625
ENSRNOG00000022640	-0.928403	-0.571069	6.94915	0.0276053	0.996625
ENSRNOG00000063840	-0.266551	3.04176	6.92973	0.0277434	0.996625
ENSRNOG00000003348	0.20195	6.43814	6.90814	0.0279288	0.996625
ENSRNOG00000012073	-0.210893	3.51996	6.9079	0.0279309	0.996625
ENSRNOG00000068953	0.156731	4.78339	6.90493	0.0279565	0.996625
ENSRNOG00000026466	-0.264053	3.34729	6.8979	0.0280174	0.996625
ENSRNOG00000006589	-0.124308	7.06839	6.88914	0.0280932	0.996625
ENSRNOG00000001658	0.123552	7.46655	6.88829	0.0281007	0.996625
ENSRNOG00000008376	-0.137472	6.88233	6.8826	0.0281501	0.996625
ENSRNOG00000061650	0.321311	3.66685	6.87789	0.0281913	0.996625
ENSRNOG00000016640	0.128657	6.65578	6.87445	0.0282212	0.996625
ENSRNOG00000008666	0.149923	5.49077	6.86389	0.0283137	0.996625
ENSRNOG00000019671	0.200264	3.82214	6.8614	0.0283356	0.996625
ENSRNOG00000022155	0.547109	0.518352	6.85956	0.0283534	0.996625
ENSRNOG00000059956	0.448124	1.00723	6.85382	0.0284031	0.996625
ENSRNOG00000016029	0.210072	5.51554	6.84812	0.0284525	0.996625
ENSRNOG00000012995	-0.74531	1.48724	6.83833	0.0285397	0.996625
ENSRNOG00000017087	-0.238039	3.7338	6.83313	0.0285853	0.996625
ENSRNOG00000012333	0.131611	6.94195	6.8158	0.0287396	0.996625
ENSRNOG00000013322	0.280666	2.48102	6.81245	0.0287698	0.996625
ENSRNOG00000000926	-0.796879	0.237433	6.81057	0.0287911	0.996625
ENSRNOG00000029810	-0.325363	3.13651	6.79341	0.0289407	0.996625
ENSRNOG00000017967	0.140281	5.2763	6.78848	0.0289851	0.996625
ENSRNOG00000061317	-2.08318	-1.17994	6.79316	0.0289853	0.996625
ENSRNOG00000016842	0.732365	-0.398419	6.78401	0.0290421	0.996625
ENSRNOG00000010747	-0.292084	2.91484	6.78045	0.0290579	0.996625
ENSRNOG00000006867	-0.16202	6.39887	6.77726	0.0290867	0.996625
ENSRNOG00000055251	0.734735	-0.51815	6.76131	0.0292443	0.996625
ENSRNOG00000008000	-0.167077	7.19194	6.74378	0.0293924	0.996625
ENSRNOG00000017406	-0.122077	7.44975	6.73263	0.0294951	0.996625
ENSRNOG00000004874	-0.255895	3.55251	6.70845	0.0297195	0.996625
ENSRNOG00000014204	-0.192479	4.04582	6.70451	0.0297562	0.996625
ENSRNOG00000013624	0.468189	1.02466	6.70439	0.0297581	0.996625
ENSRNOG00000005393	0.150603	4.89049	6.70424	0.0297587	0.996625
ENSRNOG00000069549	0.989892	-0.667165	6.69933	0.0298499	0.996625
ENSRNOG00000016245	0.145835	5.74108	6.68154	0.0299716	0.996625
ENSRNOG00000011927	-0.214997	6.35682	6.67992	0.0299868	0.996625
ENSRNOG00000013589	-0.309737	4.32273	6.67905	0.029995	0.996625
ENSRNOG00000011977	0.166701	5.98801	6.67418	0.030041	0.996625
ENSRNOG00000046566	-0.147775	4.87496	6.66848	0.0300949	0.996625
ENSRNOG00000007254	0.168384	5.87867	6.66077	0.030168	0.996625
ENSRNOG00000022247	0.189102	4.83452	6.66006	0.0301747	0.996625
ENSRNOG00000015253	-0.611599	0.0227697	6.65893	0.0301899	0.996625
ENSRNOG00000011154	-0.240193	3.20537	6.64983	0.0302721	0.996625
ENSRNOG00000049949	0.161362	8.94334	6.64963	0.030274	0.996625
ENSRNOG00000025184	-0.450253	0.894748	6.64844	0.0302869	0.996625
ENSRNOG00000061519	0.154562	6.88982	6.64206	0.0303463	0.996625
ENSRNOG00000060773	0.284146	4.54305	6.63057	0.0304565	0.996625
ENSRNOG00000021573	0.12201	7.70181	6.62526	0.0305075	0.996625
ENSRNOG00000043286	-0.348466	3.89086	6.62187	0.0305402	0.996625
ENSRNOG00000019447	-0.715937	0.285726	6.61486	0.030611	0.996625
ENSRNOG00000007046	-0.200802	3.89432	6.60982	0.0306566	0.996625
ENSRNOG00000029903	0.153281	5.31076	6.59326	0.0308176	0.996625
ENSRNOG00000005964	0.127988	6.14972	6.58791	0.0308697	0.996625
ENSRNOG00000021938	-0.195772	3.61224	6.57083	0.0310372	0.996625
ENSRNOG00000015416	-0.345262	2.35734	6.55807	0.0311632	0.996625
ENSRNOG00000013668	-0.500694	0.694597	6.55695	0.0311757	0.996625
ENSRNOG00000004217	-0.223802	3.0823	6.54798	0.0312631	0.996625
ENSRNOG00000008157	-0.198706	7.82746	6.54649	0.0312778	0.996625
ENSRNOG00000069157	0.385026	1.48198	6.54036	0.0313394	0.996625
ENSRNOG00000055305	-0.223456	5.81725	6.53539	0.0313882	0.996625
ENSRNOG00000047456	0.18732	4.1636	6.53033	0.0314388	0.996625
ENSRNOG00000011647	-0.694968	0.235439	6.5215	0.0315307	0.996625
ENSRNOG00000048239	0.495897	1.91815	6.48596	0.0318865	0.996625
ENSRNOG00000015773	0.81096	-0.387817	6.48583	0.0319024	0.996625
ENSRNOG00000037707	-0.274608	2.47356	6.47423	0.032006	0.996625
ENSRNOG00000048088	-0.282446	3.30568	6.4627	0.032124	0.996625
ENSRNOG00000047957	-0.867686	-0.93467	6.46271	0.0321642	0.996625
ENSRNOG00000010891	0.206701	3.42113	6.45435	0.0322099	0.996625
ENSRNOG00000064634	0.123428	9.06862	6.43848	0.0323739	0.996625
ENSRNOG00000017311	-0.135565	5.91779	6.43519	0.032408	0.996625
ENSRNOG00000065946	-0.337859	2.12512	6.43004	0.0324618	0.996625
ENSRNOG00000014692	0.510221	1.19327	6.42848	0.0324784	0.996625
ENSRNOG00000011320	-0.32634	1.89324	6.42663	0.0324973	0.996625
ENSRNOG00000020811	-0.142556	5.01377	6.42343	0.0325303	0.996625
ENSRNOG00000020542	0.147715	5.06877	6.41897	0.0325769	0.996625
ENSRNOG00000015581	0.368801	1.85144	6.41333	0.0326362	0.996625
ENSRNOG00000019184	-1.52379	-1.42367	6.42539	0.032648	0.996625
ENSRNOG00000000521	0.383405	1.76546	6.41137	0.0326568	0.996625
ENSRNOG00000033445	-0.324548	1.77889	6.4098	0.0326732	0.996625
ENSRNOG00000060105	0.166156	5.59476	6.39529	0.0328255	0.996625
ENSRNOG00000001103	-0.286971	3.07393	6.39492	0.0328295	0.996625
ENSRNOG00000070875	0.219749	4.71998	6.3941	0.0328381	0.996625
ENSRNOG00000019534	-0.140545	8.68247	6.38832	0.0328992	0.996625
ENSRNOG00000045595	-0.879142	-0.985503	6.35545	0.033309	0.996625
ENSRNOG00000014549	0.137876	6.01792	6.33476	0.0334719	0.996625
ENSRNOG00000033134	0.186071	4.00166	6.33263	0.0334949	0.996625
ENSRNOG00000048231	-0.963754	-0.728182	6.33359	0.0335159	0.996625
ENSRNOG00000024457	-0.347602	2.63172	6.32218	0.0336083	0.996625
ENSRNOG00000006870	0.138163	5.79433	6.3185	0.0336482	0.996625
ENSRNOG00000024934	0.165567	4.136	6.31538	0.0336822	0.996625
ENSRNOG00000056257	0.123886	6.74406	6.31316	0.0337064	0.996625
ENSRNOG00000005569	-0.189044	3.55132	6.30399	0.0338065	0.996625
ENSRNOG00000062314	-0.54933	0.330081	6.30243	0.0338263	0.996625
ENSRNOG00000012364	0.120046	8.39064	6.29085	0.0339507	0.996625
ENSRNOG00000014739	-0.385366	1.69608	6.28881	0.0339734	0.996625
ENSRNOG00000005108	0.309436	9.97872	6.26806	0.0342026	0.996625
ENSRNOG00000039350	-0.259459	4.3859	6.26507	0.0342358	0.996625
ENSRNOG00000061238	0.663547	-0.387851	6.26267	0.0342716	0.996625
ENSRNOG00000005342	-0.243375	3.06495	6.2354	0.0345677	0.996625
ENSRNOG00000011425	0.17946	5.94774	6.19591	0.0350155	0.996625
ENSRNOG00000024426	-0.204024	3.47336	6.18662	0.0351219	0.996625
ENSRNOG00000024886	0.164478	5.31078	6.16043	0.0354241	0.996625
ENSRNOG00000063275	0.169865	4.32776	6.14143	0.0356453	0.996625
ENSRNOG00000017468	-0.232693	2.84604	6.14103	0.0356502	0.996625
ENSRNOG00000014928	-0.154884	6.34838	6.13703	0.0356968	0.996625
ENSRNOG00000012371	0.243908	4.47591	6.13344	0.0357389	0.996625
ENSRNOG00000036659	-0.163814	4.7481	6.13067	0.0357714	0.996625
ENSRNOG00000012495	-0.156923	4.29307	6.11556	0.0359494	0.996625
ENSRNOG00000006956	-0.29501	2.61997	6.11406	0.0359672	0.996625
ENSRNOG00000005345	0.136169	7.9664	6.11262	0.0359841	0.996625
ENSRNOG00000002983	-0.152419	5.48829	6.10992	0.0360161	0.996625
ENSRNOG00000037380	-0.843653	0.783464	6.10041	0.0361324	0.996625
ENSRNOG00000029238	-0.190651	3.82357	6.08966	0.0362571	0.996625
ENSRNOG00000051905	0.336922	5.64319	6.08155	0.0363541	0.996625
ENSRNOG00000019528	-0.678472	-0.322334	6.07346	0.0364607	0.996625
ENSRNOG00000053640	-0.179939	4.87616	6.0624	0.0365844	0.996625
ENSRNOG00000007151	-0.245881	6.94814	6.05999	0.0366136	0.996625
ENSRNOG00000002126	-0.259971	5.15443	6.05929	0.036622	0.996625
ENSRNOG00000007083	-0.212928	3.21994	6.05896	0.0366261	0.996625
ENSRNOG00000030776	0.149928	5.27186	6.05289	0.0366995	0.996625
ENSRNOG00000008047	-0.519576	1.81698	6.04672	0.0367748	0.996625
ENSRNOG00000017178	0.263642	2.83236	6.04497	0.0367959	0.996625
ENSRNOG00000068754	0.639345	-0.234288	6.03916	0.0368744	0.996625
ENSRNOG00000017975	0.28383	4.41239	6.0343	0.0369258	0.996625
ENSRNOG00000004917	0.136439	5.86681	6.01332	0.0371832	0.996625
ENSRNOG00000013454	0.167139	5.25784	6.01099	0.0372119	0.996625
ENSRNOG00000031431	0.505954	0.458662	6.01081	0.0372161	0.996625
ENSRNOG00000008055	0.309536	2.36553	6.00597	0.0372741	0.996625
ENSRNOG00000063400	-0.194625	4.70263	6.00032	0.0373438	0.996625
ENSRNOG00000008001	0.238434	3.70256	5.99668	0.037389	0.996625
ENSRNOG00000016166	0.269634	2.32901	5.99605	0.0373969	0.996625
ENSRNOG00000016313	-0.176565	4.59822	5.99339	0.0374298	0.996625
ENSRNOG00000017020	-0.22799	3.91436	5.98867	0.0374885	0.996625
ENSRNOG00000005592	-0.130151	6.59593	5.97211	0.0376954	0.996625
ENSRNOG00000009912	-0.473172	0.715463	5.97005	0.0377229	0.996625
ENSRNOG00000049351	0.150645	8.32852	5.96823	0.037744	0.996625
ENSRNOG00000036677	0.558231	0.497573	5.96785	0.0377512	0.996625
ENSRNOG00000068174	0.489961	0.405562	5.96645	0.0377686	0.996625
ENSRNOG00000018692	-0.665914	0.0728653	5.95305	0.0379401	0.996625
ENSRNOG00000023896	0.205637	6.40093	5.9386	0.0381184	0.996625
ENSRNOG00000023700	-0.204584	3.45984	5.93823	0.0381232	0.996625
ENSRNOG00000000249	0.231646	3.31169	5.93301	0.0381897	0.996625
ENSRNOG00000006642	0.183038	3.5644	5.92179	0.0383329	0.996625
ENSRNOG00000058388	-0.330804	1.61546	5.91472	0.038424	0.996625
ENSRNOG00000062360	-0.285322	4.1713	5.91322	0.0384428	0.996625
ENSRNOG00000002549	0.156807	6.09487	5.90656	0.0385285	0.996625
ENSRNOG00000017854	0.275963	5.4995	5.8946	0.0386829	0.996625
ENSRNOG00000022852	-0.531005	0.570702	5.87554	0.0389327	0.996625
ENSRNOG00000022356	0.153127	4.77275	5.87478	0.0389406	0.996625
ENSRNOG00000042888	-0.283978	2.06483	5.86896	0.039017	0.996625
ENSRNOG00000015865	-0.116787	6.87114	5.8666	0.0390476	0.996625
ENSRNOG00000009057	0.161444	7.61822	5.85697	0.039174	0.996625
ENSRNOG00000064506	0.175298	3.86452	5.83744	0.039432	0.996625
ENSRNOG00000000451	-0.75748	-0.635746	5.84123	0.0394423	0.996625
ENSRNOG00000067973	-0.651088	-0.269697	5.83537	0.0394729	0.996625
ENSRNOG00000004118	0.143659	6.88038	5.82822	0.0395545	0.996625
ENSRNOG00000042501	-0.176642	5.31034	5.82636	0.0395792	0.996625
ENSRNOG00000008412	-0.812426	-0.649082	5.82976	0.0396069	0.996625
ENSRNOG00000054955	-0.246834	4.80641	5.81332	0.0397535	0.996625
ENSRNOG00000050075	0.420597	1.41338	5.81221	0.0397692	0.996625
ENSRNOG00000028832	0.136212	6.11965	5.80753	0.0398311	0.996625
ENSRNOG00000027888	-0.176836	3.68212	5.7984	0.039954	0.996625
ENSRNOG00000012827	0.453554	1.30971	5.79673	0.0399774	0.996625
ENSRNOG00000004744	0.439513	1.6293	5.79315	0.0400253	0.996625
ENSRNOG00000005451	0.377378	1.45965	5.78976	0.0400713	0.996625
ENSRNOG00000042086	-0.121847	6.50329	5.78777	0.0400976	0.996625
ENSRNOG00000066252	0.11913	6.17185	5.77781	0.0402328	0.996625
ENSRNOG00000062415	0.155512	5.42984	5.77651	0.0402505	0.996625
ENSRNOG00000051416	0.257266	2.42777	5.77476	0.0402745	0.996625
ENSRNOG00000019902	0.41961	1.07164	5.77242	0.0403071	0.996625
ENSRNOG00000013358	0.210121	3.29926	5.74681	0.0406572	0.996625
ENSRNOG00000012799	0.155854	4.35195	5.73228	0.0408581	0.996625
ENSRNOG00000028430	0.504361	0.322153	5.73232	0.0408614	0.996625
ENSRNOG00000011907	0.891664	-0.933204	5.72542	0.041003	0.996625
ENSRNOG00000015268	0.186199	6.34963	5.71691	0.0410718	0.996625
ENSRNOG00000021062	-0.24437	2.65093	5.70894	0.0411833	0.996625
ENSRNOG00000058739	0.185021	8.92737	5.70424	0.0412491	0.996625
ENSRNOG00000020905	-0.121556	6.74007	5.70054	0.0413011	0.996625
ENSRNOG00000028077	0.354779	1.92711	5.69598	0.0413655	0.996625
ENSRNOG00000008027	0.408743	1.38732	5.69516	0.0413773	0.996625
ENSRNOG00000016878	0.135221	5.30197	5.68876	0.041467	0.996625
ENSRNOG00000022893	0.119063	6.93071	5.68275	0.041552	0.996625
ENSRNOG00000012950	-0.158261	7.11034	5.68051	0.0415837	0.996625
ENSRNOG00000011603	0.15443	5.27345	5.67473	0.0416658	0.996625
ENSRNOG00000019622	-0.257382	2.96197	5.67455	0.0416685	0.996625
ENSRNOG00000008336	-0.368783	1.50883	5.66969	0.041738	0.996625
ENSRNOG00000016288	-0.13927	6.37974	5.66779	0.0417645	0.996625
ENSRNOG00000002811	-0.269879	3.09358	5.65692	0.04192	0.996625
ENSRNOG00000069945	0.173037	4.04146	5.65406	0.0419608	0.996625
ENSRNOG00000033280	0.142445	8.41752	5.65304	0.0419754	0.996625
ENSRNOG00000056038	-0.141925	4.64154	5.64823	0.0420445	0.996625
ENSRNOG00000024960	-0.771637	-0.699599	5.64082	0.0421759	0.996625
ENSRNOG00000003401	0.213595	3.80563	5.63591	0.042222	0.996625
ENSRNOG00000009802	0.205016	3.26761	5.63357	0.0422559	0.996625
ENSRNOG00000066877	0.279857	2.9674	5.62733	0.0423463	0.996625
ENSRNOG00000004677	0.117227	7.89125	5.62317	0.0424064	0.996625
ENSRNOG00000002653	0.287969	3.84954	5.61087	0.0425856	0.996625
ENSRNOG00000000825	-0.837338	-0.533299	5.60506	0.0426943	0.996625
ENSRNOG00000007596	0.162504	5.21249	5.60273	0.0427046	0.996625
ENSRNOG00000016628	0.43426	1.41884	5.60171	0.0427204	0.996625
ENSRNOG00000053583	-0.165147	7.08729	5.59618	0.0428008	0.996625
ENSRNOG00000022312	-0.154297	4.85491	5.58616	0.0429484	0.996625
ENSRNOG00000009066	-0.120985	9.35565	5.584	0.0429803	0.996625
ENSRNOG00000057096	-0.117736	7.0067	5.58034	0.0430344	0.996625
ENSRNOG00000013968	-0.164076	4.40219	5.57927	0.0430502	0.996625
ENSRNOG00000004110	-0.147966	4.63905	5.57802	0.0430687	0.996625
ENSRNOG00000069456	-0.422121	0.902728	5.40714	0.0431401	0.996625
ENSRNOG00000019306	0.167297	5.5829	5.56716	0.0432299	0.996625
ENSRNOG00000002579	-0.201731	6.21049	5.56376	0.0432806	0.996625
ENSRNOG00000060464	-0.19066	5.03032	5.55168	0.043461	0.996625
ENSRNOG00000063575	0.74391	-0.635054	5.54625	0.0435588	0.996625
ENSRNOG00000049792	-0.705858	-0.583241	5.54648	0.0435608	0.996625
ENSRNOG00000005124	0.242252	2.77429	5.54406	0.0435755	0.996625
ENSRNOG00000070542	-0.157814	4.32679	5.54354	0.0435832	0.996625
ENSRNOG00000038066	-0.167659	5.07968	5.54273	0.0435953	0.996625
ENSRNOG00000011636	0.154678	4.5164	5.54023	0.043633	0.996625
ENSRNOG00000010744	0.115239	6.04804	5.5356	0.0437028	0.996625
ENSRNOG00000009571	0.188028	9.05307	5.53319	0.0437391	0.996625
ENSRNOG00000005723	-0.346473	4.73643	5.51861	0.0439599	0.996625
ENSRNOG00000004026	0.174942	9.62178	5.50728	0.0441325	0.996625
ENSRNOG00000001621	-0.275493	2.30085	5.50462	0.0441734	0.996625
ENSRNOG00000017448	-0.526251	0.693034	5.50268	0.0442048	0.996625
ENSRNOG00000019615	0.863154	-0.984136	5.49911	0.0443461	0.996625
ENSRNOG00000026162	-0.414452	0.869973	5.48266	0.0445117	0.996625
ENSRNOG00000024545	-0.557425	0.593782	5.47919	0.0445664	0.996625
ENSRNOG00000004713	-0.325004	4.23284	5.47892	0.0445682	0.996625
ENSRNOG00000020095	0.348444	2.29918	5.47218	0.0446727	0.996625
ENSRNOG00000033593	0.14534	4.85784	5.4585	0.0448853	0.996625
ENSRNOG00000032788	-0.628638	-0.15875	5.4577	0.0449048	0.996625
ENSRNOG00000009772	-0.230599	5.71744	5.45608	0.044923	0.996625
ENSRNOG00000059381	-0.154849	4.28741	5.4533	0.0449665	0.996625
ENSRNOG00000019000	-0.135078	5.34741	5.44913	0.0450317	0.996625
ENSRNOG00000067070	0.300341	1.8605	5.44604	0.0450805	0.996625
ENSRNOG00000064792	-0.158902	4.70356	5.43929	0.0451862	0.996625
ENSRNOG00000067330	-1.08398	-0.169863	5.43841	0.0452389	0.996625
ENSRNOG00000026059	-0.158082	4.21959	5.43403	0.045269	0.996625
ENSRNOG00000017907	-1.36664	-0.526946	5.66125	0.0453909	0.996625
ENSRNOG00000031420	-0.222154	3.36813	5.42104	0.0454744	0.996625
ENSRNOG00000023107	-0.142249	4.68066	5.42102	0.0454746	0.996625
ENSRNOG00000006255	0.181849	3.63961	5.42002	0.0454905	0.996625
ENSRNOG00000024435	0.1333	7.51948	5.4122	0.0456146	0.996625
ENSRNOG00000002730	-0.290571	2.87381	5.40996	0.0456505	0.996625
ENSRNOG00000008775	0.397879	0.867852	5.40716	0.0456963	0.996625
ENSRNOG00000017105	-0.277262	2.40178	5.39777	0.0458453	0.996625
ENSRNOG00000018338	-0.206961	3.69774	5.39652	0.0458652	0.996625
ENSRNOG00000000302	0.126644	6.17193	5.39581	0.0458764	0.996625
ENSRNOG00000056826	0.116444	6.19945	5.3954	0.045883	0.996625
ENSRNOG00000002072	-0.58023	-0.168074	5.3954	0.0458908	0.996625
ENSRNOG00000010957	0.128268	5.10891	5.39417	0.0459028	0.996625
ENSRNOG00000010735	0.123698	5.35905	5.39013	0.0459675	0.996625
ENSRNOG00000036695	-0.126725	5.53833	5.38357	0.0460732	0.996625
ENSRNOG00000049407	0.654856	-0.531195	5.38497	0.046084	0.996625
ENSRNOG00000017872	-0.282363	1.98108	5.38188	0.0461009	0.996625
ENSRNOG00000058609	-0.181418	4.885	5.38079	0.0461179	0.996625
ENSRNOG00000010275	-0.606307	-0.187096	5.37227	0.0462672	0.996625
ENSRNOG00000036711	-0.407621	1.15625	5.37	0.0462934	0.996625
ENSRNOG00000013737	0.150122	4.21238	5.35808	0.0464863	0.996625
ENSRNOG00000063213	0.174425	4.18258	5.35471	0.0465412	0.996625
ENSRNOG00000070982	-0.572542	0.663249	5.35432	0.0465495	0.996625
ENSRNOG00000018163	-0.346815	3.50291	5.3502	0.046615	0.996625
ENSRNOG00000010825	0.173867	3.64704	5.34466	0.0467056	0.996625
ENSRNOG00000013215	-0.265608	2.24104	5.34339	0.0467266	0.996625
ENSRNOG00000014605	0.168763	3.9142	5.32596	0.0470134	0.996625
ENSRNOG00000059456	-0.149311	4.69177	5.32283	0.0470651	0.996625
ENSRNOG00000020193	0.320286	1.88706	5.31647	0.0471709	0.996625
ENSRNOG00000064545	0.333035	1.38263	5.31419	0.0472091	0.996625
ENSRNOG00000015213	-0.188251	3.88046	5.31373	0.0472161	0.996625
ENSRNOG00000050426	0.4164	1.49047	5.31051	0.0472706	0.996625
ENSRNOG00000050968	-1.00735	-1.40053	5.31144	0.0473984	0.996625
ENSRNOG00000023910	-0.145002	4.48437	5.30104	0.0474275	0.996625
ENSRNOG00000004640	-0.168106	3.84014	5.30061	0.0474347	0.996625
ENSRNOG00000019741	-0.129215	5.04627	5.29824	0.0474744	0.996625
ENSRNOG00000048412	-0.607008	-0.258181	5.29754	0.0474989	0.996625
ENSRNOG00000020345	-0.147595	4.75306	5.2925	0.0475706	0.996625
ENSRNOG00000036598	0.185542	4.00283	5.28753	0.0476541	0.996625
ENSRNOG00000014011	-0.541135	0.0734781	5.28626	0.0476799	0.996625
ENSRNOG00000047618	-0.171341	4.33423	5.28514	0.0476943	0.996625
ENSRNOG00000047279	0.868206	-0.852947	5.28523	0.0477711	0.996625
ENSRNOG00000020684	-0.162771	4.25975	5.27538	0.0478589	0.996625
ENSRNOG00000065488	-0.199639	3.25929	5.2719	0.0479178	0.996625
ENSRNOG00000010174	0.145254	5.76958	5.26522	0.0480309	0.996625
ENSRNOG00000005034	0.169266	7.93185	5.26195	0.0480866	0.996625
ENSRNOG00000019832	-0.142276	4.91646	5.25365	0.0482278	0.996625
ENSRNOG00000006975	0.160498	7.27061	5.25189	0.0482579	0.996625
ENSRNOG00000019613	-0.427691	1.08592	5.25058	0.0482814	0.996625
ENSRNOG00000011951	0.154181	8.2368	5.2435	0.0484015	0.996625
ENSRNOG00000043350	0.147015	7.5233	5.24311	0.0484082	0.996625
ENSRNOG00000008182	-0.216855	2.84325	5.23857	0.0484862	0.996625
ENSRNOG00000005927	0.139963	5.64821	5.23051	0.0486248	0.996625
ENSRNOG00000002215	0.166852	4.41166	5.22826	0.0486636	0.996625
ENSRNOG00000000891	-0.241374	2.74254	5.22817	0.0486653	0.996625
ENSRNOG00000015029	0.154709	4.54516	5.22628	0.0486977	0.996625
ENSRNOG00000069037	0.327785	1.98426	5.22236	0.0487658	0.996625
ENSRNOG00000038881	-0.307747	1.75417	5.22156	0.0487799	0.996625
ENSRNOG00000001514	-0.516197	1.03445	5.21491	0.0488959	0.996625
ENSRNOG00000037456	-0.701166	-0.354573	5.20738	0.0490451	0.996625
ENSRNOG00000002101	0.118188	5.5227	5.19461	0.0492488	0.996625
ENSRNOG00000006103	0.223684	2.75951	5.17636	0.04957	0.996625
ENSRNOG00000017427	0.151595	9.00322	5.17486	0.0495964	0.996625
ENSRNOG00000001915	-0.600124	-0.177844	5.1705	0.0496824	0.996625
ENSRNOG00000015143	0.153838	4.93883	5.15875	0.0498822	0.996625
ENSRNOG00000008479	0.10719	6.69896	5.15719	0.0499098	0.996625
ENSRNOG00000030639	-0.285382	3.38105	5.15445	0.0499588	0.996625
ENSRNOG00000001251	-0.721885	-0.517745	5.15248	0.0500743	0.996625
ENSRNOG00000004019	-0.19497	3.38523	5.14605	0.0501089	0.996625
ENSRNOG00000057221	0.165314	10.2267	5.13097	0.0503799	0.996625
ENSRNOG00000002832	-0.227969	5.26467	5.12511	0.0504856	0.996625
ENSRNOG00000020185	-0.165524	6.80217	5.11995	0.0505789	0.996625
ENSRNOG00000010265	-0.721167	-0.719661	5.12116	0.0505836	0.996625
ENSRNOG00000004423	0.187099	9.17039	5.11913	0.0505938	0.996625
ENSRNOG00000007334	-0.108074	7.51358	5.11685	0.0506351	0.996625
ENSRNOG00000006924	0.161519	4.80936	5.10848	0.0507873	0.996625
ENSRNOG00000069578	0.127579	5.97696	5.10826	0.0507913	0.996625
ENSRNOG00000069334	-0.367505	1.40328	5.10692	0.0508161	0.996625
ENSRNOG00000021295	0.128322	5.0598	5.0997	0.0509474	0.996625
ENSRNOG00000009899	0.122844	7.09835	5.09404	0.051051	0.996625
ENSRNOG00000020769	0.153697	4.97167	5.08976	0.0511297	0.996625
ENSRNOG00000003402	0.121293	7.15134	5.08409	0.0512339	0.996625
ENSRNOG00000023226	0.182028	5.00688	5.08297	0.0512545	0.996625
ENSRNOG00000063347	-0.181335	3.58493	5.08019	0.0513057	0.996625
ENSRNOG00000006761	-0.130014	7.28645	5.06298	0.0516243	0.996625
ENSRNOG00000013783	0.129461	7.43812	5.06204	0.0516418	0.996625
ENSRNOG00000012512	0.865224	-0.51817	5.05176	0.0518527	0.996625
ENSRNOG00000053060	0.118045	5.63781	5.0484	0.0518963	0.996625
ENSRNOG00000027542	0.272751	1.99892	5.04676	0.0519272	0.996625
ENSRNOG00000003803	0.113607	6.30743	5.04361	0.051986	0.996625
ENSRNOG00000024657	0.132099	6.02069	5.03624	0.0521244	0.996625
ENSRNOG00000003800	-0.537859	0.583628	5.03459	0.0521576	0.996625
ENSRNOG00000014034	-0.262644	2.18355	5.03417	0.0521637	0.996625
ENSRNOG00000002365	-0.214121	4.31795	5.03366	0.052173	0.996625
ENSRNOG00000049650	0.386395	0.856552	5.03295	0.0521877	0.996625
ENSRNOG00000064933	0.224075	2.624	5.03066	0.0522297	0.996625
ENSRNOG00000005404	0.13994	9.14184	5.03048	0.0522329	0.996625
ENSRNOG00000054605	-0.13534	4.65731	5.02424	0.0523508	0.996625
ENSRNOG00000000047	0.123758	5.35807	5.02288	0.0523766	0.996625
ENSRNOG00000005413	0.266188	3.64598	5.01894	0.0524513	0.996625
ENSRNOG00000001726	0.22999	5.49792	5.0177	0.0524746	0.996625
ENSRNOG00000063521	1.01883	0.819397	5.01683	0.0524957	0.996625
ENSRNOG00000011375	-0.18913	7.0033	5.01644	0.0524987	0.996625
ENSRNOG00000022582	-0.199808	3.50224	5.01137	0.0525951	0.996625
ENSRNOG00000045885	1.26683	0.12168	5.01154	0.0526005	0.996625
ENSRNOG00000050469	-0.326455	1.4355	5.01082	0.0526059	0.996625
ENSRNOG00000001287	-0.651555	-0.0562572	5.01059	0.0526174	0.996625
ENSRNOG00000002963	-0.211484	3.81274	5.00531	0.0527104	0.996625
ENSRNOG00000004181	0.155021	3.89053	5.00438	0.0527282	0.996625
ENSRNOG00000036585	0.420967	3.05537	5.00266	0.052761	0.996625
ENSRNOG00000004959	0.154647	9.58851	4.99757	0.0528584	0.996625
ENSRNOG00000014152	-0.149724	6.09138	4.98715	0.0530584	0.996625
ENSRNOG00000022491	0.318989	1.47669	4.98647	0.0530718	0.996625
ENSRNOG00000028856	0.140193	4.34993	4.98507	0.0530984	0.996625
ENSRNOG00000057729	0.318345	7.34063	4.98428	0.0531136	0.996625
ENSRNOG00000060580	0.135007	4.68286	4.98159	0.0531655	0.996625
ENSRNOG00000024040	0.15506	4.83849	4.98074	0.0531818	0.996625
ENSRNOG00000008530	-0.136125	5.45241	4.97028	0.0533842	0.996625
ENSRNOG00000068138	-0.254823	2.30385	4.96738	0.0534407	0.996625
ENSRNOG00000020481	-0.276333	1.88085	4.96733	0.0534417	0.996625
ENSRNOG00000051669	0.14416	4.20079	4.96617	0.053464	0.996625
ENSRNOG00000004624	0.181658	3.93294	4.95181	0.0537437	0.996625
ENSRNOG00000056358	0.753551	0.98002	4.95118	0.0537575	0.996625
ENSRNOG00000020588	0.559643	-0.063111	4.94882	0.0538082	0.996625
ENSRNOG00000020621	-0.909589	-1.12919	4.952	0.0538288	0.996625
ENSRNOG00000043035	0.764444	-0.933242	4.94881	0.0538395	0.996625
ENSRNOG00000030253	-0.845595	-1.20761	4.95168	0.0538459	0.996625
ENSRNOG00000007286	0.150517	4.05512	4.94622	0.0538532	0.996625
ENSRNOG00000048967	0.403646	2.11131	4.94565	0.0538647	0.996625
ENSRNOG00000006921	0.50998	0.107406	4.94483	0.0538842	0.996625
ENSRNOG00000003313	0.222333	3.40141	4.93812	0.0540123	0.996625
ENSRNOG00000012427	0.309783	1.9034	4.9306	0.0541607	0.996625
ENSRNOG00000001174	-0.240789	3.83197	4.92364	0.0542981	0.996625
ENSRNOG00000012956	-0.295816	2.53525	4.92079	0.0543547	0.996625
ENSRNOG00000020991	-0.544205	0.0989762	4.91553	0.0544675	0.996625
ENSRNOG00000015724	-0.893353	-1.26907	4.91878	0.0545089	0.996625
ENSRNOG00000065740	0.389186	2.34694	4.90841	0.054601	0.996625
ENSRNOG00000029304	0.115564	5.97659	4.90708	0.0546274	0.996625
ENSRNOG00000028690	-1.78967	-0.813325	4.90929	0.0547007	0.996625
ENSRNOG00000049426	-0.19352	3.18276	4.90324	0.0547042	0.996625
ENSRNOG00000028064	0.306695	2.04004	4.89957	0.0547777	0.996625
ENSRNOG00000014380	0.181942	3.6538	4.89946	0.0547796	0.996625
ENSRNOG00000012812	0.127076	5.16863	4.89675	0.0548339	0.996625
ENSRNOG00000027193	-0.159075	4.68271	4.89559	0.0548572	0.996625
ENSRNOG00000001506	-0.176701	6.10817	4.88961	0.0549773	0.996625
ENSRNOG00000016636	-0.451739	0.745508	4.88665	0.0550387	0.996625
ENSRNOG00000017243	0.177752	6.79813	4.87707	0.0552304	0.996625
ENSRNOG00000068162	-0.24137	2.90477	4.86585	0.0554581	0.996625
ENSRNOG00000068669	0.424161	0.829185	4.85705	0.0556391	0.996625
ENSRNOG00000007905	-0.21051	3.2249	4.85373	0.0557053	0.996625
ENSRNOG00000015713	-0.200018	3.73042	4.85274	0.0557254	0.996625
ENSRNOG00000036680	-0.534668	0.0735977	4.84863	0.0558145	0.996625
ENSRNOG00000005669	-0.257455	2.87726	4.84419	0.0559008	0.996625
ENSRNOG00000016635	0.142959	4.1655	4.84217	0.0559422	0.996625
ENSRNOG00000020620	0.368786	2.14581	4.83745	0.0560397	0.996625
ENSRNOG00000001730	0.115804	6.95274	4.83697	0.0560493	0.996625
ENSRNOG00000024677	-0.113202	7.06491	4.83666	0.0560556	0.996625
ENSRNOG00000016550	0.173278	7.05199	4.82966	0.0562001	0.996625
ENSRNOG00000007606	0.238215	3.64616	4.82868	0.0562206	0.996625
ENSRNOG00000009971	0.16467	4.0129	4.82508	0.056295	0.996625
ENSRNOG00000006174	0.198512	3.26306	4.82318	0.0563344	0.996625
ENSRNOG00000065381	-0.771831	-0.244252	4.81145	0.0566213	0.996625
ENSRNOG00000017550	-0.268959	1.92972	4.80937	0.0566222	0.996625
ENSRNOG00000006747	-0.119296	5.79113	4.80923	0.0566248	0.996625
ENSRNOG00000002800	-0.475664	1.72287	4.80778	0.0566555	0.996625
ENSRNOG00000063221	1.17543	0.512843	4.80365	0.0567684	0.996625
ENSRNOG00000003005	0.420969	0.788744	4.80102	0.0567981	0.996625
ENSRNOG00000013431	0.189532	3.40092	4.79696	0.0568818	0.996625
ENSRNOG00000016890	0.181778	3.82858	4.79372	0.0569497	0.996625
ENSRNOG00000003956	-0.407931	1.656	4.79153	0.0569963	0.996625
ENSRNOG00000001959	-0.787462	0.536813	4.79101	0.0570149	0.996625
ENSRNOG00000036876	0.176815	3.47517	4.79009	0.0570263	0.996625
ENSRNOG00000000407	-0.271509	2.01271	4.78873	0.057055	0.996625
ENSRNOG00000037238	-0.223222	2.77011	4.78004	0.0572385	0.996625
ENSRNOG00000031706	-0.104081	6.81838	4.76644	0.0575271	0.996625
ENSRNOG00000042213	0.193112	3.15286	4.76157	0.0576311	0.996625
ENSRNOG00000036866	0.149718	3.97655	4.76132	0.0576364	0.996625
ENSRNOG00000017689	-0.221287	6.86981	4.75933	0.0576787	0.996625
ENSRNOG00000009263	0.187968	5.88436	4.75531	0.0577647	0.996625
ENSRNOG00000011367	0.535297	0.44104	4.75155	0.0578488	0.996625
ENSRNOG00000005747	0.809646	-1.24701	4.75023	0.0579492	0.996625
ENSRNOG00000004621	0.137425	9.53076	4.73754	0.0581469	0.996625
ENSRNOG00000045779	0.117422	5.17352	4.73599	0.0581803	0.996625
ENSRNOG00000009177	0.64871	-0.0988369	4.73277	0.0582585	0.996625
ENSRNOG00000055673	-0.448667	0.996121	4.73026	0.0583053	0.996625
ENSRNOG00000024349	-0.115166	8.24285	4.72834	0.0583458	0.996625
ENSRNOG00000050408	0.336397	1.74298	4.72638	0.0583887	0.996625
ENSRNOG00000006200	-0.208258	3.62163	4.71873	0.0585547	0.996625
ENSRNOG00000018644	-0.237342	5.51685	4.71811	0.0585682	0.996625
ENSRNOG00000003018	0.277689	4.01064	4.71446	0.0586477	0.996625
ENSRNOG00000015310	-0.629779	0.114838	4.70982	0.0587644	0.996625
ENSRNOG00000012953	0.114923	5.39254	4.70775	0.0587944	0.996625
ENSRNOG00000009022	0.156742	6.63515	4.70614	0.0588296	0.996625
ENSRNOG00000010244	-0.140235	4.42518	4.70371	0.0588829	0.996625
ENSRNOG00000057044	-0.290661	4.05877	4.69553	0.0590628	0.996625
ENSRNOG00000010634	-0.19841	5.13399	4.69457	0.0590838	0.996625
ENSRNOG00000011071	0.294603	3.81387	4.69118	0.0591587	0.996625
ENSRNOG00000004059	-0.301952	2.57545	4.6858	0.0592776	0.996625
ENSRNOG00000014310	0.127767	5.49528	4.6773	0.0594657	0.996625
ENSRNOG00000059705	-0.144124	5.48659	4.67724	0.0594671	0.996625
ENSRNOG00000007262	0.20845	3.39042	4.67539	0.0595082	0.996625
ENSRNOG00000005286	-0.228788	2.4329	4.6729	0.0595639	0.996625
ENSRNOG00000005763	0.115689	6.70879	4.66567	0.0597247	0.996625
ENSRNOG00000065538	-0.626678	-0.461542	4.66303	0.0597979	0.996625
ENSRNOG00000030476	-0.350235	2.05325	4.66182	0.0598111	0.996625
ENSRNOG00000061270	0.155252	9.68275	4.65968	0.0598587	0.996625
ENSRNOG00000055020	-0.341801	1.16523	4.65498	0.0599649	0.996625
ENSRNOG00000002879	-0.185852	3.55425	4.64995	0.0600771	0.996625
ENSRNOG00000001115	0.145045	4.17408	4.64199	0.0602566	0.996625
ENSRNOG00000063752	0.384143	2.07341	4.63775	0.0603525	0.996625
ENSRNOG00000059510	-0.118369	7.86975	4.63384	0.0604408	0.996625
ENSRNOG00000058193	0.444727	0.324255	4.63256	0.0604734	0.996625
ENSRNOG00000064986	-0.53357	0.909865	4.63132	0.0604992	0.996625
ENSRNOG00000008399	0.190832	3.60355	4.62926	0.0605447	0.996625
ENSRNOG00000004828	-0.538909	0.557664	4.62863	0.0605614	0.996625
ENSRNOG00000011100	-0.152918	3.86086	4.62706	0.0605948	0.996625
ENSRNOG00000037196	0.581792	-0.41025	4.62632	0.0606258	0.996625
ENSRNOG00000000800	0.126064	6.81473	4.6242	0.0606599	0.996625
ENSRNOG00000012843	0.606779	-0.433235	4.62228	0.0607141	0.996625
ENSRNOG00000063437	0.196028	4.27039	4.61778	0.0608062	0.996625
ENSRNOG00000010484	0.140358	4.62096	4.61356	0.0609028	0.996625
ENSRNOG00000022325	0.144174	5.4154	4.60732	0.0610456	0.996625
ENSRNOG00000009882	0.156879	10.1108	4.60121	0.0611862	0.996625
ENSRNOG00000027919	0.185473	3.63708	4.59524	0.0613238	0.996625
ENSRNOG00000016360	0.161792	3.5525	4.5921	0.0613963	0.996625
ENSRNOG00000024239	-0.113887	5.41748	4.59204	0.0613977	0.996625
ENSRNOG00000009372	-0.313832	3.38417	4.58987	0.061448	0.996625
ENSRNOG00000014166	-0.715501	-0.918002	4.59058	0.0614883	0.996625
ENSRNOG00000061358	-0.660441	-0.310521	4.58713	0.0615335	0.996625
ENSRNOG00000031440	0.154579	4.64747	4.58472	0.0615673	0.996625
ENSRNOG00000051563	-0.2656	2.5961	4.58144	0.0616437	0.996625
ENSRNOG00000019900	0.123723	4.75654	4.57134	0.0618787	0.996625
ENSRNOG00000011321	-0.293747	2.81642	4.5625	0.0620857	0.996625
ENSRNOG00000049605	-0.753726	-1.01985	4.5653	0.0621061	0.996625
ENSRNOG00000016201	-0.135568	4.71396	4.55581	0.0622427	0.996625
ENSRNOG00000064454	0.644309	-0.710089	4.5564	0.0622793	0.996625
ENSRNOG00000000459	0.421215	0.743899	4.55413	0.0622837	0.996625
ENSRNOG00000048849	0.248562	2.15059	4.55395	0.0622867	0.996625
ENSRNOG00000021155	0.150803	5.36454	4.55006	0.0623779	0.996625
ENSRNOG00000003522	0.410932	1.24343	4.54558	0.0624845	0.996625
ENSRNOG00000019022	0.247167	2.19283	4.54452	0.062509	0.996625
ENSRNOG00000023935	-0.11207	6.20737	4.54361	0.0625303	0.996625
ENSRNOG00000007707	-0.303875	2.51599	4.54278	0.0625502	0.996625
ENSRNOG00000055056	0.343408	1.27006	4.53415	0.0627553	0.996625
ENSRNOG00000015986	-0.18157	3.32806	4.53298	0.0627826	0.996625
ENSRNOG00000000053	0.169966	3.93038	4.53036	0.0628448	0.996625
ENSRNOG00000003653	-0.113865	5.46998	4.52867	0.0628851	0.996625
ENSRNOG00000012565	0.145453	4.25157	4.52691	0.062927	0.996625
ENSRNOG00000018553	-0.108558	7.62735	4.5234	0.0630108	0.996625
ENSRNOG00000009782	0.392192	1.03116	4.52135	0.0630609	0.996625
ENSRNOG00000004377	-0.174792	3.33443	4.52089	0.0630708	0.996625
ENSRNOG00000007545	-0.284945	1.93853	4.5187	0.0631237	0.996625
ENSRNOG00000028386	0.382874	1.32924	4.51777	0.0631463	0.996625
ENSRNOG00000007014	0.12894	8.42644	4.51336	0.0632513	0.996625
ENSRNOG00000007781	0.110711	6.00149	4.51215	0.0632802	0.996625
ENSRNOG00000007477	0.705268	-0.776602	4.51229	0.0633019	0.996625
ENSRNOG00000008766	0.155418	5.00939	4.51055	0.0633188	0.996625
ENSRNOG00000032700	0.143742	4.27073	4.5077	0.0633872	0.996625
ENSRNOG00000027592	0.177758	4.68332	4.50038	0.0635637	0.996625
ENSRNOG00000005048	-0.685939	-0.424819	4.49925	0.0636091	0.996625
ENSRNOG00000064585	0.301267	1.92629	4.49334	0.0637344	0.996625
ENSRNOG00000048469	0.153605	4.29704	4.49197	0.0637673	0.996625
ENSRNOG00000054498	0.111226	6.78704	4.48903	0.0638386	0.996625
ENSRNOG00000016768	-0.155938	4.15216	4.4856	0.0639221	0.996625
ENSRNOG00000042374	-0.392896	0.818792	4.479	0.0640845	0.996625
ENSRNOG00000013875	0.1218	5.67267	4.47731	0.064124	0.996625
ENSRNOG00000015717	-0.173217	4.56587	4.47262	0.0642388	0.996625
ENSRNOG00000011526	0.124493	4.64489	4.47254	0.0642407	0.996625
ENSRNOG00000031247	0.432031	0.93308	4.46866	0.0643371	0.996625
ENSRNOG00000069681	-0.284771	1.74598	4.46729	0.0643696	0.996625
ENSRNOG00000021090	-0.131615	5.97301	4.45988	0.0645516	0.996625
ENSRNOG00000013169	0.170525	3.50021	4.45541	0.0646618	0.996625
ENSRNOG00000019810	-0.692987	-0.901424	4.44965	0.0648505	0.996625
ENSRNOG00000024433	-0.376317	1.48337	4.44639	0.0648854	0.996625
ENSRNOG00000000248	-0.118182	5.60909	4.43255	0.065229	0.996625
ENSRNOG00000067693	-0.175927	3.93356	4.4322	0.0652378	0.996625
ENSRNOG00000016011	0.126727	5.23494	4.43104	0.0652668	0.996625
ENSRNOG00000033824	0.106417	5.82263	4.43009	0.0652905	0.996625
ENSRNOG00000049937	-0.160537	3.61012	4.42904	0.0653168	0.996625
ENSRNOG00000009694	0.219547	3.53046	4.42742	0.0653572	0.996625
ENSRNOG00000047005	0.741967	-0.91681	4.42636	0.06542	0.996625
ENSRNOG00000007675	0.160811	4.15558	4.42276	0.0654739	0.996625
ENSRNOG00000022694	0.123532	7.1083	4.42249	0.0654808	0.996625
ENSRNOG00000013072	0.108273	7.6808	4.41266	0.0657278	0.996625
ENSRNOG00000023683	-0.347195	1.4855	4.41014	0.065792	0.996625
ENSRNOG00000020455	-0.165975	3.62438	4.4088	0.0658252	0.996625
ENSRNOG00000015794	0.255144	2.23531	4.40391	0.0659489	0.996625
ENSRNOG00000011713	0.190297	2.94607	4.40226	0.0659907	0.996625
ENSRNOG00000015732	-0.120835	7.50802	4.39799	0.0660988	0.996625
ENSRNOG00000070667	0.557569	-0.399216	4.39544	0.0661759	0.996625
ENSRNOG00000056062	-0.316754	1.4153	4.39055	0.0662886	0.996625
ENSRNOG00000028623	0.108927	5.41837	4.3892	0.0663222	0.996625
ENSRNOG00000014288	-0.24748	3.27083	4.38804	0.0663521	0.996625
ENSRNOG00000002542	-0.198438	2.97726	4.38426	0.0664486	0.996625
ENSRNOG00000017260	0.218661	3.15293	4.38234	0.0664974	0.996625
ENSRNOG00000028586	-0.172455	3.45011	4.37862	0.0665926	0.996625
ENSRNOG00000019189	-0.113266	5.60996	4.37438	0.0667014	0.996625
ENSRNOG00000052116	0.115479	5.08735	4.37242	0.0667518	0.996625
ENSRNOG00000004179	0.441291	6.1474	4.37055	0.0667998	0.996625
ENSRNOG00000017619	0.128573	4.45069	4.36904	0.0668387	0.996625
ENSRNOG00000052688	0.307717	1.95835	4.36773	0.0668725	0.996625
ENSRNOG00000013869	-0.122677	5.21956	4.36671	0.0668986	0.996625
ENSRNOG00000010535	0.136686	4.79168	4.36332	0.0669859	0.996625
ENSRNOG00000013389	0.114375	5.20517	4.35862	0.0671074	0.996625
ENSRNOG00000019568	-0.110455	6.04247	4.3572	0.0671443	0.996625
ENSRNOG00000009824	0.134324	4.24263	4.35382	0.0672317	0.996625
ENSRNOG00000049099	0.44611	1.26633	4.35373	0.0672348	0.996625
ENSRNOG00000030579	0.187625	3.21138	4.35321	0.0672477	0.996625
ENSRNOG00000061246	0.140934	7.15958	4.35269	0.0672611	0.996625
ENSRNOG00000010301	0.171356	3.38525	4.35003	0.0673302	0.996625
ENSRNOG00000058434	0.346454	1.47479	4.34971	0.0673389	0.996625
ENSRNOG00000013756	-0.139158	4.59224	4.34946	0.067345	0.996625
ENSRNOG00000028441	0.160846	3.45839	4.34101	0.0675649	0.996625
ENSRNOG00000047896	-0.136138	5.29455	4.34031	0.0675832	0.996625
ENSRNOG00000028746	0.142341	7.33099	4.33876	0.0676237	0.996625
ENSRNOG00000070506	-0.137114	4.85216	4.3367	0.0676774	0.996625
ENSRNOG00000064764	0.122506	5.04564	4.33395	0.0677494	0.996625
ENSRNOG00000004312	0.129217	4.41129	4.3324	0.06779	0.996625
ENSRNOG00000008595	0.322094	1.29023	4.33034	0.0678445	0.996625
ENSRNOG00000001329	0.218011	5.99891	4.31896	0.0681434	0.996625
ENSRNOG00000043329	0.138735	4.74014	4.31815	0.0681646	0.996625
ENSRNOG00000014761	0.207828	6.91271	4.31757	0.06818	0.996625
ENSRNOG00000007284	-0.102826	6.05761	4.31693	0.068197	0.996625
ENSRNOG00000002227	-0.18895	7.04371	4.31462	0.068258	0.996625
ENSRNOG00000033341	-0.724418	-0.901238	4.30819	0.0684685	0.996625
ENSRNOG00000020797	0.240755	3.17814	4.30606	0.0684847	0.996625
ENSRNOG00000049402	0.277866	6.99317	4.30367	0.0685481	0.996625
ENSRNOG00000065142	0.228071	2.30778	4.30349	0.068553	0.996625
ENSRNOG00000009656	0.183135	3.29064	4.30188	0.0685957	0.996625
ENSRNOG00000017272	-0.132507	4.51691	4.30165	0.0686017	0.996625
ENSRNOG00000025691	0.135239	5.21139	4.30123	0.0686129	0.996625
ENSRNOG00000068887	-0.108924	6.21024	4.30032	0.068637	0.996625
ENSRNOG00000027628	0.137029	4.3789	4.29357	0.068817	0.996625
ENSRNOG00000012165	0.348281	1.62424	4.29089	0.0688893	0.996625
ENSRNOG00000014331	-0.104792	5.93595	4.29034	0.0689033	0.996625
ENSRNOG00000016346	-0.271403	2.7869	4.29008	0.0689104	0.996625
ENSRNOG00000006526	0.267496	4.83011	4.28613	0.0690161	0.996625
ENSRNOG00000020716	-0.109278	5.36555	4.27933	0.0691985	0.996625
ENSRNOG00000066458	0.207664	2.93841	4.27917	0.069203	0.996625
ENSRNOG00000025052	-0.398563	1.33179	4.27732	0.0692537	0.996625
ENSRNOG00000047924	0.410722	0.452743	4.27562	0.0693008	0.996625
ENSRNOG00000026211	-0.139565	4.35502	4.27426	0.0693351	0.996625
ENSRNOG00000042056	0.766098	-1.16716	4.27379	0.0694094	0.996625
ENSRNOG00000011871	0.15449	4.67024	4.26857	0.0694888	0.996625
ENSRNOG00000011947	-0.266615	2.2767	4.2673	0.0695232	0.996625
ENSRNOG00000039832	0.227444	4.04066	4.26689	0.0695342	0.996625
ENSRNOG00000017282	0.237195	2.29866	4.26665	0.0695409	0.996625
ENSRNOG00000003967	0.11505	6.87453	4.26448	0.0695993	0.996625
ENSRNOG00000021015	0.398233	0.695046	4.26382	0.0696189	0.996625
ENSRNOG00000026705	0.151815	5.27569	4.26313	0.0696359	0.996625
ENSRNOG00000005776	0.146134	7.1233	4.2612	0.0696882	0.996625
ENSRNOG00000020029	-0.245663	2.36495	4.25741	0.0697915	0.996625
ENSRNOG00000066718	0.784425	-0.746722	4.25524	0.0698917	0.996625
ENSRNOG00000017707	0.115694	8.75118	4.25231	0.0699301	0.996625
ENSRNOG00000010369	-0.148906	4.12583	4.24995	0.0699944	0.996625
ENSRNOG00000016467	0.186114	5.96892	4.24612	0.0700989	0.996625
ENSRNOG00000003206	0.149933	8.55493	4.24514	0.0701259	0.996625
ENSRNOG00000000658	0.342711	1.48368	4.24474	0.0701371	0.996625
ENSRNOG00000051536	-0.184725	3.82007	4.24393	0.070159	0.996625
ENSRNOG00000014039	0.573203	-0.481408	4.23861	0.0703172	0.996625
ENSRNOG00000014274	-0.164391	3.47795	4.23603	0.0703753	0.996625
ENSRNOG00000062741	-0.254011	2.47021	4.2359	0.0703792	0.996625
ENSRNOG00000001245	-0.127644	5.3339	4.23531	0.0703952	0.996625
ENSRNOG00000038239	-0.19059	2.88642	4.23366	0.0704407	0.996625
ENSRNOG00000032561	0.172741	3.22242	4.23208	0.070484	0.996625
ENSRNOG00000015641	-0.485491	0.14564	4.23172	0.0704984	0.996625
ENSRNOG00000028627	-0.368215	1.16434	4.23024	0.0705356	0.996625
ENSRNOG00000024456	-0.170725	3.36617	4.22916	0.0705644	0.996625
ENSRNOG00000047002	0.162254	4.15153	4.22668	0.0706327	0.996625
ENSRNOG00000005450	-0.124938	4.97519	4.22491	0.0706817	0.996625
ENSRNOG00000013794	-0.357766	0.869995	4.22477	0.0706871	0.996625
ENSRNOG00000021268	0.252272	1.90047	4.22373	0.0707147	0.996625
ENSRNOG00000026065	-0.147433	6.94791	4.22257	0.0707464	0.996625
ENSRNOG00000004090	-0.1905	3.05451	4.22	0.0708176	0.996625
ENSRNOG00000005580	0.411842	0.935871	4.20871	0.0711324	0.996625
ENSRNOG00000031993	-0.120596	4.98979	4.20658	0.0711904	0.996625
ENSRNOG00000011946	0.178255	8.40933	4.20367	0.0712716	0.996625
ENSRNOG00000068331	-0.533112	0.287304	4.20346	0.0712817	0.996625
ENSRNOG00000047686	0.162652	6.92191	4.2028	0.0712957	0.996625
ENSRNOG00000059260	-0.4288	0.41715	4.1956	0.0715005	0.996625
ENSRNOG00000005386	-0.278732	2.21898	4.19487	0.0715178	0.996625
ENSRNOG00000019283	0.268038	1.95478	4.19465	0.0715242	0.996625
ENSRNOG00000014870	-0.242074	3.32374	4.19304	0.0715689	0.996625
ENSRNOG00000059683	-0.110124	7.52153	4.19027	0.0716467	0.996625
ENSRNOG00000014289	0.156529	8.80721	4.18938	0.0716718	0.996625
ENSRNOG00000010158	-0.488216	0.0229302	4.18159	0.0718983	0.996625
ENSRNOG00000033697	0.453402	0.186315	4.18123	0.0719051	0.996625
ENSRNOG00000005652	0.18006	4.41527	4.17668	0.07203	0.996625
ENSRNOG00000013282	-0.216655	3.4448	4.17166	0.0721721	0.996625
ENSRNOG00000064104	-0.891647	-1.28889	4.17282	0.0722625	0.996625
ENSRNOG00000047014	0.124709	6.55399	4.16805	0.0722744	0.996625
ENSRNOG00000052664	0.101302	7.84564	4.16352	0.0724035	0.996625
ENSRNOG00000069899	0.397243	1.42272	4.15777	0.0725682	0.996625
ENSRNOG00000021919	-0.271479	1.68574	4.15734	0.0725802	0.996625
ENSRNOG00000025860	0.450699	0.891476	4.15381	0.0726819	0.996625
ENSRNOG00000017197	-0.153335	3.60753	4.15247	0.0727188	0.996625
ENSRNOG00000003714	-0.154857	3.5055	4.14646	0.0728912	0.996625
ENSRNOG00000019519	-0.209631	2.81723	4.14418	0.0729571	0.996625
ENSRNOG00000009620	0.428411	0.534495	4.14221	0.0730157	0.996625
ENSRNOG00000031533	-0.562708	-0.168668	4.14092	0.0730592	0.996625
ENSRNOG00000007041	-0.280603	2.51887	4.13263	0.0732901	0.996625
ENSRNOG00000049075	-0.10389	5.80615	4.131	0.0733369	0.996625
ENSRNOG00000009760	-0.125667	7.52457	4.12734	0.073443	0.996625
ENSRNOG00000057194	-0.115887	4.97771	4.12515	0.0735067	0.996625
ENSRNOG00000012891	-0.35519	0.99691	4.1233	0.0735615	0.996625
ENSRNOG00000067444	0.618432	-0.545585	4.1211	0.0736386	0.996625
ENSRNOG00000013057	0.359125	2.03196	4.1204	0.0736449	0.996625
ENSRNOG00000006787	-0.101277	7.32075	4.11849	0.0737002	0.996625
ENSRNOG00000019174	-0.355113	1.08858	4.11845	0.0737022	0.996625
ENSRNOG00000011300	0.354095	0.955939	4.11644	0.0737612	0.996625
ENSRNOG00000071009	-0.769849	-1.02034	4.11614	0.0738505	0.996625
ENSRNOG00000027869	-0.323439	2.59541	4.11169	0.0738986	0.996625
ENSRNOG00000039504	-0.683311	-0.60984	4.11031	0.0739778	0.996625
ENSRNOG00000018803	-0.127411	6.19298	4.09795	0.0743014	0.996625
ENSRNOG00000002525	0.206725	3.55195	4.09679	0.0743358	0.996625
ENSRNOG00000004317	0.26878	1.84167	4.09381	0.0744236	0.996625
ENSRNOG00000016877	0.104534	8.12915	4.09336	0.0744366	0.996625
ENSRNOG00000010165	0.26202	2.06287	4.09291	0.0744501	0.996625
ENSRNOG00000020261	-0.110589	5.55791	4.09142	0.0744938	0.996625
ENSRNOG00000018666	-0.122746	5.19564	4.08957	0.0745487	0.996625
ENSRNOG00000010172	0.521692	-0.128699	4.08942	0.074559	0.996625
ENSRNOG00000065408	0.749338	-0.998718	4.08974	0.0745915	0.996625
ENSRNOG00000023627	0.390416	1.0438	4.08525	0.0746774	0.996625
ENSRNOG00000046949	0.0949548	6.9602	4.08302	0.0747425	0.996625
ENSRNOG00000000889	-0.418001	0.566739	4.08123	0.0747982	0.996625
ENSRNOG00000027799	-0.323513	2.14842	4.07671	0.0749301	0.996625
ENSRNOG00000056151	-0.217975	4.77493	4.07516	0.0749758	0.996625
ENSRNOG00000010584	0.181093	2.96457	4.06813	0.0751857	0.996625
ENSRNOG00000019606	0.456302	0.0505383	4.06642	0.0752413	0.996625
ENSRNOG00000003936	0.147084	4.16929	4.06392	0.0753114	0.996625
ENSRNOG00000008034	0.152717	6.13494	4.0639	0.0753119	0.996625
ENSRNOG00000062931	0.243453	2.54408	4.06311	0.0753359	0.996625
ENSRNOG00000015160	-0.384419	0.553499	4.06014	0.0754268	0.996625
ENSRNOG00000002139	-0.147182	6.63565	4.06002	0.0754281	0.996625
ENSRNOG00000017017	0.139912	4.22797	4.05928	0.0754505	0.996625
ENSRNOG00000007682	0.0995442	7.87158	4.05848	0.0754745	0.996625
ENSRNOG00000031851	-0.571795	0.294926	4.05752	0.0755073	0.996625
ENSRNOG00000009113	-0.147114	7.02836	4.05684	0.0755237	0.996625
ENSRNOG00000003526	-0.723232	1.99911	4.05487	0.0755874	0.996625
ENSRNOG00000013121	0.170649	3.77502	4.05305	0.0756376	0.996625
ENSRNOG00000060849	-0.16325	3.50913	4.04928	0.0757511	0.996625
ENSRNOG00000013368	0.113811	6.12394	4.04805	0.0757882	0.996625
ENSRNOG00000015383	0.288494	1.42972	4.04614	0.0758466	0.996625
ENSRNOG00000055858	0.485168	0.618946	4.04562	0.0758663	0.996625
ENSRNOG00000060348	0.0998554	6.77546	4.04202	0.0759705	0.996625
ENSRNOG00000011202	-0.292114	3.60323	4.03608	0.0761506	0.996625
ENSRNOG00000002789	0.50823	0.154854	4.03353	0.0762334	0.996625
ENSRNOG00000010107	0.282125	2.58683	4.0325	0.0762596	0.996625
ENSRNOG00000005307	-0.127847	6.96709	4.03234	0.0762641	0.996625
ENSRNOG00000067917	0.305142	1.8051	4.02704	0.0764259	0.996625
ENSRNOG00000002461	0.173038	3.44361	4.02388	0.0765222	0.996625
ENSRNOG00000010475	0.148092	3.79587	4.0235	0.0765338	0.996625
ENSRNOG00000016248	-0.30403	1.28136	4.02312	0.0765461	0.996625
ENSRNOG00000036699	-0.181845	2.96829	4.01328	0.0768468	0.996625
ENSRNOG00000020456	0.131025	4.18647	4.0125	0.0768708	0.996625
ENSRNOG00000003442	0.126788	8.08217	4.00825	0.0770014	0.996625
ENSRNOG00000052080	0.14452	10.2689	4.00638	0.077059	0.996625
ENSRNOG00000013085	-0.265852	2.00439	4.00601	0.0770707	0.996625
ENSRNOG00000004013	-0.181931	4.42277	3.99524	0.0774034	0.996625
ENSRNOG00000028941	0.163576	3.3519	3.99391	0.0774446	0.996625
ENSRNOG00000021484	0.163308	3.5699	3.98296	0.0777851	0.996625
ENSRNOG00000020478	0.203485	4.28501	3.98078	0.0778529	0.996625
ENSRNOG00000009745	0.140607	4.41995	3.97651	0.0779865	0.996625
ENSRNOG00000007090	-0.195544	4.61941	3.97287	0.0781003	0.996625
ENSRNOG00000007687	0.199499	7.65576	3.96458	0.0783609	0.996625
ENSRNOG00000020199	0.136461	3.94178	3.96136	0.0784624	0.996625
ENSRNOG00000058243	0.451874	0.250274	3.96144	0.0784634	0.996625
ENSRNOG00000003278	-0.211362	2.37338	3.95697	0.0786011	0.996625
ENSRNOG00000021513	-0.173864	4.87428	3.94283	0.0790493	0.996625
ENSRNOG00000017804	-0.509844	-0.0374372	3.94139	0.0791016	0.996625
ENSRNOG00000017021	0.212972	6.39205	3.93412	0.079327	0.996625
ENSRNOG00000007808	0.0950091	6.44006	3.93309	0.0793601	0.996625
ENSRNOG00000021410	-0.194228	4.62466	3.93216	0.07939	0.996625
ENSRNOG00000014075	-0.187716	3.03623	3.92799	0.0795235	0.996625
ENSRNOG00000002256	-0.271748	1.8122	3.92709	0.0795526	0.996625
ENSRNOG00000012576	0.117974	5.4662	3.92546	0.0796047	0.996625
ENSRNOG00000017052	-0.110095	6.47449	3.92308	0.0796812	0.996625
ENSRNOG00000028844	-0.258035	2.77531	3.9229	0.079687	0.996625
ENSRNOG00000005806	-0.407686	1.96241	3.91962	0.0797931	0.996625
ENSRNOG00000003795	0.105893	5.64157	3.91789	0.0798483	0.996625
ENSRNOG00000051570	0.274687	2.14928	3.91277	0.0800137	0.996625
ENSRNOG00000046449	0.156129	4.41917	3.91187	0.0800428	0.996625
ENSRNOG00000064183	0.121436	5.47287	3.91164	0.08005	0.996625
ENSRNOG00000043061	-0.712146	-0.0578604	3.9101	0.0801103	0.996625
ENSRNOG00000070706	0.702665	-0.921535	3.91144	0.080127	0.996625
ENSRNOG00000051450	0.138987	4.4782	3.90898	0.080136	0.996625
ENSRNOG00000014018	0.195719	3.95643	3.90852	0.080151	0.996625
ENSRNOG00000001053	0.101793	6.77662	3.90244	0.0803483	0.996625
ENSRNOG00000015425	0.174059	6.8687	3.89999	0.0804278	0.996625
ENSRNOG00000022723	0.575753	-0.277432	3.88888	0.0808006	0.996625
ENSRNOG00000024437	-0.100609	6.94886	3.88286	0.0809877	0.996625
ENSRNOG00000030714	-0.197014	7.22081	3.88034	0.0810707	0.996625
ENSRNOG00000049057	-0.143778	4.01146	3.88007	0.0810793	0.996625
ENSRNOG00000008414	0.123475	8.98764	3.88006	0.0810799	0.996625
ENSRNOG00000029336	0.097467	7.19044	3.87673	0.0811894	0.996625
ENSRNOG00000016367	-0.211226	3.23432	3.87583	0.0812192	0.996625
ENSRNOG00000069224	-0.842225	-1.04859	3.87868	0.081228	0.996625
ENSRNOG00000014163	0.149329	3.73014	3.87447	0.0812639	0.996625
ENSRNOG00000006784	-0.118055	5.88254	3.87078	0.0813857	0.996625
ENSRNOG00000022730	-0.119633	4.78584	3.86547	0.0815611	0.996625
ENSRNOG00000007830	-0.340824	0.90738	3.8649	0.0815813	0.996625
ENSRNOG00000019075	0.126321	4.27055	3.86329	0.0816333	0.996625
ENSRNOG00000013948	0.230911	3.36694	3.86147	0.081694	0.996625
ENSRNOG00000031381	-0.311017	1.12604	3.85949	0.0817606	0.996625
ENSRNOG00000024061	-0.442522	1.65241	3.85789	0.0818131	0.996625
ENSRNOG00000002271	-0.119433	4.53489	3.85282	0.0819815	0.996625
ENSRNOG00000048431	-0.243556	3.15063	3.85228	0.0819998	0.996625
ENSRNOG00000055292	0.271114	2.37063	3.85024	0.082068	0.996625
ENSRNOG00000011253	0.20281	2.58818	3.84426	0.0822679	0.996625
ENSRNOG00000001859	-0.147748	3.58634	3.84279	0.0823169	0.996625
ENSRNOG00000005729	-0.229539	2.92229	3.83816	0.0824722	0.996625
ENSRNOG00000070420	0.334138	1.1701	3.83604	0.0825445	0.996625
ENSRNOG00000059615	0.0946693	6.88348	3.8328	0.0826526	0.996625
ENSRNOG00000028677	0.167444	3.60847	3.82931	0.08277	0.996625
ENSRNOG00000063577	0.222042	2.50886	3.82519	0.0829096	0.996625
ENSRNOG00000016769	-0.450634	0.185032	3.82399	0.0829542	0.996625
ENSRNOG00000013713	0.596529	-0.746253	3.8257	0.0829665	0.996625
ENSRNOG00000048166	0.287247	1.63277	3.81766	0.0831648	0.996625
ENSRNOG00000009539	0.130151	8.06358	3.81709	0.0831838	0.996625
ENSRNOG00000002180	0.11994	5.66174	3.816	0.0832209	0.996625
ENSRNOG00000056243	-0.128031	4.14125	3.81597	0.0832219	0.996625
ENSRNOG00000048961	0.147775	6.0103	3.81488	0.0832591	0.996625
ENSRNOG00000008246	0.167318	3.28911	3.81119	0.0833846	0.996625
ENSRNOG00000020416	-0.117976	5.27002	3.81052	0.0834072	0.996625
ENSRNOG00000003086	0.147109	4.0805	3.81015	0.0834199	0.996625
ENSRNOG00000018227	0.120185	5.40992	3.80977	0.0834327	0.996625
ENSRNOG00000005600	0.1116	5.6071	3.80819	0.0834868	0.996625
ENSRNOG00000017864	0.119032	4.68634	3.80732	0.0835163	0.996625
ENSRNOG00000069955	0.50805	-0.22977	3.80491	0.0836062	0.996625
ENSRNOG00000026490	0.146808	4.61722	3.80388	0.0836339	0.996625
ENSRNOG00000018397	-0.239431	2.14172	3.80387	0.0836345	0.996625
ENSRNOG00000033411	0.103435	6.91339	3.79702	0.0838688	0.996625
ENSRNOG00000032531	-0.747161	-0.352906	3.79291	0.0840345	0.996625
ENSRNOG00000017703	-0.205759	2.69093	3.78775	0.0841879	0.996625
ENSRNOG00000019627	0.433557	0.783818	3.78674	0.0842245	0.996625
ENSRNOG00000067968	-0.540429	-0.377226	3.78592	0.084263	0.996625
ENSRNOG00000034221	0.431639	1.10163	3.78337	0.0843403	0.996625
ENSRNOG00000005934	0.12953	4.4704	3.7832	0.084345	0.996625
ENSRNOG00000051135	0.108253	5.01656	3.78102	0.0844205	0.996625
ENSRNOG00000004589	-0.10832	8.14739	3.7805	0.0844382	0.996625
ENSRNOG00000037957	-0.115183	4.68916	3.77987	0.0844602	0.996625
ENSRNOG00000012386	0.101699	6.00883	3.77797	0.084526	0.996625
ENSRNOG00000029658	0.187632	2.89156	3.77569	0.0846051	0.996625
ENSRNOG00000010150	0.0955941	6.18073	3.77499	0.0846293	0.996625
ENSRNOG00000008626	0.143985	4.24141	3.77131	0.0847573	0.996625
ENSRNOG00000011348	0.123475	4.8486	3.76945	0.0848218	0.996625
ENSRNOG00000004322	-0.158106	5.13179	3.76781	0.0848789	0.996625
ENSRNOG00000047229	0.149531	3.46164	3.76702	0.0849067	0.996625
ENSRNOG00000005621	0.627803	-0.341333	3.76054	0.0851465	0.996625
ENSRNOG00000009523	0.105731	5.97403	3.75916	0.0851811	0.996625
ENSRNOG00000001720	-0.239889	2.27437	3.7509	0.0854713	0.996625
ENSRNOG00000029360	0.111611	9.9407	3.75051	0.0854844	0.996625
ENSRNOG00000011658	0.321224	1.32841	3.74885	0.0855439	0.996625
ENSRNOG00000008613	0.118019	5.38267	3.74636	0.0856308	0.996625
ENSRNOG00000003256	0.124849	7.50471	3.74233	0.0857729	0.996625
ENSRNOG00000005874	-0.244171	1.82195	3.73915	0.0858857	0.996625
ENSRNOG00000007214	-0.27644	1.47088	3.73908	0.085888	0.996625
ENSRNOG00000030880	0.113672	4.82705	3.73683	0.0859672	0.996625
ENSRNOG00000058694	0.147	3.68259	3.73649	0.0859795	0.996625
ENSRNOG00000032994	-0.33675	1.70346	3.73543	0.0860173	0.996625
ENSRNOG00000015049	-0.598105	-0.734046	3.73402	0.0860934	0.996625
ENSRNOG00000003949	-0.188355	2.92154	3.7295	0.0862276	0.996625
ENSRNOG00000014343	-0.172512	5.21625	3.72827	0.0862711	0.996625
ENSRNOG00000007587	0.121769	4.32866	3.72748	0.0862994	0.996625
ENSRNOG00000060542	0.209895	2.52822	3.72589	0.0863562	0.996625
ENSRNOG00000014102	-0.773125	-1.03769	3.72477	0.0864601	0.996625
ENSRNOG00000003269	0.13526	4.01581	3.72293	0.0864615	0.996625
ENSRNOG00000036913	0.176896	3.52355	3.72173	0.0865041	0.996625
ENSRNOG00000028323	-0.13356	3.88732	3.72026	0.0865566	0.996625
ENSRNOG00000001654	0.119785	4.72623	3.71033	0.0869122	0.996625
ENSRNOG00000047574	0.133825	6.18567	3.70782	0.0870027	0.996625
ENSRNOG00000012405	0.0985165	6.83557	3.70701	0.0870317	0.996625
ENSRNOG00000062731	0.0942745	8.74824	3.70437	0.0871269	0.996625
ENSRNOG00000043267	0.2461	2.16748	3.70263	0.0871897	0.996625
ENSRNOG00000047057	-0.227162	2.72724	3.70242	0.0871972	0.996625
ENSRNOG00000033772	-0.20459	2.90899	3.70022	0.0872765	0.996625
ENSRNOG00000025787	0.316523	2.25841	3.70014	0.0872794	0.996625
ENSRNOG00000003469	-0.11714	6.18232	3.6999	0.0872878	0.996625
ENSRNOG00000008676	-0.257623	2.32607	3.69836	0.0873438	0.996625
ENSRNOG00000026177	-0.36915	1.7379	3.69723	0.0873849	0.996625
ENSRNOG00000018296	0.1728	3.7137	3.69264	0.0875506	0.996625
ENSRNOG00000053232	-0.485189	0.250463	3.69273	0.0875515	0.996625
ENSRNOG00000055295	-0.123731	4.31113	3.69073	0.08762	0.996625
ENSRNOG00000012862	-0.286278	1.60031	3.69061	0.0876246	0.996625
ENSRNOG00000007493	-0.243529	2.06605	3.69022	0.0876388	0.996625
ENSRNOG00000018239	0.228226	2.41696	3.68951	0.0876645	0.996625
ENSRNOG00000059491	-0.153272	3.64336	3.686	0.0877918	0.996625
ENSRNOG00000032522	-0.209309	2.92343	3.68117	0.0879676	0.996625
ENSRNOG00000062439	0.417627	0.775972	3.6812	0.0879708	0.996625
ENSRNOG00000009446	-0.170914	3.47699	3.67733	0.088108	0.996625
ENSRNOG00000060337	-0.153495	3.35845	3.67656	0.088136	0.996625
ENSRNOG00000005046	0.162061	8.29949	3.67614	0.0881512	0.996625
ENSRNOG00000021230	-0.147776	3.72964	3.673	0.088266	0.996625
ENSRNOG00000018391	0.133261	4.19213	3.66017	0.0887376	0.996625
ENSRNOG00000063828	-0.176876	5.06497	3.65609	0.0888883	0.996625
ENSRNOG00000009629	0.118119	7.87447	3.65555	0.0889083	0.996625
ENSRNOG00000045791	0.115928	5.65675	3.65409	0.0889622	0.996625
ENSRNOG00000008156	0.130289	4.63306	3.65379	0.0889733	0.996625
ENSRNOG00000018564	0.140244	3.68689	3.65357	0.0889815	0.996625
ENSRNOG00000020212	0.473173	-0.18601	3.6535	0.088992	0.996625
ENSRNOG00000013969	-0.125276	5.75915	3.65242	0.089024	0.996625
ENSRNOG00000010839	0.160435	3.52291	3.65231	0.0890281	0.996625
ENSRNOG00000031397	-0.444243	0.409391	3.64993	0.0891195	0.996625
ENSRNOG00000005561	0.151225	7.79288	3.64932	0.0891388	0.996625
ENSRNOG00000066295	-0.380002	0.604229	3.64742	0.0892117	0.996625
ENSRNOG00000059445	-0.183906	2.77068	3.64587	0.0892673	0.996625
ENSRNOG00000002024	0.1008	6.72841	3.64583	0.0892684	0.996625
ENSRNOG00000005101	0.115007	4.61994	3.64483	0.0893058	0.996625
ENSRNOG00000008113	-0.383289	2.37313	3.64465	0.0893127	0.996625
ENSRNOG00000063660	0.139136	4.33095	3.64148	0.0894302	0.996625
ENSRNOG00000015667	0.238522	2.15262	3.63897	0.0895243	0.996625
ENSRNOG00000007779	0.260267	2.49358	3.63757	0.0895762	0.996625
ENSRNOG00000017326	-0.153659	4.30358	3.63747	0.0895799	0.996625
ENSRNOG00000023509	-0.106846	6.05209	3.63212	0.0897799	0.996625
ENSRNOG00000069579	-0.102125	6.8276	3.62412	0.0900799	0.996625
ENSRNOG00000061420	0.577393	-0.722537	3.6228	0.09015	0.996625
ENSRNOG00000016446	0.194842	2.80273	3.62088	0.0902019	0.996625
ENSRNOG00000015308	-0.595133	-0.777661	3.62127	0.090215	0.996625
ENSRNOG00000002895	0.169787	3.49647	3.61964	0.0902483	0.996625
ENSRNOG00000009037	-0.596542	0.555397	3.61839	0.0902987	0.996625
ENSRNOG00000026310	0.118203	4.96807	3.6181	0.0903067	0.996625
ENSRNOG00000016776	0.121774	5.7313	3.61581	0.090393	0.996625
ENSRNOG00000006565	0.203512	2.50747	3.61417	0.090455	0.996625
ENSRNOG00000020748	0.114688	10.3046	3.61379	0.0904693	0.996625
ENSRNOG00000012229	0.541104	-0.494232	3.61291	0.090516	0.996625
ENSRNOG00000048718	-0.111205	5.29178	3.61251	0.0905175	0.996625
ENSRNOG00000003931	0.154148	3.33968	3.60996	0.0906143	0.996625
ENSRNOG00000054155	-0.409735	0.511085	3.6093	0.0906419	0.996625
ENSRNOG00000027357	-0.484359	0.436357	3.60675	0.090739	0.996625
ENSRNOG00000014891	0.239338	2.14282	3.59519	0.0911758	0.996625
ENSRNOG00000006916	-0.154747	3.87602	3.59042	0.0913582	0.996625
ENSRNOG00000001796	-0.10163	7.80831	3.58983	0.0913804	0.996625
ENSRNOG00000008012	-0.207675	3.12862	3.58907	0.0914098	0.996625
ENSRNOG00000029141	0.714315	-1.14746	3.58984	0.0914673	0.996625
ENSRNOG00000029042	-0.119607	4.36936	3.58752	0.0914689	0.996625
ENSRNOG00000002254	0.13747	6.48473	3.58723	0.0914802	0.996625
ENSRNOG00000014387	-0.178821	2.97848	3.58575	0.0915372	0.996625
ENSRNOG00000011668	-0.167852	3.1441	3.58503	0.0915646	0.996625
ENSRNOG00000017285	-0.111903	4.92357	3.58247	0.091663	0.996625
ENSRNOG00000065022	-0.167851	3.4346	3.57892	0.0917995	0.996625
ENSRNOG00000003120	0.16002	3.12502	3.57734	0.0918605	0.996625
ENSRNOG00000055631	0.108173	5.63455	3.576	0.091912	0.996625
ENSRNOG00000008798	0.739252	-1.2887	3.57451	0.0920531	0.996625
ENSRNOG00000025023	0.155145	4.71691	3.57125	0.0920955	0.996625
ENSRNOG00000064154	0.307007	1.24592	3.56906	0.0921809	0.996625
ENSRNOG00000021729	0.188415	2.92501	3.56642	0.0922825	0.996625
ENSRNOG00000010379	0.0955069	7.57575	3.5583	0.0925978	0.996625
ENSRNOG00000015218	-0.133198	3.93781	3.55824	0.0926001	0.996625
ENSRNOG00000060623	-0.128992	4.06914	3.55818	0.0926024	0.996625
ENSRNOG00000021117	-0.155487	3.71054	3.5577	0.0926213	0.996625
ENSRNOG00000009552	0.100168	8.16548	3.55694	0.0926507	0.996625
ENSRNOG00000059618	-0.399995	0.721171	3.55627	0.0926789	0.996625
ENSRNOG00000069624	-0.315176	1.58655	3.55525	0.0927172	0.996625
ENSRNOG00000010960	-0.0928604	6.71585	3.55297	0.0928056	0.996625
ENSRNOG00000054385	0.28811	1.33476	3.55143	0.0928665	0.996625
ENSRNOG00000011407	0.103455	6.72395	3.54644	0.093061	0.996625
ENSRNOG00000017876	0.140819	3.80245	3.54605	0.0930762	0.996625
ENSRNOG00000009148	0.417072	0.317212	3.54253	0.0932175	0.996625
ENSRNOG00000013555	-0.252652	1.83103	3.54073	0.0932856	0.996625
ENSRNOG00000039470	0.176598	2.93189	3.53968	0.0933266	0.996625
ENSRNOG00000026690	0.192258	2.87006	3.53883	0.0933602	0.996625
ENSRNOG00000036649	0.164785	5.57049	3.53781	0.0933999	0.996625
ENSRNOG00000010743	0.255723	2.05005	3.53744	0.0934151	0.996625
ENSRNOG00000016447	0.127621	4.58855	3.53413	0.093545	0.996625
ENSRNOG00000000582	0.156392	4.40816	3.53393	0.0935527	0.996625
ENSRNOG00000009170	0.0889268	7.87506	3.53367	0.0935634	0.996625
ENSRNOG00000050849	0.123788	5.31778	3.53357	0.0935672	0.996625
ENSRNOG00000026679	0.303614	5.24217	3.53261	0.0936052	0.996625
ENSRNOG00000015139	0.193909	3.24329	3.5317	0.0936409	0.996625
ENSRNOG00000032254	0.102546	5.09838	3.52816	0.093781	0.996625
ENSRNOG00000017438	-0.149155	4.65286	3.5269	0.0938308	0.996625
ENSRNOG00000002092	0.192622	5.64487	3.5255	0.093886	0.996625
ENSRNOG00000021007	0.10407	5.01626	3.51919	0.0941368	0.996625
ENSRNOG00000021839	0.128114	3.99438	3.51637	0.0942489	0.996625
ENSRNOG00000018159	-0.206346	2.71454	3.51235	0.0944093	0.996625
ENSRNOG00000020388	0.0961074	5.75951	3.51041	0.0944868	0.996625
ENSRNOG00000006807	0.924658	-1.30967	3.51264	0.0945245	0.996625
ENSRNOG00000037886	0.155729	4.65807	3.50595	0.0946651	0.996625
ENSRNOG00000001271	0.294753	2.06552	3.50254	0.0948022	0.996625
ENSRNOG00000056753	0.129355	4.41756	3.50202	0.0948227	0.996625
ENSRNOG00000001198	0.204531	2.26669	3.49934	0.0949306	0.996625
ENSRNOG00000046996	-0.104162	9.32516	3.4953	0.0950927	0.996625
ENSRNOG00000011980	0.0963974	5.71267	3.49296	0.0951871	0.996625
ENSRNOG00000024905	-0.203744	2.45174	3.4918	0.095234	0.996625
ENSRNOG00000055000	0.118294	4.27735	3.49081	0.0952739	0.996625
ENSRNOG00000011882	-0.12648	4.1872	3.49025	0.0952966	0.996625
ENSRNOG00000063290	0.115871	5.64758	3.48914	0.0953412	0.996625
ENSRNOG00000019987	-0.131561	4.94503	3.48832	0.0953744	0.996625
ENSRNOG00000037514	-0.230292	2.99523	3.48803	0.0953862	0.996625
ENSRNOG00000030316	0.507689	-0.1862	3.48525	0.0955072	0.996625
ENSRNOG00000008312	-0.528527	0.184721	3.48433	0.095541	0.996625
ENSRNOG00000012697	0.369218	0.881924	3.48309	0.0955877	0.996625
ENSRNOG00000020935	-0.339327	0.966889	3.48245	0.0956134	0.996625
ENSRNOG00000054058	-0.0984454	7.58757	3.4797	0.0957236	0.996625
ENSRNOG00000004753	-0.107631	8.17828	3.47903	0.0957512	0.996625
ENSRNOG00000004757	-0.148274	3.73295	3.47771	0.0958048	0.996625
ENSRNOG00000005049	-0.132093	4.05787	3.47617	0.0958675	0.996625
ENSRNOG00000038427	-0.235827	3.31791	3.47608	0.095871	0.996625
ENSRNOG00000025025	0.133242	4.56952	3.47362	0.095971	0.996625
ENSRNOG00000025286	-0.150421	3.90306	3.47032	0.096106	0.996625
ENSRNOG00000006653	-0.490328	1.76009	3.46925	0.0961498	0.996625
ENSRNOG00000028814	0.26063	1.79587	3.46786	0.0962067	0.996625
ENSRNOG00000003338	0.169048	5.11015	3.46502	0.0963224	0.996625
ENSRNOG00000017784	0.252559	3.01241	3.45937	0.0965543	0.996625
ENSRNOG00000063582	0.16556	3.80946	3.4559	0.096697	0.996625
ENSRNOG00000069221	0.120709	4.93858	3.45071	0.0969106	0.996625
ENSRNOG00000055714	0.381001	2.28046	3.44916	0.0969749	0.996625
ENSRNOG00000014096	0.114284	6.56409	3.44884	0.0969881	0.996625
ENSRNOG00000000640	-0.328361	1.79301	3.4479	0.0970273	0.996625
ENSRNOG00000056714	-0.337209	0.912552	3.44676	0.0970757	0.996625
ENSRNOG00000000583	0.0904211	6.45401	3.44503	0.0971457	0.996625
ENSRNOG00000021745	-0.110214	6.37864	3.44391	0.0971918	0.996625
ENSRNOG00000036719	-0.225439	2.79506	3.43743	0.097461	0.996625
ENSRNOG00000019365	0.210706	2.73883	3.43286	0.0976511	0.996625
ENSRNOG00000052869	0.264428	1.74955	3.42794	0.0978565	0.996625
ENSRNOG00000056446	0.388379	0.607707	3.42518	0.0979737	0.996625
ENSRNOG00000069921	0.152247	3.48032	3.4238	0.0980297	0.996625
ENSRNOG00000011879	0.094484	6.06784	3.42271	0.0980751	0.996625
ENSRNOG00000015734	0.13623	4.7294	3.42184	0.0981116	0.996625
ENSRNOG00000022822	-0.398232	0.446695	3.42045	0.0981733	0.996625
ENSRNOG00000007433	-0.134339	4.09355	3.41817	0.0982655	0.996625
ENSRNOG00000066008	-0.183126	3.18414	3.418	0.0982727	0.996625
ENSRNOG00000046547	0.207949	3.48781	3.41687	0.0983201	0.996625
ENSRNOG00000020743	0.248361	2.85767	3.41686	0.0983209	0.996625
ENSRNOG00000069709	0.091226	6.38618	3.41401	0.0984404	0.996625
ENSRNOG00000010345	0.485825	-0.315688	3.41314	0.0984862	0.996625
ENSRNOG00000005359	0.133751	3.71397	3.41234	0.0985109	0.996625
ENSRNOG00000013412	0.148212	4.45867	3.41123	0.0985577	0.996625
ENSRNOG00000029738	-0.0942625	7.11051	3.41011	0.098605	0.996625
ENSRNOG00000047699	-0.462923	-0.13938	3.4098	0.0986276	0.996625
ENSRNOG00000007743	0.270151	2.00599	3.40911	0.0986474	0.996625
ENSRNOG00000005620	0.206828	2.25612	3.40854	0.0986714	0.996625
ENSRNOG00000016388	0.115839	7.04435	3.40789	0.0986985	0.996625
ENSRNOG00000010146	-0.0915007	7.12933	3.40501	0.0988206	0.996625
ENSRNOG00000039745	-0.642469	-0.918069	3.4043	0.0988926	0.996625
ENSRNOG00000010260	0.109296	6.03823	3.40223	0.0989383	0.996625
ENSRNOG00000024082	0.251239	2.19263	3.39691	0.0991643	0.996625
ENSRNOG00000010719	0.10603	4.87589	3.39645	0.0991833	0.996625
ENSRNOG00000018140	-0.120493	4.11879	3.39378	0.099297	0.996625
ENSRNOG00000007189	-0.115959	4.31322	3.39085	0.0994217	0.996625
ENSRNOG00000026914	0.244477	1.78687	3.39062	0.0994322	0.996625
ENSRNOG00000001258	-0.15344	3.54427	3.38747	0.0995661	0.996625
ENSRNOG00000064262	-0.624142	-0.748798	3.38785	0.099583	0.996625
ENSRNOG00000054770	0.115299	5.1684	3.387	0.0995863	0.996625
ENSRNOG00000031760	0.315079	2.28604	3.38399	0.0997151	0.996625
ENSRNOG00000024757	0.103737	5.43251	3.3836	0.0997315	0.996625
ENSRNOG00000013727	0.503133	-0.257169	3.38363	0.0997387	0.996625
ENSRNOG00000001584	-0.488327	-0.19695	3.38349	0.0997473	0.996625
ENSRNOG00000007665	0.0896063	6.07256	3.38241	0.0997825	0.996625
ENSRNOG00000064976	-0.4846	0.0815927	3.37941	0.099918	0.996625
ENSRNOG00000024237	0.60001	-0.761313	3.37915	0.0999501	0.996625
ENSRNOG00000027392	0.514553	-0.036931	3.37608	0.100062	0.996625
ENSRNOG00000008401	-0.397328	0.390368	3.37582	0.100069	0.996625
ENSRNOG00000009872	0.133998	4.94245	3.37436	0.100128	0.996625
ENSRNOG00000069091	0.098363	6.08556	3.3723	0.100217	0.996625
ENSRNOG00000005713	0.134763	3.93026	3.37104	0.100271	0.996625
ENSRNOG00000001680	0.171787	3.44366	3.37089	0.100278	0.996625
ENSRNOG00000016872	0.102189	8.8064	3.36674	0.100457	0.996625
ENSRNOG00000011614	0.103428	6.08562	3.36228	0.10065	0.996625
ENSRNOG00000020942	-0.408938	0.492335	3.36103	0.100707	0.996625
ENSRNOG00000069353	0.130878	4.74216	3.35616	0.100915	0.996625
ENSRNOG00000010124	0.100304	9.82426	3.35074	0.101151	0.996625
ENSRNOG00000043186	0.204218	2.60389	3.3502	0.101175	0.996625
ENSRNOG00000048118	0.135001	3.84588	3.34709	0.101311	0.996625
ENSRNOG00000058133	0.499561	-0.225467	3.34523	0.1014	0.996625
ENSRNOG00000048145	-0.27555	4.07136	3.34501	0.101402	0.996625
ENSRNOG00000013300	-0.0896849	6.40756	3.34374	0.101457	0.996625
ENSRNOG00000010680	0.198608	3.85351	3.34349	0.101468	0.996625
ENSRNOG00000016581	-0.394921	0.455895	3.34268	0.101506	0.996625
ENSRNOG00000019388	-0.173069	3.06257	3.34121	0.101568	0.996625
ENSRNOG00000018118	-0.126303	4.54801	3.33837	0.101692	0.996625
ENSRNOG00000015553	0.126885	4.10146	3.33698	0.101753	0.996625
ENSRNOG00000004212	-0.152809	3.47176	3.33698	0.101753	0.996625
ENSRNOG00000004512	-0.237191	1.9347	3.33694	0.101756	0.996625
ENSRNOG00000003807	-0.819681	-0.62179	3.33464	0.101887	0.996625
ENSRNOG00000027430	-0.562232	-0.311554	3.33322	0.101931	0.996625
ENSRNOG00000012302	0.147811	3.8854	3.32867	0.102119	0.996625
ENSRNOG00000014592	-0.255981	1.59773	3.32804	0.102147	0.996625
ENSRNOG00000010616	-0.115813	4.3341	3.32732	0.102179	0.996625
ENSRNOG00000065095	-0.0926759	6.65381	3.32609	0.102233	0.996625
ENSRNOG00000006110	0.137746	3.70219	3.32532	0.102267	0.996625
ENSRNOG00000001374	-0.093708	7.20476	3.32448	0.102304	0.996625
ENSRNOG00000025823	-0.476833	-0.332814	3.32308	0.102378	0.996625
ENSRNOG00000018822	-0.638235	-0.666359	3.31884	0.102585	0.996625
ENSRNOG00000021962	-0.135914	3.78806	3.31599	0.102681	0.996625
ENSRNOG00000006797	0.235386	1.92278	3.31454	0.102745	0.996625
ENSRNOG00000004410	-0.222302	2.24329	3.31046	0.102927	0.996625
ENSRNOG00000003947	0.22194	2.50643	3.30988	0.102953	0.996625
ENSRNOG00000015551	-0.133792	4.36168	3.30872	0.103004	0.996625
ENSRNOG00000050220	0.0899169	7.99523	3.30748	0.10306	0.996625
ENSRNOG00000022331	0.377355	0.793793	3.30745	0.103063	0.996625
ENSRNOG00000018704	-0.10078	7.07127	3.30698	0.103082	0.996625
ENSRNOG00000046257	0.127654	4.17113	3.30695	0.103084	0.996625
ENSRNOG00000068914	0.0969363	5.26141	3.30692	0.103085	0.996625
ENSRNOG00000023035	-0.214646	2.41504	3.3037	0.103229	0.996625
ENSRNOG00000062721	0.118484	7.24191	3.3033	0.103247	0.996625
ENSRNOG00000003357	-0.549357	0.394628	3.30332	0.103249	0.996625
ENSRNOG00000009815	-0.116747	6.09314	3.30232	0.103291	0.996625
ENSRNOG00000054989	-0.101656	5.42664	3.302	0.103305	0.996625
ENSRNOG00000016654	-0.409286	1.58905	3.30181	0.103315	0.996625
ENSRNOG00000014806	0.0990256	8.18805	3.30097	0.103351	0.996625
ENSRNOG00000063983	-0.13265	3.82861	3.29802	0.103484	0.996625
ENSRNOG00000007430	0.20015	2.70388	3.29748	0.103508	0.996625
ENSRNOG00000026866	0.11914	4.90534	3.29709	0.103525	0.996625
ENSRNOG00000012404	-0.145806	4.60608	3.29554	0.103595	0.996625
ENSRNOG00000019894	-0.816172	-1.24823	3.29553	0.103714	0.996625
ENSRNOG00000006420	-0.223089	1.93565	3.28834	0.103919	0.996625
ENSRNOG00000019229	0.129056	4.98361	3.28809	0.10393	0.996625
ENSRNOG00000006979	0.158725	11.3525	3.28674	0.103991	0.996625
ENSRNOG00000028670	-0.428724	0.774973	3.28652	0.104003	0.996625
ENSRNOG00000017857	-0.119079	4.3621	3.28632	0.10401	0.996625
ENSRNOG00000065746	0.160857	3.95694	3.28605	0.104023	0.996625
ENSRNOG00000025589	0.142619	7.57128	3.28593	0.104028	0.996625
ENSRNOG00000008392	0.088502	8.44613	3.28558	0.104044	0.996625
ENSRNOG00000011016	0.199587	2.25086	3.28527	0.104058	0.996625
ENSRNOG00000066636	-0.669319	-0.374484	3.28564	0.104071	0.996625
ENSRNOG00000007920	-0.109736	5.93314	3.28463	0.104087	0.996625
ENSRNOG00000014887	0.217043	1.97307	3.27779	0.104397	0.996625
ENSRNOG00000019638	-0.113559	4.99931	3.27707	0.104429	0.996625
ENSRNOG00000060010	0.0957282	5.34413	3.27599	0.104478	0.996625
ENSRNOG00000063398	0.147735	5.64344	3.27595	0.10448	0.996625
ENSRNOG00000017108	-0.119986	5.80051	3.27571	0.104491	0.996625
ENSRNOG00000013312	0.108432	4.6203	3.27359	0.104588	0.996625
ENSRNOG00000006471	0.103368	5.37629	3.27143	0.104686	0.996625
ENSRNOG00000030238	0.0938181	7.28517	3.27139	0.104688	0.996625
ENSRNOG00000006378	0.108767	4.98984	3.26984	0.104759	0.996625
ENSRNOG00000036869	0.136289	4.53737	3.26912	0.104791	0.996625
ENSRNOG00000026643	0.0984982	5.51448	3.26674	0.1049	0.996625
ENSRNOG00000021663	0.114288	9.45226	3.26618	0.104926	0.996625
ENSRNOG00000050091	0.222324	2.14278	3.26589	0.104939	0.996625
ENSRNOG00000013232	0.376384	0.507654	3.26508	0.104978	0.996625
ENSRNOG00000008697	0.119665	7.61861	3.26279	0.10508	0.996625
ENSRNOG00000004610	0.294111	1.88264	3.26031	0.105195	0.996625
ENSRNOG00000047035	-0.167032	2.94935	3.25544	0.105418	0.996625
ENSRNOG00000004639	-0.217308	2.45772	3.25516	0.105431	0.996625
ENSRNOG00000020013	0.146944	3.5653	3.2533	0.105516	0.996625
ENSRNOG00000004171	0.138235	4.06772	3.25094	0.105625	0.996625
ENSRNOG00000063852	0.107794	4.7149	3.25042	0.105649	0.996625
ENSRNOG00000047988	-0.114908	5.37025	3.2484	0.105742	0.996625
ENSRNOG00000029399	-0.237505	2.32802	3.24818	0.105752	0.996625
ENSRNOG00000009245	0.155473	3.97941	3.24746	0.105785	0.996625
ENSRNOG00000001715	-0.229602	2.82955	3.24635	0.105837	0.996625
ENSRNOG00000017163	-0.108779	7.70658	3.24581	0.105861	0.996625
ENSRNOG00000017932	0.0899065	7.15176	3.24379	0.105955	0.996625
ENSRNOG00000070747	0.192418	2.50837	3.24059	0.106103	0.996625
ENSRNOG00000000936	-0.146233	3.39375	3.23959	0.10615	0.996625
ENSRNOG00000007600	-0.194822	5.03868	3.23934	0.106161	0.996625
ENSRNOG00000015290	-0.0964422	9.03666	3.23887	0.106183	0.996625
ENSRNOG00000014618	0.152914	3.30245	3.23854	0.106198	0.996625
ENSRNOG00000008296	-0.11168	5.18228	3.23514	0.106356	0.996625
ENSRNOG00000001442	0.116358	7.17496	3.23385	0.106416	0.996625
ENSRNOG00000034007	0.106792	7.76651	3.23362	0.106427	0.996625
ENSRNOG00000026110	-0.270023	1.66351	3.23064	0.106566	0.996625
ENSRNOG00000017659	-0.151345	3.69051	3.2292	0.106633	0.996625
ENSRNOG00000007062	-0.22472	2.3865	3.22793	0.106692	0.996625
ENSRNOG00000018877	-0.114738	4.54272	3.22737	0.106718	0.996625
ENSRNOG00000023023	-0.224415	2.23927	3.22711	0.106731	0.996625
ENSRNOG00000039776	-0.0916299	5.61597	3.22516	0.106822	0.996625
ENSRNOG00000014862	-0.242271	1.89504	3.2245	0.106853	0.996625
ENSRNOG00000002146	0.147777	4.62903	3.22209	0.106965	0.996625
ENSRNOG00000014164	-0.409473	0.377175	3.22198	0.106973	0.996625
ENSRNOG00000002105	0.197996	2.91599	3.2205	0.10704	0.996625
ENSRNOG00000010517	-0.131467	4.73612	3.2203	0.107049	0.996625
ENSRNOG00000019584	-1.00938	-0.764549	3.22159	0.107074	0.996625
ENSRNOG00000019276	-0.0911548	5.92108	3.2177	0.107171	0.996625
ENSRNOG00000029212	0.154621	5.002	3.21756	0.107178	0.996625
ENSRNOG00000059091	0.726317	-1.21596	3.21632	0.107313	0.996625
ENSRNOG00000055010	-0.157419	3.07268	3.21462	0.107316	0.996625
ENSRNOG00000012196	0.188465	2.59394	3.21283	0.1074	0.996625
ENSRNOG00000008467	0.367764	1.07242	3.21176	0.107451	0.996625
ENSRNOG00000019556	0.112444	6.39166	3.20922	0.10757	0.996625
ENSRNOG00000037360	-0.534249	-0.268383	3.20847	0.107616	0.996625
ENSRNOG00000000127	-0.110541	4.91836	3.20766	0.107644	0.996625
ENSRNOG00000050152	0.189144	2.40274	3.20677	0.107686	0.996625
ENSRNOG00000025742	-0.139813	3.44178	3.20572	0.107735	0.996625
ENSRNOG00000007738	-0.0903071	6.01423	3.20431	0.107802	0.996625
ENSRNOG00000067741	-0.144472	3.61889	3.20336	0.107847	0.996625
ENSRNOG00000026974	-0.129707	4.04381	3.20256	0.107885	0.996625
ENSRNOG00000007033	-0.135801	6.09615	3.20138	0.107941	0.996625
ENSRNOG00000017431	-0.0930909	7.65859	3.20083	0.107967	0.996625
ENSRNOG00000007364	0.0919787	8.26727	3.19969	0.108021	0.996625
ENSRNOG00000000704	-0.202548	2.39508	3.19928	0.108041	0.996625
ENSRNOG00000061845	0.0937029	7.72122	3.19748	0.108126	0.996625
ENSRNOG00000007926	-0.103078	4.94636	3.19711	0.108143	0.996625
ENSRNOG00000017939	0.120091	10.2794	3.19548	0.108221	0.996625
ENSRNOG00000012623	0.0938901	6.39827	3.19446	0.108269	0.996625
ENSRNOG00000047620	0.116379	4.5536	3.1932	0.108329	0.996625
ENSRNOG00000010063	-0.346434	1.78668	3.18956	0.108503	0.996625
ENSRNOG00000031536	0.122768	5.72481	3.18739	0.108606	0.996625
ENSRNOG00000011956	-0.0879453	6.17945	3.1859	0.108677	0.996625
ENSRNOG00000006467	0.112729	4.88318	3.18486	0.108727	0.996625
ENSRNOG00000010087	0.151402	3.28029	3.18452	0.108744	0.996625
ENSRNOG00000016623	-0.0902356	5.86375	3.18323	0.108805	0.996625
ENSRNOG00000021053	-0.292318	1.39499	3.18137	0.108895	0.996625
ENSRNOG00000007332	-0.120655	4.642	3.17845	0.109035	0.996625
ENSRNOG00000069206	0.160971	2.94198	3.17755	0.109078	0.996625
ENSRNOG00000057703	0.127658	8.4738	3.17586	0.109159	0.996625
ENSRNOG00000001210	-0.103569	4.9793	3.16922	0.109479	0.996625
ENSRNOG00000010658	-0.228242	2.73252	3.16876	0.109501	0.996625
ENSRNOG00000010645	0.47706	-0.205987	3.16502	0.10969	0.996625
ENSRNOG00000046829	-0.315184	2.06684	3.16434	0.109715	0.996625
ENSRNOG00000025979	0.652844	-1.00145	3.16466	0.109747	0.996625
ENSRNOG00000070053	-0.624251	-0.934285	3.16417	0.109767	0.996625
ENSRNOG00000050792	0.268118	1.27944	3.16211	0.109823	0.996625
ENSRNOG00000019305	0.351104	0.432306	3.16008	0.109924	0.996625
ENSRNOG00000048969	-0.105777	4.59621	3.15919	0.109964	0.996625
ENSRNOG00000015812	-0.311714	1.36516	3.15863	0.109992	0.996625
ENSRNOG00000002258	-0.0911761	6.77747	3.15824	0.11001	0.996625
ENSRNOG00000042044	0.0888667	5.73073	3.15728	0.110057	0.996625
ENSRNOG00000016866	0.169531	4.75797	3.15635	0.110102	0.996625
ENSRNOG00000065205	0.176282	2.66676	3.1557	0.110134	0.996625
ENSRNOG00000012840	-0.123149	9.62319	3.15555	0.110141	0.996625
ENSRNOG00000069992	0.178666	2.65839	3.15484	0.110175	0.996625
ENSRNOG00000000398	-0.190524	2.9118	3.15438	0.110198	0.996625
ENSRNOG00000009897	-0.698144	-0.934205	3.15175	0.110372	0.996625
ENSRNOG00000014231	0.303085	2.27165	3.14959	0.110432	0.996625
ENSRNOG00000019508	-0.207788	2.21479	3.14822	0.110498	0.996625
ENSRNOG00000043113	-0.166501	2.86013	3.14799	0.110509	0.996625
ENSRNOG00000037421	0.523972	-0.375609	3.14766	0.110541	0.996625
ENSRNOG00000027511	0.207512	2.1193	3.14576	0.110618	0.996625
ENSRNOG00000058308	-0.117559	5.91836	3.14074	0.110864	0.996625
ENSRNOG00000000561	-0.197612	2.21158	3.13944	0.110928	0.996625
ENSRNOG00000016387	-0.0977138	6.49058	3.13658	0.111068	0.996625
ENSRNOG00000063621	0.161125	5.01354	3.13571	0.111111	0.996625
ENSRNOG00000002175	0.09279	5.47609	3.13563	0.111115	0.996625
ENSRNOG00000017836	-0.130235	3.66822	3.13536	0.111129	0.996625
ENSRNOG00000009540	-0.271811	1.45761	3.13273	0.111259	0.996625
ENSRNOG00000015417	-0.0860889	6.29387	3.13102	0.111342	0.996625
ENSRNOG00000000415	0.168317	3.70783	3.13087	0.11135	0.996625
ENSRNOG00000003975	0.118583	7.97676	3.13076	0.111355	0.996625
ENSRNOG00000061231	-0.101937	6.95996	3.12958	0.111413	0.996625
ENSRNOG00000020247	0.110944	9.56032	3.12857	0.111463	0.996625
ENSRNOG00000021168	0.0924478	6.47366	3.12823	0.11148	0.996625
ENSRNOG00000028368	0.403069	1.07112	3.12592	0.111596	0.996625
ENSRNOG00000002002	0.475025	-0.314946	3.12592	0.111604	0.996625
ENSRNOG00000006919	0.102316	4.9545	3.12313	0.111732	0.996625
ENSRNOG00000009181	0.221568	1.91885	3.12166	0.111805	0.996625
ENSRNOG00000004947	0.0896366	6.35432	3.12082	0.111847	0.996625
ENSRNOG00000005480	0.110059	5.17867	3.11944	0.111915	0.996625
ENSRNOG00000068412	-0.155339	5.08861	3.11904	0.111935	0.996625
ENSRNOG00000003680	0.11638	5.21854	3.11897	0.111939	0.996625
ENSRNOG00000031342	0.403319	0.776347	3.11877	0.11195	0.996625
ENSRNOG00000008423	0.106143	6.81057	3.11804	0.111985	0.996625
ENSRNOG00000009225	-0.458262	0.0813778	3.11782	0.112001	0.996625
ENSRNOG00000018009	0.119557	6.4376	3.1175	0.112012	0.996625
ENSRNOG00000021068	0.0899165	6.46405	3.11699	0.112037	0.996625
ENSRNOG00000071218	-0.11058	4.48365	3.1141	0.112181	0.996625
ENSRNOG00000060614	-0.211316	2.30513	3.11149	0.112311	0.996625
ENSRNOG00000069801	-0.116844	5.13491	3.11077	0.112347	0.996625
ENSRNOG00000024918	-0.226438	1.83639	3.11073	0.112349	0.996625
ENSRNOG00000049355	-0.572506	2.85665	3.11009	0.112381	0.996625
ENSRNOG00000004094	0.488334	-0.469464	3.10995	0.112399	0.996625
ENSRNOG00000070631	0.0899986	6.15256	3.10832	0.112469	0.996625
ENSRNOG00000036661	0.156419	5.97423	3.10763	0.112503	0.996625
ENSRNOG00000031814	0.090523	9.77611	3.10737	0.112516	0.996625
ENSRNOG00000049121	-0.111086	4.44392	3.10581	0.112595	0.996625
ENSRNOG00000022975	0.0864111	6.15277	3.10522	0.112624	0.996625
ENSRNOG00000061544	-0.138853	9.12067	3.10107	0.112832	0.996625
ENSRNOG00000033912	-0.114179	5.42897	3.09927	0.112922	0.996625
ENSRNOG00000059401	0.248672	2.13024	3.09916	0.112928	0.996625
ENSRNOG00000018011	0.13534	4.24607	3.09788	0.112992	0.996625
ENSRNOG00000013535	0.193897	3.158	3.09327	0.113224	0.996625
ENSRNOG00000009054	0.111128	8.17332	3.09326	0.113224	0.996625
ENSRNOG00000020845	-0.168915	2.97586	3.08805	0.113488	0.996625
ENSRNOG00000022432	0.106642	8.41509	3.08686	0.113548	0.996625
ENSRNOG00000001347	0.178543	2.63996	3.08686	0.113548	0.996625
ENSRNOG00000004861	-0.337517	1.80292	3.08502	0.113641	0.996625
ENSRNOG00000020884	0.35112	0.591146	3.0849	0.113651	0.996625
ENSRNOG00000019978	0.118785	5.21173	3.08434	0.113676	0.996625
ENSRNOG00000028036	-0.486665	-0.496975	3.08348	0.113734	0.996625
ENSRNOG00000013089	0.119661	5.06768	3.08258	0.113765	0.996625
ENSRNOG00000027161	-0.160421	3.52871	3.07904	0.113944	0.996625
ENSRNOG00000055564	-0.131116	3.57579	3.07871	0.113961	0.996625
ENSRNOG00000047768	-0.1294	4.73234	3.07728	0.114033	0.996625
ENSRNOG00000014006	-0.144779	5.75843	3.07422	0.114189	0.996625
ENSRNOG00000028041	0.282022	2.28178	3.07239	0.114283	0.996625
ENSRNOG00000030158	0.441648	0.0963679	3.07112	0.114353	0.996625
ENSRNOG00000032085	0.30369	0.926647	3.07084	0.114363	0.996625
ENSRNOG00000027630	0.186221	2.56866	3.0675	0.114533	0.996625
ENSRNOG00000020376	-0.129557	3.73074	3.06728	0.114543	0.996625
ENSRNOG00000003191	-0.0950667	5.39801	3.06615	0.114601	0.996625
ENSRNOG00000020054	0.260083	1.65222	3.06335	0.114746	0.996625
ENSRNOG00000010516	0.515404	-0.582876	3.06361	0.114757	0.996625
ENSRNOG00000020138	-0.0876721	6.00843	3.05958	0.114939	0.996625
ENSRNOG00000015002	0.389425	0.154779	3.05964	0.114942	0.996625
ENSRNOG00000017783	-0.365952	1.17558	3.05879	0.11498	0.996625
ENSRNOG00000039862	0.128633	5.07941	3.05643	0.1151	0.996625
ENSRNOG00000017671	-0.0849057	6.86288	3.05583	0.115131	0.996625
ENSRNOG00000006617	0.0836789	6.35998	3.05493	0.115178	0.996625
ENSRNOG00000056836	0.146183	4.13007	3.05319	0.115267	0.996625
ENSRNOG00000021688	-0.17236	2.92611	3.05313	0.115271	0.996625
ENSRNOG00000029996	-1.11739	-0.565096	3.05134	0.115391	0.996625
ENSRNOG00000067119	-0.244495	1.5965	3.04889	0.11549	0.996625
ENSRNOG00000049378	0.111096	4.96172	3.04863	0.115503	0.996625
ENSRNOG00000031947	-0.120913	5.16695	3.04861	0.115504	0.996625
ENSRNOG00000010067	0.12066	6.22702	3.04714	0.11558	0.996625
ENSRNOG00000063613	0.0946208	6.06606	3.0453	0.115675	0.996625
ENSRNOG00000055962	0.147861	4.10333	3.04498	0.115692	0.996625
ENSRNOG00000000517	0.0936235	5.39661	3.04492	0.115695	0.996625
ENSRNOG00000018773	-0.167067	2.89202	3.04473	0.115705	0.996625
ENSRNOG00000055939	-0.0871152	7.52634	3.04418	0.115733	0.996625
ENSRNOG00000047061	-0.520578	-0.120815	3.04325	0.115789	0.996625
ENSRNOG00000000763	0.149308	3.41657	3.04295	0.115797	0.996625
ENSRNOG00000008688	0.106063	5.51351	3.0422	0.115836	0.996625
ENSRNOG00000007047	-0.126976	5.36254	3.04048	0.115925	0.996625
ENSRNOG00000010466	-0.119418	4.53532	3.03899	0.116003	0.996625
ENSRNOG00000009643	-0.087005	6.44331	3.03662	0.116126	0.996625
ENSRNOG00000023148	0.229202	2.24945	3.0366	0.116127	0.996625
ENSRNOG00000016794	-0.143808	3.76597	3.03353	0.116287	0.996625
ENSRNOG00000008378	-0.128647	3.91112	3.02948	0.116498	0.996625
ENSRNOG00000056612	0.26855	2.2115	3.02785	0.116584	0.996625
ENSRNOG00000031448	-0.296882	1.40507	3.02629	0.116666	0.996625
ENSRNOG00000010902	0.098627	4.86133	3.02464	0.116752	0.996625
ENSRNOG00000018366	0.120398	8.27304	3.02377	0.116798	0.996625
ENSRNOG00000055222	-0.126822	4.05198	3.02343	0.116816	0.996625
ENSRNOG00000004524	0.143114	3.4613	3.02268	0.116855	0.996625
ENSRNOG00000042041	-0.180897	2.99373	3.02196	0.116893	0.996625
ENSRNOG00000006403	-0.138714	6.77712	3.02189	0.116896	0.996625
ENSRNOG00000003108	0.123946	6.45243	3.01986	0.117003	0.996625
ENSRNOG00000025252	-0.187624	2.71619	3.01799	0.117101	0.996625
ENSRNOG00000022745	0.0968153	5.1052	3.0161	0.117201	0.996625
ENSRNOG00000018477	0.11962	4.06824	3.01544	0.117235	0.996625
ENSRNOG00000060229	0.117146	9.40328	3.0148	0.117269	0.996625
ENSRNOG00000011908	0.130577	3.58338	3.01411	0.117306	0.996625
ENSRNOG00000009401	-0.155764	3.2814	3.01364	0.11733	0.996625
ENSRNOG00000017539	-0.240318	2.70403	3.01278	0.117376	0.996625
ENSRNOG00000015867	-0.195903	2.94453	3.01145	0.117446	0.996625
ENSRNOG00000031041	-0.196358	2.35633	3.01076	0.117483	0.996625
ENSRNOG00000000858	-0.31793	0.921941	3.01073	0.117486	0.996625
ENSRNOG00000015271	0.150475	3.16334	3.01051	0.117496	0.996625
ENSRNOG00000018250	0.570534	-0.761922	3.01012	0.117547	0.996625
ENSRNOG00000061508	-0.13461	4.59342	3.00777	0.117641	0.996625
ENSRNOG00000068528	0.412406	0.0355897	3.00739	0.117666	0.996625
ENSRNOG00000015448	-0.137773	3.71854	3.00711	0.117675	0.996625
ENSRNOG00000006206	0.102928	6.50375	3.00696	0.117684	0.996625
ENSRNOG00000004132	-0.0978069	7.48881	3.00623	0.117722	0.996625
ENSRNOG00000030107	0.790732	-0.961485	3.00792	0.117753	0.996625
ENSRNOG00000003073	0.0997016	6.19721	3.00554	0.117759	0.996625
ENSRNOG00000064376	0.193577	3.07744	3.00554	0.117759	0.996625
ENSRNOG00000021602	0.243845	2.28565	3.0055	0.117761	0.996625
ENSRNOG00000046204	0.137176	3.94938	3.00493	0.117791	0.996625
ENSRNOG00000015168	-0.220584	2.00945	3.00071	0.118015	0.996625
ENSRNOG00000004697	-0.081496	7.2502	2.99922	0.118095	0.996625
ENSRNOG00000015980	-0.248717	1.64074	2.99803	0.118158	0.996625
ENSRNOG00000060750	0.0969205	5.17576	2.99767	0.118177	0.996625
ENSRNOG00000006570	0.106148	5.55773	2.99766	0.118178	0.996625
ENSRNOG00000037227	0.19936	3.01955	2.99703	0.118211	0.996625
ENSRNOG00000016494	-0.248116	1.86677	2.99379	0.118384	0.996625
ENSRNOG00000021395	-0.126697	4.65681	2.99315	0.118418	0.996625
ENSRNOG00000004327	-0.313132	0.978747	2.99265	0.118446	0.996625
ENSRNOG00000027309	-0.304202	2.63731	2.99088	0.11854	0.996625
ENSRNOG00000016484	-0.12601	4.0877	2.99068	0.11855	0.996625
ENSRNOG00000003177	0.0989593	6.26019	2.98866	0.118658	0.996625
ENSRNOG00000065921	-0.689122	-0.686543	2.98813	0.118717	0.996625
ENSRNOG00000014021	0.227548	2.07338	2.98711	0.118741	0.996625
ENSRNOG00000002827	0.0876469	8.39069	2.98688	0.118754	0.996625
ENSRNOG00000015577	0.349101	1.09254	2.98631	0.118785	0.996625
ENSRNOG00000000987	0.122809	4.35241	2.98594	0.118804	0.996625
ENSRNOG00000003241	0.0862689	7.26293	2.98541	0.118832	0.996625
ENSRNOG00000007340	0.144765	3.30354	2.98382	0.118917	0.996625
ENSRNOG00000000412	-0.105508	6.26723	2.98286	0.118969	0.996625
ENSRNOG00000019772	-0.0975838	5.73292	2.98125	0.119055	0.996625
ENSRNOG00000007660	0.091193	5.85128	2.97301	0.1195	0.996625
ENSRNOG00000004686	0.0833026	7.14482	2.97173	0.119569	0.996625
ENSRNOG00000020271	0.0986067	5.43093	2.97133	0.119591	0.996625
ENSRNOG00000009131	-0.398115	0.169316	2.97105	0.119612	0.996625
ENSRNOG00000017993	-0.119019	4.49738	2.96985	0.119671	0.996625
ENSRNOG00000056946	-0.0906342	7.38922	2.96889	0.119722	0.996625
ENSRNOG00000038190	0.144838	4.35959	2.96838	0.11975	0.996625
ENSRNOG00000003071	-0.122575	4.06056	2.96622	0.119867	0.996625
ENSRNOG00000002336	0.122568	5.72355	2.96408	0.119983	0.996625
ENSRNOG00000001642	0.110629	4.99716	2.96235	0.120077	0.996625
ENSRNOG00000015217	-0.111935	4.3793	2.96157	0.12012	0.996625
ENSRNOG00000017757	-0.769079	-1.16381	2.96175	0.120201	0.996625
ENSRNOG00000055597	-0.204544	2.8095	2.95929	0.120244	0.996625
ENSRNOG00000026180	0.194072	2.48891	2.95865	0.120279	0.996625
ENSRNOG00000054902	0.0921048	5.3828	2.95643	0.1204	0.996625
ENSRNOG00000056297	-0.144602	3.40652	2.9552	0.120467	0.996625
ENSRNOG00000007302	0.164133	3.99425	2.95513	0.120471	0.996625
ENSRNOG00000027711	0.0837633	7.06681	2.95398	0.120534	0.996625
ENSRNOG00000002323	0.128346	3.86782	2.95317	0.120578	0.996625
ENSRNOG00000029773	0.129341	3.69099	2.95231	0.120625	0.996625
ENSRNOG00000017890	0.221734	3.78161	2.95217	0.120633	0.996625
ENSRNOG00000011677	-0.107452	6.59184	2.95184	0.120651	0.996625
ENSRNOG00000012263	0.101831	5.90837	2.9501	0.120746	0.996625
ENSRNOG00000001304	-0.0853727	6.70211	2.94912	0.1208	0.996625
ENSRNOG00000013641	0.318183	0.689818	2.94903	0.120806	0.996625
ENSRNOG00000016472	0.0985806	5.44579	2.94856	0.12083	0.996625
ENSRNOG00000012051	0.524901	-0.594938	2.94832	0.12086	0.996625
ENSRNOG00000019587	-0.0937657	8.81446	2.9465	0.120943	0.996625
ENSRNOG00000015686	0.0965268	6.4288	2.94593	0.120975	0.996625
ENSRNOG00000004001	0.156486	3.10465	2.94411	0.121075	0.996625
ENSRNOG00000065347	0.0872614	6.19299	2.94359	0.121103	0.996625
ENSRNOG00000000145	0.118519	4.71075	2.94243	0.121167	0.996625
ENSRNOG00000021521	0.278136	1.36099	2.9424	0.121169	0.996625
ENSRNOG00000030920	0.0894395	6.07118	2.94224	0.121177	0.996625
ENSRNOG00000065867	0.543022	14.9907	2.94134	0.121227	0.996625
ENSRNOG00000005338	-0.217532	2.82722	2.94027	0.121286	0.996625
ENSRNOG00000005695	-0.283696	1.31929	2.94014	0.121294	0.996625
ENSRNOG00000003296	0.11832	5.44299	2.9395	0.121328	0.996625
ENSRNOG00000017040	-0.0932012	5.23996	2.93855	0.121381	0.996625
ENSRNOG00000004786	0.224678	1.82225	2.93853	0.121382	0.996625
ENSRNOG00000028743	-0.0917973	7.05578	2.93723	0.121453	0.996625
ENSRNOG00000016971	0.0868549	5.72227	2.93548	0.12155	0.996625
ENSRNOG00000053303	0.207527	2.08687	2.93366	0.121651	0.996625
ENSRNOG00000046647	0.0904021	6.86721	2.933	0.121687	0.996625
ENSRNOG00000034272	0.120186	5.61953	2.92878	0.121921	0.996625
ENSRNOG00000038933	0.128814	6.3173	2.92695	0.122022	0.996625
ENSRNOG00000014575	-0.101138	4.81227	2.9267	0.122036	0.996625
ENSRNOG00000042441	-0.561472	-0.885094	2.92483	0.122179	0.996625
ENSRNOG00000022871	-0.113268	4.1751	2.92405	0.122183	0.996625
ENSRNOG00000042276	0.10171	6.04876	2.92398	0.122187	0.996625
ENSRNOG00000017959	0.319419	0.668671	2.92269	0.122261	0.996625
ENSRNOG00000020460	0.0840853	5.90934	2.92218	0.122287	0.996625
ENSRNOG00000058842	0.0982819	10.8408	2.92141	0.12233	0.996625
ENSRNOG00000006327	0.0921079	7.04849	2.9199	0.122414	0.996625
ENSRNOG00000048622	-0.0975836	7.1375	2.91778	0.122533	0.996625
ENSRNOG00000014917	0.120867	3.8302	2.91352	0.122771	0.996625
ENSRNOG00000064269	-0.3239	1.63143	2.9087	0.123041	0.996625
ENSRNOG00000005929	0.10939	5.3742	2.90865	0.123043	0.996625
ENSRNOG00000014966	-0.106044	4.49589	2.90775	0.123094	0.996625
ENSRNOG00000070409	0.227608	2.29372	2.90698	0.123138	0.996625
ENSRNOG00000002708	0.103844	5.13426	2.90596	0.123195	0.996625
ENSRNOG00000027125	0.19573	2.25559	2.90574	0.123207	0.996625
ENSRNOG00000008634	-0.117847	4.3162	2.90231	0.1234	0.996625
ENSRNOG00000000641	0.132454	3.69469	2.90227	0.123402	0.996625
ENSRNOG00000007142	0.103945	7.9021	2.90079	0.123485	0.996625
ENSRNOG00000020864	-0.324833	1.25298	2.89909	0.123582	0.996625
ENSRNOG00000020485	0.141807	4.40243	2.89854	0.123612	0.996625
ENSRNOG00000064009	0.0860725	6.53216	2.89215	0.123974	0.996625
ENSRNOG00000001299	0.0955183	6.13006	2.89183	0.123992	0.996625
ENSRNOG00000029841	0.263346	2.45853	2.89162	0.124004	0.996625
ENSRNOG00000008405	0.18884	2.94599	2.88985	0.124104	0.996625
ENSRNOG00000002903	-0.141409	5.8459	2.88983	0.124105	0.996625
ENSRNOG00000063232	-0.131902	4.70572	2.88923	0.124139	0.996625
ENSRNOG00000042855	-0.0906045	5.87438	2.88764	0.12423	0.996625
ENSRNOG00000013927	-0.110597	4.65912	2.88617	0.124313	0.996625
ENSRNOG00000014035	-0.089724	7.22201	2.88617	0.124313	0.996625
ENSRNOG00000043167	0.224047	2.14461	2.88588	0.12433	0.996625
ENSRNOG00000001733	0.129419	7.40804	2.88507	0.124376	0.996625
ENSRNOG00000016033	-0.137301	3.63473	2.88487	0.124387	0.996625
ENSRNOG00000049302	0.0897479	5.29876	2.88338	0.124472	0.996625
ENSRNOG00000017283	-0.146011	3.82283	2.88129	0.124591	0.996625
ENSRNOG00000057978	0.325249	0.76448	2.8788	0.124735	0.996625
ENSRNOG00000011228	0.205934	2.25741	2.87718	0.124826	0.996625
ENSRNOG00000018355	-0.591352	-0.807939	2.87782	0.124826	0.996625
ENSRNOG00000023861	-0.101709	8.06244	2.87695	0.124839	0.996625
ENSRNOG00000024336	0.0867188	6.03461	2.87641	0.12487	0.996625
ENSRNOG00000014650	-0.142642	3.89956	2.87456	0.124976	0.996625
ENSRNOG00000027040	-0.162069	2.8503	2.87354	0.125034	0.996625
ENSRNOG00000003682	-0.170632	2.577	2.87173	0.125138	0.996625
ENSRNOG00000016999	-0.67405	1.25738	2.87132	0.125163	0.996625
ENSRNOG00000019779	-0.469348	-0.187354	2.87145	0.125165	0.996625
ENSRNOG00000061795	-0.117819	4.02482	2.871	0.12518	0.996625
ENSRNOG00000002045	-0.117753	5.03969	2.87046	0.12521	0.996625
ENSRNOG00000003958	0.111996	5.29295	2.86988	0.125244	0.996625
ENSRNOG00000024338	0.310054	1.30881	2.86974	0.125252	0.996625
ENSRNOG00000008145	-0.173175	5.07022	2.86879	0.125307	0.996625
ENSRNOG00000003873	0.0808748	6.59248	2.86876	0.125308	0.996625
ENSRNOG00000042492	0.107034	5.18183	2.86849	0.125324	0.996625
ENSRNOG00000026653	-0.381615	0.0655052	2.86806	0.125356	0.996625
ENSRNOG00000007548	0.128245	4.65261	2.86768	0.12537	0.996625
ENSRNOG00000007237	0.0911097	5.34272	2.86682	0.12542	0.996625
ENSRNOG00000027008	0.20367	2.15081	2.86608	0.125463	0.996625
ENSRNOG00000017035	0.104092	4.79334	2.86568	0.125485	0.996625
ENSRNOG00000016660	-0.0816445	7.00032	2.86286	0.125647	0.996625
ENSRNOG00000066608	-0.299405	1.03999	2.86245	0.125672	0.996625
ENSRNOG00000056697	0.153162	7.93273	2.86152	0.125725	0.996625
ENSRNOG00000016252	0.124736	4.59087	2.86036	0.125792	0.996625
ENSRNOG00000002956	0.105741	6.79664	2.85996	0.125815	0.996625
ENSRNOG00000066616	0.224225	4.44776	2.85911	0.125864	0.996625
ENSRNOG00000064721	-0.128351	5.88339	2.85907	0.125866	0.996625
ENSRNOG00000051487	-0.253082	1.54676	2.85803	0.125927	0.996625
ENSRNOG00000021086	-0.129096	3.80796	2.85736	0.125965	0.996625
ENSRNOG00000016653	0.101316	6.87199	2.8571	0.12598	0.996625
ENSRNOG00000000634	0.143512	3.31805	2.85459	0.126126	0.996625
ENSRNOG00000016655	-0.090114	5.75986	2.85391	0.126165	0.996625
ENSRNOG00000013267	-0.381444	0.82574	2.85076	0.12635	0.996625
ENSRNOG00000014903	0.0942457	6.76402	2.84989	0.126398	0.996625
ENSRNOG00000064647	0.08949	5.88915	2.8498	0.126404	0.996625
ENSRNOG00000015357	-0.255528	2.24462	2.84953	0.126419	0.996625
ENSRNOG00000036603	0.26992	1.15401	2.84948	0.126423	0.996625
ENSRNOG00000038330	0.146402	3.3605	2.8487	0.126468	0.996625
ENSRNOG00000022511	0.559321	-0.682209	2.84688	0.126599	0.996625
ENSRNOG00000060528	-0.110215	6.48258	2.84611	0.126618	0.996625
ENSRNOG00000011645	0.131619	3.52795	2.84416	0.126732	0.996625
ENSRNOG00000061216	-0.0843949	9.25043	2.84409	0.126736	0.996625
ENSRNOG00000015845	-0.096089	5.15754	2.84067	0.126935	0.996625
ENSRNOG00000018797	-0.0983796	5.48431	2.83841	0.127068	0.996625
ENSRNOG00000019451	-0.254021	1.72664	2.83539	0.127245	0.996625
ENSRNOG00000001336	-0.153665	3.08665	2.83424	0.127312	0.996625
ENSRNOG00000017510	-0.0974287	7.30955	2.83323	0.127371	0.996625
ENSRNOG00000017851	-0.102395	5.02465	2.83312	0.127377	0.996625
ENSRNOG00000006731	-0.488113	-0.332763	2.83313	0.12739	0.996625
ENSRNOG00000005564	0.21189	2.63816	2.83206	0.12744	0.996625
ENSRNOG00000002449	-0.0968156	5.19276	2.83133	0.127483	0.996625
ENSRNOG00000009348	-0.259439	1.51193	2.82995	0.127565	0.996625
ENSRNOG00000070897	-0.148059	7.211	2.82978	0.127574	0.996625
ENSRNOG00000011697	0.0913803	5.12205	2.829	0.12762	0.996625
ENSRNOG00000032150	0.0822341	7.8397	2.82676	0.127751	0.996625
ENSRNOG00000005353	0.117969	5.97267	2.82569	0.127814	0.996625
ENSRNOG00000064070	-0.290085	0.912727	2.82354	0.127943	0.996625
ENSRNOG00000017097	-0.113073	5.29691	2.81921	0.128198	0.996625
ENSRNOG00000019434	-0.251466	1.26602	2.81887	0.128218	0.996625
ENSRNOG00000043342	-0.554146	-0.901447	2.81856	0.128296	0.996625
ENSRNOG00000065330	-0.112355	5.1795	2.81588	0.128394	0.996625
ENSRNOG00000064426	0.473402	-0.319249	2.81561	0.128425	0.996625
ENSRNOG00000071001	0.149169	3.75958	2.81416	0.128497	0.996625
ENSRNOG00000009069	-0.0832435	6.04675	2.8141	0.1285	0.996625
ENSRNOG00000007956	0.218454	1.73794	2.81348	0.128537	0.996625
ENSRNOG00000017075	0.119622	4.11689	2.81207	0.128621	0.996625
ENSRNOG00000014503	-0.0971396	8.22126	2.80894	0.128807	0.996625
ENSRNOG00000055082	-0.0888331	6.73827	2.80684	0.128932	0.996625
ENSRNOG00000008932	-0.114042	3.98537	2.80617	0.128972	0.996625
ENSRNOG00000065643	-0.160369	2.9123	2.80387	0.129109	0.996625
ENSRNOG00000059043	0.0883815	6.0921	2.80365	0.129123	0.996625
ENSRNOG00000053366	-0.17169	2.7632	2.80301	0.129161	0.996625
ENSRNOG00000055777	-0.130466	3.92511	2.80006	0.129337	0.996625
ENSRNOG00000010580	-0.0982395	7.49353	2.79939	0.129377	0.996625
ENSRNOG00000011203	-0.126513	5.59252	2.7981	0.129455	0.996625
ENSRNOG00000001457	-0.124949	3.68933	2.79785	0.12947	0.996625
ENSRNOG00000003650	-0.306167	0.957515	2.79754	0.129489	0.996625
ENSRNOG00000012204	0.0855126	6.54264	2.79661	0.129544	0.996625
ENSRNOG00000016289	-0.187149	2.32883	2.79311	0.129754	0.996625
ENSRNOG00000001739	0.343114	2.08003	2.79104	0.129879	0.996625
ENSRNOG00000000041	-0.223099	1.97236	2.79033	0.129921	0.996625
ENSRNOG00000066253	-0.219143	1.91429	2.7901	0.129935	0.996625
ENSRNOG00000020596	-0.102875	4.74375	2.78974	0.129957	0.996625
ENSRNOG00000069032	-0.623381	-0.993487	2.79081	0.12996	0.996625
ENSRNOG00000047276	-1.28954	0.0131588	2.78785	0.130106	0.996625
ENSRNOG00000032002	0.114335	4.40083	2.78516	0.130233	0.996625
ENSRNOG00000008177	-0.106386	5.19548	2.78444	0.130276	0.996625
ENSRNOG00000015741	0.086921	6.4617	2.78383	0.130314	0.996625
ENSRNOG00000028581	0.20867	1.96652	2.78329	0.130346	0.996625
ENSRNOG00000007110	-0.153836	5.45775	2.78303	0.130362	0.996625
ENSRNOG00000068954	-0.532353	-0.585377	2.78294	0.130398	0.996625
ENSRNOG00000063737	-0.337703	1.16749	2.78225	0.13041	0.996625
ENSRNOG00000011352	-0.0970789	5.31278	2.78191	0.13043	0.996625
ENSRNOG00000030445	0.101892	6.93755	2.78023	0.130531	0.996625
ENSRNOG00000015632	0.167259	2.71542	2.77987	0.130553	0.996625
ENSRNOG00000012747	-0.173382	6.13887	2.77981	0.130557	0.996625
ENSRNOG00000004147	0.106187	5.53109	2.77779	0.130679	0.996625
ENSRNOG00000018755	-0.110524	6.04002	2.77771	0.130684	0.996625
ENSRNOG00000013838	0.379843	0.57746	2.77551	0.13082	0.996625
ENSRNOG00000020706	-0.247637	1.98183	2.77543	0.130823	0.996625
ENSRNOG00000020777	0.111968	4.9474	2.77515	0.130839	0.996625
ENSRNOG00000003841	-0.096281	4.82711	2.77424	0.130895	0.996625
ENSRNOG00000027582	-0.103266	5.58255	2.77129	0.131074	0.996625
ENSRNOG00000061526	0.296892	0.853094	2.7712	0.131081	0.996625
ENSRNOG00000012378	-0.0859287	6.39772	2.77076	0.131107	0.996625
ENSRNOG00000003882	-0.103104	4.69985	2.77023	0.131139	0.996625
ENSRNOG00000033653	-0.0983174	6.34385	2.76947	0.131185	0.996625
ENSRNOG00000014674	0.113647	4.65938	2.76558	0.131422	0.996625
ENSRNOG00000020339	-0.151389	6.99362	2.76472	0.131475	0.996625
ENSRNOG00000003915	-0.123694	3.71507	2.76349	0.13155	0.996625
ENSRNOG00000030910	-0.201291	4.80954	2.76289	0.131587	0.996625
ENSRNOG00000046791	-0.248013	3.14943	2.76274	0.131596	0.996625
ENSRNOG00000019688	0.0831093	6.55738	2.7625	0.131611	0.996625
ENSRNOG00000008133	-0.261287	1.85943	2.76157	0.131669	0.996625
ENSRNOG00000016416	-0.097965	4.99599	2.76071	0.131721	0.996625
ENSRNOG00000010183	0.207694	3.11058	2.7604	0.13174	0.996625
ENSRNOG00000042070	0.38795	0.86652	2.75972	0.131783	0.996625
ENSRNOG00000053562	0.187956	3.42912	2.75807	0.131883	0.996625
ENSRNOG00000047873	-0.132192	3.65216	2.75644	0.131983	0.996625
ENSRNOG00000002911	0.231839	1.84139	2.75571	0.132028	0.996625
ENSRNOG00000065511	0.128072	3.9757	2.75456	0.132098	0.996625
ENSRNOG00000054118	-0.080458	6.06868	2.75409	0.132127	0.996625
ENSRNOG00000054277	0.397136	0.0586349	2.75035	0.132365	0.996625
ENSRNOG00000003781	0.371899	0.77483	2.74987	0.132389	0.996625
ENSRNOG00000004731	0.114187	5.69367	2.74942	0.132415	0.996625
ENSRNOG00000024975	-0.377128	0.0829247	2.74779	0.132521	0.996625
ENSRNOG00000056009	-0.0814561	6.8539	2.74734	0.132543	0.996625
ENSRNOG00000060936	0.198555	2.06256	2.74704	0.132562	0.996625
ENSRNOG00000009020	0.131277	4.90171	2.74667	0.132585	0.996625
ENSRNOG00000062325	-0.112859	5.62651	2.74623	0.132612	0.996625
ENSRNOG00000070442	-0.315586	0.628532	2.74502	0.132689	0.996625
ENSRNOG00000048838	0.229511	1.76567	2.74416	0.132741	0.996625
ENSRNOG00000013323	-0.214855	2.73127	2.74343	0.132786	0.996625
ENSRNOG00000028781	-0.439265	-0.237295	2.74269	0.132841	0.996625
ENSRNOG00000016873	0.162428	4.04849	2.74013	0.13299	0.996625
ENSRNOG00000007894	-0.098053	5.38212	2.74009	0.132992	0.996625
ENSRNOG00000001106	0.0876619	5.6389	2.7398	0.133011	0.996625
ENSRNOG00000030210	-0.392287	-0.0640189	2.73873	0.133086	0.996625
ENSRNOG00000007527	0.111657	4.79167	2.73654	0.133213	0.996625
ENSRNOG00000016069	0.561446	3.76269	2.7332	0.133421	0.996625
ENSRNOG00000011167	0.362563	0.245595	2.7332	0.133424	0.996625
ENSRNOG00000001173	-0.109448	5.84995	2.73314	0.133425	0.996625
ENSRNOG00000003553	-0.161656	2.76115	2.73301	0.133433	0.996625
ENSRNOG00000019245	-0.154189	3.3294	2.7325	0.133465	0.996625
ENSRNOG00000017737	0.116525	10.3351	2.73118	0.133547	0.996625
ENSRNOG00000009084	-0.154779	3.18014	2.73111	0.133551	0.996625
ENSRNOG00000032684	0.693581	-1.26827	2.73134	0.133626	0.996625
ENSRNOG00000020513	0.0921575	7.06308	2.72889	0.13369	0.996625
ENSRNOG00000008555	0.553113	1.15472	2.72873	0.133702	0.996625
ENSRNOG00000046280	0.0905127	5.68189	2.72745	0.13378	0.996625
ENSRNOG00000005281	0.082466	5.78304	2.72742	0.133782	0.996625
ENSRNOG00000028403	-0.158569	2.70471	2.72708	0.133803	0.996625
ENSRNOG00000002797	0.380624	0.155328	2.72552	0.133905	0.996625
ENSRNOG00000009303	0.140852	3.89109	2.72377	0.13401	0.996625
ENSRNOG00000022514	0.109409	4.19249	2.72109	0.134179	0.996625
ENSRNOG00000021245	0.106765	5.6828	2.71946	0.134281	0.996625
ENSRNOG00000009094	0.0878289	6.97839	2.7182	0.13436	0.996625
ENSRNOG00000053766	0.295406	0.832124	2.71798	0.134375	0.996625
ENSRNOG00000058643	0.0998944	5.1598	2.71774	0.134389	0.996625
ENSRNOG00000019802	0.104622	4.43446	2.71731	0.134416	0.996625
ENSRNOG00000067517	0.171916	2.87164	2.7149	0.134568	0.996625
ENSRNOG00000020717	-0.0943666	4.94379	2.71331	0.134668	0.996625
ENSRNOG00000011777	-0.169284	2.4723	2.71267	0.134709	0.996625
ENSRNOG00000005360	0.110521	4.83156	2.71152	0.134781	0.996625
ENSRNOG00000065883	0.0957041	5.37479	2.71141	0.134788	0.996625
ENSRNOG00000012176	0.163141	2.95191	2.70998	0.134879	0.996625
ENSRNOG00000046883	0.111861	5.66491	2.70563	0.135154	0.996625
ENSRNOG00000009821	0.0963665	5.90218	2.70552	0.135161	0.996625
ENSRNOG00000039241	0.101455	4.5602	2.70508	0.135189	0.996625
ENSRNOG00000011821	0.23832	1.47283	2.70475	0.13521	0.996625
ENSRNOG00000018485	0.106753	6.69477	2.70414	0.135248	0.996625
ENSRNOG00000040110	0.118657	4.11677	2.7039	0.135264	0.996625
ENSRNOG00000020746	0.140896	5.4585	2.70307	0.135316	0.996625
ENSRNOG00000015830	-0.274572	1.49088	2.70228	0.135367	0.996625
ENSRNOG00000019695	0.375879	0.116099	2.7023	0.135369	0.996625
ENSRNOG00000010362	-0.231868	2.35232	2.7014	0.135423	0.996625
ENSRNOG00000024056	0.112284	3.97611	2.70122	0.135434	0.996625
ENSRNOG00000032668	0.211441	1.8864	2.70089	0.135455	0.996625
ENSRNOG00000012966	-0.103071	4.56961	2.69938	0.135551	0.996625
ENSRNOG00000004382	0.0836804	7.81778	2.69926	0.135558	0.996625
ENSRNOG00000022402	0.0806357	6.52079	2.69845	0.13561	0.996625
ENSRNOG00000019609	0.0836936	5.98148	2.69615	0.135756	0.996625
ENSRNOG00000067786	-0.124649	3.79106	2.69446	0.135864	0.996625
ENSRNOG00000050649	0.0996368	4.65532	2.69343	0.13593	0.996625
ENSRNOG00000012058	-0.274176	0.975479	2.69275	0.135975	0.996625
ENSRNOG00000009288	-0.118583	4.48275	2.6904	0.136124	0.996625
ENSRNOG00000043151	0.165529	2.54605	2.68987	0.136158	0.996625
ENSRNOG00000000307	-0.115142	4.08651	2.68915	0.136204	0.996625
ENSRNOG00000004063	-0.183532	2.41743	2.6868	0.136354	0.996625
ENSRNOG00000003220	0.106371	7.2257	2.68563	0.136429	0.996625
ENSRNOG00000008278	-0.104348	4.74694	2.68555	0.136435	0.996625
ENSRNOG00000019472	0.217564	3.87966	2.68506	0.136466	0.996625
ENSRNOG00000010227	0.110052	4.3698	2.68314	0.136589	0.996625
ENSRNOG00000010972	-0.306302	0.741527	2.68311	0.136593	0.996625
ENSRNOG00000019838	0.296571	0.716188	2.68279	0.136613	0.996625
ENSRNOG00000009313	-0.08715	7.57467	2.68105	0.136723	0.996625
ENSRNOG00000021234	0.25037	1.299	2.68016	0.136781	0.996625
ENSRNOG00000007152	-0.0780896	6.60798	2.67988	0.136799	0.996625
ENSRNOG00000028072	-0.551975	-0.889575	2.68031	0.136862	0.996625
ENSRNOG00000048004	-0.134545	3.71721	2.67794	0.136924	0.996625
ENSRNOG00000008619	0.135666	4.04563	2.67712	0.136977	0.996625
ENSRNOG00000010417	-0.115855	5.64891	2.67657	0.137012	0.996625
ENSRNOG00000005330	0.0966054	5.03601	2.67477	0.137129	0.996625
ENSRNOG00000011696	-0.189746	2.96634	2.67361	0.137204	0.996625
ENSRNOG00000021359	0.234977	1.43759	2.67113	0.137365	0.996625
ENSRNOG00000016810	-0.0948787	7.69185	2.6711	0.137366	0.996625
ENSRNOG00000009887	0.0945586	6.09936	2.67054	0.137402	0.996625
ENSRNOG00000011047	0.104679	4.45988	2.66844	0.137538	0.996625
ENSRNOG00000032917	-0.0974013	4.74906	2.66725	0.137615	0.996625
ENSRNOG00000000940	-0.192573	4.05901	2.66577	0.137711	0.996625
ENSRNOG00000012055	0.0841605	7.3169	2.66199	0.137957	0.996625
ENSRNOG00000017155	0.0912181	5.81646	2.66064	0.138045	0.996625
ENSRNOG00000070034	0.275774	1.03509	2.65956	0.138116	0.996625
ENSRNOG00000027722	-0.123232	4.02571	2.65825	0.138201	0.996625
ENSRNOG00000019749	-0.0947098	5.07784	2.65821	0.138203	0.996625
ENSRNOG00000016790	0.0883644	5.43817	2.65785	0.138227	0.996625
ENSRNOG00000001827	0.082041	6.17127	2.65697	0.138284	0.996625
ENSRNOG00000009075	0.237393	2.00633	2.65691	0.138289	0.996625
ENSRNOG00000015843	0.0831758	8.15795	2.65572	0.138366	0.996625
ENSRNOG00000047310	-0.439397	-0.148882	2.65487	0.138429	0.996625
ENSRNOG00000065235	0.172146	2.84731	2.65402	0.138477	0.996625
ENSRNOG00000058003	-0.0969771	7.93841	2.6538	0.138492	0.996625
ENSRNOG00000052391	0.095007	6.52733	2.65378	0.138493	0.996625
ENSRNOG00000016119	0.113841	4.3585	2.65332	0.138523	0.996625
ENSRNOG00000051056	0.0968459	7.86055	2.65321	0.13853	0.996625
ENSRNOG00000042445	0.343297	0.412028	2.65318	0.138536	0.996625
ENSRNOG00000057815	0.20285	1.96953	2.65175	0.138626	0.996625
ENSRNOG00000010284	0.0860657	7.51741	2.65121	0.138661	0.996625
ENSRNOG00000012580	-0.156073	3.90035	2.65084	0.138685	0.996625
ENSRNOG00000053729	0.0890749	6.05373	2.65052	0.138706	0.996625
ENSRNOG00000017974	-0.085292	7.62619	2.65044	0.138712	0.996625
ENSRNOG00000003367	0.489349	-0.704233	2.64983	0.138772	0.996625
ENSRNOG00000045555	-0.113739	4.508	2.6481	0.138865	0.996625
ENSRNOG00000050995	0.147917	3.09856	2.64784	0.138882	0.996625
ENSRNOG00000014982	-0.525491	0.273757	2.64702	0.13894	0.996625
ENSRNOG00000053706	-0.0937363	5.08664	2.6435	0.139168	0.996625
ENSRNOG00000010890	0.108178	4.059	2.64238	0.139242	0.996625
ENSRNOG00000024533	0.113192	3.96093	2.64167	0.139288	0.996625
ENSRNOG00000029028	-0.090593	5.85636	2.64003	0.139396	0.996625
ENSRNOG00000003209	0.152749	3.12817	2.6362	0.13965	0.996625
ENSRNOG00000026055	0.118555	8.21505	2.63522	0.139714	0.996625
ENSRNOG00000021966	-0.184473	2.6055	2.63493	0.139734	0.996625
ENSRNOG00000069265	0.0924732	8.74709	2.63479	0.139743	0.996625
ENSRNOG00000004595	-0.687451	-0.928354	2.63352	0.139889	0.996625
ENSRNOG00000052354	-0.116025	4.33872	2.63214	0.139918	0.996625
ENSRNOG00000018160	0.099989	5.64338	2.63151	0.13996	0.996625
ENSRNOG00000002873	0.219839	1.82408	2.63102	0.139993	0.996625
ENSRNOG00000005840	-0.507088	0.0268925	2.63026	0.140059	0.996625
ENSRNOG00000025353	-0.204029	2.14632	2.62887	0.140136	0.996625
ENSRNOG00000040273	-0.237517	1.38157	2.6276	0.140221	0.996625
ENSRNOG00000024523	0.510316	-0.595087	2.62772	0.140244	0.996625
ENSRNOG00000025100	-0.319119	0.468198	2.6248	0.140409	0.996625
ENSRNOG00000019031	0.142627	3.18482	2.62459	0.14042	0.996625
ENSRNOG00000000878	0.3846	-0.082062	2.62348	0.140502	0.996625
ENSRNOG00000058275	0.304869	0.762465	2.62224	0.140579	0.996625
[truncated: 12,475 more rows]
