# Supplementary material for: Housing environment bilaterally alters transcriptomic profile in the rat hippocampal CA1 region
Source: PLoS One. 2025 Dec 4;20(12):e0338190. doi: 10.1371/journal.pone.0338190 (PMC12677517; doi:10.1371/journal.pone.0338190)
Supplement: S3 Data — (XLSX) [file pone.0338190.s013.xlsx]

## Sheet: edgeR_left_ISO-ENR
Ensembl_gene_ID	logFC	logCPM	F	PValue	FDR
ENSRNOG00000008766	-1.4113	5.83523	300.623	2.58633e-08	0.000374345
ENSRNOG00000008015	-1.83467	3.07525	170.218	3.18544e-07	0.0022603
ENSRNOG00000007034	-0.986067	4.88251	151.596	5.27404e-07	0.0022603
ENSRNOG00000052840	-0.713545	6.02772	129.775	1.03254e-06	0.0022603
ENSRNOG00000024907	-1.1214	4.26846	127.152	1.12735e-06	0.0022603
ENSRNOG00000002863	-0.89141	7.26169	123.154	1.29307e-06	0.0022603
ENSRNOG00000016998	-0.768525	4.58691	122.331	1.33078e-06	0.0022603
ENSRNOG00000056716	-1.57152	3.39629	119.266	1.48376e-06	0.0022603
ENSRNOG00000005309	-0.719669	7.84605	116.196	1.65871e-06	0.0022603
ENSRNOG00000033942	-0.931559	7.75951	115.982	1.67183e-06	0.0022603
ENSRNOG00000009253	-1.36767	2.78991	115.253	1.71779e-06	0.0022603
ENSRNOG00000011980	-0.672831	6.07393	111.664	1.96568e-06	0.00237093
ENSRNOG00000011387	-0.863174	4.30048	106.496	2.40488e-06	0.00264705
ENSRNOG00000029386	1.45083	2.21205	103.339	2.73346e-06	0.00264705
ENSRNOG00000003742	-0.840464	5.58477	103.242	2.74325e-06	0.00264705
ENSRNOG00000015903	-0.608404	6.95756	99.3122	3.23295e-06	0.00276145
ENSRNOG00000008869	-0.624687	6.16915	99.2366	3.24337e-06	0.00276145
ENSRNOG00000014975	-0.669854	5.53356	97.7971	3.44984e-06	0.00277406
ENSRNOG00000011211	-0.659287	7.4732	94.7476	3.94277e-06	0.00287484
ENSRNOG00000030597	-0.69514	4.77853	94.5003	3.98641e-06	0.00287484
ENSRNOG00000010536	-0.624778	5.60461	93.489	4.17104e-06	0.00287484
ENSRNOG00000042478	-0.712118	5.63487	90.4893	4.7834e-06	0.00314704
ENSRNOG00000005479	-0.836272	9.12579	86.1552	5.8745e-06	0.00349497
ENSRNOG00000056659	-0.836288	3.69528	85.2008	6.15448e-06	0.00349497
ENSRNOG00000053240	-0.953367	4.78195	84.8324	6.26652e-06	0.00349497
ENSRNOG00000010065	-1.41405	3.1306	84.797	6.2781e-06	0.00349497
ENSRNOG00000054426	-1.00052	3.44041	83.4937	6.69653e-06	0.00358984
ENSRNOG00000008444	-0.714183	4.64821	81.6548	7.34644e-06	0.00361103
ENSRNOG00000009491	-0.731843	3.97468	81.0477	7.57807e-06	0.00361103
ENSRNOG00000033099	-0.723417	4.34476	80.8888	7.63992e-06	0.00361103
ENSRNOG00000038190	-0.70818	4.71608	80.6507	7.73401e-06	0.00361103
ENSRNOG00000004458	-0.795732	4.16205	78.3837	8.70486e-06	0.00393732
ENSRNOG00000018305	-0.63732	5.5821	76.5653	9.59249e-06	0.00400402
ENSRNOG00000015621	-0.754502	4.22747	76.5532	9.59882e-06	0.00400402
ENSRNOG00000028097	-0.623179	4.69969	76.393	9.68223e-06	0.00400402
ENSRNOG00000024272	-1.17458	2.27181	74.9616	1.04711e-05	0.00420995
ENSRNOG00000028879	-0.834331	4.39524	73.6678	1.12472e-05	0.00432458
ENSRNOG00000067725	-0.744718	5.4788	73.2052	1.15425e-05	0.00432458
ENSRNOG00000026705	-0.672564	5.60398	73.0365	1.16525e-05	0.00432458
ENSRNOG00000000886	-0.727518	4.47379	71.0123	1.30785e-05	0.00473247
ENSRNOG00000056658	-0.492141	6.17679	70.2676	1.36561e-05	0.00482093
ENSRNOG00000066694	-0.655168	6.57564	67.6052	1.59924e-05	0.00538412
ENSRNOG00000029184	-0.71519	7.23094	67.3606	1.62307e-05	0.00538412
ENSRNOG00000057626	-0.537541	9.00611	66.6224	1.69764e-05	0.00538412
ENSRNOG00000018012	-0.487556	6.77679	66.3534	1.72584e-05	0.00538412
ENSRNOG00000008425	-0.632265	6.17572	66.0507	1.75828e-05	0.00538412
ENSRNOG00000032656	-0.73092	4.59627	66.0172	1.76191e-05	0.00538412
ENSRNOG00000011044	-0.723866	5.49559	65.7507	1.79114e-05	0.00538412
ENSRNOG00000011009	-0.642221	4.36205	65.4689	1.82273e-05	0.00538412
ENSRNOG00000010859	-0.616434	5.65859	65.1181	1.86296e-05	0.0053929
ENSRNOG00000011623	-0.559581	4.88	64.0211	1.996e-05	0.00566472
ENSRNOG00000006509	-0.53603	7.27254	62.0328	2.26794e-05	0.00612973
ENSRNOG00000008709	-0.532301	6.93443	61.9676	2.27759e-05	0.00612973
ENSRNOG00000007934	-0.916557	7.31687	61.9052	2.2869e-05	0.00612973
ENSRNOG00000000640	-1.45525	2.85569	60.9478	2.43571e-05	0.00630377
ENSRNOG00000009341	-0.68091	5.66673	60.8138	2.45711e-05	0.00630377
ENSRNOG00000047276	8.20901	-0.399819	91.526	2.48248e-05	0.00630377
ENSRNOG00000060107	-0.634615	4.3351	59.6839	2.64991e-05	0.0066129
ENSRNOG00000006617	-0.570988	6.66742	59.4217	2.69723e-05	0.00661689
ENSRNOG00000014891	-0.930771	2.58663	58.6416	2.84467e-05	0.0068623
ENSRNOG00000002833	-0.540241	5.8937	58.1571	2.94058e-05	0.00697738
ENSRNOG00000016011	-0.547263	5.50516	56.6436	3.26801e-05	0.00720105
ENSRNOG00000029876	-1.06613	2.95529	56.5005	3.30153e-05	0.00720105
ENSRNOG00000005359	-0.780941	4.12353	56.369	3.33213e-05	0.00720105
ENSRNOG00000011059	-0.594793	5.0699	56.2879	3.35133e-05	0.00720105
ENSRNOG00000002468	-0.585878	6.79815	56.2031	3.37155e-05	0.00720105
ENSRNOG00000012405	-0.633538	7.17138	56.1305	3.38901e-05	0.00720105
ENSRNOG00000016208	-0.565171	5.3197	56.0481	3.40895e-05	0.00720105
ENSRNOG00000008765	-0.703692	3.64998	55.6606	3.50476e-05	0.00720105
ENSRNOG00000002750	-0.66162	3.98374	55.6208	3.51473e-05	0.00720105
ENSRNOG00000006136	-0.591631	5.50989	55.3988	3.57112e-05	0.00720105
ENSRNOG00000027606	-1.04905	4.16531	55.3565	3.58212e-05	0.00720105
ENSRNOG00000027756	-0.561617	5.2645	55.1553	3.63437e-05	0.00720602
ENSRNOG00000031033	0.572073	12.9439	51.139	4.90441e-05	0.00937731
ENSRNOG00000030404	-0.527118	5.50484	51.0699	4.93066e-05	0.00937731
ENSRNOG00000011460	-0.588446	5.94876	50.9433	4.97915e-05	0.00937731
ENSRNOG00000029012	-0.562739	5.25341	50.9187	4.98862e-05	0.00937731
ENSRNOG00000021265	-0.661508	5.23543	50.2474	5.25631e-05	0.00975382
ENSRNOG00000011132	-0.524845	5.82319	50.0344	5.34484e-05	0.00979014
ENSRNOG00000014366	-0.846833	4.56025	49.8301	5.43154e-05	0.00979014
ENSRNOG00000000795	1.02376	1.60952	49.6415	5.51532e-05	0.00979014
ENSRNOG00000031760	-0.910728	2.6775	49.5666	5.54644e-05	0.00979014
ENSRNOG00000025174	-0.442823	5.85732	49.3576	5.63858e-05	0.00983286
ENSRNOG00000009771	-0.536033	5.78152	48.8481	5.87277e-05	0.0101193
ENSRNOG00000002327	-0.838832	4.37642	48.4277	6.07504e-05	0.0102325
ENSRNOG00000004680	-0.40253	8.70036	48.33	6.1232e-05	0.0102325
ENSRNOG00000037886	-0.716166	5.01307	48.1975	6.18931e-05	0.0102325
ENSRNOG00000065254	0.770349	4.8423	48.0569	6.26046e-05	0.0102325
ENSRNOG00000011310	-0.496917	5.34732	47.929	6.32598e-05	0.0102325
ENSRNOG00000012573	-0.567344	5.55565	47.7197	6.4351e-05	0.0102325
ENSRNOG00000013281	-0.495472	6.1061	47.6813	6.45532e-05	0.0102325
ENSRNOG00000026649	-0.627505	3.69241	47.5901	6.504e-05	0.0102325
ENSRNOG00000004150	-0.713206	4.52462	46.8827	6.895e-05	0.010731
ENSRNOG00000017120	-0.517858	5.4499	46.3748	7.19358e-05	0.0110766
ENSRNOG00000067970	-1.0337	2.91413	46.186	7.30923e-05	0.0111362
ENSRNOG00000003680	-0.624819	5.53975	45.7018	7.61399e-05	0.0114797
ENSRNOG00000019014	-0.575499	6.0324	45.5215	7.73168e-05	0.0115369
ENSRNOG00000003088	-0.595021	3.48431	45.3022	7.87806e-05	0.0116117
ENSRNOG00000060407	-0.602446	6.85003	45.207	7.94226e-05	0.0116117
ENSRNOG00000004806	-0.43928	5.87633	44.6906	8.30349e-05	0.0120185
ENSRNOG00000014486	-0.698661	3.31701	44.5725	8.38938e-05	0.0120226
ENSRNOG00000023312	-0.480638	6.46793	44.3227	8.57309e-05	0.0121654
ENSRNOG00000004269	-0.378315	7.18236	43.8973	8.8982e-05	0.0125041
ENSRNOG00000014007	-0.56879	5.81443	43.6799	9.07025e-05	0.0125731
ENSRNOG00000005600	-0.433545	5.81855	43.6166	9.12105e-05	0.0125731
ENSRNOG00000015603	-0.388417	8.15514	43.4489	9.25741e-05	0.0126407
ENSRNOG00000014248	-1.03022	3.94044	43.1337	9.52079e-05	0.0128106
ENSRNOG00000031979	0.47946	13.0524	43.0886	9.55886e-05	0.0128106
ENSRNOG00000001971	-0.650794	3.1815	42.7211	9.87947e-05	0.0130703
ENSRNOG00000011908	-0.560871	3.85789	42.5808	0.000100046	0.0130703
ENSRNOG00000003300	-1.2241	2.91734	42.5606	0.000100235	0.0130703
ENSRNOG00000010888	-0.49866	4.45652	42.2874	0.000102733	0.0131397
ENSRNOG00000029986	-0.593381	4.50638	42.2039	0.000103515	0.0131397
ENSRNOG00000056106	-0.507339	5.70762	42.1725	0.00010381	0.0131397
ENSRNOG00000011625	-0.445604	5.80858	41.9965	0.000105487	0.0131397
ENSRNOG00000011015	-0.40777	8.31585	41.9225	0.000106202	0.0131397
ENSRNOG00000008970	-0.612247	6.24929	41.9213	0.000106214	0.0131397
ENSRNOG00000027276	-0.648303	4.78368	41.8071	0.000107329	0.0131651
ENSRNOG00000007975	-0.417257	6.00073	41.6839	0.000108547	0.0131704
ENSRNOG00000007077	-0.395034	5.42055	41.5102	0.000110295	0.0131704
ENSRNOG00000020353	-0.567035	3.67102	41.4674	0.000110734	0.0131704
ENSRNOG00000017132	-0.454252	5.121	41.4399	0.000111012	0.0131704
ENSRNOG00000022196	-0.549308	6.43908	41.3021	0.000112434	0.0132307
ENSRNOG00000015383	-0.932294	1.8462	41.0201	0.000115442	0.0134424
ENSRNOG00000066523	1.33033	3.23229	40.8687	0.000117059	0.0134424
ENSRNOG00000010771	-0.409872	6.68097	40.8377	0.000117392	0.0134424
ENSRNOG00000013045	-0.52535	5.29413	40.7871	0.000117948	0.0134424
ENSRNOG00000009972	-0.590648	4.19157	40.5946	0.000120094	0.0135801
ENSRNOG00000033824	-0.408677	6.0228	40.4079	0.00012222	0.0137133
ENSRNOG00000047211	-0.655735	4.32378	40.2132	0.000124487	0.0137717
ENSRNOG00000019533	-0.480131	4.65273	40.1237	0.000125547	0.0137717
ENSRNOG00000016680	-0.495714	6.73471	40.1196	0.000125595	0.0137717
ENSRNOG00000018126	-0.54063	4.46442	39.8652	0.000128668	0.0140026
ENSRNOG00000015692	-0.641365	5.75861	39.6067	0.000131884	0.0142454
ENSRNOG00000061450	-0.534768	4.5107	39.305	0.000135764	0.014556
ENSRNOG00000004709	-0.500464	4.35393	39.1377	0.000137975	0.0146796
ENSRNOG00000030700	0.394684	13.2926	39.0652	0.000138946	0.0146796
ENSRNOG00000019422	-0.89141	7.14552	38.7014	0.00014395	0.0150981
ENSRNOG00000028991	-0.728489	2.65569	38.6187	0.000145131	0.0151124
ENSRNOG00000004956	-0.598495	5.25861	38.341	0.000149126	0.0152664
ENSRNOG00000003812	-0.352083	7.15739	38.3304	0.000149282	0.0152664
ENSRNOG00000004676	-0.488803	5.06907	38.2672	0.000150214	0.0152664
ENSRNOG00000022844	-1.11061	1.70454	38.2288	0.000150829	0.0152664
ENSRNOG00000008924	-0.394969	6.38367	38.1249	0.000152339	0.0152741
ENSRNOG00000001143	-0.521322	4.8004	38.0801	0.000153016	0.0152741
ENSRNOG00000002983	-0.45121	5.83654	37.7934	0.000157431	0.01555
ENSRNOG00000037613	-0.494729	4.69237	37.7618	0.000157928	0.01555
ENSRNOG00000005639	-0.520481	4.08939	37.6876	0.000159102	0.0155597
ENSRNOG00000007018	-0.440484	4.85226	37.0255	0.000170052	0.0164963
ENSRNOG00000019322	-0.421729	5.29605	36.973	0.000170958	0.0164963
ENSRNOG00000030644	0.36382	12.7509	36.6626	0.000176443	0.0169128
ENSRNOG00000048036	-0.413845	7.11987	36.2248	0.00018455	0.0175735
ENSRNOG00000014187	-0.531255	3.73519	35.9593	0.000189692	0.0178931
ENSRNOG00000042536	-0.472386	5.18979	35.9242	0.000190378	0.0178931
ENSRNOG00000010447	-0.509959	5.34439	35.7814	0.000193225	0.0180055
ENSRNOG00000030714	-0.65045	7.69628	35.7201	0.000194465	0.0180055
ENSRNOG00000013707	-0.525153	3.70798	35.679	0.000195306	0.0180055
ENSRNOG00000008674	-0.903753	2.55232	35.5481	0.000198008	0.0180266
ENSRNOG00000007271	-0.550808	3.92254	35.5466	0.000198026	0.0180266
ENSRNOG00000014182	-0.660169	3.61336	35.2987	0.000203251	0.0183866
ENSRNOG00000003213	-0.631278	4.1285	35.1839	0.000205721	0.0184944
ENSRNOG00000008629	-0.406125	7.65947	35.0674	0.000208269	0.0185267
ENSRNOG00000020478	-0.58213	4.52756	35.0275	0.000209151	0.0185267
ENSRNOG00000069221	-0.656049	5.27579	34.9748	0.000210324	0.0185267
ENSRNOG00000009577	-0.456111	5.42682	34.9356	0.0002112	0.0185267
ENSRNOG00000003134	-0.504899	5.96042	34.8311	0.00021356	0.0185493
ENSRNOG00000023257	-1.10896	1.38217	34.8118	0.000214089	0.0185493
ENSRNOG00000060410	-0.34529	8.94919	34.7516	0.000215377	0.0185493
ENSRNOG00000012176	-0.667994	3.27611	34.6997	0.000216584	0.0185493
ENSRNOG00000014083	-0.346527	8.18898	34.4889	0.000221516	0.0187739
ENSRNOG00000003614	-0.460881	4.87231	34.4651	0.000222082	0.0187739
ENSRNOG00000011470	-0.405073	5.17959	34.377	0.000224195	0.0187739
ENSRNOG00000008479	-0.579324	7.00015	34.3687	0.000224395	0.0187739
ENSRNOG00000009264	-0.436121	5.38097	34.0992	0.00023102	0.0192171
ENSRNOG00000052157	-0.410322	5.78841	33.9343	0.000235192	0.0194524
ENSRNOG00000019207	-0.746796	9.68814	33.7647	0.000239578	0.0197025
ENSRNOG00000058866	-0.475056	7.78026	33.6098	0.000243672	0.0199261
ENSRNOG00000006118	-0.603352	5.02004	33.4725	0.000247371	0.0201149
ENSRNOG00000018674	-0.414696	5.53055	33.42	0.000248804	0.0201183
ENSRNOG00000052583	-0.364281	7.81234	33.2861	0.000252506	0.0203043
ENSRNOG00000046242	-0.556782	4.18363	33.0271	0.000259857	0.0207799
ENSRNOG00000005206	-0.608182	6.73046	32.9612	0.000261766	0.0208176
ENSRNOG00000046949	-0.350561	7.1337	32.8675	0.000264515	0.0209213
ENSRNOG00000010680	-0.66182	4.15718	32.7451	0.000268159	0.0210942
ENSRNOG00000022395	-0.41244	5.88235	32.6739	0.000270304	0.021148
ENSRNOG00000028624	-0.731261	3.15021	32.329	0.000281021	0.0218683
ENSRNOG00000062552	-0.438896	4.6038	32.2745	0.000282745	0.0218848
ENSRNOG00000002129	-0.466374	5.39652	32.2227	0.000284409	0.0218964
ENSRNOG00000028362	-0.490476	7.75963	32.1408	0.000287063	0.0219839
ENSRNOG00000054809	-0.589076	4.75389	31.9253	0.000294198	0.0223395
ENSRNOG00000003738	-0.535168	3.56746	31.8106	0.000298089	0.0223395
ENSRNOG00000049489	-0.443908	4.13521	31.7961	0.00029858	0.0223395
ENSRNOG00000053285	-0.734248	5.25646	31.7884	0.000298841	0.0223395
ENSRNOG00000008169	-0.520757	8.83507	31.7676	0.000299554	0.0223395
ENSRNOG00000013160	-0.55249	6.35091	31.699	0.000301921	0.0223395
ENSRNOG00000011151	-0.5712	5.94885	31.682	0.000302511	0.0223395
ENSRNOG00000013624	-0.926811	1.34254	31.5838	0.000306063	0.0224871
ENSRNOG00000052296	-0.846179	8.30687	31.3312	0.000315013	0.0228619
ENSRNOG00000007830	-1.7017	2.14952	31.3007	0.000316201	0.0228619
ENSRNOG00000061337	-0.444872	4.70259	31.2934	0.000316397	0.0228619
ENSRNOG00000005519	-0.332113	6.10252	31.2639	0.000317483	0.0228619
ENSRNOG00000007528	-0.885127	4.79458	31.2018	0.000319784	0.0229136
ENSRNOG00000009867	0.523378	3.89417	31.1507	0.000321695	0.022937
ENSRNOG00000007030	-0.432307	6.42991	31.0874	0.000324073	0.0229933
ENSRNOG00000043085	-0.508535	6.07409	30.8907	0.000331614	0.0234136
ENSRNOG00000048951	-2.76467	1.49088	30.6998	0.000339784	0.023874
ENSRNOG00000061080	-0.466618	6.31304	30.5406	0.000345573	0.024122
ENSRNOG00000010210	-0.628685	5.36534	30.508	0.000346909	0.024122
ENSRNOG00000004208	-0.486429	6.76825	30.4739	0.000348313	0.024122
ENSRNOG00000013030	-0.319415	6.19451	30.2072	0.000359539	0.0247547
ENSRNOG00000010188	-0.54726	4.79218	30.1447	0.000362235	0.0247547
ENSRNOG00000012422	-0.404266	6.36747	30.1367	0.00036258	0.0247547
ENSRNOG00000050233	0.829113	2.31013	30.0763	0.000365246	0.0248196
ENSRNOG00000069024	-0.908037	3.1744	29.7449	0.000380083	0.0257071
ENSRNOG00000027145	-1.10762	0.743415	29.6172	0.000386355	0.0260098
ENSRNOG00000012671	-1.03814	1.88944	29.5245	0.000390424	0.026162
ENSRNOG00000006966	-0.490225	4.9442	29.3931	0.000396645	0.0264564
ENSRNOG00000025151	-0.342819	6.02147	29.2505	0.000403614	0.026661
ENSRNOG00000017766	0.6172	5.18413	29.2161	0.000405317	0.026661
ENSRNOG00000060665	-0.329016	5.4634	29.1979	0.000406224	0.026661
ENSRNOG00000016921	-0.488145	5.2544	29.1361	0.000409316	0.026661
ENSRNOG00000045695	-0.51057	4.29284	29.1225	0.000410001	0.026661
ENSRNOG00000052758	-0.397117	6.77582	29.1073	0.000410764	0.026661
ENSRNOG00000019316	-0.368899	6.73903	28.998	0.000416327	0.0269014
ENSRNOG00000021044	-0.35738	5.3869	28.9494	0.000418832	0.026943
ENSRNOG00000005291	-0.443175	5.19748	28.8415	0.000424456	0.027184
ENSRNOG00000015434	-0.457053	5.08795	28.5133	0.000442138	0.0280564
ENSRNOG00000012362	-0.359426	6.78297	28.51	0.000442317	0.0280564
ENSRNOG00000000635	-0.505342	4.34608	28.4816	0.000443893	0.0280564
ENSRNOG00000000536	-0.390714	5.03305	28.4041	0.000448218	0.0280958
ENSRNOG00000008187	-0.43372	3.74745	28.401	0.000448399	0.0280958
ENSRNOG00000018342	-0.462908	4.69539	28.3376	0.000451968	0.0281974
ENSRNOG00000013991	-0.350442	6.81109	28.2006	0.000459824	0.028367
ENSRNOG00000003694	-0.666895	2.24659	28.1901	0.000460474	0.028367
ENSRNOG00000004339	-0.371951	4.45775	28.0999	0.000465701	0.028367
ENSRNOG00000024482	-0.416442	6.52965	28.0949	0.000465996	0.028367
ENSRNOG00000008992	-0.769473	1.99544	28.0651	0.000467822	0.028367
ENSRNOG00000007607	-0.690609	6.24638	28.0618	0.000467952	0.028367
ENSRNOG00000070648	0.84238	5.55821	28.0538	0.000468425	0.028367
ENSRNOG00000031669	-1.0489	0.689833	28.0286	0.000470366	0.028367
ENSRNOG00000047296	-0.413405	6.48133	27.8822	0.000478723	0.0287512
ENSRNOG00000063828	-0.416836	5.40307	27.6919	0.000490481	0.0293356
ENSRNOG00000053288	-0.321844	8.65548	27.4524	0.000505775	0.0301259
ENSRNOG00000024693	-0.504575	4.81616	27.3407	0.000513105	0.0304372
ENSRNOG00000002318	-0.446918	6.99442	27.2734	0.000517585	0.0304859
ENSRNOG00000059479	-0.347454	8.93956	27.2525	0.000518989	0.0304859
ENSRNOG00000045816	-0.340855	9.18356	27.2338	0.000520245	0.0304859
ENSRNOG00000001104	-0.693888	3.29666	27.007	0.000535815	0.0312401
ENSRNOG00000014135	-0.363731	6.69817	26.9836	0.000537432	0.0312401
ENSRNOG00000020514	-0.812688	2.6594	26.8491	0.000546991	0.0315452
ENSRNOG00000004841	-0.426961	7.55179	26.8479	0.000547039	0.0315452
ENSRNOG00000026271	-0.608583	4.18357	26.7372	0.000555043	0.0318797
ENSRNOG00000031997	-0.399141	7.47069	26.6485	0.000561547	0.0321258
ENSRNOG00000019476	-0.345136	6.18551	26.4971	0.000572878	0.032645
ENSRNOG00000067248	-0.573218	2.72259	26.2213	0.000594278	0.0337317
ENSRNOG00000004677	-0.464198	8.11867	26.1823	0.000597342	0.0337731
ENSRNOG00000003686	-0.345613	5.22812	26.1127	0.000602918	0.0339
ENSRNOG00000016303	-0.465925	3.93704	26.096	0.00060427	0.0339
ENSRNOG00000006338	-0.453592	4.35198	25.9538	0.000615903	0.0342413
ENSRNOG00000029134	-0.351457	8.69089	25.9365	0.000617335	0.0342413
ENSRNOG00000063992	-0.553523	4.16385	25.9351	0.00061745	0.0342413
ENSRNOG00000006569	-0.461353	5.17137	25.774	0.000630994	0.0345541
ENSRNOG00000010217	-0.320358	9.12537	25.7698	0.000631359	0.0345541
ENSRNOG00000010711	-0.380499	4.74132	25.7649	0.000631773	0.0345541
ENSRNOG00000046566	-0.444273	5.21869	25.7547	0.000632641	0.0345541
ENSRNOG00000001072	-0.37844	5.09668	25.4927	0.000655536	0.03567
ENSRNOG00000064799	-0.43343	4.79595	25.4109	0.000662888	0.035935
ENSRNOG00000055562	0.538914	5.57334	25.2613	0.000676601	0.0365415
ENSRNOG00000065480	-0.37466	7.04906	25.2228	0.00068018	0.0365982
ENSRNOG00000027002	-0.390451	6.09935	25.173	0.000684858	0.0367134
ENSRNOG00000034200	-0.388608	7.68377	25.1324	0.000688691	0.0367453
ENSRNOG00000004519	-0.353352	6.28517	25.084	0.000693297	0.0367453
ENSRNOG00000030371	0.438433	12.6754	25.066	0.000695019	0.0367453
ENSRNOG00000031852	-0.358928	6.29369	25.0248	0.000698989	0.0367453
ENSRNOG00000034240	-0.462345	3.98919	25.0236	0.00069911	0.0367453
ENSRNOG00000018452	-0.333706	7.97663	24.9948	0.000701889	0.0367453
ENSRNOG00000026432	-0.45069	6.73547	24.9713	0.000704179	0.0367453
ENSRNOG00000015133	-0.488159	6.11301	24.9551	0.000705762	0.0367453
ENSRNOG00000034269	-0.750314	3.28176	24.8889	0.000712291	0.0369524
ENSRNOG00000009795	-0.486554	4.98413	24.8315	0.000717961	0.0371135
ENSRNOG00000010479	-0.319441	7.9778	24.7865	0.000722462	0.0372132
ENSRNOG00000070835	0.334659	5.27569	24.7282	0.00072836	0.037384
ENSRNOG00000067274	-0.663555	2.92941	24.6996	0.000731302	0.0374024
ENSRNOG00000009590	-0.367262	6.6906	24.6594	0.000735384	0.0374787
ENSRNOG00000031974	-0.348907	6.52376	24.6139	0.000740078	0.0375808
ENSRNOG00000014143	-2.12593	-1.23172	24.4353	0.000745166	0.0375808
ENSRNOG00000018668	-0.351355	7.15552	24.5602	0.00074566	0.0375808
ENSRNOG00000013351	-0.333402	6.65824	24.54	0.000747773	0.0375808
ENSRNOG00000027833	-0.457384	4.13693	24.4011	0.000762514	0.038189
ENSRNOG00000050282	-0.344681	6.79046	24.3455	0.000768506	0.0383564
ENSRNOG00000012470	-0.584588	3.09709	24.3028	0.000773192	0.0384577
ENSRNOG00000028659	-0.352259	4.97698	24.2454	0.000779453	0.038595
ENSRNOG00000000924	-0.465728	5.3226	24.2288	0.000781286	0.038595
ENSRNOG00000024194	-0.449054	4.67167	24.19	0.000785594	0.0386758
ENSRNOG00000069945	-0.429023	4.21864	24.0721	0.000798855	0.0391282
ENSRNOG00000018231	-0.400709	5.47107	24.0604	0.00080019	0.0391282
ENSRNOG00000069624	1.712	1.18717	24.0338	0.000803837	0.0391742
ENSRNOG00000012061	-0.344793	8.75324	23.8917	0.000819683	0.0398124
ENSRNOG00000042929	-0.329103	5.89319	23.8564	0.000823838	0.0398804
ENSRNOG00000005564	-0.676342	2.94194	23.728	0.000839194	0.0404883
ENSRNOG00000006278	-0.418692	3.87823	23.6019	0.000854551	0.0410596
ENSRNOG00000025612	-0.298643	8.14054	23.5844	0.000856708	0.0410596
ENSRNOG00000015288	-0.327036	6.40513	23.4993	0.000867317	0.0414308
ENSRNOG00000014744	-0.297347	7.05272	23.436	0.000875318	0.041483
ENSRNOG00000029556	-0.620979	2.20676	23.3957	0.000880533	0.041483
ENSRNOG00000015397	0.393048	7.83493	23.3928	0.000880828	0.041483
ENSRNOG00000013847	-0.385985	5.72776	23.3891	0.000881299	0.041483
ENSRNOG00000025624	-0.314405	5.52395	23.3779	0.000882738	0.041483
ENSRNOG00000015488	-0.647062	2.04654	23.3131	0.0008912	0.0417451
ENSRNOG00000009522	-0.703886	2.12651	23.2748	0.000896176	0.0417874
ENSRNOG00000007485	-0.320297	5.56971	23.2578	0.000898324	0.0417874
ENSRNOG00000010267	-0.377317	4.157	23.2392	0.000900764	0.0417874
ENSRNOG00000018282	-0.330404	6.50652	23.2165	0.000903756	0.0417922
ENSRNOG00000043102	-0.467548	4.7376	23.172	0.00090966	0.0419313
ENSRNOG00000002793	-0.507558	3.93219	23.001	0.000932797	0.0428613
ENSRNOG00000064462	-0.766685	1.92851	22.9666	0.000937652	0.042948
ENSRNOG00000030285	-0.480621	2.81536	22.9142	0.000944835	0.0431405
ENSRNOG00000042980	-0.396728	5.16715	22.8702	0.000950959	0.0432836
ENSRNOG00000028630	-0.411008	6.25804	22.7717	0.000964927	0.0437817
ENSRNOG00000017001	-0.454824	3.51545	22.7117	0.000973583	0.0440364
ENSRNOG00000013042	-0.600537	4.88255	22.6574	0.000981452	0.044254
ENSRNOG00000011696	-0.473315	3.34078	22.5752	0.000993592	0.0446113
ENSRNOG00000067305	-0.503147	3.4491	22.562	0.00099554	0.0446113
ENSRNOG00000033531	-0.398858	6.94158	22.5102	0.00100325	0.0447417
ENSRNOG00000006738	-0.612687	2.43927	22.5015	0.00100463	0.0447417
ENSRNOG00000011253	-0.568447	2.83027	22.4637	0.00101032	0.0448568
ENSRNOG00000053203	-0.35176	5.83942	22.3002	0.00103538	0.0457414
ENSRNOG00000011016	-0.579275	2.49789	22.2931	0.00103656	0.0457414
ENSRNOG00000013389	-0.315482	5.34886	22.2403	0.00104478	0.0459641
ENSRNOG00000016483	-0.506265	5.91187	22.21	0.00104956	0.0460345
ENSRNOG00000058973	-0.537252	2.5254	22.1296	0.00106248	0.0462904
ENSRNOG00000014285	-0.421836	5.31465	22.1063	0.00106617	0.0462904
ENSRNOG00000004713	0.570663	4.14725	22.0631	0.00107319	0.0462904
ENSRNOG00000015440	-0.47549	3.35912	22.0581	0.00107403	0.0462904
ENSRNOG00000008885	-0.399553	3.85158	22.0561	0.00107434	0.0462904
ENSRNOG00000068162	-0.480819	3.30796	22.0511	0.00107518	0.0462904
ENSRNOG00000038406	-0.411294	5.85562	22.0349	0.00107778	0.0462904
ENSRNOG00000014089	-0.861905	1.5953	21.8588	0.00110732	0.0472838
ENSRNOG00000001120	-0.390949	6.5019	21.8568	0.00110745	0.0472838
ENSRNOG00000028261	-0.330894	6.09612	21.7089	0.00113283	0.0482249
ENSRNOG00000051458	-0.688691	2.2504	21.6904	0.00113615	0.0482249
ENSRNOG00000003882	-0.371142	4.98332	21.632	0.00114632	0.048514
ENSRNOG00000029707	0.368219	12.5798	21.6009	0.00115183	0.0485683
ENSRNOG00000002736	-0.350645	5.73543	21.587	0.00115431	0.0485683
ENSRNOG00000020423	-0.347371	8.66677	21.4881	0.00117209	0.0491015
ENSRNOG00000009033	-0.344433	6.60892	21.4652	0.00117625	0.0491015
ENSRNOG00000049761	-0.760203	1.38272	21.4617	0.00117716	0.0491015
ENSRNOG00000011475	-0.289438	7.89103	21.3296	0.00120127	0.049749
ENSRNOG00000002225	-0.365752	6.69391	21.3059	0.00120572	0.049749
ENSRNOG00000016289	-0.519591	2.72978	21.2635	0.00121378	0.049749
ENSRNOG00000010957	-0.340887	5.26057	21.2304	0.00122	0.049749
ENSRNOG00000024535	-0.30705	5.8986	21.2283	0.0012204	0.049749
ENSRNOG00000049758	-0.415535	6.00829	21.2164	0.00122268	0.049749
ENSRNOG00000022635	-0.357538	7.05066	21.2069	0.0012245	0.049749
ENSRNOG00000054294	-0.352585	5.31073	21.1985	0.00122611	0.049749
ENSRNOG00000005964	-0.719682	6.52429	21.196	0.00122658	0.049749
ENSRNOG00000015898	-0.444506	4.08843	21.1935	0.00122706	0.049749
ENSRNOG00000025423	-0.435108	3.54684	21.0454	0.00125591	0.0507768
ENSRNOG00000014293	-0.411641	4.46732	20.9277	0.00127939	0.0514783
ENSRNOG00000008173	-0.392433	5.5149	20.9188	0.00128119	0.0514783
ENSRNOG00000017003	-0.275592	7.85508	20.8915	0.00128672	0.0514783
ENSRNOG00000011560	-0.29734	5.02931	20.8877	0.00128749	0.0514783
ENSRNOG00000018477	-0.420685	4.27006	20.8683	0.00129145	0.0514943
ENSRNOG00000018830	-0.342955	5.47797	20.7685	0.00131203	0.0520191
ENSRNOG00000006174	-0.392556	3.40605	20.7496	0.00131602	0.0520191
ENSRNOG00000024998	-0.498798	3.52718	20.7436	0.00131724	0.0520191
ENSRNOG00000015822	-0.360956	6.25711	20.7352	0.00131899	0.0520191
ENSRNOG00000022305	-0.389399	4.58512	20.6853	0.00132951	0.0521727
ENSRNOG00000027491	-0.328632	5.85954	20.6815	0.0013303	0.0521727
ENSRNOG00000006170	-0.803178	1.8853	20.6663	0.0013337	0.0521727
ENSRNOG00000067705	-0.885907	2.46173	20.6065	0.00134639	0.0524248
ENSRNOG00000055382	-0.33168	5.70765	20.6015	0.00134738	0.0524248
ENSRNOG00000011070	-0.479559	3.86954	20.5305	0.00136276	0.0528441
ENSRNOG00000043465	-0.601566	7.43316	20.5181	0.00136546	0.0528441
ENSRNOG00000053889	-0.354026	4.91876	20.4341	0.00138398	0.0533222
ENSRNOG00000030776	-0.392124	5.44179	20.4287	0.00138518	0.0533222
ENSRNOG00000007943	0.369015	4.36918	20.3997	0.00139165	0.0534289
ENSRNOG00000013720	-0.86521	2.43719	20.3598	0.0014007	0.0536341
ENSRNOG00000013623	-0.422462	4.00443	20.3423	0.00140458	0.053641
ENSRNOG00000047605	-0.434371	3.34269	20.2924	0.00141596	0.0538249
ENSRNOG00000033202	-0.396861	5.76893	20.2591	0.00142355	0.0538249
ENSRNOG00000001337	-0.326595	5.47557	20.2588	0.00142362	0.0538249
ENSRNOG00000060946	-0.305586	5.64407	20.256	0.00142427	0.0538249
ENSRNOG00000013257	-0.404671	4.32392	20.2354	0.00142903	0.0538639
ENSRNOG00000053303	-0.559936	2.31916	20.217	0.00143338	0.0538875
ENSRNOG00000008990	-0.88945	2.09271	20.1745	0.00144332	0.0541206
ENSRNOG00000034234	0.330835	14.2614	20.1505	0.00144881	0.0541863
ENSRNOG00000012795	0.967215	4.05887	20.0845	0.00146445	0.0545201
ENSRNOG00000018416	-0.48702	6.53635	20.0764	0.00146634	0.0545201
ENSRNOG00000033556	-0.403467	5.77255	20.0652	0.00146904	0.0545201
ENSRNOG00000013090	-0.719805	2.93592	19.7988	0.00153449	0.0568037
ENSRNOG00000001859	0.583272	3.43139	19.7108	0.00155684	0.0574784
ENSRNOG00000012274	-0.350618	4.6503	19.6845	0.00156359	0.0574784
ENSRNOG00000018268	-0.665338	3.71475	19.6805	0.00156463	0.0574784
ENSRNOG00000013481	-0.319888	6.3245	19.5909	0.00158796	0.0581876
ENSRNOG00000027233	-0.393702	6.5211	19.5152	0.00160802	0.058774
ENSRNOG00000042951	-0.524807	4.04161	19.2054	0.00169338	0.0617379
ENSRNOG00000000495	-0.451319	3.56296	19.1514	0.00170884	0.0621453
ENSRNOG00000016046	-0.439191	4.03727	19.0677	0.0017331	0.0625144
ENSRNOG00000050206	-0.300018	7.77438	19.0675	0.00173315	0.0625144
ENSRNOG00000018992	-0.328049	4.6237	19.0657	0.00173367	0.0625144
ENSRNOG00000021614	-0.284967	6.36177	19.0569	0.00173627	0.0625144
ENSRNOG00000005404	-0.301043	9.262	18.9807	0.00175878	0.0631676
ENSRNOG00000008728	-0.280438	5.76442	18.9489	0.00176826	0.0633512
ENSRNOG00000053054	-0.460943	3.3469	18.8583	0.00179576	0.0641719
ENSRNOG00000019948	-0.299595	5.95701	18.8441	0.00180004	0.0641719
ENSRNOG00000064794	-0.524918	4.91715	18.7925	0.00181593	0.0645793
ENSRNOG00000017129	-0.479612	3.01857	18.7578	0.0018268	0.0648066
ENSRNOG00000002407	-0.290737	5.01249	18.6923	0.00184731	0.0653056
ENSRNOG00000010643	-0.441826	3.04667	18.6748	0.00185289	0.0653056
ENSRNOG00000001844	-0.343945	3.7486	18.67	0.0018544	0.0653056
ENSRNOG00000012356	-0.349825	4.78311	18.6118	0.00187298	0.0655931
ENSRNOG00000005033	-0.286156	5.24727	18.5951	0.00187835	0.0655931
ENSRNOG00000003491	-0.58529	7.17142	18.5889	0.00188034	0.0655931
ENSRNOG00000018094	-0.877143	1.28311	18.5893	0.00188069	0.0655931
ENSRNOG00000026653	1.47614	-0.255829	18.5814	0.00189624	0.0658896
ENSRNOG00000011076	-0.308466	9.34904	18.5269	0.00190052	0.0658896
ENSRNOG00000017863	-0.275019	5.22326	18.4884	0.00191317	0.0658896
ENSRNOG00000020526	-0.355572	4.34985	18.4491	0.00192621	0.0658896
ENSRNOG00000011841	-0.347777	10.2794	18.4488	0.00192631	0.0658896
ENSRNOG00000032590	-0.471143	3.24774	18.4336	0.00193143	0.0658896
ENSRNOG00000004378	-2.59977	1.19102	18.4371	0.00193336	0.0658896
ENSRNOG00000014928	-0.293466	6.60859	18.3954	0.00194419	0.0658896
ENSRNOG00000005673	-0.421307	4.82822	18.3911	0.00194562	0.0658896
ENSRNOG00000004026	-0.333037	9.73795	18.3908	0.00194572	0.0658896
ENSRNOG00000056643	-0.343997	5.32806	18.3882	0.00194659	0.0658896
ENSRNOG00000016256	-0.30861	5.50857	18.3856	0.00194749	0.0658896
ENSRNOG00000059491	-0.359572	3.94206	18.3702	0.00195267	0.0658896
ENSRNOG00000013177	-0.680502	2.24597	18.3698	0.00195292	0.0658896
ENSRNOG00000013287	-0.269925	5.61982	18.334	0.00196499	0.0661424
ENSRNOG00000031378	-0.466463	3.38447	18.3146	0.00197166	0.0662128
ENSRNOG00000020058	-0.28784	9.21907	18.2691	0.00198725	0.0664614
ENSRNOG00000010050	-0.46601	3.8795	18.2661	0.00198833	0.0664614
ENSRNOG00000003073	-0.404082	6.39901	18.2421	0.00199663	0.0664614
ENSRNOG00000005861	0.289969	6.20201	18.2398	0.00199742	0.0664614
ENSRNOG00000066359	0.883977	1.77217	18.2208	0.00200433	0.0665381
ENSRNOG00000060542	-0.542359	2.75384	18.1591	0.00202582	0.0670978
ENSRNOG00000000648	-0.336741	6.20711	18.1054	0.00204484	0.0675732
ENSRNOG00000060599	-0.331773	6.71455	18.0558	0.00206272	0.0680087
ENSRNOG00000051440	-0.301601	6.71886	18.0229	0.00207466	0.068247
ENSRNOG00000053945	-0.274422	5.58163	17.9823	0.00208951	0.0682909
ENSRNOG00000016281	-0.470645	4.67202	17.9815	0.00208982	0.0682909
ENSRNOG00000001706	-0.302582	8.85402	17.9806	0.00209015	0.0682909
ENSRNOG00000014999	-0.428963	4.67412	17.9212	0.00211213	0.0688536
ENSRNOG00000011427	-0.448672	4.26888	17.9004	0.0021199	0.0689514
ENSRNOG00000060435	-0.716892	1.42566	17.8817	0.00212731	0.0690374
ENSRNOG00000000306	0.369417	3.46438	17.8665	0.00213266	0.0690563
ENSRNOG00000025793	-0.292235	6.27603	17.8341	0.00214489	0.0692971
ENSRNOG00000049378	-0.324935	5.11246	17.7983	0.00215853	0.0695313
ENSRNOG00000037951	-0.557916	3.28066	17.79	0.00216174	0.0695313
ENSRNOG00000065514	-0.765034	1.22229	17.7673	0.00217098	0.0696735
ENSRNOG00000002381	-0.684403	2.25531	17.7492	0.00217753	0.069729
ENSRNOG00000060348	-0.396309	6.97244	17.6961	0.00219806	0.0702311
ENSRNOG00000002636	-0.296014	6.47758	17.6639	0.0022107	0.0702604
ENSRNOG00000014234	-0.298706	4.90771	17.6603	0.00221211	0.0702604
ENSRNOG00000020009	-1.26745	2.8192	17.6449	0.00221829	0.0702604
ENSRNOG00000002040	-0.325038	4.11326	17.6444	0.00221839	0.0702604
ENSRNOG00000023765	-0.44246	3.62633	17.628	0.0022249	0.0703126
ENSRNOG00000003873	-0.289394	6.74032	17.6133	0.00223074	0.0703437
ENSRNOG00000025594	-0.444052	4.84043	17.5842	0.00224236	0.0704724
ENSRNOG00000018384	-0.446277	3.85841	17.5787	0.00224456	0.0704724
ENSRNOG00000018373	-0.31726	6.52712	17.5363	0.00226166	0.0708555
ENSRNOG00000010254	-0.340692	4.29054	17.4709	0.00228831	0.0713961
ENSRNOG00000001465	-0.252314	7.47987	17.4613	0.00229227	0.0713961
ENSRNOG00000066876	-0.990876	1.98206	17.4584	0.00229371	0.0713961
ENSRNOG00000030840	-0.455662	6.70707	17.434	0.00230355	0.0715485
ENSRNOG00000013064	-0.30097	5.00783	17.4092	0.00231383	0.0717138
ENSRNOG00000010524	0.541424	4.90763	17.3618	0.00233367	0.072124
ENSRNOG00000011508	-0.364758	3.73959	17.3509	0.00233829	0.072124
ENSRNOG00000016443	-0.381484	7.28301	17.342	0.00234201	0.072124
ENSRNOG00000067502	0.671934	2.00251	17.2577	0.0023782	0.0730828
ENSRNOG00000055246	-0.258653	7.50898	17.244	0.0023839	0.0731029
ENSRNOG00000008258	-0.242208	7.15157	17.2168	0.00239568	0.0733088
ENSRNOG00000000599	-0.535945	2.84275	17.1919	0.0024066	0.0734875
ENSRNOG00000052519	1.23967	-0.239842	17.1834	0.00242141	0.0737842
ENSRNOG00000006645	-0.319502	5.50863	17.1225	0.00243707	0.0741055
ENSRNOG00000011146	0.554206	5.28283	17.1048	0.00244495	0.0741268
ENSRNOG00000065000	-0.476818	3.60108	17.097	0.00244846	0.0741268
ENSRNOG00000052707	-0.231701	7.40492	17.0864	0.00245314	0.0741268
ENSRNOG00000012424	-0.334589	6.70759	17.0387	0.00247461	0.0745666
ENSRNOG00000002790	-0.333676	3.82515	17.0232	0.00248165	0.0745666
ENSRNOG00000002294	-0.51238	3.34366	17.02	0.00248315	0.0745666
ENSRNOG00000043103	-0.347095	7.61782	16.9875	0.00249786	0.0747484
ENSRNOG00000069507	0.614376	2.70779	16.9841	0.00249953	0.0747484
ENSRNOG00000013326	-0.328552	6.17515	16.96	0.00251048	0.074921
ENSRNOG00000000483	-0.248051	9.47651	16.9342	0.00252236	0.0750499
ENSRNOG00000022772	-0.278895	6.63456	16.9282	0.00252517	0.0750499
ENSRNOG00000034007	-0.269495	7.88659	16.8907	0.00254259	0.0754128
ENSRNOG00000011789	-0.386313	3.53213	16.8244	0.00257388	0.0761846
ENSRNOG00000010557	0.374573	4.03591	16.7905	0.00258995	0.076504
ENSRNOG00000017828	-0.368637	6.19216	16.7705	0.00259956	0.0766314
ENSRNOG00000009696	-0.626273	3.43468	16.719	0.00262444	0.0772075
ENSRNOG00000010018	0.876538	0.694558	16.6921	0.00263904	0.0773273
ENSRNOG00000033615	0.636081	9.69148	16.6866	0.00264018	0.0773273
ENSRNOG00000019536	0.470304	3.21699	16.6779	0.00264454	0.0773273
ENSRNOG00000009265	-0.54244	3.47017	16.641	0.00266266	0.0775527
ENSRNOG00000051948	-0.258729	6.94927	16.6403	0.00266296	0.0775527
ENSRNOG00000017346	-0.525139	2.71028	16.5919	0.00268713	0.0780996
ENSRNOG00000070614	-0.535519	3.04407	16.5004	0.00273336	0.0792546
ENSRNOG00000057848	-0.254222	7.50609	16.4867	0.00274027	0.0792546
ENSRNOG00000032180	-0.801022	0.688856	16.4785	0.00274584	0.0792546
ENSRNOG00000036841	-0.295312	5.35271	16.4701	0.00274878	0.0792546
ENSRNOG00000053577	-0.243843	6.45471	16.4545	0.0027568	0.0793081
ENSRNOG00000016948	-0.419072	3.21967	16.4454	0.00276159	0.0793081
ENSRNOG00000039530	0.36596	4.53675	16.413	0.00277832	0.0796305
ENSRNOG00000032048	-0.283512	5.89684	16.394	0.00278821	0.079756
ENSRNOG00000061508	-0.385508	4.89944	16.3564	0.00280798	0.080163
ENSRNOG00000004473	-0.342039	4.05944	16.3384	0.00281751	0.080277
ENSRNOG00000013956	-0.307155	4.15883	16.3056	0.00283495	0.0804699
ENSRNOG00000027463	-0.413389	5.09225	16.3047	0.0028354	0.0804699
ENSRNOG00000063437	-0.390131	4.41471	16.283	0.00284701	0.0806411
ENSRNOG00000055525	-0.266672	5.464	16.265	0.00285669	0.0807573
ENSRNOG00000014096	-0.395034	6.749	16.2357	0.00287252	0.0810465
ENSRNOG00000025209	-0.350246	5.7001	16.2053	0.00288908	0.0811914
ENSRNOG00000002625	-0.500376	4.84025	16.2017	0.00289106	0.0811914
ENSRNOG00000008237	-0.321398	5.0507	16.1954	0.00289448	0.0811914
ENSRNOG00000011566	-0.485532	2.34762	16.1732	0.00290685	0.0813805
ENSRNOG00000050343	-0.344945	4.39554	16.1575	0.00291536	0.0814613
ENSRNOG00000006689	-0.322717	4.09069	16.1322	0.00292935	0.081657
ENSRNOG00000033134	-0.439376	4.17774	16.1167	0.00293797	0.081657
ENSRNOG00000048226	0.287797	5.37663	16.1093	0.0029421	0.081657
ENSRNOG00000027849	-0.354386	4.82159	16.0941	0.00295062	0.081657
ENSRNOG00000055972	1.15561	1.76448	16.0876	0.00295467	0.081657
ENSRNOG00000009588	-0.357117	7.87209	16.0723	0.00296285	0.081657
ENSRNOG00000006642	-0.355207	3.69628	16.07	0.00296417	0.081657
ENSRNOG00000003929	-0.519263	5.45259	16.0641	0.0029675	0.081657
ENSRNOG00000015781	-0.349249	4.32474	16.007	0.00299992	0.0823924
ENSRNOG00000018048	0.255174	6.04458	15.9889	0.0030103	0.0824587
ENSRNOG00000042576	-0.622329	5.25994	15.9829	0.00301372	0.0824587
ENSRNOG00000000316	-0.314386	6.62636	15.961	0.00302634	0.0826476
ENSRNOG00000002443	-0.347573	4.28757	15.9331	0.00304254	0.0828624
ENSRNOG00000067090	0.863414	3.36795	15.9279	0.00304565	0.0828624
ENSRNOG00000017114	-0.228642	7.40449	15.9177	0.00305152	0.0828663
ENSRNOG00000038766	-0.253908	5.81482	15.894	0.00306538	0.0829853
ENSRNOG00000001117	-0.479142	4.54965	15.8907	0.00306737	0.0829853
ENSRNOG00000018873	-0.26388	7.91566	15.8668	0.00308143	0.0831066
ENSRNOG00000001141	-0.382255	4.29273	15.8636	0.00308334	0.0831066
ENSRNOG00000013147	-0.332401	5.18573	15.8335	0.00310116	0.0833374
ENSRNOG00000020426	-0.474461	4.75821	15.8297	0.00310342	0.0833374
ENSRNOG00000005450	-0.298384	5.2291	15.758	0.00314653	0.0840958
ENSRNOG00000025115	-0.475905	2.25475	15.737	0.00315948	0.0840958
ENSRNOG00000015553	-0.403183	4.29005	15.7321	0.0031623	0.0840958
ENSRNOG00000055293	-0.694629	4.41295	15.729	0.00316419	0.0840958
ENSRNOG00000042519	-0.408332	5.13846	15.726	0.00316601	0.0840958
ENSRNOG00000065643	-0.372799	3.21816	15.7111	0.00317525	0.0840958
ENSRNOG00000002115	0.23279	6.53363	15.7025	0.00318044	0.0840958
ENSRNOG00000016429	-0.359249	7.77331	15.6977	0.00318337	0.0840958
ENSRNOG00000062645	-0.825038	0.993024	15.6984	0.00318395	0.0840958
ENSRNOG00000005081	-0.322204	4.31702	15.6639	0.00320422	0.0844771
ENSRNOG00000031766	0.244261	12.9805	15.6097	0.00323805	0.0852137
ENSRNOG00000013657	0.223646	8.4883	15.5831	0.0032548	0.0854991
ENSRNOG00000065509	-0.483258	5.14255	15.5326	0.00328694	0.0861868
ENSRNOG00000016112	-0.782325	1.03632	15.5205	0.0032956	0.0862578
ENSRNOG00000030547	-0.226028	7.82547	15.5087	0.00330223	0.0862753
ENSRNOG00000009145	-0.695189	2.53636	15.4974	0.00330968	0.0863141
ENSRNOG00000008598	-0.405468	3.76784	15.4837	0.00331842	0.0863862
ENSRNOG00000030790	-0.258639	6.01291	15.4686	0.00332815	0.0864212
ENSRNOG00000011341	-0.404948	5.24094	15.4631	0.0033317	0.0864212
ENSRNOG00000013089	-0.310847	5.20445	15.4403	0.0033466	0.0866523
ENSRNOG00000002244	-0.426765	6.10088	15.4188	0.0033607	0.086862
ENSRNOG00000007459	-0.248877	7.56218	15.4069	0.00336852	0.0869089
ENSRNOG00000003679	-0.345917	5.38933	15.3916	0.00337859	0.0869786
ENSRNOG00000062661	0.765419	1.03335	15.3862	0.00338324	0.0869786
ENSRNOG00000014163	-0.389167	3.89804	15.37	0.00339295	0.0870736
ENSRNOG00000002881	-1.29741	2.64898	15.3534	0.00340415	0.0872065
ENSRNOG00000020689	-0.364906	5.48145	15.3402	0.00341282	0.0872741
ENSRNOG00000051624	0.248676	5.97771	15.3063	0.00343558	0.0877013
ENSRNOG00000021203	-0.406415	3.53143	15.2949	0.00344333	0.0877286
ENSRNOG00000030151	-0.597663	3.19513	15.287	0.00344877	0.0877286
ENSRNOG00000006870	-0.28756	5.90952	15.2571	0.00346898	0.0880521
ENSRNOG00000027017	-0.3983	3.78612	15.2504	0.00347366	0.0880521
ENSRNOG00000017882	-0.247464	7.21226	15.2016	0.00350719	0.088507
ENSRNOG00000063840	0.495276	2.97773	15.1977	0.00351	0.088507
ENSRNOG00000001478	-0.432491	3.47393	15.1934	0.00351296	0.088507
ENSRNOG00000020372	-0.475276	4.68482	15.1888	0.00351607	0.088507
ENSRNOG00000017311	0.328108	5.86653	15.1751	0.00352557	0.0885922
ENSRNOG00000010161	-0.340616	5.69034	15.1516	0.00354199	0.0888506
ENSRNOG00000016164	1.99108	2.46605	15.1399	0.00355065	0.0889137
ENSRNOG00000011154	-0.696844	3.738	15.1234	0.00356187	0.0890325
ENSRNOG00000010653	-0.429824	3.41551	15.1084	0.00357249	0.0890325
ENSRNOG00000000940	-0.676251	4.56071	15.1064	0.00357385	0.0890325
ENSRNOG00000008047	0.620272	1.79958	15.0825	0.00359123	0.0892853
ENSRNOG00000000145	-0.290299	4.8387	15.0713	0.00359882	0.0892853
ENSRNOG00000007574	-0.462486	5.97697	15.0662	0.0036025	0.0892853
ENSRNOG00000013589	-0.499216	4.7652	15.0333	0.00362608	0.0897002
ENSRNOG00000045729	2.7121	1.06163	15.0381	0.00363164	0.0897002
ENSRNOG00000001789	-0.264237	5.7695	14.9713	0.00367117	0.0904174
ENSRNOG00000064457	-0.509829	2.92723	14.9611	0.00367872	0.0904174
ENSRNOG00000001455	-0.400156	4.40701	14.96	0.00367941	0.0904174
ENSRNOG00000055391	-0.277939	4.51825	14.9355	0.00369748	0.0907074
ENSRNOG00000018046	0.264829	5.12295	14.9193	0.00370947	0.0908474
ENSRNOG00000042068	-0.31153	4.83202	14.8792	0.00373936	0.091398
ENSRNOG00000046829	-0.922692	2.76963	14.8724	0.00374458	0.091398
ENSRNOG00000055915	-0.257158	6.70189	14.8594	0.0037542	0.0914786
ENSRNOG00000016408	-0.775902	1.61183	14.8495	0.00376212	0.0915175
ENSRNOG00000004524	-0.389191	3.63343	14.8196	0.00378436	0.091904
ENSRNOG00000022893	-0.244403	7.03271	14.8016	0.003798	0.0920809
ENSRNOG00000006378	-0.374828	5.17245	14.7809	0.00381382	0.0923098
ENSRNOG00000038436	-0.296454	7.70171	14.7718	0.00382078	0.0923237
ENSRNOG00000029773	-0.453848	3.90875	14.7146	0.00386514	0.0931243
ENSRNOG00000049676	-0.217157	6.96682	14.71	0.0038687	0.0931243
ENSRNOG00000018649	-0.339001	5.09911	14.6992	0.00387709	0.0931243
ENSRNOG00000022870	-0.285293	4.58673	14.696	0.00387964	0.0931243
ENSRNOG00000007539	-1.51072	-0.540277	14.6362	0.0039624	0.0949533
ENSRNOG00000062735	-1.45137	-1.03694	14.6571	0.00397461	0.0950884
ENSRNOG00000025388	0.302038	4.44728	14.5228	0.00401822	0.0959731
ENSRNOG00000013661	-0.369569	3.2098	14.4864	0.00404819	0.0964718
ENSRNOG00000004332	-0.748231	2.29371	14.4814	0.00405243	0.0964718
ENSRNOG00000015430	-0.261525	7.3479	14.4246	0.0040995	0.0974322
ENSRNOG00000000977	-0.231187	5.81147	14.4099	0.00411185	0.0975012
ENSRNOG00000017408	-0.302077	5.50088	14.4051	0.00411588	0.0975012
ENSRNOG00000062245	0.838179	4.03743	14.372	0.00414395	0.0975307
ENSRNOG00000005788	-0.280355	4.41866	14.3688	0.00414656	0.0975307
ENSRNOG00000018564	-0.324743	3.82272	14.3682	0.00414714	0.0975307
ENSRNOG00000009209	-0.265121	5.94492	14.3606	0.00415358	0.0975307
ENSRNOG00000011932	0.290747	3.88276	14.3418	0.00416963	0.0975307
ENSRNOG00000070180	0.265911	5.33884	14.3355	0.00417504	0.0975307
ENSRNOG00000023828	-0.613876	1.86817	14.3357	0.00417516	0.0975307
ENSRNOG00000018692	1.02685	-0.0164786	14.3388	0.00418008	0.0975307
ENSRNOG00000000463	-0.511313	6.24029	14.3244	0.00418455	0.0975307
ENSRNOG00000007331	-0.362701	4.38569	14.3229	0.0041858	0.0975307
ENSRNOG00000029273	-0.391394	3.20471	14.3167	0.00419125	0.0975307
ENSRNOG00000065095	0.407344	6.54623	14.2663	0.00423478	0.0981451
ENSRNOG00000008666	-0.264105	5.58747	14.2632	0.00423752	0.0981451
ENSRNOG00000037437	-0.313264	4.0803	14.2627	0.00423799	0.0981451
ENSRNOG00000061262	-0.320947	8.25751	14.2417	0.00425634	0.0984125
ENSRNOG00000017516	-0.263207	5.81276	14.2065	0.00428732	0.098836
ENSRNOG00000020284	-0.331319	4.04389	14.2054	0.00428831	0.098836
ENSRNOG00000019181	-0.266549	6.98999	14.1808	0.00431016	0.0991815
ENSRNOG00000018712	-0.34087	11.5451	14.1569	0.0043315	0.0994733
ENSRNOG00000066252	-0.27492	6.29179	14.1513	0.00433658	0.0994733
ENSRNOG00000037483	-0.250755	6.55927	14.12	0.00436479	0.0999529
ENSRNOG00000008447	-0.358971	3.9119	14.1122	0.00437186	0.0999529
ENSRNOG00000010106	-0.357162	5.1591	14.102	0.00438104	0.0999529
ENSRNOG00000015051	-0.335236	4.83707	14.0976	0.00438511	0.0999529
ENSRNOG00000009821	-0.303612	6.04989	14.0784	0.00440261	0.100147
ENSRNOG00000011339	-0.277975	5.77263	14.0731	0.00440745	0.100147
ENSRNOG00000064601	-0.299842	4.90415	14.0508	0.00442792	0.100213
ENSRNOG00000012002	-0.37564	3.74516	14.0499	0.0044288	0.100213
ENSRNOG00000056984	-0.376289	4.11448	14.0473	0.00443116	0.100213
ENSRNOG00000020857	-0.242239	5.19061	14.0206	0.00445578	0.100505
ENSRNOG00000014576	-0.265198	7.35527	14.0183	0.00445792	0.100505
ENSRNOG00000056017	-0.420129	3.42987	13.9742	0.00449921	0.101278
ENSRNOG00000042679	-0.507484	3.66493	13.9648	0.00450806	0.101319
ENSRNOG00000047386	-0.393996	6.34998	13.9381	0.00453321	0.1016
ENSRNOG00000000852	-0.328179	8.84781	13.9323	0.00453871	0.1016
ENSRNOG00000002899	-0.305748	4.42092	13.9292	0.00454162	0.1016
ENSRNOG00000011425	-0.269932	6.02732	13.9042	0.00456539	0.101955
ENSRNOG00000005985	-0.324159	6.4731	13.8969	0.00457245	0.101955
ENSRNOG00000020770	-0.367311	3.2353	13.8896	0.00457956	0.101955
ENSRNOG00000065686	-0.247367	6.6297	13.8831	0.00458565	0.101955
ENSRNOG00000009802	-0.352552	3.38273	13.8372	0.00463015	0.102787
ENSRNOG00000013413	-0.457163	3.01489	13.818	0.00464887	0.103044
ENSRNOG00000068412	-0.40793	5.41217	13.8073	0.00465917	0.103114
ENSRNOG00000019937	0.268289	4.53365	13.7975	0.00466888	0.103172
ENSRNOG00000046515	-0.451732	4.44151	13.7897	0.00467654	0.103183
ENSRNOG00000024114	-0.39176	3.39569	13.7772	0.00468887	0.103298
ENSRNOG00000004050	-0.250758	5.39319	13.7306	0.00473513	0.104158
ENSRNOG00000066573	-0.377773	3.05203	13.7123	0.00475358	0.104406
ENSRNOG00000017503	-0.655164	1.97746	13.6953	0.00477093	0.104628
ENSRNOG00000047635	-0.288539	7.50142	13.6873	0.00477865	0.104639
ENSRNOG00000062845	-0.906311	0.735014	13.6561	0.00481228	0.105216
ENSRNOG00000054008	-0.245174	6.55058	13.6451	0.00482148	0.105258
ENSRNOG00000015229	-0.282956	5.39165	13.6208	0.00484646	0.105392
ENSRNOG00000045895	-0.507011	3.82412	13.6186	0.00484878	0.105392
ENSRNOG00000002652	-0.269613	6.62175	13.6173	0.00485003	0.105392
ENSRNOG00000025619	-0.341358	9.45836	13.6108	0.00485676	0.105392
ENSRNOG00000005438	-0.211358	7.80901	13.5947	0.00487339	0.105449
ENSRNOG00000015215	0.352395	5.43424	13.5942	0.00487392	0.105449
ENSRNOG00000061121	-0.272931	7.52449	13.5683	0.0049008	0.105872
ENSRNOG00000056118	-0.307237	7.11542	13.5461	0.00492399	0.106214
ENSRNOG00000011518	0.389992	4.78	13.5223	0.00494904	0.106424
ENSRNOG00000005159	-0.498135	3.88594	13.5158	0.00495591	0.106424
ENSRNOG00000033791	-0.309971	7.91206	13.5106	0.00496144	0.106424
ENSRNOG00000007657	-0.797765	3.33843	13.5091	0.00496312	0.106424
ENSRNOG00000012207	-0.299159	8.76918	13.4834	0.00499029	0.106848
ENSRNOG00000015719	-0.572544	4.60616	13.4684	0.00500633	0.107033
ENSRNOG00000011358	-0.37648	4.7642	13.4575	0.00501799	0.10712
ENSRNOG00000005292	-0.284724	4.85289	13.4481	0.00502808	0.10712
ENSRNOG00000021681	-0.347705	5.13985	13.4439	0.0050326	0.10712
ENSRNOG00000015948	-0.794816	0.32524	13.4217	0.00506024	0.107551
ENSRNOG00000048824	-0.389472	4.64461	13.3875	0.00509383	0.108106
ENSRNOG00000017593	-0.585702	2.94661	13.3645	0.00511914	0.108484
ENSRNOG00000010799	0.280385	4.9392	13.3508	0.00513403	0.108516
ENSRNOG00000005434	-0.234789	9.84888	13.3494	0.00513567	0.108516
ENSRNOG00000027161	0.363566	3.47171	13.2903	0.00520151	0.109747
ENSRNOG00000002916	-0.290961	4.16318	13.2655	0.00522924	0.110172
ENSRNOG00000004736	-0.30008	4.48272	13.2555	0.00524058	0.1102
ENSRNOG00000000567	-0.241551	5.82562	13.2408	0.00525721	0.1102
ENSRNOG00000033527	-1.23337	-0.717948	13.2747	0.00526322	0.1102
ENSRNOG00000005506	-1.21279	0.0752862	13.2409	0.00526535	0.1102
ENSRNOG00000000891	0.388652	2.71309	13.2225	0.00527828	0.1102
ENSRNOG00000001547	-0.397945	3.78043	13.2139	0.005288	0.1102
ENSRNOG00000065347	-0.294605	6.34004	13.2131	0.00528883	0.1102
ENSRNOG00000006582	-0.305743	3.91191	13.2058	0.00529722	0.1102
ENSRNOG00000062731	-0.225789	8.85354	13.202	0.00530158	0.1102
ENSRNOG00000001049	0.230162	8.87407	13.1816	0.00532502	0.1102
ENSRNOG00000016791	0.271701	4.72224	13.1779	0.00532934	0.1102
ENSRNOG00000004305	-0.367216	4.99751	13.1778	0.00532945	0.1102
ENSRNOG00000026490	-0.342528	4.76184	13.1744	0.00533329	0.1102
ENSRNOG00000004749	-0.252295	4.45223	13.1711	0.00533715	0.1102
ENSRNOG00000012055	-0.271823	7.45133	13.1393	0.00537408	0.110804
ENSRNOG00000013780	-0.374296	6.25764	13.096	0.00542495	0.111694
ENSRNOG00000037360	1.2277	-0.45987	13.0989	0.0054523	0.112097
ENSRNOG00000020296	0.30058	6.4959	13.0649	0.0054618	0.11212
ENSRNOG00000033700	0.288498	3.87721	13.059	0.00546888	0.11212
ENSRNOG00000017154	-0.276308	6.02221	13.0348	0.00549782	0.112509
ENSRNOG00000000894	-0.288214	8.05743	13.0301	0.00550341	0.112509
ENSRNOG00000021555	-2.15524	0.542058	13.0028	0.00554779	0.113176
ENSRNOG00000002607	-0.391679	4.63572	12.9883	0.00555391	0.113176
ENSRNOG00000069773	0.323434	5.04255	12.9837	0.00555948	0.113176
ENSRNOG00000036980	-0.993312	-0.011997	12.9779	0.00557465	0.113325
ENSRNOG00000049614	-0.272728	5.26592	12.9339	0.00562052	0.114097
ENSRNOG00000060615	-0.260832	6.30727	12.8994	0.00566327	0.114804
ENSRNOG00000009566	-0.283294	5.16649	12.8613	0.00571091	0.115608
ENSRNOG00000032487	-0.34387	3.74864	12.8223	0.00576022	0.116443
ENSRNOG00000028422	-0.327192	4.82799	12.8158	0.00576844	0.116447
ENSRNOG00000033765	0.205645	8.2825	12.8063	0.0057805	0.116528
ENSRNOG00000062943	-0.267802	4.80137	12.7905	0.00580076	0.116553
ENSRNOG00000008652	-0.453451	4.08443	12.7882	0.00580374	0.116553
ENSRNOG00000013756	0.297819	4.55547	12.7798	0.0058145	0.116553
ENSRNOG00000018385	-0.226718	7.45864	12.7758	0.00581955	0.116553
ENSRNOG00000014395	-0.519714	3.26927	12.7658	0.00583256	0.116553
ENSRNOG00000020173	-0.436646	3.44017	12.7599	0.00584025	0.116553
ENSRNOG00000053881	-0.275624	5.7705	12.7547	0.00584685	0.116553
ENSRNOG00000032546	-0.413229	4.43115	12.7544	0.00584717	0.116553
ENSRNOG00000063135	-0.416009	3.12387	12.7433	0.00586168	0.116553
ENSRNOG00000038784	-0.524297	1.59891	12.7432	0.00586229	0.116553
ENSRNOG00000004828	-0.719136	1.19778	12.7312	0.00587842	0.116714
ENSRNOG00000015658	-0.236897	6.74262	12.7026	0.0059147	0.117165
ENSRNOG00000007090	-0.337785	4.92629	12.7006	0.00591735	0.117165
ENSRNOG00000012826	-0.314469	4.31009	12.6665	0.00596228	0.117781
ENSRNOG00000015439	-0.297588	4.13039	12.6647	0.00596472	0.117781
ENSRNOG00000024632	-0.251717	5.66256	12.6268	0.00601517	0.118503
ENSRNOG00000056612	-0.528978	2.39145	12.6249	0.00601804	0.118503
ENSRNOG00000021750	-0.423262	2.65569	12.619	0.00602583	0.118503
ENSRNOG00000030579	-0.346578	3.33423	12.5966	0.00605597	0.118811
ENSRNOG00000029535	-0.34345	6.81605	12.595	0.00605794	0.118811
ENSRNOG00000008053	-0.377903	5.62224	12.5715	0.00608986	0.119276
ENSRNOG00000009613	-0.55983	1.85192	12.5637	0.00610093	0.119316
ENSRNOG00000006217	-0.293442	5.86209	12.5579	0.0061084	0.119316
ENSRNOG00000057153	0.598928	1.6491	12.5359	0.00613906	0.119753
ENSRNOG00000020361	0.323581	6.3705	12.5118	0.00617178	0.120229
ENSRNOG00000063081	-2.33823	0.910214	12.4972	0.0061998	0.120613
ENSRNOG00000004888	-0.280235	5.47076	12.482	0.00621304	0.120708
ENSRNOG00000010977	0.65333	1.6515	12.4764	0.00622154	0.120711
ENSRNOG00000046366	-0.248765	6.55188	12.4601	0.00624371	0.120979
ENSRNOG00000054901	-0.375255	3.3015	12.4508	0.00625694	0.121063
ENSRNOG00000013875	-0.229566	5.76532	12.4386	0.00627398	0.121063
ENSRNOG00000010580	0.208732	7.47673	12.4362	0.00627726	0.121063
ENSRNOG00000010947	-0.783875	2.74895	12.4334	0.00628147	0.121063
ENSRNOG00000019704	0.306612	5.64338	12.4268	0.00629056	0.121077
ENSRNOG00000002538	-0.290998	4.22511	12.4146	0.00630788	0.121208
ENSRNOG00000020205	-0.228736	6.71755	12.4099	0.00631453	0.121208
ENSRNOG00000013388	-0.473355	4.18805	12.4043	0.0063225	0.121208
ENSRNOG00000001130	-0.46548	4.7014	12.3949	0.00633597	0.121305
ENSRNOG00000014265	-0.285208	4.17327	12.384	0.0063515	0.121442
ENSRNOG00000064701	-0.266927	6.82323	12.3681	0.00637436	0.121586
ENSRNOG00000053932	-0.430392	5.47198	12.3671	0.00637582	0.121586
ENSRNOG00000021201	-0.343971	4.82332	12.3531	0.00639593	0.121809
ENSRNOG00000007324	-0.231626	6.88951	12.337	0.00641932	0.121927
ENSRNOG00000016267	-0.345598	5.45733	12.3363	0.00642031	0.121927
ENSRNOG00000031475	-0.578595	3.87495	12.3314	0.00642738	0.121927
ENSRNOG00000067844	-0.307579	4.72105	12.3027	0.00646932	0.122268
ENSRNOG00000023579	-0.341243	4.28151	12.3019	0.0064704	0.122268
ENSRNOG00000001781	-0.39031	3.88165	12.3008	0.00647209	0.122268
ENSRNOG00000050152	-0.398376	2.55515	12.2961	0.00647919	0.122268
ENSRNOG00000061367	-0.457439	2.30099	12.278	0.00650581	0.122611
ENSRNOG00000020297	-0.234626	5.33455	12.2629	0.00652793	0.1227
ENSRNOG00000053200	-0.501147	5.60034	12.2516	0.00654464	0.1227
ENSRNOG00000019741	0.290234	5.00604	12.2473	0.0065511	0.1227
ENSRNOG00000064140	0.320809	3.56963	12.2454	0.00655399	0.1227
ENSRNOG00000026985	-0.297864	6.76042	12.2438	0.00655627	0.1227
ENSRNOG00000028910	-0.626723	1.00996	12.2387	0.00656532	0.1227
ENSRNOG00000037567	-0.456438	2.95757	12.2347	0.00656989	0.1227
ENSRNOG00000056457	0.809493	6.74839	12.2225	0.00658802	0.12288
ENSRNOG00000005932	-0.336267	5.97644	12.2095	0.00660761	0.123087
ENSRNOG00000002789	-1.08152	0.535972	12.2031	0.00662104	0.123179
ENSRNOG00000012136	0.262959	4.74946	12.1875	0.00664072	0.123368
ENSRNOG00000013552	0.273786	5.15837	12.179	0.00665358	0.123368
ENSRNOG00000067282	-0.384153	4.56418	12.1769	0.00665682	0.123368
ENSRNOG00000018129	0.201462	6.01141	12.1705	0.00666654	0.123391
ENSRNOG00000023809	-0.349604	7.31123	12.1605	0.00668173	0.123514
ENSRNOG00000011697	-0.288164	5.26186	12.1399	0.00671311	0.123936
ENSRNOG00000003756	-0.607949	1.65508	12.0988	0.00677708	0.124957
ENSRNOG00000014316	-0.339796	5.64145	12.0897	0.00679071	0.125049
ENSRNOG00000032394	0.371514	3.0521	12.0438	0.00686263	0.126213
ENSRNOG00000008145	-0.356526	5.37157	12.0145	0.00690876	0.126764
ENSRNOG00000009872	-0.276372	5.05141	12.0136	0.00691013	0.126764
ENSRNOG00000025338	-0.267061	4.5807	11.994	0.00694137	0.127176
ENSRNOG00000026704	-0.226164	5.93574	11.971	0.00697829	0.127691
ENSRNOG00000063398	0.475839	5.38219	11.9506	0.00701108	0.128046
ENSRNOG00000006388	0.758465	0.453789	11.9504	0.00701537	0.128046
ENSRNOG00000012175	-0.497413	2.43139	11.8944	0.00710286	0.129307
ENSRNOG00000018911	-0.248219	5.02592	11.8904	0.0071092	0.129307
ENSRNOG00000014722	-0.32173	4.94662	11.8892	0.00711124	0.129307
ENSRNOG00000029980	-0.425716	4.80971	11.8785	0.0071288	0.129438
ENSRNOG00000036894	0.290458	3.85359	11.874	0.00713632	0.129438
ENSRNOG00000007512	0.221551	5.6238	11.8552	0.00716746	0.129679
ENSRNOG00000025587	0.636649	2.76022	11.8552	0.00716754	0.129679
ENSRNOG00000010552	0.235688	4.88433	11.8013	0.00725756	0.131028
ENSRNOG00000022260	-0.322785	3.14101	11.7998	0.00726021	0.131028
ENSRNOG00000011203	-0.304563	5.84194	11.7885	0.00727912	0.131205
ENSRNOG00000024918	0.569929	1.72917	11.7585	0.00733074	0.131902
ENSRNOG00000018841	-0.236047	5.20941	11.7551	0.00733601	0.131902
ENSRNOG00000010652	-0.403436	2.94174	11.7441	0.00735499	0.13208
ENSRNOG00000004890	-0.42201	3.93571	11.7061	0.00742035	0.133088
ENSRNOG00000025324	0.214834	7.19526	11.691	0.00744642	0.13339
ENSRNOG00000042603	-0.622483	2.96871	11.6824	0.00746157	0.133497
ENSRNOG00000008533	-0.40555	2.9179	11.6758	0.00747322	0.13354
ENSRNOG00000002563	0.395305	5.07922	11.6674	0.00748775	0.133635
ENSRNOG00000013515	-0.229266	7.47638	11.6481	0.00752167	0.134022
ENSRNOG00000031544	-0.223066	6.29856	11.6445	0.00752799	0.134022
ENSRNOG00000000618	-0.320667	3.81346	11.6258	0.00756098	0.134292
ENSRNOG00000004918	-0.381407	4.99658	11.6254	0.00756171	0.134292
ENSRNOG00000011140	0.218529	6.36817	11.6152	0.00757988	0.13445
ENSRNOG00000015807	-0.725602	2.47604	11.6018	0.00760393	0.134591
ENSRNOG00000018075	0.227978	5.42414	11.5987	0.00760918	0.134591
ENSRNOG00000055331	0.363184	5.75074	11.5951	0.00761571	0.134591
ENSRNOG00000001811	0.310817	5.66419	11.5614	0.00767622	0.135459
ENSRNOG00000012383	0.315619	6.05119	11.5574	0.00768356	0.135459
ENSRNOG00000009385	-0.415228	2.60357	11.5522	0.00769318	0.135464
ENSRNOG00000016472	-0.231955	5.55197	11.5425	0.00771053	0.135589
ENSRNOG00000042309	0.289019	6.70341	11.533	0.00772768	0.135589
ENSRNOG00000016949	0.283644	4.88844	11.5254	0.00774162	0.135589
ENSRNOG00000011817	0.493879	5.32892	11.5214	0.00774894	0.135589
ENSRNOG00000001074	-0.443288	2.67298	11.5181	0.00775513	0.135589
ENSRNOG00000012531	-0.420223	4.25343	11.5144	0.00776173	0.135589
ENSRNOG00000049203	0.219279	5.37634	11.5121	0.00776586	0.135589
ENSRNOG00000011585	-0.421715	4.96619	11.493	0.00780099	0.136038
ENSRNOG00000045558	-0.282738	3.80472	11.4754	0.0078336	0.136442
ENSRNOG00000065313	-0.479669	2.20322	11.4483	0.00788427	0.137003
ENSRNOG00000003285	0.28474	4.54877	11.4478	0.00788473	0.137003
ENSRNOG00000031778	-0.212675	7.29508	11.4191	0.00793865	0.137775
ENSRNOG00000052894	-0.233242	6.10645	11.4026	0.00796967	0.138037
ENSRNOG00000042359	-0.230126	5.70775	11.401	0.00797284	0.138037
ENSRNOG00000064119	0.38742	4.62268	11.3889	0.00799574	0.138268
ENSRNOG00000020322	-0.313561	4.58332	11.3813	0.00801005	0.13835
ENSRNOG00000006972	0.409923	5.50332	11.3759	0.00802043	0.138364
ENSRNOG00000060773	-0.324181	4.59869	11.337	0.00809494	0.139484
ENSRNOG00000029658	-0.45252	3.07262	11.3247	0.00811886	0.139664
ENSRNOG00000019075	-0.282528	4.38948	11.3216	0.00812473	0.139664
ENSRNOG00000058733	-0.257755	6.37446	11.3138	0.00813981	0.139758
ENSRNOG00000003385	0.267289	5.72599	11.302	0.00816274	0.139985
ENSRNOG00000013356	0.231034	5.81881	11.2954	0.00817569	0.140041
ENSRNOG00000040242	-0.395541	3.21683	11.2856	0.00819491	0.140205
ENSRNOG00000032813	-0.309145	3.3136	11.2777	0.00821038	0.140303
ENSRNOG00000020811	0.471038	4.90066	11.2618	0.0082416	0.140671
ENSRNOG00000043199	0.589204	1.77896	11.2387	0.00828783	0.141093
ENSRNOG00000048990	2.43027	-0.112797	11.2823	0.0082881	0.141093
ENSRNOG00000018952	-0.47091	2.6997	11.2313	0.00830203	0.141093
ENSRNOG00000018086	-0.513861	2.53978	11.2297	0.00830534	0.141093
ENSRNOG00000015088	-0.236178	6.10219	11.2126	0.00833916	0.141447
ENSRNOG00000006255	-0.343363	3.76489	11.2093	0.00834573	0.141447
ENSRNOG00000025160	-0.396651	3.77736	11.1884	0.00838786	0.141995
ENSRNOG00000058975	-0.281402	8.1906	11.174	0.00841676	0.142157
ENSRNOG00000024631	-0.2966	3.69285	11.1718	0.00842122	0.142157
ENSRNOG00000026408	-0.374176	2.63604	11.1691	0.00842689	0.142157
ENSRNOG00000006426	-0.266391	9.11218	11.1607	0.0084438	0.142277
ENSRNOG00000031731	0.223488	5.07934	11.1429	0.00847984	0.142718
ENSRNOG00000016780	-0.36584	3.24885	11.1266	0.00851344	0.142793
ENSRNOG00000049410	-0.338756	6.25965	11.12	0.00852685	0.142793
ENSRNOG00000006137	-0.212604	6.92192	11.1164	0.00853432	0.142793
ENSRNOG00000018461	-0.383385	4.33705	11.1095	0.00854842	0.142793
ENSRNOG00000008951	0.330598	5.08788	11.1082	0.00855108	0.142793
ENSRNOG00000054689	0.195862	6.79164	11.1039	0.00855994	0.142793
ENSRNOG00000020272	-0.2979	3.8496	11.1033	0.00856127	0.142793
ENSRNOG00000037165	-0.262516	5.40539	11.1023	0.00856326	0.142793
ENSRNOG00000012850	-0.272033	5.36355	11.0915	0.00858558	0.142907
ENSRNOG00000011077	-0.249338	6.90229	11.0895	0.00858984	0.142907
ENSRNOG00000052204	-0.233913	5.79786	11.0679	0.00863463	0.143488
ENSRNOG00000023951	-0.257719	4.10069	11.048	0.00867644	0.143835
ENSRNOG00000011550	-0.284907	8.74317	11.044	0.00868461	0.143835
ENSRNOG00000017489	-0.314513	6.20522	11.0437	0.00868534	0.143835
ENSRNOG00000017108	-0.226685	6.00827	11.0072	0.00876248	0.144946
ENSRNOG00000002024	-0.285273	6.86104	10.99	0.00879911	0.145386
ENSRNOG00000016229	-0.246106	4.45786	10.9721	0.00883746	0.145802
ENSRNOG00000008706	-1.14958	-0.592879	10.989	0.00884442	0.145802
ENSRNOG00000059456	-0.344155	4.97657	10.9633	0.00885641	0.145834
ENSRNOG00000009882	-0.223218	10.1754	10.9577	0.00886831	0.145864
ENSRNOG00000010205	-0.232585	5.66665	10.9257	0.00893777	0.146839
ENSRNOG00000010457	-0.207709	6.19685	10.9109	0.00896993	0.146956
ENSRNOG00000008490	0.263584	5.71572	10.9106	0.00897054	0.146956
ENSRNOG00000056243	0.286124	4.10378	10.9081	0.00897621	0.146956
ENSRNOG00000010728	0.277984	4.87857	10.9038	0.00898549	0.146956
ENSRNOG00000009585	-0.208865	7.0998	10.893	0.00900912	0.147176
ENSRNOG00000018835	-0.265468	4.99999	10.887	0.00902234	0.147226
ENSRNOG00000028426	-0.216821	7.25937	10.8735	0.00905227	0.147548
ENSRNOG00000000042	-0.342867	4.44961	10.8683	0.00906377	0.147569
ENSRNOG00000010610	0.792572	2.46107	10.8583	0.00908613	0.147625
ENSRNOG00000029212	-0.349754	5.1494	10.856	0.00909107	0.147625
ENSRNOG00000007114	0.201288	6.29148	10.8521	0.00909957	0.147625
ENSRNOG00000050258	0.32163	4.76395	10.8417	0.0091228	0.147625
ENSRNOG00000017988	-0.475723	2.15453	10.8355	0.0091371	0.147625
ENSRNOG00000001004	-0.232541	7.47134	10.8347	0.00913838	0.147625
ENSRNOG00000004118	-0.267878	6.97994	10.8278	0.00915399	0.147625
ENSRNOG00000049062	0.360209	3.77373	10.826	0.00915814	0.147625
ENSRNOG00000000277	-0.557943	1.51392	10.8209	0.00917032	0.147625
ENSRNOG00000010744	-0.300562	6.1841	10.8171	0.00917792	0.147625
ENSRNOG00000006789	0.307464	3.70705	10.8165	0.00917936	0.147625
ENSRNOG00000021273	0.27312	4.36234	10.8109	0.00919182	0.147647
ENSRNOG00000014274	0.376899	3.41996	10.8038	0.00920794	0.147647
ENSRNOG00000027257	-0.396497	2.4843	10.8024	0.00921136	0.147647
ENSRNOG00000046851	-0.364045	3.58493	10.7893	0.00924076	0.147743
ENSRNOG00000014264	-0.257753	7.67431	10.7863	0.0092475	0.147743
ENSRNOG00000048297	-0.233988	7.30489	10.7861	0.00924797	0.147743
ENSRNOG00000029394	-0.247345	6.02825	10.7781	0.00926624	0.147872
ENSRNOG00000006063	-0.252358	4.23078	10.7717	0.00928071	0.147939
ENSRNOG00000003226	-0.216479	8.75358	10.7608	0.00930565	0.148174
ENSRNOG00000018316	-0.662912	2.11946	10.7495	0.00933199	0.14843
ENSRNOG00000022523	0.382361	5.98134	10.7275	0.00938213	0.149064
ENSRNOG00000020938	-0.753533	1.39257	10.7203	0.00939997	0.149162
ENSRNOG00000002549	-0.210687	6.15952	10.7159	0.00940891	0.149162
ENSRNOG00000030183	0.568134	1.60022	10.7021	0.00944178	0.149519
ENSRNOG00000002289	0.824288	0.421899	10.6956	0.00946122	0.149663
ENSRNOG00000014018	-0.325613	4.06099	10.6851	0.00948075	0.149808
ENSRNOG00000014305	-0.294406	4.23916	10.6792	0.00949442	0.149861
ENSRNOG00000000142	-0.256537	4.83317	10.6691	0.0095182	0.149866
ENSRNOG00000008115	-0.512892	1.73249	10.669	0.00951916	0.149866
ENSRNOG00000007575	-0.398965	2.49515	10.666	0.00952581	0.149866
ENSRNOG00000000695	-0.224541	4.92844	10.6591	0.0095417	0.149903
ENSRNOG00000012982	-0.326241	5.90492	10.6546	0.00955232	0.149903
ENSRNOG00000012210	-0.231341	5.29245	10.6517	0.00955925	0.149903
ENSRNOG00000009642	0.190267	6.82709	10.6244	0.00962403	0.150756
ENSRNOG00000021237	-0.199412	6.89216	10.6157	0.00964483	0.150918
ENSRNOG00000016630	-0.265254	5.43278	10.6069	0.00966588	0.151084
ENSRNOG00000054751	-0.456509	4.96628	10.5974	0.00968852	0.151093
ENSRNOG00000062454	-0.590272	4.04395	10.5965	0.00969072	0.151093
ENSRNOG00000009419	-0.267619	7.20474	10.593	0.00969932	0.151093
ENSRNOG00000020386	-0.233455	7.70509	10.5893	0.0097082	0.151093
ENSRNOG00000012802	-0.353024	7.15707	10.5701	0.00975443	0.151524
ENSRNOG00000015080	-0.351109	3.78563	10.5692	0.00975681	0.151524
ENSRNOG00000014075	0.344583	2.99837	10.5604	0.00977829	0.151595
ENSRNOG00000001982	-0.411807	3.66983	10.5587	0.00978234	0.151595
ENSRNOG00000002680	-0.258963	4.8111	10.5477	0.00980888	0.151717
ENSRNOG00000005003	-0.188765	8.38102	10.5428	0.00982101	0.151717
ENSRNOG00000011164	0.247659	5.39018	10.5406	0.00982634	0.151717
ENSRNOG00000018191	-0.780732	0.813534	10.5393	0.00983216	0.151717
ENSRNOG00000013557	-0.197726	6.56078	10.5313	0.00984905	0.151804
ENSRNOG00000019189	0.226163	5.59091	10.5273	0.00985878	0.151804
ENSRNOG00000000105	-0.225695	8.23958	10.5077	0.00990705	0.152239
ENSRNOG00000011979	0.278783	4.24852	10.5073	0.00990805	0.152239
ENSRNOG00000050714	0.455196	4.4097	10.4978	0.00993165	0.15244
ENSRNOG00000018903	-0.292552	5.85835	10.4933	0.00994274	0.152447
ENSRNOG00000050220	-0.265769	8.12509	10.4881	0.0099558	0.152447
ENSRNOG00000008622	-0.60223	1.92808	10.4848	0.00996438	0.152447
ENSRNOG00000015631	0.367882	4.80737	10.4806	0.00997423	0.152447
ENSRNOG00000002365	-0.495511	4.71885	10.4656	0.0100117	0.152858
ENSRNOG00000001469	-0.4605	1.94744	10.4377	0.0100823	0.153774
ENSRNOG00000009805	-0.345571	3.56337	10.4136	0.0101429	0.154536
ENSRNOG00000004731	-0.274457	5.81116	10.4071	0.0101593	0.154623
ENSRNOG00000006209	-0.308197	4.31544	10.4012	0.0101745	0.154691
ENSRNOG00000018593	0.358529	5.39562	10.3877	0.0102089	0.154892
ENSRNOG00000027489	-0.313096	4.96524	10.379	0.0102314	0.154892
ENSRNOG00000058249	0.191531	8.66108	10.3776	0.0102348	0.154892
ENSRNOG00000064177	-0.345729	3.20614	10.3757	0.0102399	0.154892
ENSRNOG00000016530	0.205883	5.64677	10.3752	0.0102412	0.154892
ENSRNOG00000014183	-0.271035	6.99256	10.3663	0.0102641	0.155063
ENSRNOG00000060105	-0.220834	5.65801	10.3624	0.0102739	0.155063
ENSRNOG00000031126	-0.350954	2.83068	10.3571	0.0102881	0.155114
ENSRNOG00000012035	0.211686	5.76304	10.3474	0.010313	0.155328
ENSRNOG00000056135	0.496789	5.67073	10.3367	0.0103408	0.155585
ENSRNOG00000023453	-0.239664	5.02496	10.3112	0.0104073	0.156318
ENSRNOG00000010958	0.221567	5.60873	10.3098	0.0104111	0.156318
ENSRNOG00000000593	-0.27586	5.85648	10.3016	0.0104325	0.156331
ENSRNOG00000069117	-0.32131	3.72562	10.3012	0.0104336	0.156331
ENSRNOG00000017065	-0.663971	0.373039	10.2964	0.0104512	0.156433
ENSRNOG00000032224	0.565708	1.61119	10.2872	0.0104714	0.156573
ENSRNOG00000065205	-0.43962	2.84922	10.2768	0.0104982	0.156813
ENSRNOG00000017030	-0.193509	6.5651	10.2678	0.0105219	0.157004
ENSRNOG00000022884	-0.446635	1.68621	10.2564	0.0105531	0.157308
ENSRNOG00000003841	-0.251419	5.04099	10.2406	0.0105945	0.157762
ENSRNOG00000016544	-0.233345	6.55473	10.2282	0.0106278	0.158095
ENSRNOG00000019354	-0.318854	5.15567	10.2227	0.0106426	0.158153
ENSRNOG00000017092	-0.344198	3.64703	10.2071	0.0106849	0.158619
ENSRNOG00000053502	-0.211111	7.54785	10.1992	0.0107064	0.158685
ENSRNOG00000071045	-0.350035	4.1279	10.1889	0.0107343	0.158685
ENSRNOG00000009184	-0.254418	5.45506	10.1862	0.0107417	0.158685
ENSRNOG00000064742	0.185601	7.66674	10.1829	0.0107506	0.158685
ENSRNOG00000009658	0.277049	5.39118	10.1817	0.0107539	0.158685
ENSRNOG00000011268	-0.222923	7.62061	10.1813	0.0107551	0.158685
ENSRNOG00000047057	-0.521435	3.14964	10.1658	0.0107977	0.159099
ENSRNOG00000007410	-0.258076	5.63513	10.1615	0.0108093	0.159099
ENSRNOG00000004526	0.203773	7.18227	10.159	0.0108162	0.159099
ENSRNOG00000001346	0.214813	6.69858	10.1527	0.0108334	0.15919
ENSRNOG00000022636	-0.356397	3.32134	10.1477	0.0108475	0.159236
ENSRNOG00000014002	0.282954	4.32961	10.1346	0.0108836	0.159604
ENSRNOG00000002890	-0.258175	4.84663	10.1232	0.0109151	0.15975
ENSRNOG00000057826	-0.592384	2.54355	10.1231	0.0109156	0.15975
ENSRNOG00000021553	-0.399825	2.44568	10.1083	0.0109571	0.160195
ENSRNOG00000010540	0.230079	5.1901	10.0967	0.0109891	0.160264
ENSRNOG00000019338	-1.21695	-1.04025	10.136	0.0109927	0.160264
ENSRNOG00000020344	-1.14657	-0.554428	10.1095	0.0109983	0.160264
ENSRNOG00000005711	-0.350128	7.07833	10.0904	0.011007	0.160264
ENSRNOG00000051180	0.430578	5.27792	10.0843	0.0110239	0.160264
ENSRNOG00000033740	0.401794	2.61678	10.0829	0.0110283	0.160264
ENSRNOG00000029321	-0.29448	3.29294	10.0766	0.0110459	0.160312
ENSRNOG00000067962	0.673328	3.78159	10.0738	0.0110537	0.160312
ENSRNOG00000012708	-1.2209	-0.726315	10.083	0.0110977	0.160627
ENSRNOG00000005606	-0.264712	5.74747	10.0578	0.0110991	0.160627
ENSRNOG00000031801	-0.284142	4.7246	10.0544	0.0111087	0.160627
ENSRNOG00000062473	-0.526065	1.88444	10.044	0.0111388	0.160658
ENSRNOG00000004666	-0.616216	2.33843	10.0437	0.0111393	0.160658
ENSRNOG00000031421	0.31505	4.52804	10.0417	0.0111447	0.160658
ENSRNOG00000017151	-0.22832	5.46737	10.0348	0.0111646	0.160658
ENSRNOG00000004756	-0.620254	2.13359	10.0254	0.0111918	0.160658
ENSRNOG00000020670	0.305107	3.33778	10.0249	0.0111929	0.160658
ENSRNOG00000038068	-0.306784	6.42305	10.0169	0.0112157	0.160658
ENSRNOG00000027596	-0.211834	5.96164	10.0135	0.0112256	0.160658
ENSRNOG00000004624	-0.465629	4.12535	10.0065	0.0112458	0.160658
ENSRNOG00000051837	-0.390438	4.74644	10.0041	0.0112528	0.160658
ENSRNOG00000017060	-0.296672	7.39694	10.0034	0.0112547	0.160658
ENSRNOG00000015974	0.252367	4.12467	10.0022	0.0112582	0.160658
ENSRNOG00000009298	0.232169	7.18935	10.0012	0.0112612	0.160658
ENSRNOG00000020044	0.239953	4.01108	9.99629	0.0112753	0.160658
ENSRNOG00000010363	0.258556	4.51331	9.99199	0.0112877	0.160658
ENSRNOG00000046252	-0.287075	3.95927	9.99173	0.0112885	0.160658
ENSRNOG00000064565	-0.258678	6.14326	9.97927	0.0113247	0.161015
ENSRNOG00000046955	-0.203868	8.3771	9.9711	0.0113485	0.161135
ENSRNOG00000005387	-0.382959	4.48216	9.96873	0.0113554	0.161135
ENSRNOG00000013085	-0.380239	2.35825	9.94952	0.011412	0.16178
ENSRNOG00000012420	-0.398745	5.88818	9.94511	0.0114246	0.1618
ENSRNOG00000001596	0.204326	7.56252	9.93897	0.0114427	0.161898
ENSRNOG00000004560	-0.204918	6.91013	9.9131	0.0115192	0.162656
ENSRNOG00000049681	-0.183238	8.0041	9.91039	0.0115273	0.162656
ENSRNOG00000068893	-0.833915	0.659055	9.91073	0.01153	0.162656
ENSRNOG00000043212	-0.209209	5.77601	9.89622	0.0115695	0.163055
ENSRNOG00000070574	0.214007	5.8856	9.88125	0.0116144	0.163337
ENSRNOG00000003253	0.266666	7.0247	9.8802	0.0116175	0.163337
ENSRNOG00000001189	-1.09427	1.86805	9.87513	0.0116336	0.163337
ENSRNOG00000017119	0.299648	3.49534	9.87452	0.0116347	0.163337
ENSRNOG00000065488	0.37119	3.21668	9.86749	0.0116559	0.163466
ENSRNOG00000022116	0.398545	5.34569	9.86395	0.0116664	0.163466
ENSRNOG00000015419	0.243367	4.67513	9.84714	0.0117173	0.16402
ENSRNOG00000002397	-0.327273	3.40042	9.82878	0.0117733	0.164645
ENSRNOG00000032437	-0.218075	4.8114	9.80339	0.011851	0.16557
ENSRNOG00000032700	-0.350986	4.41807	9.78919	0.0118948	0.165742
ENSRNOG00000000233	0.39303	2.55767	9.78887	0.0118961	0.165742
ENSRNOG00000011887	-0.197832	8.47313	9.78825	0.0118977	0.165742
ENSRNOG00000002959	-0.827306	1.51555	9.78492	0.0119091	0.165742
ENSRNOG00000065301	-0.625001	1.87669	9.77878	0.0119277	0.165841
ENSRNOG00000004158	-0.220766	6.19318	9.76822	0.0119598	0.166129
ENSRNOG00000028227	-0.282138	5.53875	9.75905	0.0119884	0.166366
ENSRNOG00000025589	1.46624	6.97792	9.74745	0.0120246	0.166695
ENSRNOG00000050657	0.240899	4.51691	9.74411	0.0120351	0.166695
ENSRNOG00000059956	-0.839458	1.27905	9.73011	0.0120807	0.16672
ENSRNOG00000061731	-0.355255	5.25075	9.72541	0.0120939	0.16672
ENSRNOG00000052745	-0.217917	6.24318	9.7243	0.0120974	0.16672
ENSRNOG00000019749	0.210544	5.05935	9.72424	0.0120976	0.16672
ENSRNOG00000013265	-0.345734	3.92941	9.72224	0.0121039	0.16672
ENSRNOG00000014013	-0.184279	7.3908	9.71429	0.012129	0.16672
ENSRNOG00000012324	-0.23428	6.44575	9.7139	0.0121303	0.16672
ENSRNOG00000063636	0.395369	4.00422	9.71119	0.0121389	0.16672
ENSRNOG00000006030	-0.24293	8.00147	9.71065	0.0121406	0.16672
ENSRNOG00000005708	-0.327174	4.28884	9.70454	0.01216	0.166828
ENSRNOG00000001797	0.219075	4.43751	9.69779	0.0121814	0.166964
ENSRNOG00000016342	0.333183	3.07357	9.68287	0.0122292	0.167419
ENSRNOG00000014276	-0.477756	1.99232	9.67689	0.0122487	0.167419
ENSRNOG00000016388	-0.303074	7.17749	9.67654	0.0122493	0.167419
ENSRNOG00000065098	-0.208318	6.34674	9.67154	0.0122653	0.16748
ENSRNOG00000034066	0.226883	11.0685	9.66532	0.0122853	0.167594
ENSRNOG00000047098	0.321986	7.14134	9.6435	0.0123557	0.168396
ENSRNOG00000011073	-0.199264	7.27921	9.6205	0.0124305	0.169256
ENSRNOG00000007118	0.634606	2.60003	9.61618	0.0124449	0.169293
ENSRNOG00000010178	0.297836	3.8484	9.60748	0.0124731	0.169517
ENSRNOG00000006792	0.254953	4.01362	9.60026	0.0124968	0.169679
ENSRNOG00000003949	-0.358898	3.23407	9.5688	0.0126008	0.170802
ENSRNOG00000011619	-0.2993	5.95841	9.56651	0.0126082	0.170802
ENSRNOG00000016326	-0.199714	9.42658	9.55738	0.0126386	0.170802
ENSRNOG00000010489	-0.520158	2.13663	9.55425	0.0126494	0.170802
ENSRNOG00000003211	0.227014	5.19812	9.55291	0.0126535	0.170802
ENSRNOG00000012786	0.189208	7.75979	9.55064	0.012661	0.170802
ENSRNOG00000000307	0.277996	4.04446	9.55034	0.012662	0.170802
ENSRNOG00000064362	-0.518322	3.08502	9.54678	0.0126741	0.170805
ENSRNOG00000016620	-0.397061	2.23472	9.53854	0.0127019	0.170884
ENSRNOG00000026162	0.555654	0.848576	9.53874	0.0127035	0.170884
ENSRNOG00000068796	0.926376	1.444	9.52816	0.0127377	0.171184
ENSRNOG00000001603	0.302523	2.95985	9.49541	0.0128472	0.172496
ENSRNOG00000029614	-0.21342	6.23394	9.48196	0.0128928	0.172947
ENSRNOG00000039504	1.3879	-0.794296	9.50106	0.0129383	0.17327
ENSRNOG00000027867	0.227785	5.38768	9.46792	0.0129408	0.17327
ENSRNOG00000065312	-0.237483	8.49995	9.44578	0.0130169	0.174061
ENSRNOG00000006952	-0.253091	7.42047	9.44376	0.0130239	0.174061
ENSRNOG00000018309	-0.205471	7.52717	9.43247	0.013063	0.17422
ENSRNOG00000011078	0.228644	5.47585	9.43215	0.0130641	0.17422
ENSRNOG00000020778	-0.197016	5.28384	9.42864	0.0130763	0.17422
ENSRNOG00000007529	-0.29004	3.61647	9.42545	0.0130875	0.17422
ENSRNOG00000010881	-0.254174	7.53611	9.42297	0.013096	0.17422
ENSRNOG00000024737	-0.310205	4.82915	9.41505	0.0131236	0.174286
ENSRNOG00000001070	0.213722	5.76168	9.41281	0.0131314	0.174286
ENSRNOG00000015558	-0.26592	5.58824	9.41119	0.0131371	0.174286
ENSRNOG00000018773	0.319175	2.85873	9.40625	0.0131546	0.174359
ENSRNOG00000069647	0.336823	6.49967	9.39586	0.0131907	0.174678
ENSRNOG00000007957	-0.226033	7.39564	9.3826	0.0132374	0.175015
ENSRNOG00000060329	0.355018	4.48386	9.37692	0.0132574	0.175015
ENSRNOG00000007014	-0.20859	8.5012	9.37624	0.0132598	0.175015
ENSRNOG00000021381	-1.35413	-1.21238	9.41188	0.0132753	0.175015
ENSRNOG00000009533	-0.350532	4.18891	9.37058	0.0132798	0.175015
ENSRNOG00000008587	-0.447417	3.24548	9.36811	0.0132888	0.175015
ENSRNOG00000018766	0.465736	3.54535	9.35957	0.013319	0.175094
ENSRNOG00000010800	0.18824	6.38245	9.35858	0.0133224	0.175094
ENSRNOG00000014452	-0.579001	1.47356	9.35365	0.013341	0.175094
ENSRNOG00000016919	-0.201674	5.72296	9.35275	0.0133431	0.175094
ENSRNOG00000006397	-0.246543	4.05182	9.3393	0.0133911	0.17536
ENSRNOG00000022234	0.219209	4.4733	9.33846	0.0133941	0.17536
ENSRNOG00000066036	0.250483	4.80763	9.33514	0.013406	0.17536
ENSRNOG00000017164	-0.289171	3.71847	9.32874	0.013429	0.17536
ENSRNOG00000017829	0.19907	5.99337	9.32608	0.0134385	0.17536
ENSRNOG00000025704	-0.432942	2.31335	9.32239	0.0134521	0.17536
ENSRNOG00000007646	-0.215102	8.07327	9.32163	0.0134544	0.17536
ENSRNOG00000050645	0.207347	5.19059	9.31999	0.0134603	0.17536
ENSRNOG00000010342	-0.495524	1.4608	9.30789	0.0135051	0.175785
ENSRNOG00000024657	-0.212675	6.09839	9.30049	0.0135307	0.17596
ENSRNOG00000000781	0.294977	3.3304	9.29254	0.0135597	0.176026
ENSRNOG00000005652	-0.290097	4.51094	9.29238	0.0135601	0.176026
ENSRNOG00000036829	-0.31053	3.88583	9.28535	0.0135857	0.1762
ENSRNOG00000000341	-0.451748	2.35738	9.28047	0.0136038	0.176277
ENSRNOG00000021478	0.619793	1.73041	9.27378	0.0136287	0.176442
ENSRNOG00000027906	-0.206709	7.45128	9.2641	0.0136633	0.176595
ENSRNOG00000004964	-0.355111	4.83972	9.26365	0.0136649	0.176595
ENSRNOG00000013729	-0.20848	6.7608	9.24999	0.0137151	0.177085
ENSRNOG00000012864	-0.485922	1.81196	9.24623	0.0137297	0.177116
ENSRNOG00000008797	0.182561	8.44763	9.23515	0.0137699	0.177476
ENSRNOG00000002767	-0.176989	7.40102	9.22731	0.0137989	0.177536
ENSRNOG00000002291	-0.343885	2.72885	9.22572	0.0138051	0.177536
ENSRNOG00000008012	-0.549054	3.55704	9.22287	0.0138155	0.177536
ENSRNOG00000037449	-0.533567	1.16672	9.22039	0.0138264	0.177536
ENSRNOG00000007606	-0.251861	3.68501	9.21624	0.0138402	0.177536
ENSRNOG00000030515	-0.193901	8.77919	9.21406	0.0138482	0.177536
ENSRNOG00000050997	0.287163	5.79087	9.20996	0.0138635	0.177575
ENSRNOG00000065659	-0.213823	5.96196	9.20119	0.0138962	0.177718
ENSRNOG00000005388	-0.379347	2.44606	9.2005	0.0138992	0.177718
ENSRNOG00000012333	-0.179924	7.003	9.19057	0.013936	0.177932
ENSRNOG00000005726	-0.361575	7.3985	9.18712	0.013949	0.177932
ENSRNOG00000028477	0.232721	4.56592	9.18612	0.0139528	0.177932
ENSRNOG00000003392	0.214897	6.68561	9.18162	0.0139697	0.177991
ENSRNOG00000008941	-0.338884	3.37857	9.17703	0.0139872	0.178057
ENSRNOG00000031041	0.858259	2.1362	9.17264	0.0140042	0.178116
ENSRNOG00000009640	0.201002	4.903	9.16812	0.0140207	0.178169
ENSRNOG00000000299	-0.283344	4.30806	9.16219	0.0140431	0.178299
ENSRNOG00000006028	-0.196089	5.30111	9.14841	0.0140955	0.178806
ENSRNOG00000026974	0.296274	4.00103	9.13851	0.0141332	0.179128
ENSRNOG00000002074	-0.510821	1.80936	9.13332	0.0141538	0.179232
ENSRNOG00000014034	-0.57182	2.64773	9.12945	0.0141682	0.179257
ENSRNOG00000007256	1.13996	-1.0066	9.1592	0.0141835	0.179295
ENSRNOG00000001335	-0.257909	4.7889	9.11516	0.0142228	0.179379
ENSRNOG00000010534	-0.315566	3.867	9.11403	0.0142272	0.179379
ENSRNOG00000005512	0.207771	7.56338	9.11396	0.0142274	0.179379
ENSRNOG00000008390	0.270718	4.82576	9.09997	0.0142814	0.179903
ENSRNOG00000013535	-0.459958	3.3438	9.08511	0.0143392	0.180126
ENSRNOG00000002753	-0.189298	7.89316	9.08499	0.0143395	0.180126
ENSRNOG00000029813	0.42721	5.25233	9.08405	0.0143432	0.180126
ENSRNOG00000004585	-0.251107	3.80254	9.08233	0.0143499	0.180126
ENSRNOG00000055471	0.197528	10.1502	9.07939	0.0143613	0.180126
ENSRNOG00000010379	-0.230513	7.68294	9.07477	0.0143793	0.180196
ENSRNOG00000018159	0.322194	2.69613	9.05037	0.0144752	0.181241
ENSRNOG00000013178	-0.186669	7.32173	9.04551	0.0144941	0.18132
ENSRNOG00000023077	0.42212	1.83171	9.03473	0.0145374	0.181705
ENSRNOG00000048891	-0.210179	6.032	9.01658	0.0146086	0.182437
ENSRNOG00000012878	-0.460561	2.29144	9.00963	0.0146367	0.182627
ENSRNOG00000001410	-0.322046	4.42666	9.00367	0.0146601	0.182627
ENSRNOG00000004812	-0.206861	6.28004	9.00329	0.0146616	0.182627
ENSRNOG00000004303	-0.27346	4.76554	8.99412	0.0146983	0.182728
ENSRNOG00000003917	-0.263213	4.2751	8.99076	0.0147118	0.182728
ENSRNOG00000018051	-0.328557	3.79951	8.98873	0.01472	0.182728
ENSRNOG00000067369	-0.379579	2.2482	8.97318	0.014783	0.182728
ENSRNOG00000028627	-0.537743	1.64625	8.97063	0.0147938	0.182728
ENSRNOG00000007053	0.396129	3.13734	8.96451	0.0148178	0.182728
ENSRNOG00000005483	-0.223961	4.37483	8.96059	0.0148335	0.182728
ENSRNOG00000069640	-0.442032	3.653	8.95778	0.014845	0.182728
ENSRNOG00000018434	-0.73298	0.604197	8.95651	0.0148544	0.182728
ENSRNOG00000016302	-0.210785	6.76024	8.95359	0.0148619	0.182728
ENSRNOG00000001044	0.225308	4.34406	8.94998	0.0148766	0.182728
ENSRNOG00000007003	-1.94604	3.63981	8.94844	0.014883	0.182728
ENSRNOG00000009039	0.177658	6.31222	8.94508	0.0148965	0.182728
ENSRNOG00000068342	0.293701	3.2509	8.94345	0.0149034	0.182728
ENSRNOG00000009019	-0.284375	6.12693	8.94339	0.0149034	0.182728
ENSRNOG00000007346	-0.295812	5.29841	8.9395	0.0149193	0.182728
ENSRNOG00000008552	0.719768	0.58141	8.93969	0.0149233	0.182728
ENSRNOG00000014049	0.213174	4.40693	8.9379	0.0149258	0.182728
ENSRNOG00000016965	-0.217072	5.84623	8.93558	0.0149353	0.182728
ENSRNOG00000017373	-0.204889	5.44085	8.93107	0.0149538	0.182728
ENSRNOG00000023896	-0.264789	6.4669	8.92895	0.0149625	0.182728
ENSRNOG00000014268	-0.188738	8.54513	8.92751	0.0149683	0.182728
ENSRNOG00000017628	-0.499476	2.01258	8.92746	0.0149691	0.182728
ENSRNOG00000002917	-0.364472	3.04561	8.92649	0.0149728	0.182728
ENSRNOG00000002312	-0.471339	1.87639	8.92234	0.0149903	0.182788
ENSRNOG00000055936	0.21985	6.10625	8.91425	0.0150228	0.182863
ENSRNOG00000057889	-1.67875	-1.10499	8.94538	0.0150269	0.182863
ENSRNOG00000003479	-0.296529	4.8519	8.91146	0.0150343	0.182863
ENSRNOG00000036911	-0.344359	4.40017	8.90407	0.0150649	0.182911
ENSRNOG00000022839	-1.54666	-1.09548	8.93682	0.0150743	0.182911
ENSRNOG00000024039	-0.296323	7.31872	8.89883	0.0150865	0.182911
ENSRNOG00000006228	0.248844	5.33373	8.89827	0.0150888	0.182911
ENSRNOG00000029598	-0.275289	6.47801	8.87936	0.0151673	0.183225
ENSRNOG00000010591	-0.236105	5.38316	8.87846	0.0151711	0.183225
ENSRNOG00000026861	-0.283962	4.01687	8.87703	0.0151771	0.183225
ENSRNOG00000014549	-0.175123	6.07316	8.877	0.0151772	0.183225
ENSRNOG00000012473	-0.316026	3.16058	8.87685	0.015178	0.183225
ENSRNOG00000011026	-0.242265	5.53286	8.87106	0.015202	0.183361
ENSRNOG00000016744	-0.241704	5.68234	8.8589	0.0152529	0.183653
ENSRNOG00000014434	-0.240261	4.36775	8.85832	0.0152553	0.183653
ENSRNOG00000015128	0.187836	6.08923	8.85621	0.0152642	0.183653
ENSRNOG00000047014	-0.28748	6.67263	8.84072	0.0153294	0.184284
ENSRNOG00000033299	0.624943	9.68977	8.82348	0.0154024	0.184673
ENSRNOG00000050578	0.22016	6.37331	8.82328	0.0154033	0.184673
ENSRNOG00000012962	0.218995	4.36007	8.82015	0.0154166	0.184673
ENSRNOG00000001086	-0.212967	5.29632	8.81953	0.0154192	0.184673
ENSRNOG00000018988	-0.296328	3.02288	8.81809	0.0154255	0.184673
ENSRNOG00000069699	0.351462	2.54091	8.81112	0.0154554	0.184846
ENSRNOG00000052725	-0.213599	5.41233	8.80865	0.0154655	0.184846
ENSRNOG00000062793	0.280271	6.12064	8.80236	0.0154924	0.185014
ENSRNOG00000060045	-0.168856	8.39836	8.79776	0.0155121	0.185016
ENSRNOG00000019918	0.208468	4.88104	8.79635	0.0155181	0.185016
ENSRNOG00000055061	0.937905	-0.292726	8.79624	0.0155464	0.1852
ENSRNOG00000007779	-0.325402	2.56015	8.78139	0.0155828	0.185394
ENSRNOG00000055222	0.341442	3.99203	8.78005	0.0155882	0.185394
ENSRNOG00000020342	-0.784409	0.0976651	8.7758	0.0156169	0.185582
ENSRNOG00000028884	0.212265	7.22034	8.76861	0.0156376	0.185675
ENSRNOG00000029663	-0.643552	1.60387	8.76436	0.0156571	0.185698
ENSRNOG00000009955	-0.395004	2.53921	8.75877	0.0156806	0.185698
ENSRNOG00000001825	0.335509	5.87034	8.75852	0.0156813	0.185698
ENSRNOG00000065120	1.15278	0.169838	8.75738	0.0157001	0.185698
ENSRNOG00000011133	-0.20395	6.61386	8.75337	0.0157037	0.185698
ENSRNOG00000008022	-0.227892	5.02609	8.74304	0.0157487	0.186079
ENSRNOG00000020161	-0.220088	6.02375	8.7361	0.015779	0.186285
ENSRNOG00000027016	-0.415596	2.67662	8.72902	0.0158103	0.186298
ENSRNOG00000065843	0.294757	3.66122	8.72817	0.0158139	0.186298
ENSRNOG00000058646	-0.330354	4.46672	8.72703	0.0158187	0.186298
ENSRNOG00000019689	-0.404108	3.58585	8.71397	0.0158763	0.186824
ENSRNOG00000002571	0.580332	1.74712	8.69794	0.0159479	0.187371
ENSRNOG00000017075	-0.351622	4.2765	8.69701	0.0159512	0.187371
ENSRNOG00000004831	-0.258806	4.85034	8.69434	0.015963	0.187371
ENSRNOG00000065438	-0.223468	4.56039	8.69174	0.0159746	0.187371
ENSRNOG00000003714	0.309183	3.47185	8.68863	0.0159885	0.187383
ENSRNOG00000007519	0.220597	4.49692	8.68484	0.0160052	0.187427
ENSRNOG00000027264	-0.249334	7.81743	8.6794	0.0160294	0.187559
ENSRNOG00000050214	0.216698	5.39804	8.65865	0.0161223	0.188493
ENSRNOG00000007900	0.181774	5.57105	8.64423	0.0161873	0.1891
ENSRNOG00000008270	-0.652021	0.526935	8.63699	0.0162249	0.189387
ENSRNOG00000013380	0.412339	3.08175	8.63183	0.0162436	0.189452
ENSRNOG00000011709	-0.188256	6.12621	8.62634	0.0162683	0.189487
ENSRNOG00000013324	-0.465266	2.58895	8.62157	0.0162903	0.189487
ENSRNOG00000016502	-0.200843	6.73453	8.61657	0.0163127	0.189487
ENSRNOG00000055226	-0.315893	6.99167	8.61568	0.0163168	0.189487
ENSRNOG00000014343	0.316871	5.18135	8.6156	0.0163171	0.189487
ENSRNOG00000020339	-0.379168	7.29923	8.61383	0.0163252	0.189487
ENSRNOG00000011762	-0.419926	2.64505	8.60369	0.0163719	0.189877
ENSRNOG00000015226	-0.260015	5.07059	8.57808	0.0164893	0.190969
ENSRNOG00000021053	-0.552229	1.853	8.57758	0.0164924	0.190969
ENSRNOG00000031789	0.181721	7.62852	8.57074	0.0165232	0.191173
ENSRNOG00000006858	0.220194	4.61354	8.5655	0.0165475	0.191201
ENSRNOG00000016689	-0.380266	2.57087	8.56459	0.0165521	0.191201
ENSRNOG00000003434	-0.39127	3.80854	8.54539	0.0166412	0.192077
ENSRNOG00000043033	0.263208	3.46126	8.53728	0.0166792	0.192363
ENSRNOG00000025042	-0.459682	1.83031	8.52477	0.0167385	0.192893
ENSRNOG00000007472	-0.236864	6.55805	8.51049	0.0168051	0.193506
ENSRNOG00000010964	-0.229111	5.85422	8.49266	0.0168896	0.194325
ENSRNOG00000062710	0.387542	3.84423	8.48675	0.0169179	0.194364
ENSRNOG00000018531	0.228723	4.33552	8.48631	0.0169199	0.194364
ENSRNOG00000021891	-0.190144	5.371	8.46931	0.0170011	0.195142
ENSRNOG00000045728	-0.287604	3.7	8.46494	0.0170222	0.195229
ENSRNOG00000000606	-0.492188	2.41037	8.44272	0.0171296	0.196306
ENSRNOG00000030213	-0.389987	7.09276	8.42693	0.0172059	0.196913
ENSRNOG00000010325	1.14928	-1.06058	8.45746	0.0172098	0.196913
ENSRNOG00000011441	0.237634	5.96816	8.41174	0.01728	0.19721
ENSRNOG00000004057	-0.340495	5.72926	8.40902	0.0172933	0.19721
ENSRNOG00000014259	0.260502	3.42658	8.40892	0.017294	0.19721
ENSRNOG00000024036	0.308443	3.79696	8.40816	0.0172976	0.19721
ENSRNOG00000021314	0.203372	6.51634	8.40686	0.0173039	0.19721
ENSRNOG00000022694	-0.204213	7.18671	8.4009	0.0173331	0.197387
ENSRNOG00000005229	-0.535732	0.978319	8.39692	0.0173552	0.197484
ENSRNOG00000011171	-0.415741	2.12391	8.38929	0.0173907	0.197666
ENSRNOG00000003495	-0.20663	7.98149	8.3876	0.0173985	0.197666
ENSRNOG00000070442	-0.624328	1.12523	8.38136	0.0174316	0.197696
ENSRNOG00000001551	0.188229	6.50715	8.38001	0.017436	0.197696
ENSRNOG00000029244	-0.42501	1.69395	8.37898	0.0174421	0.197696
ENSRNOG00000058908	0.388604	3.93431	8.37268	0.0174724	0.197884
ENSRNOG00000060237	-0.233949	5.14778	8.36481	0.0175114	0.198171
ENSRNOG00000010038	0.1696	7.15639	8.35566	0.017557	0.198531
ENSRNOG00000010311	-0.228977	6.54246	8.35287	0.0175709	0.198534
ENSRNOG00000008412	1.32562	-0.778142	8.35337	0.0176906	0.199439
ENSRNOG00000058645	-0.488999	3.15744	8.32888	0.0176915	0.199439
ENSRNOG00000010984	0.162076	6.95708	8.32676	0.0177019	0.199439
ENSRNOG00000019995	-0.22097	4.60628	8.32592	0.0177062	0.199439
ENSRNOG00000008098	-0.187054	6.82399	8.32095	0.0177312	0.199566
ENSRNOG00000031127	0.21747	4.20994	8.31142	0.0177795	0.1997
ENSRNOG00000000237	-0.220627	4.90311	8.30816	0.017796	0.1997
ENSRNOG00000004940	0.223023	4.09307	8.30725	0.0178006	0.1997
ENSRNOG00000019922	0.228045	4.7616	8.30611	0.0178064	0.1997
ENSRNOG00000025792	-0.203977	5.11241	8.30369	0.0178186	0.1997
ENSRNOG00000003835	-0.184074	5.41332	8.30227	0.0178259	0.1997
ENSRNOG00000039819	0.272318	4.4941	8.29498	0.017863	0.19996
ENSRNOG00000065597	0.88189	-0.128538	8.29074	0.0179047	0.200242
ENSRNOG00000010694	0.441452	2.72962	8.2847	0.0179158	0.200242
ENSRNOG00000010839	-0.411635	3.70169	8.27958	0.0179418	0.200248
ENSRNOG00000051563	0.550353	2.50984	8.27824	0.017949	0.200248
ENSRNOG00000011504	-0.205048	6.82552	8.27576	0.0179612	0.200248
ENSRNOG00000018089	0.229715	4.24572	8.27229	0.0179791	0.200248
ENSRNOG00000031197	-0.335818	3.08848	8.26651	0.018009	0.200248
ENSRNOG00000017720	-0.245836	3.927	8.26331	0.0180253	0.200248
ENSRNOG00000028014	0.235408	5.44527	8.26104	0.018037	0.200248
ENSRNOG00000011969	-0.20222	7.97893	8.25791	0.0180531	0.200248
ENSRNOG00000010812	-0.215949	5.16881	8.25748	0.0180553	0.200248
ENSRNOG00000064749	-0.53586	1.0015	8.25636	0.0180636	0.200248
ENSRNOG00000012716	-0.28177	5.3422	8.25435	0.0180715	0.200248
ENSRNOG00000009734	-0.263417	3.77136	8.2513	0.0180873	0.200248
ENSRNOG00000019333	-0.201451	7.04047	8.24958	0.0180962	0.200248
ENSRNOG00000014172	0.536146	1.77322	8.24594	0.018116	0.200314
ENSRNOG00000020269	-0.183862	6.4487	8.23997	0.018146	0.200493
ENSRNOG00000021691	0.202082	6.16532	8.22728	0.0182121	0.20107
ENSRNOG00000016225	-0.348824	3.05885	8.21636	0.0182695	0.201549
ENSRNOG00000017329	0.231973	4.12664	8.21139	0.0182953	0.20168
ENSRNOG00000010910	-0.275861	3.8555	8.19699	0.0183711	0.202362
ENSRNOG00000043342	1.46494	-1.13506	8.20471	0.0184844	0.203454
ENSRNOG00000022691	-0.254067	5.6869	8.16989	0.0185147	0.203498
ENSRNOG00000023473	-0.35156	2.56689	8.16963	0.0185164	0.203498
ENSRNOG00000012314	0.286398	3.67793	8.16212	0.0185562	0.203781
ENSRNOG00000020376	0.251224	3.71044	8.156	0.0185889	0.203985
ENSRNOG00000029152	0.239728	4.29929	8.1494	0.0186242	0.204217
ENSRNOG00000012616	0.161214	7.07131	8.13872	0.0186816	0.204662
ENSRNOG00000006037	0.263246	10.6564	8.13659	0.0186931	0.204662
ENSRNOG00000012329	0.170595	7.57604	8.10707	0.018853	0.206083
ENSRNOG00000016484	0.260249	4.06165	8.10513	0.0188636	0.206083
ENSRNOG00000036695	0.184878	5.54603	8.10477	0.0188655	0.206083
ENSRNOG00000013852	0.223429	4.27584	8.09796	0.0189027	0.206333
ENSRNOG00000030963	0.228527	9.72831	8.08805	0.0189569	0.206769
ENSRNOG00000052142	0.268457	3.69212	8.08509	0.0189733	0.206792
ENSRNOG00000019403	-0.39363	2.32945	8.06374	0.0190913	0.207921
ENSRNOG00000004889	-0.426448	1.52506	8.0587	0.0191199	0.208077
ENSRNOG00000022980	0.163209	6.69647	8.05077	0.0191627	0.208385
ENSRNOG00000002229	-0.197626	6.6901	8.04451	0.0191975	0.208453
ENSRNOG00000046492	-0.4698	2.59843	8.04217	0.0192109	0.208453
ENSRNOG00000069093	0.603651	0.437697	8.04303	0.0192121	0.208453
ENSRNOG00000014765	0.195654	7.3378	8.03469	0.0192523	0.208732
ENSRNOG00000016611	0.182216	6.57386	8.022	0.0193234	0.209347
ENSRNOG00000052469	-0.226278	5.31	8.01245	0.0193771	0.209563
ENSRNOG00000000658	-0.433606	1.57463	8.00961	0.0193943	0.209563
ENSRNOG00000032576	-0.239065	5.82909	8.00912	0.0193958	0.209563
ENSRNOG00000020093	-4.91747	1.54426	8.0303	0.0194013	0.209563
ENSRNOG00000024964	-0.304021	4.73652	8.00321	0.0194292	0.209708
ENSRNOG00000021261	-0.235288	5.11501	8.00042	0.019445	0.209722
ENSRNOG00000021317	0.180491	6.93483	7.99745	0.0194618	0.209747
ENSRNOG00000012036	0.343543	3.4594	7.99088	0.0194993	0.209913
ENSRNOG00000049229	0.18465	6.28926	7.98962	0.0195062	0.209913
ENSRNOG00000064112	-0.369829	3.14807	7.981	0.0195555	0.210287
ENSRNOG00000008482	-0.403099	2.3842	7.9752	0.0195887	0.210488
ENSRNOG00000001609	-0.249733	3.77574	7.95694	0.019693	0.211291
ENSRNOG00000005124	-0.386524	2.89446	7.95189	0.0197223	0.211291
ENSRNOG00000009110	-0.184259	5.46864	7.95154	0.019724	0.211291
ENSRNOG00000020864	0.610592	1.17113	7.95073	0.0197309	0.211291
ENSRNOG00000013213	-0.230739	8.54194	7.94746	0.0197475	0.211291
ENSRNOG00000014477	-0.683928	0.634366	7.94749	0.019752	0.211291
ENSRNOG00000019447	0.845633	0.276349	7.946	0.0197657	0.211291
ENSRNOG00000015158	-0.215663	6.55367	7.93921	0.0197951	0.211308
ENSRNOG00000003268	-0.247621	3.39184	7.93902	0.0197964	0.211308
ENSRNOG00000052445	-0.406402	4.3374	7.93347	0.0198284	0.211479
ENSRNOG00000042332	-0.639433	0.858098	7.93175	0.0198417	0.211479
ENSRNOG00000025625	0.273332	6.18036	7.91948	0.0199096	0.211864
ENSRNOG00000071190	0.379041	2.47292	7.91854	0.0199155	0.211864
ENSRNOG00000000633	-0.472702	2.23474	7.91749	0.0199217	0.211864
ENSRNOG00000014575	0.204622	4.79951	7.9141	0.019941	0.211889
ENSRNOG00000063732	-0.172206	6.45188	7.90991	0.0199655	0.211889
ENSRNOG00000008194	-0.218088	4.95166	7.90948	0.019968	0.211889
ENSRNOG00000011260	0.312328	3.11087	7.90559	0.019991	0.211978
ENSRNOG00000018317	-0.218136	8.85755	7.89979	0.0200247	0.21218
ENSRNOG00000005307	-0.236828	7.19071	7.89382	0.0200598	0.212355
ENSRNOG00000056904	-0.20117	5.3367	7.89198	0.0200706	0.212355
ENSRNOG00000009930	-0.291112	3.11063	7.88602	0.020106	0.21244
ENSRNOG00000024563	-0.264503	3.30076	7.88567	0.020108	0.21244
ENSRNOG00000005472	-0.339254	3.36156	7.87239	0.0201865	0.213114
ENSRNOG00000011491	-0.235365	5.45084	7.86739	0.0202159	0.213266
ENSRNOG00000006980	-0.289106	6.07064	7.86143	0.0202513	0.213266
ENSRNOG00000002338	-0.285997	4.58922	7.86031	0.020258	0.213266
ENSRNOG00000004161	0.247411	4.09498	7.85849	0.0202689	0.213266
ENSRNOG00000054603	-0.226711	7.31631	7.85734	0.0202757	0.213266
ENSRNOG00000005059	0.273773	3.73923	7.85508	0.0202893	0.213266
ENSRNOG00000002773	-0.30571	6.1561	7.84031	0.0203774	0.213944
ENSRNOG00000008118	0.308601	3.81085	7.83934	0.0203834	0.213944
ENSRNOG00000001823	0.311723	4.30292	7.82808	0.0204509	0.214428
ENSRNOG00000067076	0.254839	3.43181	7.82415	0.0204748	0.214428
ENSRNOG00000016575	-0.67531	1.52996	7.82318	0.0204818	0.214428
ENSRNOG00000012698	-0.331564	4.09455	7.8218	0.0204888	0.214428
ENSRNOG00000011752	-0.241252	3.74063	7.81325	0.0205405	0.21477
ENSRNOG00000014516	-0.203916	5.27625	7.81149	0.0205511	0.21477
ENSRNOG00000019254	-0.26379	4.33819	7.80804	0.020572	0.214833
ENSRNOG00000050190	-0.396569	4.14149	7.79959	0.0206233	0.215182
ENSRNOG00000015664	-0.194052	6.81715	7.79765	0.0206351	0.215182
ENSRNOG00000017528	-0.595557	0.599665	7.78314	0.0207285	0.215896
ENSRNOG00000003782	0.221402	5.26815	7.78154	0.0207335	0.215896
ENSRNOG00000015269	-0.352461	2.71321	7.77466	0.0207759	0.215923
ENSRNOG00000001518	-0.220773	5.65238	7.77457	0.0207762	0.215923
ENSRNOG00000000151	-0.323264	3.71083	7.77385	0.0207807	0.215923
ENSRNOG00000016879	-0.263875	4.31992	7.7629	0.020848	0.216395
ENSRNOG00000030954	-0.269879	5.66279	7.76158	0.0208561	0.216395
ENSRNOG00000003717	0.283426	4.55161	7.7582	0.020877	0.216457
ENSRNOG00000018371	-0.731475	0.946213	7.74983	0.0209319	0.216871
ENSRNOG00000069840	-0.647449	1.71567	7.74127	0.0209829	0.217107
ENSRNOG00000007281	-0.336449	3.34991	7.7387	0.020998	0.217107
ENSRNOG00000006554	0.194215	5.06431	7.7384	0.0209997	0.217107
ENSRNOG00000022598	-0.256347	5.01913	7.73244	0.0210368	0.217212
ENSRNOG00000006802	-0.251219	6.73475	7.73194	0.0210399	0.217212
ENSRNOG00000036572	0.302152	3.0119	7.72948	0.0210556	0.217219
ENSRNOG00000011956	0.177019	6.17314	7.72434	0.0210874	0.217392
ENSRNOG00000019352	0.219312	4.34341	7.7205	0.0211114	0.217485
ENSRNOG00000001452	0.499702	3.96402	7.7141	0.0211516	0.217599
ENSRNOG00000001065	-0.208334	4.96848	7.70781	0.021191	0.217599
ENSRNOG00000049351	-0.19948	8.38965	7.70618	0.0212012	0.217599
ENSRNOG00000010230	0.25947	5.04147	7.70392	0.0212155	0.217599
ENSRNOG00000058163	0.468685	3.35305	7.70347	0.0212185	0.217599
ENSRNOG00000013869	-0.233581	5.43263	7.70302	0.0212212	0.217599
ENSRNOG00000042821	0.183221	6.53838	7.70199	0.0212277	0.217599
ENSRNOG00000000133	0.177415	6.1094	7.69587	0.0212663	0.217825
ENSRNOG00000011058	-0.261316	4.79118	7.69373	0.0212798	0.217825
ENSRNOG00000053969	-0.403776	2.07836	7.67636	0.0213906	0.218804
ENSRNOG00000019754	0.227027	4.66787	7.66802	0.0214432	0.21901
ENSRNOG00000050996	0.215396	4.54192	7.66678	0.0214511	0.21901
ENSRNOG00000000414	-0.370638	2.74098	7.66566	0.0214586	0.21901
ENSRNOG00000010017	0.23403	4.39087	7.66361	0.0214713	0.21901
ENSRNOG00000047756	-0.23822	6.43271	7.66116	0.021487	0.219016
ENSRNOG00000016299	-0.996514	1.91618	7.65411	0.0215332	0.219332
ENSRNOG00000019892	0.197732	5.33122	7.649	0.0215649	0.219501
ENSRNOG00000007426	-0.512353	1.83871	7.64446	0.021595	0.219653
ENSRNOG00000056940	0.228681	4.18383	7.62409	0.0217258	0.220821
ENSRNOG00000016183	0.286277	5.12594	7.62046	0.0217493	0.220821
ENSRNOG00000006000	-0.255831	4.63195	7.61896	0.0217591	0.220821
ENSRNOG00000002746	0.200251	5.54529	7.61715	0.0217708	0.220821
ENSRNOG00000018552	0.282217	4.54503	7.61153	0.0218075	0.221037
ENSRNOG00000006865	0.241643	7.77731	7.60437	0.0218541	0.221207
ENSRNOG00000008222	0.264099	4.05685	7.60412	0.0218558	0.221207
ENSRNOG00000005346	0.216865	4.40531	7.60144	0.0218733	0.221207
ENSRNOG00000014840	0.308577	4.1079	7.59961	0.0218853	0.221207
ENSRNOG00000015576	0.179908	5.8243	7.59681	0.0219036	0.221237
ENSRNOG00000015750	0.208309	6.62163	7.59178	0.0219366	0.221416
ENSRNOG00000018285	-0.237334	7.61096	7.58619	0.0219733	0.221632
ENSRNOG00000065343	-0.40299	2.22538	7.58155	0.0220044	0.221791
ENSRNOG00000007345	-0.240488	4.54287	7.57596	0.0220408	0.222003
ENSRNOG00000000800	-0.200727	6.88722	7.57017	0.022079	0.222207
ENSRNOG00000021824	0.26234	6.08844	7.56825	0.0220917	0.222207
ENSRNOG00000014664	-0.226283	5.03498	7.55567	0.0221752	0.222714
ENSRNOG00000003848	-0.292817	4.38194	7.5556	0.0221757	0.222714
ENSRNOG00000010873	0.178825	6.71518	7.55085	0.0222073	0.222714
ENSRNOG00000034025	-0.170898	7.66728	7.55037	0.0222105	0.222714
ENSRNOG00000008214	0.189493	6.574	7.54909	0.022219	0.222714
ENSRNOG00000019639	-0.289938	3.01477	7.54591	0.0222405	0.222729
ENSRNOG00000014851	-0.562326	1.83161	7.54438	0.0222514	0.222729
ENSRNOG00000063901	0.953012	-0.665569	7.54442	0.0223275	0.22316
ENSRNOG00000011170	0.242197	3.49663	7.53106	0.0223399	0.22316
ENSRNOG00000008036	-0.316446	3.82425	7.53093	0.0223406	0.22316
ENSRNOG00000017502	0.208661	5.36946	7.52633	0.0223714	0.223313
ENSRNOG00000042905	-0.353477	3.17937	7.51933	0.0224189	0.223461
ENSRNOG00000000729	0.490589	2.17685	7.5185	0.0224248	0.223461
ENSRNOG00000015406	-0.498927	3.69484	7.51729	0.0224325	0.223461
ENSRNOG00000028207	-0.273121	3.17405	7.51215	0.0224673	0.223653
ENSRNOG00000028238	0.371153	2.41186	7.50398	0.0225229	0.223946
ENSRNOG00000009542	-1.04671	0.58719	7.50421	0.0225276	0.223946
ENSRNOG00000016708	0.310011	2.92079	7.49293	0.0225978	0.224489
ENSRNOG00000013565	-0.238006	3.8566	7.48174	0.0226739	0.22505
ENSRNOG00000022335	0.657963	0.57705	7.48089	0.0226854	0.22505
ENSRNOG00000055650	-0.423552	1.8893	7.47472	0.0227227	0.22512
ENSRNOG00000018681	-0.486564	2.92978	7.47441	0.0227243	0.22512
ENSRNOG00000011912	0.179551	6.4645	7.47221	0.0227391	0.22512
ENSRNOG00000019024	-1.05487	-1.19246	7.49685	0.0227559	0.225132
ENSRNOG00000058316	0.650786	1.90278	7.45838	0.0228352	0.225763
ENSRNOG00000024382	0.564943	0.764813	7.45462	0.0228644	0.225777
ENSRNOG00000013353	-0.211362	4.7058	7.45351	0.0228678	0.225777
ENSRNOG00000045961	0.308061	4.24478	7.44053	0.0229578	0.226511
ENSRNOG00000065338	0.615149	1.43041	7.4318	0.0230201	0.226971
ENSRNOG00000009722	-0.218355	9.38288	7.41906	0.0231074	0.227676
ENSRNOG00000004773	0.210411	5.77575	7.40736	0.0231895	0.22833
ENSRNOG00000004659	0.359916	3.3222	7.40268	0.0232227	0.228501
ENSRNOG00000011382	-0.253737	3.14471	7.3927	0.0232931	0.229038
ENSRNOG00000053735	0.503112	1.1576	7.39013	0.0233134	0.229082
ENSRNOG00000016330	0.412878	3.21394	7.38345	0.0233586	0.22926
ENSRNOG00000005122	-0.460949	1.67876	7.38293	0.0233631	0.22926
ENSRNOG00000014375	-0.205621	9.48934	7.36985	0.023455	0.230005
ENSRNOG00000027250	-0.231824	5.0692	7.35849	0.0235362	0.230493
ENSRNOG00000001544	-0.628384	2.59062	7.35689	0.0235481	0.230493
ENSRNOG00000010630	-0.263885	3.91961	7.35622	0.0235525	0.230493
ENSRNOG00000018895	0.255382	4.42454	7.35264	0.0235781	0.230588
ENSRNOG00000006913	0.306081	2.50862	7.35028	0.0235955	0.230602
ENSRNOG00000032522	0.479833	2.8473	7.34178	0.0236565	0.231042
ENSRNOG00000019134	-0.467404	1.51909	7.33694	0.0236925	0.231169
ENSRNOG00000066703	-0.320519	3.61092	7.33473	0.0237072	0.231169
ENSRNOG00000038480	0.363321	3.1206	7.33314	0.0237188	0.231169
ENSRNOG00000017467	0.171786	5.82181	7.32862	0.0237513	0.231169
ENSRNOG00000010488	-0.187292	7.20933	7.32739	0.0237602	0.231169
ENSRNOG00000002511	-0.775762	-0.220323	7.32981	0.0237654	0.231169
ENSRNOG00000024923	0.473841	7.89799	7.32234	0.0237968	0.231247
ENSRNOG00000016226	0.446654	1.58771	7.31793	0.0238301	0.231247
ENSRNOG00000018603	-0.42506	4.27236	7.31738	0.0238328	0.231247
ENSRNOG00000000168	0.164612	6.94535	7.31677	0.0238372	0.231247
ENSRNOG00000016623	0.231254	5.83375	7.31371	0.0238595	0.231308
ENSRNOG00000004294	-0.283207	3.00251	7.30239	0.0239424	0.231786
ENSRNOG00000052802	0.169208	10.4405	7.29824	0.0239725	0.231786
ENSRNOG00000068555	-0.266611	4.82209	7.29766	0.0239767	0.231786
ENSRNOG00000027151	-0.218072	6.63081	7.29655	0.0239848	0.231786
ENSRNOG00000048949	-0.240591	4.72508	7.29565	0.0239915	0.231786
ENSRNOG00000063018	0.285865	3.42378	7.29335	0.0240085	0.231786
ENSRNOG00000014426	-1.1108	-0.792836	7.30625	0.0240209	0.231786
ENSRNOG00000026866	-0.381544	5.08495	7.28686	0.024056	0.23197
ENSRNOG00000008063	0.187623	5.65415	7.28457	0.0240728	0.231978
ENSRNOG00000038004	-0.274689	5.15244	7.27898	0.024114	0.231996
ENSRNOG00000016251	0.194202	7.65863	7.27809	0.0241206	0.231996
ENSRNOG00000019090	0.154362	7.19271	7.27778	0.0241229	0.231996
ENSRNOG00000016309	-0.189293	5.77097	7.26699	0.0242027	0.23256
ENSRNOG00000009811	0.208637	5.37026	7.26162	0.0242425	0.23256
ENSRNOG00000004072	-0.260356	3.45201	7.26128	0.0242453	0.23256
ENSRNOG00000016227	0.168455	6.38749	7.26118	0.0242458	0.23256
ENSRNOG00000061862	-0.756566	1.35903	7.25283	0.0243098	0.233005
ENSRNOG00000008288	0.218456	5.80508	7.25063	0.0243243	0.233005
ENSRNOG00000005690	-0.263847	3.13436	7.24741	0.0243486	0.233083
ENSRNOG00000002343	0.176258	9.57651	7.24449	0.0243701	0.233135
ENSRNOG00000021855	-0.523893	2.64414	7.23947	0.0244081	0.233344
ENSRNOG00000019276	0.23749	5.88823	7.23601	0.0244336	0.233434
ENSRNOG00000059714	0.26213	10.0852	7.23025	0.0244769	0.233693
ENSRNOG00000031129	0.166794	7.34261	7.2259	0.0245096	0.233831
ENSRNOG00000013248	-0.202265	5.44108	7.2227	0.0245337	0.233831
ENSRNOG00000014529	0.214819	5.53702	7.22188	0.0245398	0.233831
ENSRNOG00000012442	-0.288006	3.52596	7.21742	0.0245737	0.234
ENSRNOG00000014659	0.366585	2.35622	7.20269	0.0246856	0.23491
ENSRNOG00000001506	0.371946	6.06508	7.19201	0.0247663	0.235401
ENSRNOG00000059348	0.226789	6.48895	7.18835	0.0247942	0.235401
ENSRNOG00000052140	0.28867	3.14862	7.18831	0.0247948	0.235401
ENSRNOG00000018294	0.283397	8.4172	7.18642	0.024809	0.235401
ENSRNOG00000016110	-0.32358	2.8727	7.17354	0.024908	0.235401
ENSRNOG00000013718	-0.201616	7.78533	7.17083	0.0249284	0.235401
ENSRNOG00000055010	-0.322529	3.35056	7.17083	0.0249287	0.235401
ENSRNOG00000017265	-0.18731	6.30014	7.17044	0.0249315	0.235401
ENSRNOG00000043300	0.228042	5.86814	7.1696	0.0249379	0.235401
ENSRNOG00000003781	-0.531568	0.900546	7.16966	0.0249408	0.235401
ENSRNOG00000030775	-0.532512	2.53869	7.16923	0.0249412	0.235401
ENSRNOG00000070420	0.701009	0.758426	7.16878	0.0249489	0.235401
ENSRNOG00000004068	-0.164382	7.74366	7.16752	0.0249539	0.235401
ENSRNOG00000006911	-0.216436	7.95802	7.16527	0.0249712	0.235401
ENSRNOG00000028356	0.226654	7.25036	7.164	0.024981	0.235401
ENSRNOG00000018137	-0.222495	5.40437	7.1503	0.0250869	0.236244
ENSRNOG00000014901	-0.269029	5.38227	7.14211	0.0251504	0.236584
ENSRNOG00000039949	-0.654022	0.399821	7.14239	0.0251557	0.236584
ENSRNOG00000068220	-0.196015	6.76654	7.13536	0.0252029	0.236874
ENSRNOG00000010572	0.30044	3.62103	7.13285	0.0252226	0.236906
ENSRNOG00000018007	0.189412	5.19847	7.12854	0.0252561	0.237067
ENSRNOG00000008401	-0.497148	0.848067	7.12115	0.0253175	0.237482
ENSRNOG00000023549	-0.456657	3.88143	7.11624	0.0253525	0.237482
ENSRNOG00000031643	-0.204606	4.72211	7.11467	0.0253647	0.237482
ENSRNOG00000009097	0.153712	6.89597	7.11452	0.0253659	0.237482
ENSRNOG00000006965	-0.197939	7.63159	7.10859	0.0254125	0.237764
ENSRNOG00000017641	-0.248674	5.60276	7.10259	0.0254598	0.238053
ENSRNOG00000031533	0.825339	-0.225896	7.09956	0.0255113	0.23838
ENSRNOG00000007839	-0.476058	3.12741	7.08799	0.0255756	0.238827
ENSRNOG00000000054	0.25019	7.68007	7.08284	0.0256162	0.238842
ENSRNOG00000023393	-0.17792	5.75343	7.08247	0.0256192	0.238842
ENSRNOG00000013917	-0.569871	1.10955	7.08184	0.0256268	0.238842
ENSRNOG00000004629	0.254997	6.61927	7.07879	0.0256484	0.23889
ENSRNOG00000018909	0.356069	2.92775	7.07643	0.0256676	0.238915
ENSRNOG00000009683	0.204985	8.04363	7.07117	0.0257092	0.239149
ENSRNOG00000020349	0.296492	3.12987	7.06701	0.0257427	0.239307
ENSRNOG00000061764	-0.180219	6.29643	7.06474	0.0257606	0.239319
ENSRNOG00000019496	-0.417946	1.42728	7.06251	0.0257801	0.239347
ENSRNOG00000021164	0.161339	7.35734	7.0592	0.025805	0.239424
ENSRNOG00000003626	0.196375	7.33655	7.05128	0.0258686	0.23986
ENSRNOG00000004155	0.275705	5.61708	7.04908	0.0258863	0.239871
ENSRNOG00000008471	-0.298681	7.44911	7.03389	0.026009	0.240704
ENSRNOG00000031328	0.245612	4.7588	7.03383	0.0260095	0.240704
ENSRNOG00000007509	0.463246	2.87193	7.02267	0.0261004	0.241383
ENSRNOG00000008642	0.181444	5.07022	7.02069	0.0261162	0.241383
ENSRNOG00000010037	-0.316056	2.46961	7.01795	0.026139	0.241439
ENSRNOG00000031479	-0.153	7.78186	7.00869	0.0262141	0.24147
ENSRNOG00000055281	-0.290049	3.54559	7.00837	0.0262169	0.24147
ENSRNOG00000018631	0.419523	2.41673	7.00771	0.0262226	0.24147
ENSRNOG00000058039	-0.675822	0.380422	7.00817	0.0262263	0.24147
ENSRNOG00000011947	0.621497	2.15978	7.00297	0.0262616	0.24147
ENSRNOG00000003463	-0.21734	6.28484	7.00287	0.0262618	0.24147
ENSRNOG00000005900	0.268359	3.64331	7.00169	0.0262715	0.24147
ENSRNOG00000028341	-0.2123	3.82179	6.99983	0.0262867	0.24147
ENSRNOG00000013436	-0.371856	1.98939	6.99922	0.0262925	0.24147
ENSRNOG00000011921	-0.322601	5.14762	6.98854	0.0263795	0.242116
ENSRNOG00000022421	-0.346722	6.64647	6.98464	0.0264117	0.242258
ENSRNOG00000005573	-0.382922	2.14038	6.97985	0.0264519	0.242473
ENSRNOG00000011614	-0.18395	6.16456	6.96835	0.0265466	0.242919
ENSRNOG00000031934	-0.241813	5.47254	6.96721	0.026556	0.242919
ENSRNOG00000027770	-0.286728	5.36245	6.96583	0.0265675	0.242919
ENSRNOG00000002730	-0.639833	3.39371	6.96584	0.0265677	0.242919
ENSRNOG00000017883	-0.157247	6.91307	6.96206	0.0265989	0.24305
ENSRNOG00000006526	-0.286686	4.85948	6.95151	0.026687	0.243702
ENSRNOG00000057814	0.167266	5.08101	6.94629	0.0267306	0.243946
ENSRNOG00000030131	0.305576	2.75681	6.93948	0.0267882	0.244317
ENSRNOG00000007907	0.256721	5.72407	6.93499	0.0268255	0.244378
ENSRNOG00000056012	-0.206168	5.56198	6.93463	0.0268285	0.244378
ENSRNOG00000003947	-0.360852	2.61411	6.93079	0.0268613	0.244423
ENSRNOG00000024019	-0.220207	5.40182	6.93003	0.0268672	0.244423
ENSRNOG00000003915	0.276968	3.67901	6.91928	0.0269582	0.244986
ENSRNOG00000037661	0.517721	1.75026	6.91884	0.026963	0.244986
ENSRNOG00000056332	-0.226432	5.54251	6.91369	0.0270055	0.245121
ENSRNOG00000020915	-0.182691	5.92543	6.91295	0.0270118	0.245121
ENSRNOG00000059801	-0.211576	4.00856	6.90913	0.0270442	0.245182
ENSRNOG00000012122	-0.251694	3.98117	6.90817	0.0270524	0.245182
ENSRNOG00000023781	-0.236535	6.71314	6.89993	0.0271225	0.245664
ENSRNOG00000052665	-0.862068	-0.25371	6.89999	0.0271497	0.245757
ENSRNOG00000024730	-0.240131	8.1285	6.89028	0.027205	0.245937
ENSRNOG00000017037	-0.389643	1.82205	6.88993	0.027209	0.245937
ENSRNOG00000033940	-0.478535	2.3634	6.88752	0.0272292	0.245937
ENSRNOG00000053086	0.152388	8.0328	6.88482	0.0272518	0.245937
ENSRNOG00000023521	-0.348391	7.53893	6.8845	0.0272546	0.245937
ENSRNOG00000024455	0.192333	5.90776	6.87939	0.0272985	0.24618
ENSRNOG00000002079	-0.154459	7.81457	6.87296	0.0273538	0.246525
ENSRNOG00000018853	1.07521	-1.29778	6.88782	0.0274406	0.247057
ENSRNOG00000014142	-0.326505	3.78314	6.85887	0.0274757	0.247057
ENSRNOG00000011747	0.235581	3.94349	6.85882	0.0274761	0.247057
ENSRNOG00000011329	0.172673	9.97899	6.85823	0.0274812	0.247057
ENSRNOG00000019604	-0.215459	4.59168	6.8552	0.0275074	0.24714
ENSRNOG00000019957	-0.230298	4.43001	6.85206	0.0275348	0.247232
ENSRNOG00000017890	0.370802	3.53862	6.84782	0.0275718	0.247395
ENSRNOG00000003611	0.307333	6.77746	6.84604	0.0275871	0.247395
ENSRNOG00000033921	-0.371457	2.97681	6.83357	0.0276964	0.248221
ENSRNOG00000006087	0.16117	5.37197	6.828	0.0277448	0.248501
ENSRNOG00000025889	0.240029	4.62429	6.82461	0.0277746	0.248568
ENSRNOG00000018803	0.276812	6.15503	6.82291	0.0277895	0.248568
ENSRNOG00000017194	0.158666	6.50591	6.82128	0.0278038	0.248568
ENSRNOG00000020169	-0.662077	0.170964	6.81819	0.0278424	0.248759
ENSRNOG00000067139	1.304	0.789913	6.81393	0.0278761	0.24885
ENSRNOG00000008911	-0.304658	2.5066	6.81191	0.0278868	0.24885
ENSRNOG00000025244	-0.186864	7.2398	6.80887	0.0279132	0.248856
ENSRNOG00000042086	0.182249	6.50975	6.80788	0.027922	0.248856
ENSRNOG00000050044	0.170578	6.98057	6.79697	0.0280187	0.249247
ENSRNOG00000012045	-0.169695	7.33626	6.79491	0.028037	0.249247
ENSRNOG00000002345	-0.220995	4.36547	6.79246	0.0280588	0.249247
ENSRNOG00000001276	-0.183047	4.98567	6.79113	0.0280706	0.249247
ENSRNOG00000063914	0.437242	1.77157	6.79121	0.028071	0.249247
ENSRNOG00000011271	-0.367596	1.86804	6.78871	0.028093	0.249247
ENSRNOG00000007666	-0.335067	5.00157	6.78752	0.0281028	0.249247
ENSRNOG00000037645	0.977351	-0.491698	6.79422	0.0281035	0.249247
ENSRNOG00000062231	-0.205504	6.0876	6.78458	0.028129	0.249256
ENSRNOG00000024799	-0.432859	2.86999	6.78192	0.0281531	0.249256
ENSRNOG00000033581	-0.26159	4.31561	6.78033	0.028167	0.249256
ENSRNOG00000008607	-0.248996	5.38172	6.77959	0.0281735	0.249256
ENSRNOG00000025287	0.816693	0.172731	6.77624	0.0282171	0.249489
ENSRNOG00000050647	0.446353	3.3796	6.76661	0.0282901	0.249909
ENSRNOG00000004143	0.158162	6.22417	6.76391	0.0283142	0.249909
ENSRNOG00000016258	-0.232981	3.57265	6.76369	0.0283163	0.249909
ENSRNOG00000016280	-0.191858	6.14604	6.75785	0.0283687	0.250116
ENSRNOG00000028441	-0.241601	3.5362	6.75726	0.0283743	0.250116
ENSRNOG00000012020	-0.240263	3.52788	6.74702	0.0284669	0.250644
ENSRNOG00000024712	-0.357151	2.24114	6.74683	0.0284689	0.250644
ENSRNOG00000009225	0.708642	0.0184208	6.74571	0.028495	0.250722
ENSRNOG00000004392	-0.209611	7.49182	6.74125	0.0285189	0.25078
ENSRNOG00000001432	0.308374	3.32124	6.7378	0.0285506	0.250863
ENSRNOG00000007285	0.410465	2.3187	6.73528	0.0285737	0.250863
ENSRNOG00000021144	0.222547	5.18587	6.73449	0.0285804	0.250863
ENSRNOG00000032442	0.748271	1.2801	6.72682	0.0286527	0.251345
ENSRNOG00000002653	-0.309677	3.88752	6.72102	0.0287033	0.251595
ENSRNOG00000009233	0.244478	3.72383	6.71965	0.028716	0.251595
ENSRNOG00000000540	-0.200675	5.4607	6.71449	0.0287631	0.251813
ENSRNOG00000026180	-0.457635	2.67059	6.71317	0.0287756	0.251813
ENSRNOG00000007478	-0.151924	7.01919	6.71072	0.0287977	0.251854
ENSRNOG00000025527	-0.216821	4.87729	6.70679	0.0288339	0.252018
ENSRNOG00000005332	-0.186604	6.49467	6.70432	0.0288565	0.252064
ENSRNOG00000055028	-0.203475	5.02105	6.6996	0.0289001	0.252157
ENSRNOG00000017137	-0.351953	4.33236	6.69876	0.0289078	0.252157
ENSRNOG00000020438	0.207028	4.66696	6.6975	0.0289194	0.252157
ENSRNOG00000056617	-0.161271	6.53635	6.69472	0.0289452	0.252229
ENSRNOG00000052572	-0.400855	3.49723	6.6928	0.0289631	0.252233
ENSRNOG00000011621	0.189789	7.48298	6.68805	0.0290069	0.252463
ENSRNOG00000048239	0.530448	1.46302	6.68376	0.0290484	0.252672
ENSRNOG00000030243	-0.319172	4.94259	6.6791	0.02909	0.252794
ENSRNOG00000046918	0.283826	4.90928	6.67789	0.0291013	0.252794
ENSRNOG00000002537	-0.354932	4.05654	6.67612	0.0291177	0.252794
ENSRNOG00000001488	0.171034	6.93331	6.67456	0.0291323	0.252794
ENSRNOG00000031097	-1.20952	-0.704216	6.68403	0.0291527	0.25282
ENSRNOG00000059408	-0.175678	6.20479	6.66707	0.0292022	0.253097
ENSRNOG00000021497	-0.172256	7.87964	6.66308	0.0292394	0.253269
ENSRNOG00000000302	0.34716	5.97927	6.65426	0.0293222	0.253833
ENSRNOG00000003927	0.614191	1.22185	6.64917	0.0293726	0.254118
ENSRNOG00000000610	0.157128	5.82907	6.63602	0.0294942	0.255017
ENSRNOG00000020164	0.280352	3.42275	6.62442	0.0296044	0.255817
ENSRNOG00000021166	-0.567413	0.610555	6.62004	0.0296514	0.256071
ENSRNOG00000015858	-0.497361	2.05775	6.61535	0.0296913	0.256262
ENSRNOG00000020113	-0.185819	4.43836	6.61126	0.0297296	0.25644
ENSRNOG00000027152	-0.435554	2.09881	6.60819	0.0297597	0.256524
ENSRNOG00000020871	-0.18219	4.97005	6.60654	0.0297748	0.256524
ENSRNOG00000010083	0.204037	4.8461	6.60401	0.029799	0.25658
ENSRNOG00000004162	-0.197625	4.57519	6.60031	0.0298345	0.256616
ENSRNOG00000064820	0.663735	-0.0800612	6.60191	0.0298387	0.256616
ENSRNOG00000021255	0.20957	5.44259	6.59652	0.0298708	0.25674
ENSRNOG00000025394	-0.237529	6.1128	6.58003	0.0300299	0.257716
ENSRNOG00000031706	0.230525	6.79494	6.57719	0.0300574	0.257716
ENSRNOG00000037718	-0.353009	2.58144	6.57689	0.0300607	0.257716
ENSRNOG00000024825	0.285777	5.48563	6.57615	0.0300674	0.257716
ENSRNOG00000050437	-0.188229	6.26156	6.57474	0.0300811	0.257716
ENSRNOG00000012738	0.189866	5.97835	6.57266	0.0301013	0.257716
ENSRNOG00000014816	-0.205317	6.73451	6.57186	0.030109	0.257716
ENSRNOG00000006831	-0.29808	3.31565	6.56794	0.0301474	0.257892
ENSRNOG00000015794	0.461601	1.93561	6.55778	0.030247	0.258591
ENSRNOG00000055756	0.172475	6.14326	6.55486	0.0302746	0.258675
ENSRNOG00000071001	-0.300542	3.87584	6.54411	0.03038	0.259422
ENSRNOG00000006340	0.209236	5.14368	6.54077	0.0304127	0.259548
ENSRNOG00000004556	-0.153016	6.24392	6.53045	0.0305144	0.260262
ENSRNOG00000063547	0.506171	1.01102	6.52747	0.0305471	0.260388
ENSRNOG00000009675	-0.163649	7.44954	6.52375	0.0305805	0.260514
ENSRNOG00000017879	-0.193663	5.50905	6.522	0.0305979	0.260514
ENSRNOG00000063715	0.226913	3.758	6.51788	0.0306388	0.260709
ENSRNOG00000004322	0.272163	5.1189	6.5131	0.0306862	0.260851
ENSRNOG00000010473	-0.273916	2.93564	6.5126	0.0306915	0.260851
ENSRNOG00000015518	0.512327	2.40177	6.50728	0.0307446	0.261123
ENSRNOG00000015225	0.272938	5.53925	6.50572	0.0307596	0.261123
ENSRNOG00000002403	-0.576504	0.586018	6.50275	0.0307952	0.261272
ENSRNOG00000016218	-0.14276	6.92704	6.49697	0.030847	0.261558
ENSRNOG00000048617	0.16163	8.41958	6.49074	0.0309094	0.261933
ENSRNOG00000024930	0.169581	5.10027	6.48525	0.0309645	0.262247
ENSRNOG00000054890	-0.326361	3.93446	6.48188	0.0309984	0.26225
ENSRNOG00000042833	0.368139	4.67581	6.48111	0.0310062	0.26225
ENSRNOG00000003981	0.249417	3.39245	6.47984	0.0310192	0.26225
ENSRNOG00000017116	-0.168775	5.89638	6.47784	0.031039	0.262261
ENSRNOG00000006305	0.281303	6.37051	6.47604	0.0310572	0.262261
ENSRNOG00000017511	-0.451491	1.45254	6.47446	0.0310749	0.262261
ENSRNOG00000005263	-0.222873	5.11133	6.47063	0.0311118	0.26242
ENSRNOG00000021221	-0.190473	4.09832	6.46096	0.0312098	0.263093
ENSRNOG00000026065	-0.211684	7.16488	6.44899	0.0313315	0.263965
ENSRNOG00000016654	-0.600591	2.10082	6.44455	0.0313776	0.2642
ENSRNOG00000031641	0.280788	6.47174	6.44123	0.0314108	0.264325
ENSRNOG00000008079	0.200993	6.08405	6.42648	0.031562	0.265294
ENSRNOG00000016855	0.249529	3.66835	6.42562	0.0315711	0.265294
ENSRNOG00000003872	-0.38674	2.39959	6.42471	0.0315809	0.265294
ENSRNOG00000037514	-0.363964	3.33472	6.41886	0.0316409	0.265511
ENSRNOG00000022414	-0.17154	5.35764	6.41859	0.0316434	0.265511
ENSRNOG00000038868	0.237728	4.19134	6.39995	0.0318365	0.266908
ENSRNOG00000006375	0.155483	8.22293	6.39879	0.0318486	0.266908
ENSRNOG00000019122	-0.203661	6.28208	6.39719	0.0318652	0.266908
ENSRNOG00000047247	-0.138751	9.42345	6.39248	0.0319143	0.267165
ENSRNOG00000005905	-0.15142	5.80816	6.39066	0.0319333	0.267169
ENSRNOG00000004520	-0.27033	3.60033	6.38026	0.0320423	0.267921
ENSRNOG00000065273	-0.249884	4.00592	6.37854	0.0320602	0.267921
ENSRNOG00000027408	0.243637	5.89765	6.36966	0.0321535	0.268539
ENSRNOG00000060849	-0.240897	3.74697	6.36524	0.0322003	0.268539
ENSRNOG00000019791	-0.224517	4.5774	6.36478	0.0322049	0.268539
ENSRNOG00000030418	0.251485	5.8516	6.36321	0.0322215	0.268539
ENSRNOG00000003497	0.241919	3.54699	6.36227	0.0322317	0.268539
ENSRNOG00000024142	0.19013	5.24315	6.36081	0.0322469	0.268539
ENSRNOG00000020167	0.143486	8.50856	6.35919	0.032264	0.268539
ENSRNOG00000008831	-0.163539	6.29089	6.35631	0.0322945	0.268638
ENSRNOG00000043141	0.178843	5.47387	6.35206	0.0323395	0.268858
ENSRNOG00000021882	0.161374	6.27044	6.35015	0.0323597	0.268872
ENSRNOG00000020519	0.228972	4.69675	6.34819	0.0323806	0.268891
ENSRNOG00000049517	-0.279464	3.88237	6.34607	0.0324032	0.268924
ENSRNOG00000018143	0.448972	1.40893	6.34068	0.0324624	0.269053
ENSRNOG00000058561	-0.296585	8.43935	6.33956	0.0324724	0.269053
ENSRNOG00000018330	-0.790316	-0.132081	6.34147	0.0324745	0.269053
ENSRNOG00000014003	0.306138	2.43559	6.33122	0.0325619	0.269248
ENSRNOG00000029510	-0.175261	7.40109	6.32879	0.0325874	0.269248
ENSRNOG00000006444	0.158216	7.24507	6.32739	0.0326025	0.269248
ENSRNOG00000021285	-0.242628	3.65	6.32561	0.0326217	0.269248
ENSRNOG00000025940	0.186537	5.6575	6.32543	0.0326235	0.269248
ENSRNOG00000061129	0.188771	5.90738	6.32518	0.0326261	0.269248
ENSRNOG00000068920	0.247165	3.50837	6.325	0.0326283	0.269248
ENSRNOG00000069648	0.155986	6.37317	6.31799	0.0327033	0.269607
ENSRNOG00000018200	-0.373261	5.55396	6.31747	0.032709	0.269607
ENSRNOG00000000322	0.206247	4.48042	6.31531	0.0327322	0.269645
ENSRNOG00000007926	0.169382	4.94951	6.31065	0.0327824	0.269892
ENSRNOG00000014084	-0.272952	4.50452	6.30906	0.0327995	0.269892
ENSRNOG00000025143	-0.451778	1.03513	6.30456	0.0328513	0.270164
ENSRNOG00000018804	-0.176639	7.25211	6.301	0.0328866	0.270301
ENSRNOG00000026178	-0.253714	4.8097	6.29457	0.0329564	0.270465
ENSRNOG00000038012	0.273675	4.13872	6.2941	0.0329614	0.270465
ENSRNOG00000016288	0.193211	6.38656	6.29177	0.0329867	0.270465
ENSRNOG00000023605	0.21004	5.75861	6.2907	0.0329984	0.270465
ENSRNOG00000047218	-0.553032	2.23951	6.29062	0.0329999	0.270465
ENSRNOG00000027864	0.159734	8.68448	6.28459	0.0330649	0.270844
ENSRNOG00000007046	0.330919	3.87236	6.28055	0.0331091	0.270935
ENSRNOG00000017272	0.177	4.53159	6.27833	0.0331332	0.270935
ENSRNOG00000016505	-0.182399	4.90681	6.27695	0.0331483	0.270935
ENSRNOG00000008088	-0.221125	6.33661	6.27672	0.0331509	0.270935
ENSRNOG00000015511	0.15472	5.44339	6.27182	0.0332044	0.271219
ENSRNOG00000066201	-0.537152	2.46141	6.26775	0.0332496	0.271435
ENSRNOG00000052429	0.207148	5.50702	6.2647	0.0332826	0.271551
ENSRNOG00000008035	0.195844	5.38819	6.25674	0.0333703	0.272113
ENSRNOG00000009987	-0.207329	7.92348	6.25393	0.0334012	0.272212
ENSRNOG00000021125	0.155509	6.56763	6.24977	0.0334472	0.272256
ENSRNOG00000063416	0.442165	4.22817	6.24881	0.0334578	0.272256
ENSRNOG00000007418	-0.14381	6.92049	6.24834	0.0334629	0.272256
ENSRNOG00000060623	0.193455	4.07451	6.24255	0.0335272	0.272625
ENSRNOG00000013553	0.182216	5.3314	6.23147	0.0336503	0.273472
ENSRNOG00000016054	-0.153132	5.90967	6.2297	0.03367	0.273479
ENSRNOG00000059461	-0.546078	0.372326	6.22468	0.0337344	0.273848
ENSRNOG00000050197	0.19224	7.02996	6.21963	0.0337825	0.274085
ENSRNOG00000016050	-0.168112	7.06385	6.21711	0.0338107	0.274161
ENSRNOG00000049537	-0.62761	0.0304366	6.21052	0.0339	0.274458
ENSRNOG00000019031	-0.284069	3.29688	6.2078	0.0339156	0.274458
ENSRNOG00000003150	0.194149	6.26226	6.20741	0.0339196	0.274458
ENSRNOG00000030862	0.217286	6.966	6.20601	0.0339354	0.274458
ENSRNOG00000071120	0.228	3.85931	6.20477	0.0339494	0.274458
ENSRNOG00000008553	-0.238918	3.75536	6.20368	0.0339618	0.274458
ENSRNOG00000029855	0.168944	5.57867	6.20203	0.0339802	0.274458
ENSRNOG00000006050	0.223361	3.89503	6.19911	0.0340132	0.274571
ENSRNOG00000010170	0.156969	8.59514	6.19128	0.0341016	0.275012
ENSRNOG00000011863	0.434304	1.62312	6.19078	0.0341088	0.275012
ENSRNOG00000037402	0.242249	5.87817	6.1889	0.0341286	0.275012
ENSRNOG00000016411	0.183439	6.37337	6.18757	0.0341437	0.275012
ENSRNOG00000005096	0.147924	5.94259	6.18241	0.0342023	0.275331
ENSRNOG00000018848	0.199903	6.6275	6.17125	0.0343294	0.2762
ENSRNOG00000019265	-0.81728	0.00412052	6.16342	0.0344373	0.276914
ENSRNOG00000007370	-0.266366	3.23234	6.15696	0.0344934	0.277024
ENSRNOG00000039858	-0.222995	4.20905	6.15624	0.0345014	0.277024
ENSRNOG00000060821	0.18532	5.19223	6.15418	0.0345251	0.277024
ENSRNOG00000052814	-0.226201	4.58322	6.15228	0.0345469	0.277024
ENSRNOG00000005828	0.209296	8.76764	6.15099	0.0345618	0.277024
ENSRNOG00000006813	0.224289	5.11888	6.14992	0.0345741	0.277024
ENSRNOG00000000190	-0.8082	0.286472	6.14995	0.034585	0.277024
ENSRNOG00000006931	-0.436945	3.303	6.1465	0.0346139	0.277102
ENSRNOG00000004535	-0.927313	-0.60601	6.14748	0.0346727	0.27742
ENSRNOG00000043167	-0.33771	2.24324	6.13914	0.0346992	0.277429
ENSRNOG00000001061	0.189623	4.38155	6.13797	0.0347121	0.277429
ENSRNOG00000004183	0.249721	3.72694	6.12449	0.0348688	0.278062
ENSRNOG00000017723	0.298148	4.96809	6.12441	0.0348695	0.278062
ENSRNOG00000006628	-0.35055	2.74926	6.12382	0.0348769	0.278062
ENSRNOG00000007091	0.174084	7.08934	6.12296	0.0348864	0.278062
ENSRNOG00000051151	-0.311591	4.32639	6.12288	0.0348874	0.278062
ENSRNOG00000007124	0.227482	3.75183	6.11819	0.0349422	0.278345
ENSRNOG00000008307	0.204816	3.88362	6.1096	0.0350425	0.278991
ENSRNOG00000013484	-0.487412	5.91871	6.10703	0.0350726	0.279077
ENSRNOG00000000432	0.197622	4.10544	6.10063	0.0351477	0.279521
ENSRNOG00000016655	0.172768	5.75473	6.09826	0.0351756	0.279589
ENSRNOG00000021954	-0.19085	4.74765	6.09407	0.035225	0.279665
ENSRNOG00000064027	0.301771	3.34433	6.09333	0.035234	0.279665
ENSRNOG00000024967	0.166305	6.55377	6.09253	0.0352432	0.279665
ENSRNOG00000000936	0.299151	3.35695	6.08917	0.0352831	0.279829
ENSRNOG00000002695	0.288676	4.2292	6.08232	0.0353639	0.279873
ENSRNOG00000003302	0.160472	5.86039	6.08184	0.0353695	0.279873
ENSRNOG00000016201	0.176866	4.73016	6.08183	0.0353697	0.279873
ENSRNOG00000027623	-0.185868	7.2972	6.0806	0.0353843	0.279873
ENSRNOG00000032339	-0.55618	1.14902	6.08067	0.0353862	0.279873
ENSRNOG00000018247	-0.401565	1.13039	6.07911	0.0354047	0.279873
ENSRNOG00000003942	0.208044	5.31125	6.07556	0.035444	0.279937
ENSRNOG00000014373	-0.48456	2.29372	6.07498	0.0354515	0.279937
ENSRNOG00000002894	-0.201766	5.1398	6.06355	0.0355871	0.280722
ENSRNOG00000026319	-0.210737	6.34482	6.06333	0.0355897	0.280722
ENSRNOG00000049088	0.49305	0.873589	6.05203	0.0357292	0.281669
ENSRNOG00000003538	-0.299879	5.08265	6.04822	0.0357708	0.28183
ENSRNOG00000027894	-0.38566	1.79157	6.04684	0.0357885	0.28183
ENSRNOG00000007681	-0.22925	4.67176	6.04125	0.0358546	0.282102
ENSRNOG00000060048	0.589867	5.88776	6.0397	0.0358733	0.282102
ENSRNOG00000024711	-0.265559	4.1879	6.03849	0.0358879	0.282102
ENSRNOG00000000595	-0.472958	0.964648	6.0377	0.035901	0.282102
ENSRNOG00000004937	-0.254166	4.12003	6.03017	0.0359885	0.282636
ENSRNOG00000042728	-0.169916	5.48266	6.02602	0.0360387	0.28272
ENSRNOG00000016172	-0.19787	5.27047	6.02446	0.0360577	0.28272
ENSRNOG00000002919	-0.157512	9.51035	6.02445	0.0360578	0.28272
ENSRNOG00000031211	1.00993	-0.26655	6.0248	0.0360959	0.282865
ENSRNOG00000055499	-0.170324	6.27421	6.01746	0.0361427	0.282967
ENSRNOG00000045819	0.360009	2.30141	6.01709	0.0361479	0.282967
ENSRNOG00000008829	-0.188344	4.60606	6.00802	0.0362579	0.283674
ENSRNOG00000012957	-0.166767	5.0565	6.00627	0.0362793	0.283688
ENSRNOG00000005765	0.258496	3.92064	5.99652	0.0363987	0.284436
ENSRNOG00000032297	0.162001	6.99357	5.99526	0.0364142	0.284436
ENSRNOG00000017751	0.190948	7.57953	5.99327	0.0364387	0.28444
ENSRNOG00000007349	-0.20856	3.56667	5.99143	0.0364615	0.28444
ENSRNOG00000017187	0.243555	3.76139	5.9878	0.0365061	0.28444
ENSRNOG00000006762	0.150945	6.67591	5.98763	0.0365081	0.28444
ENSRNOG00000055962	-0.240593	4.18933	5.98723	0.036513	0.28444
ENSRNOG00000018536	0.16545	4.80661	5.9792	0.0366122	0.284866
ENSRNOG00000002922	0.421104	2.63052	5.97828	0.036624	0.284866
ENSRNOG00000001241	-0.184605	4.53595	5.97802	0.0366268	0.284866
ENSRNOG00000062467	-0.524489	0.931548	5.97534	0.0366638	0.284951
ENSRNOG00000020525	-0.251721	4.38754	5.97396	0.0366771	0.284951
ENSRNOG00000037310	0.498849	0.617449	5.96577	0.0367849	0.285636
ENSRNOG00000007998	0.224841	6.37619	5.96066	0.0368424	0.285928
ENSRNOG00000005776	-0.146712	7.15673	5.95638	0.0368957	0.286088
ENSRNOG00000047356	-0.183281	6.04195	5.95584	0.0369025	0.286088
ENSRNOG00000027230	-0.274565	3.83286	5.95106	0.0369624	0.286399
ENSRNOG00000000411	0.213545	6.11689	5.94216	0.0370738	0.287109
ENSRNOG00000001629	0.146606	6.16405	5.93649	0.0371452	0.287508
ENSRNOG00000033741	-0.189702	6.13221	5.92899	0.0372398	0.288086
ENSRNOG00000031995	0.237339	4.62908	5.92447	0.0372969	0.288094
ENSRNOG00000002989	-0.160671	7.12692	5.92346	0.0373097	0.288094
ENSRNOG00000028353	-0.383103	2.7983	5.92268	0.03732	0.288094
ENSRNOG00000065739	0.474173	6.20942	5.92119	0.0373384	0.288094
ENSRNOG00000009888	0.175336	6.69546	5.92104	0.0373404	0.288094
ENSRNOG00000017679	-0.49543	1.9969	5.91302	0.037443	0.28863
ENSRNOG00000029038	0.212659	4.18893	5.91095	0.0374686	0.28863
ENSRNOG00000063384	-0.870912	-0.192425	5.9121	0.0374823	0.28863
ENSRNOG00000002593	-0.32626	3.15866	5.90756	0.037512	0.28863
ENSRNOG00000042426	-0.299473	3.32712	5.90368	0.0375615	0.28863
ENSRNOG00000014443	-0.576885	2.44964	5.90244	0.0375776	0.28863
ENSRNOG00000021048	-0.159479	7.66528	5.90225	0.0375795	0.28863
ENSRNOG00000013631	0.305491	2.21085	5.90162	0.0375881	0.28863
ENSRNOG00000008469	0.225821	3.75957	5.90149	0.0375893	0.28863
ENSRNOG00000030807	0.357074	3.83738	5.89951	0.0376146	0.288671
ENSRNOG00000005884	0.171609	6.23696	5.89324	0.0376948	0.289133
ENSRNOG00000039994	0.243003	3.76811	5.88982	0.0377388	0.289317
ENSRNOG00000002265	-0.449599	1.11084	5.88773	0.0377684	0.289391
ENSRNOG00000005719	0.221063	6.18036	5.88343	0.0378208	0.289639
ENSRNOG00000000417	-0.160818	6.23388	5.87972	0.0378686	0.289852
ENSRNOG00000020021	-0.154928	6.85762	5.8776	0.037896	0.289873
ENSRNOG00000013674	-0.281521	4.69542	5.87641	0.0379114	0.289873
ENSRNOG00000059593	0.174353	5.79945	5.8729	0.0379567	0.290066
ENSRNOG00000063197	0.162706	6.8826	5.87121	0.0379785	0.29008
ENSRNOG00000003581	-0.602196	0.451511	5.86685	0.0380431	0.29042
ENSRNOG00000007818	-0.159481	5.11695	5.85965	0.0381285	0.290833
ENSRNOG00000059857	-0.227162	4.67377	5.85897	0.0381375	0.290833
ENSRNOG00000025181	0.197199	4.33378	5.85076	0.0382444	0.291433
ENSRNOG00000042607	0.257135	5.83767	5.84855	0.0382733	0.291433
ENSRNOG00000053814	-0.139535	6.26583	5.8483	0.0382765	0.291433
ENSRNOG00000010086	-0.283188	2.96183	5.84288	0.0383479	0.291621
ENSRNOG00000000901	0.173593	5.41299	5.84237	0.0383542	0.291621
ENSRNOG00000066638	-0.44	1.6844	5.8419	0.0383616	0.291621
ENSRNOG00000059260	0.67454	0.350959	5.84089	0.0383841	0.291639
ENSRNOG00000027711	-0.174885	7.1518	5.83403	0.0384637	0.29209
ENSRNOG00000011501	0.169517	6.57217	5.83023	0.0385136	0.292221
ENSRNOG00000009274	-0.309519	2.49683	5.82969	0.0385213	0.292221
ENSRNOG00000007160	-0.233553	3.35488	5.82735	0.0385519	0.2923
ENSRNOG00000016571	0.349204	1.90967	5.82441	0.0385913	0.292446
ENSRNOG00000017074	0.159901	6.07077	5.81879	0.0386646	0.292847
ENSRNOG00000006570	-0.275302	5.68431	5.81535	0.0387102	0.292954
ENSRNOG00000025278	-0.372268	3.89158	5.81412	0.0387266	0.292954
ENSRNOG00000023053	-0.155632	6.19924	5.81315	0.0387394	0.292954
ENSRNOG00000009090	0.167664	6.20385	5.80427	0.0388575	0.293524
ENSRNOG00000018580	-0.251003	4.98173	5.8021	0.0388864	0.293524
ENSRNOG00000039859	-0.174265	4.95209	5.80158	0.0388933	0.293524
ENSRNOG00000005841	0.197976	4.98008	5.80139	0.0388958	0.293524
ENSRNOG00000039471	-0.303006	3.09036	5.79828	0.0389376	0.293532
ENSRNOG00000007821	0.247042	5.87271	5.79718	0.038952	0.293532
ENSRNOG00000054212	-0.217261	7.02067	5.79675	0.0389578	0.293532
ENSRNOG00000062743	-0.718889	-0.306336	5.79636	0.038995	0.29366
ENSRNOG00000013945	-0.210612	3.61337	5.79231	0.0390173	0.293675
ENSRNOG00000016550	-0.209734	7.10226	5.78717	0.039086	0.293941
ENSRNOG00000010381	-0.197901	3.89322	5.78465	0.0391198	0.293941
ENSRNOG00000058476	-0.197541	6.72877	5.78196	0.0391559	0.293941
ENSRNOG00000030719	-0.211672	5.85895	5.78189	0.0391568	0.293941
ENSRNOG00000013286	-0.195235	4.01106	5.78128	0.0391651	0.293941
ENSRNOG00000057378	-0.151719	6.12089	5.78058	0.0391745	0.293941
ENSRNOG00000021589	-0.26721	5.71356	5.77867	0.0392002	0.293981
ENSRNOG00000058470	-0.630623	1.43595	5.77426	0.0392616	0.294289
ENSRNOG00000011723	-0.696938	0.00470305	5.76916	0.0393463	0.294328
ENSRNOG00000059964	0.512575	1.51547	5.76672	0.0393632	0.294328
ENSRNOG00000047137	-0.245386	5.12137	5.76045	0.0394465	0.294328
ENSRNOG00000002021	-0.197118	7.78638	5.76034	0.039448	0.294328
ENSRNOG00000026115	-0.240239	4.18075	5.76028	0.0394488	0.294328
ENSRNOG00000057706	-0.149286	5.74307	5.75522	0.0395175	0.294328
ENSRNOG00000005389	0.173521	8.34719	5.75512	0.0395189	0.294328
ENSRNOG00000008870	-0.170847	6.17598	5.75409	0.0395329	0.294328
ENSRNOG00000008336	-0.570616	2.01528	5.75389	0.0395365	0.294328
ENSRNOG00000006144	-0.265324	3.21531	5.75264	0.039553	0.294328
ENSRNOG00000005074	0.332703	2.02982	5.75258	0.0395543	0.294328
ENSRNOG00000001555	0.258618	3.49962	5.74857	0.0396083	0.294328
ENSRNOG00000030126	0.165141	5.1124	5.74849	0.0396091	0.294328
ENSRNOG00000066798	-0.359523	2.3234	5.74647	0.0396373	0.294328
ENSRNOG00000005284	0.169695	8.44263	5.74616	0.0396409	0.294328
ENSRNOG00000000938	0.143798	7.46126	5.7445	0.0396636	0.294328
ENSRNOG00000001449	-0.142848	6.29948	5.74322	0.039681	0.294328
ENSRNOG00000012266	0.152326	5.59707	5.74061	0.0397168	0.294328
ENSRNOG00000024870	-0.166314	8.12904	5.74026	0.0397215	0.294328
ENSRNOG00000016166	0.657231	1.94097	5.73939	0.0397347	0.294328
ENSRNOG00000001829	0.18544	5.70259	5.73892	0.03974	0.294328
ENSRNOG00000007600	-0.263991	5.29548	5.7385	0.0397456	0.294328
ENSRNOG00000020781	0.187823	6.06229	5.73848	0.0397459	0.294328
ENSRNOG00000027857	0.257316	4.14937	5.7371	0.0397649	0.294328
ENSRNOG00000048356	-0.311276	2.63317	5.73639	0.0397751	0.294328
ENSRNOG00000018297	-0.37415	2.81251	5.73425	0.0398044	0.294394
ENSRNOG00000001269	0.226535	7.80298	5.73215	0.0398328	0.294453
ENSRNOG00000016910	-0.148285	5.65883	5.72767	0.0398943	0.294758
ENSRNOG00000002188	0.371934	1.4955	5.72435	0.0399418	0.29486
ENSRNOG00000013920	-0.352505	5.0831	5.72371	0.0399488	0.29486
ENSRNOG00000016023	-0.232349	5.15794	5.72096	0.0399868	0.29499
ENSRNOG00000008140	0.191746	7.09666	5.71339	0.0400914	0.295606
ENSRNOG00000069300	0.265053	3.55478	5.71029	0.0401346	0.295606
ENSRNOG00000007427	0.14637	6.17647	5.7097	0.0401425	0.295606
ENSRNOG00000019977	-0.143625	6.76812	5.70901	0.0401522	0.295606
ENSRNOG00000003881	0.155325	6.24547	5.70592	0.040195	0.295772
ENSRNOG00000020434	0.918209	-1.19459	5.72073	0.0402275	0.295812
ENSRNOG00000049302	-0.191421	5.38881	5.70258	0.0402414	0.295812
ENSRNOG00000061153	0.272287	6.72277	5.70006	0.0402765	0.29592
ENSRNOG00000027238	-0.215849	3.40908	5.69605	0.0403326	0.296166
ENSRNOG00000008027	-0.387567	1.41662	5.69363	0.0403682	0.296166
ENSRNOG00000045668	-0.181891	3.97486	5.69326	0.0403713	0.296166
ENSRNOG00000027400	-1.17336	-1.31762	5.7065	0.0404405	0.296364
ENSRNOG00000030232	0.167623	7.44592	5.68446	0.0404944	0.296364
ENSRNOG00000019766	0.201429	6.65957	5.68381	0.0405035	0.296364
ENSRNOG00000005123	0.168527	5.61382	5.68323	0.0405117	0.296364
ENSRNOG00000004316	0.290437	3.62963	5.68277	0.0405183	0.296364
ENSRNOG00000043128	-0.238341	5.54209	5.68255	0.0405212	0.296364
ENSRNOG00000005260	0.176917	5.96702	5.67861	0.0405765	0.296618
ENSRNOG00000016133	0.1932	6.44264	5.6746	0.0406329	0.29682
ENSRNOG00000060914	0.237222	3.36178	5.67376	0.0406451	0.29682
ENSRNOG00000004505	-0.30034	4.96025	5.67063	0.0406889	0.29699
ENSRNOG00000009068	0.270197	2.95067	5.65852	0.0408604	0.298091
ENSRNOG00000061213	0.181694	4.82729	5.65619	0.0408931	0.29818
ENSRNOG00000018838	0.25476	4.30595	5.65347	0.0409318	0.298311
ENSRNOG00000006600	-0.202775	3.80267	5.64558	0.041044	0.298979
ENSRNOG00000002721	0.252127	6.62193	5.64022	0.0411204	0.299235
ENSRNOG00000016122	-0.159225	6.43472	5.63553	0.0411876	0.299235
ENSRNOG00000000172	0.455462	1.43512	5.63566	0.0411877	0.299235
ENSRNOG00000027880	-0.277073	2.53832	5.63335	0.0412193	0.299235
ENSRNOG00000013000	0.148193	8.48799	5.63245	0.0412317	0.299235
ENSRNOG00000046139	-0.300853	3.459	5.63238	0.041233	0.299235
ENSRNOG00000017712	1.3954	-0.529171	5.64076	0.0412389	0.299235
ENSRNOG00000009243	0.284779	5.09236	5.63155	0.0412445	0.299235
ENSRNOG00000054259	-0.32561	2.2761	5.62976	0.0412709	0.299276
ENSRNOG00000018999	0.430166	1.58452	5.62523	0.041337	0.299583
ENSRNOG00000008620	-0.261218	5.20567	5.62389	0.0413546	0.299583
ENSRNOG00000052959	0.226529	3.36408	5.62061	0.0414022	0.299778
[truncated: 12,475 more rows]

## Sheet: edgeR_right_ISO-ENR
Ensembl_gene_ID	logFC	logCPM	F	PValue	FDR
ENSRNOG00000008766	-1.12309	5.77104	173.132	3.27939e-07	0.00475708
ENSRNOG00000008015	-1.87575	3.04482	127.333	1.22641e-06	0.00889515
ENSRNOG00000003742	-0.768826	5.54944	104.246	2.85747e-06	0.0136392
ENSRNOG00000021265	-0.737128	5.17101	88.3405	5.70274e-06	0.0136392
ENSRNOG00000004378	-9.90453	1.1849	143.998	5.94282e-06	0.0136392
ENSRNOG00000027276	-0.667793	4.75549	85.1829	6.63022e-06	0.0136392
ENSRNOG00000029876	-1.00664	3.00486	84.1336	6.97941e-06	0.0136392
ENSRNOG00000024907	-0.917978	4.22854	77.9473	9.55565e-06	0.0136392
ENSRNOG00000002327	-0.825184	4.26405	77.9392	9.5596e-06	0.0136392
ENSRNOG00000065254	0.84426	4.84445	76.6161	1.02542e-05	0.0136392
ENSRNOG00000066876	-1.27908	1.98134	76.4635	1.03427e-05	0.0136392
ENSRNOG00000029386	1.42993	2.08153	74.0632	1.17815e-05	0.0139991
ENSRNOG00000010859	-0.579468	5.62054	71.5536	1.35531e-05	0.0139991
ENSRNOG00000005309	-0.679198	7.78362	70.1503	1.46886e-05	0.0139991
ENSRNOG00000008869	-0.603838	6.11196	69.6454	1.51254e-05	0.0139991
ENSRNOG00000015621	-0.752794	4.1852	68.448	1.62264e-05	0.0139991
ENSRNOG00000014248	-0.757082	3.84516	68.2629	1.64059e-05	0.0139991
ENSRNOG00000015692	-0.569184	5.7103	67.2274	1.7451e-05	0.0140636
ENSRNOG00000048951	-4.39761	1.57016	64.2555	2.18913e-05	0.0153544
ENSRNOG00000056716	-1.17827	3.30505	63.3153	2.22178e-05	0.0153544
ENSRNOG00000014975	-0.566975	5.47759	63.1341	2.24732e-05	0.0153544
ENSRNOG00000002863	-0.831855	7.21671	62.5768	2.32866e-05	0.0153544
ENSRNOG00000011460	-0.629005	5.88571	61.7379	2.458e-05	0.0155025
ENSRNOG00000067725	-0.787556	5.41914	57.9981	3.15346e-05	0.0177097
ENSRNOG00000022196	-0.48589	6.40672	57.3679	3.29323e-05	0.0177097
ENSRNOG00000047211	-0.597354	4.31341	57.2241	3.3262e-05	0.0177097
ENSRNOG00000008444	-0.690155	4.67501	56.9505	3.39e-05	0.0177097
ENSRNOG00000018305	-0.519885	5.54406	56.8307	3.4184e-05	0.0177097
ENSRNOG00000007830	-2.31749	2.30624	52.6124	4.63603e-05	0.0231898
ENSRNOG00000010536	-0.524881	5.54845	51.1154	5.18788e-05	0.024435
ENSRNOG00000024272	-1.0253	2.32278	51.0325	5.22188e-05	0.024435
ENSRNOG00000003300	-1.24388	2.9084	49.0849	6.07651e-05	0.026322
ENSRNOG00000026271	-0.856763	4.19895	48.5999	6.3148e-05	0.026322
ENSRNOG00000011980	-0.535849	6.06979	48.5883	6.32056e-05	0.026322
ENSRNOG00000034269	-0.652783	3.29354	48.5289	6.35095e-05	0.026322
ENSRNOG00000013281	-0.485154	6.04656	47.7672	6.75226e-05	0.0267187
ENSRNOG00000066523	1.39671	3.16439	47.654	6.81506e-05	0.0267187
ENSRNOG00000014891	-0.805891	2.7369	47.0847	7.13951e-05	0.0272541
ENSRNOG00000003882	-0.502048	4.93559	46.4702	7.51007e-05	0.0272755
ENSRNOG00000015419	0.53204	4.78073	46.4524	7.52115e-05	0.0272755
ENSRNOG00000004676	-0.587596	5.02552	46.0966	7.74737e-05	0.0274106
ENSRNOG00000052840	-0.617717	5.98854	44.7551	8.67852e-05	0.029974
ENSRNOG00000011059	-0.494566	5.00704	44.3201	9.00949e-05	0.0303934
ENSRNOG00000015903	-0.520933	6.87177	43.3506	9.80434e-05	0.0311038
ENSRNOG00000058866	-0.481771	7.70928	43.3072	9.84186e-05	0.0311038
ENSRNOG00000045695	-0.644285	4.24026	43.2825	9.86334e-05	0.0311038
ENSRNOG00000002833	-0.517348	5.81425	42.6752	0.00010409	0.0316534
ENSRNOG00000042951	-0.55381	4.05152	42.3783	0.000106893	0.0316534
ENSRNOG00000006136	-0.499502	5.4333	41.7875	0.000112747	0.0316534
ENSRNOG00000002730	-0.91331	3.26431	41.6503	0.000114167	0.0316534
ENSRNOG00000004841	-0.438202	7.45931	41.5896	0.000114795	0.0316534
ENSRNOG00000061508	-0.539434	4.83439	41.1039	0.000120018	0.0316534
ENSRNOG00000012470	-0.657176	3.1153	41.078	0.000120312	0.0316534
ENSRNOG00000011387	-0.726605	4.1646	40.6916	0.000124682	0.0316534
ENSRNOG00000057626	-0.485546	8.93716	40.686	0.000124746	0.0316534
ENSRNOG00000066694	-0.61667	6.49387	40.5936	0.000125821	0.0316534
ENSRNOG00000011044	-0.639037	5.43466	40.4554	0.000127452	0.0316534
ENSRNOG00000011154	-0.918552	3.62969	40.1116	0.000131626	0.0316534
ENSRNOG00000062454	-0.72219	3.97466	39.9944	0.000133082	0.0316534
ENSRNOG00000033942	-0.716506	7.75247	39.9488	0.000133653	0.0316534
ENSRNOG00000061080	-0.419151	6.3018	39.8809	0.000134511	0.0316534
ENSRNOG00000007934	-0.831615	7.21724	39.7819	0.000135776	0.0316534
ENSRNOG00000066055	7.19273	-1.42164	55.2813	0.000139608	0.0316534
ENSRNOG00000002750	-0.592911	3.93633	39.4854	0.000139654	0.0316534
ENSRNOG00000000795	1.16998	1.58242	38.5079	0.000153471	0.0340823
ENSRNOG00000008970	-0.453037	6.18446	38.398	0.000155069	0.0340823
ENSRNOG00000000640	-1.6728	2.71042	37.6618	0.000166722	0.0360966
ENSRNOG00000028362	-0.417067	7.70179	36.8543	0.0001807	0.0377224
ENSRNOG00000060107	-0.483572	4.25939	36.833	0.000181089	0.0377224
ENSRNOG00000004458	-0.88146	4.05166	36.6584	0.000184316	0.0377224
ENSRNOG00000006118	-0.65189	5.01413	36.5152	0.000187006	0.0377224
ENSRNOG00000002381	-1.332	2.08136	36.5057	0.000187234	0.0377224
ENSRNOG00000029986	-0.504718	4.44669	35.9883	0.000197349	0.0387968
ENSRNOG00000000886	-0.777707	4.36253	35.9412	0.000198308	0.0387968
ENSRNOG00000011070	-0.59289	3.7873	35.8304	0.00020059	0.0387968
ENSRNOG00000064799	-0.432234	4.74246	35.5085	0.000207381	0.0392433
ENSRNOG00000005159	-0.581037	3.8563	35.3532	0.000210767	0.0392433
ENSRNOG00000012058	-1.08201	1.4838	35.3121	0.000211757	0.0392433
ENSRNOG00000011151	-0.681785	5.83356	35.2197	0.00021372	0.0392433
ENSRNOG00000056659	-0.764467	3.62365	35.0877	0.000216703	0.0392937
ENSRNOG00000011211	-0.533655	7.42013	34.7163	0.000225346	0.0403564
ENSRNOG00000028097	-0.602358	4.64456	34.1519	0.000239316	0.0423356
ENSRNOG00000054426	-0.794178	3.39996	33.9538	0.000244476	0.0426709
ENSRNOG00000003929	-0.754422	5.30849	33.8547	0.000247095	0.0426709
ENSRNOG00000005479	-0.762095	9.07366	33.6435	0.000252812	0.0431446
ENSRNOG00000009491	-0.615346	3.98293	33.5036	0.000256693	0.0432975
ENSRNOG00000002468	-0.447542	6.72412	33.3129	0.00026209	0.0433181
ENSRNOG00000032656	-0.583103	4.47276	33.2886	0.000262787	0.0433181
ENSRNOG00000011341	-0.42278	5.22457	33.0904	0.000268567	0.0437734
ENSRNOG00000009795	-0.504269	4.91737	32.4452	0.000288493	0.0464986
ENSRNOG00000069024	-1.06018	3.20081	32.1862	0.000297009	0.0470685
ENSRNOG00000017120	-0.43551	5.35418	32.1408	0.000298518	0.0470685
ENSRNOG00000033099	-0.574096	4.30487	31.8069	0.00031001	0.0475591
ENSRNOG00000030597	-0.596346	4.7854	31.7903	0.000310595	0.0475591
ENSRNOG00000013780	-0.380495	6.29948	31.7657	0.000311465	0.0475591
ENSRNOG00000024114	-0.592621	3.46197	31.6705	0.000314869	0.047578
ENSRNOG00000069624	1.27999	0.903715	31.3782	0.000325821	0.0485028
ENSRNOG00000004150	-0.579553	4.40566	31.3221	0.000327677	0.0485028
ENSRNOG00000016680	-0.380657	6.70952	31.2223	0.000331462	0.0485676
ENSRNOG00000000635	-0.583779	4.26261	30.7683	0.000349384	0.0502058
ENSRNOG00000065000	-0.514695	3.60634	30.7427	0.000350438	0.0502058
ENSRNOG00000023312	-0.458949	6.38193	30.6795	0.000353026	0.0502058
ENSRNOG00000028879	-0.749656	4.28265	30.4445	0.000362893	0.0511081
ENSRNOG00000000277	-0.877027	1.58316	30.2078	0.000373277	0.0512226
ENSRNOG00000011132	-0.52803	5.73914	30.2006	0.000373487	0.0512226
ENSRNOG00000051837	-0.421705	4.66466	30.1319	0.000376541	0.0512226
ENSRNOG00000007077	-0.413467	5.41692	30.1031	0.000377831	0.0512226
ENSRNOG00000009253	-1.0833	2.64392	29.9504	0.000384789	0.0513383
ENSRNOG00000053240	-0.758057	4.72284	29.9285	0.000385762	0.0513383
ENSRNOG00000054080	-0.959641	2.18892	29.8062	0.000391495	0.0516275
ENSRNOG00000004828	-1.37448	1.12344	29.6673	0.000398309	0.0520529
ENSRNOG00000047218	-0.960799	2.22815	29.5451	0.000403954	0.0523193
ENSRNOG00000016921	-0.443339	5.20219	29.273	0.000417412	0.0532908
ENSRNOG00000047386	-0.373689	6.34129	29.2456	0.000418803	0.0532908
ENSRNOG00000010557	0.458096	4.0121	29.1089	0.000425829	0.0533464
ENSRNOG00000011625	-0.406507	5.78066	29.0481	0.000428995	0.0533464
ENSRNOG00000006617	-0.42102	6.64324	28.8102	0.000441684	0.0533464
ENSRNOG00000011358	-0.438971	4.69061	28.7968	0.000442413	0.0533464
ENSRNOG00000013991	-0.36009	6.77925	28.7563	0.00044462	0.0533464
ENSRNOG00000018012	-0.473178	6.67959	28.7548	0.000444702	0.0533464
ENSRNOG00000070648	0.963554	5.55101	28.6839	0.000448604	0.0533464
ENSRNOG00000015898	-0.479231	4.04752	28.6829	0.00044866	0.0533464
ENSRNOG00000034200	-0.365556	7.65956	28.2414	0.000473921	0.0555233
ENSRNOG00000006170	-0.771593	1.87868	28.1883	0.000477162	0.0555233
ENSRNOG00000042536	-0.423255	5.15189	28.1479	0.000479489	0.0555233
ENSRNOG00000007090	-0.505531	4.80929	28.1016	0.000482279	0.0555233
ENSRNOG00000005307	-0.377227	7.11685	27.9623	0.000490788	0.055786
ENSRNOG00000042478	-0.535184	5.57497	27.9386	0.000492252	0.055786
ENSRNOG00000045895	-0.569486	3.81377	27.7448	0.000504457	0.056726
ENSRNOG00000011623	-0.51125	4.76093	27.5814	0.000515014	0.0573478
ENSRNOG00000016166	1.07463	2.02944	27.4675	0.000522612	0.0573478
ENSRNOG00000003680	-0.487393	5.55744	27.3994	0.000527101	0.0573478
ENSRNOG00000046829	-1.32402	2.72539	27.39	0.00052778	0.0573478
ENSRNOG00000018282	-0.558809	6.43755	27.3601	0.000529753	0.0573478
ENSRNOG00000012671	-1.13669	1.82904	26.9721	0.000557	0.0598507
ENSRNOG00000007607	-0.577599	6.23851	26.3271	0.000605816	0.0643191
ENSRNOG00000018674	-0.398635	5.47287	26.3066	0.000607453	0.0643191
ENSRNOG00000022844	-0.973104	1.73173	26.161	0.000619404	0.0648378
ENSRNOG00000067970	-0.911097	2.87384	26.1368	0.000621292	0.0648378
ENSRNOG00000009577	-0.395973	5.43031	25.9135	0.000639977	0.0660451
ENSRNOG00000015488	-0.840689	1.95162	25.8915	0.000641966	0.0660451
ENSRNOG00000009341	-0.587291	5.59385	25.7728	0.000652127	0.066618
ENSRNOG00000008629	-0.354676	7.65058	25.6386	0.000663988	0.0670986
ENSRNOG00000059491	-0.53038	3.86989	25.6153	0.000666083	0.0670986
ENSRNOG00000004332	-0.790457	2.22714	25.4593	0.000680319	0.0676408
ENSRNOG00000054294	-0.39557	5.2363	25.4534	0.000680791	0.0676408
ENSRNOG00000063992	-0.600493	3.91884	25.2993	0.000695179	0.0686005
ENSRNOG00000002959	-0.778841	1.46718	25.0397	0.000720431	0.0702324
ENSRNOG00000008425	-0.492077	6.12817	25.0279	0.0007214	0.0702324
ENSRNOG00000011696	-0.646419	3.24859	24.9524	0.00072893	0.0704924
ENSRNOG00000052157	-0.433163	5.78195	24.5792	0.000767475	0.0732195
ENSRNOG00000021681	-0.369607	5.12915	24.5729	0.000768148	0.0732195
ENSRNOG00000000940	-0.881935	4.48462	24.5344	0.000772273	0.0732195
ENSRNOG00000003949	-0.532203	3.12978	24.4765	0.000778562	0.0733365
ENSRNOG00000033531	-0.459637	6.92914	24.2236	0.000806571	0.0754847
ENSRNOG00000054751	-0.464761	4.94148	24.1363	0.000816543	0.075928
ENSRNOG00000010447	-0.397745	5.25275	23.7964	0.000856811	0.079165
ENSRNOG00000050233	0.820787	2.17419	23.5751	0.000884423	0.081199
ENSRNOG00000015133	-0.459489	6.02395	23.4574	0.000899422	0.0820567
ENSRNOG00000010610	0.838337	2.48828	23.3395	0.00091491	0.082948
ENSRNOG00000017890	0.643044	3.6124	23.2852	0.000922082	0.083079
ENSRNOG00000046242	-0.472405	4.10577	23.0717	0.000951107	0.0851651
ENSRNOG00000050071	-0.538224	4.75527	22.9256	0.000971619	0.0858478
ENSRNOG00000055293	-0.947002	4.25823	22.9231	0.000971978	0.0858478
ENSRNOG00000046566	-0.54316	5.11356	22.8915	0.000976485	0.0858478
ENSRNOG00000010888	-0.457876	4.45915	22.8488	0.000982623	0.0858671
ENSRNOG00000010524	0.594652	4.85488	22.7835	0.0009921	0.0860298
ENSRNOG00000010065	-0.930736	3.09563	22.7526	0.000996659	0.0860298
ENSRNOG00000012176	-0.477316	3.30669	22.7144	0.00100228	0.0860298
ENSRNOG00000055562	0.646454	5.43946	22.5594	0.00102548	0.0875036
ENSRNOG00000020009	-1.42901	2.87674	22.3062	0.00106493	0.0903386
ENSRNOG00000006509	-0.52245	7.15454	22.095	0.00109914	0.0926983
ENSRNOG00000008652	-0.429085	4.17153	22.0026	0.00111455	0.0934549
ENSRNOG00000016289	-0.647762	2.60972	21.6068	0.00118374	0.0986862
ENSRNOG00000004806	-0.350545	5.80708	21.5654	0.0011912	0.0987402
ENSRNOG00000005359	-0.601972	4.12854	21.4992	0.00120337	0.0991822
ENSRNOG00000042519	-0.517473	5.06357	21.3869	0.00122434	0.100295
ENSRNOG00000015719	-0.647654	4.52505	21.3533	0.0012307	0.100295
ENSRNOG00000009972	-0.539302	4.15593	21.2682	0.001247	0.101056
ENSRNOG00000019422	-0.759877	7.09312	21.1937	0.00126149	0.101202
ENSRNOG00000006338	-0.365646	4.33387	21.1872	0.00126276	0.101202
ENSRNOG00000021053	-0.719074	1.66463	21.1124	0.00127775	0.101387
ENSRNOG00000042576	-0.580526	5.25332	21.1048	0.00127904	0.101387
ENSRNOG00000042603	-0.505878	3.0021	21.0535	0.00128937	0.10165
ENSRNOG00000011009	-0.521777	4.29116	20.9341	0.0013136	0.103001
ENSRNOG00000038190	-0.425491	4.67806	20.8645	0.00132801	0.103162
ENSRNOG00000003745	-2.13371	-0.633342	20.948	0.0013383	0.103162
ENSRNOG00000055972	1.53832	1.6466	20.8136	0.001339	0.103162
ENSRNOG00000013388	-0.362444	4.13844	20.7741	0.00134703	0.103162
ENSRNOG00000011508	-0.490286	3.70011	20.7226	0.00135803	0.103162
ENSRNOG00000006569	-0.430399	5.18706	20.7211	0.00135833	0.103162
ENSRNOG00000043085	-0.36019	5.9884	20.6724	0.00136882	0.103394
ENSRNOG00000069221	-0.540773	5.31267	20.641	0.00137564	0.103394
ENSRNOG00000018003	-2.31641	-1.07132	20.3758	0.00139684	0.104446
ENSRNOG00000047057	-0.664529	2.99352	20.4731	0.00141285	0.104576
ENSRNOG00000050647	0.599341	3.21944	20.4721	0.00141307	0.104576
ENSRNOG00000056984	-0.352941	4.08815	20.4237	0.00142395	0.104576
ENSRNOG00000004639	-0.582066	2.68411	20.3692	0.00143646	0.104576
ENSRNOG00000068162	-0.529912	3.08567	20.352	0.00144041	0.104576
ENSRNOG00000068893	-0.98317	0.486115	20.3378	0.00144511	0.104576
ENSRNOG00000008709	-0.463891	6.88708	20.3144	0.00144905	0.104576
ENSRNOG00000004956	-0.534766	5.21786	20.1331	0.00149186	0.107133
ENSRNOG00000025624	-0.335755	5.49654	20.0084	0.0015222	0.108519
ENSRNOG00000029663	-0.669544	1.70052	19.9935	0.00152612	0.108519
ENSRNOG00000052296	-0.766764	8.18402	19.7845	0.00157862	0.111704
ENSRNOG00000008479	-0.431807	6.99931	19.7223	0.00159475	0.112298
ENSRNOG00000009264	-0.386044	5.30856	19.6727	0.00160773	0.112665
ENSRNOG00000070442	-0.842525	0.965115	19.5964	0.00162872	0.113018
ENSRNOG00000025174	-0.339847	5.80925	19.581	0.00163213	0.113018
ENSRNOG00000014187	-0.535303	3.60985	19.5611	0.0016375	0.113018
ENSRNOG00000007034	-0.81119	4.85313	19.5372	0.00164393	0.113018
ENSRNOG00000002074	-0.71803	1.80354	19.4983	0.00165473	0.113224
ENSRNOG00000016164	2.20482	2.26613	19.4107	0.00167893	0.114341
ENSRNOG00000013589	-0.805484	4.64333	19.2985	0.00171014	0.115922
ENSRNOG00000070982	-0.960474	0.914387	19.2531	0.00172398	0.116316
ENSRNOG00000031852	-0.302744	6.1882	19.1636	0.00174899	0.11725
ENSRNOG00000020173	-0.765561	3.2703	19.1467	0.00175398	0.11725
ENSRNOG00000023257	-1.10482	1.19194	19.0591	0.00178053	0.117673
ENSRNOG00000008674	-0.792416	2.55802	19.057	0.00178058	0.117673
ENSRNOG00000022305	-0.40192	4.47543	19.043	0.00178464	0.117673
ENSRNOG00000024194	-0.327636	4.60738	18.98	0.00180364	0.117867
ENSRNOG00000031997	-0.319071	7.44501	18.9793	0.00180384	0.117867
ENSRNOG00000008990	-0.740807	2.06647	18.9138	0.00182404	0.118652
ENSRNOG00000049489	-0.384709	4.00862	18.8375	0.00184749	0.119642
ENSRNOG00000027606	-1.02193	4.08873	18.7575	0.00187272	0.120736
ENSRNOG00000014486	-0.483228	3.23314	18.6079	0.00192098	0.1233
ENSRNOG00000007706	-0.486069	3.18063	18.5738	0.00193219	0.123327
ENSRNOG00000000648	-0.325919	6.20158	18.5548	0.00193841	0.123327
ENSRNOG00000008447	-0.411608	3.78843	18.5187	0.00195045	0.123551
ENSRNOG00000005985	-0.282474	6.4234	18.4803	0.00196328	0.123823
ENSRNOG00000000633	-0.68058	2.22761	18.4479	0.00197436	0.123823
ENSRNOG00000017132	-0.371972	5.12696	18.4077	0.00198791	0.123823
ENSRNOG00000025151	-0.382492	5.93764	18.4048	0.00198889	0.123823
ENSRNOG00000048949	-0.361613	4.74918	18.3212	0.00201771	0.125081
ENSRNOG00000003614	-0.402257	4.84481	18.1916	0.00206342	0.12737
ENSRNOG00000022395	-0.350583	5.82806	18.0949	0.00209835	0.128977
ENSRNOG00000015603	-0.361909	8.07529	18.0241	0.00212437	0.130026
ENSRNOG00000010254	-0.403488	4.29055	17.9444	0.00215415	0.131295
ENSRNOG00000016281	-0.436554	4.52383	17.8422	0.00219309	0.133108
ENSRNOG00000003213	-0.513963	4.1058	17.6742	0.00225901	0.136038
ENSRNOG00000025042	-0.612635	1.69487	17.6642	0.0022633	0.136038
ENSRNOG00000004680	-0.360876	8.61514	17.648	0.00226949	0.136038
ENSRNOG00000006397	-0.418614	4.01144	17.6052	0.00228679	0.136087
ENSRNOG00000039530	0.331855	4.54983	17.5889	0.00229337	0.136087
ENSRNOG00000012721	-0.768534	2.23983	17.5657	0.00230301	0.136087
ENSRNOG00000011908	-0.454406	3.91077	17.5536	0.00230783	0.136087
ENSRNOG00000010593	0.786043	2.96285	17.4842	0.00233658	0.136418
ENSRNOG00000018126	-0.451339	4.46277	17.4441	0.00235325	0.136418
ENSRNOG00000056457	0.826695	6.75873	17.44	0.00235496	0.136418
ENSRNOG00000031136	-0.508931	4.80977	17.42	0.00236337	0.136418
ENSRNOG00000025160	-0.366786	3.8281	17.4174	0.00236451	0.136418
ENSRNOG00000013090	-0.698782	2.83147	17.4049	0.00236987	0.136418
ENSRNOG00000046515	-0.437206	4.46742	17.3645	0.00238696	0.136471
ENSRNOG00000013257	-0.415634	4.29106	17.3583	0.00238961	0.136471
ENSRNOG00000031669	-1.06745	0.754849	17.2974	0.00241738	0.137312
ENSRNOG00000027491	-0.300429	5.84978	17.2635	0.0024306	0.137312
ENSRNOG00000014453	0.31503	5.07672	17.2391	0.0024413	0.137312
ENSRNOG00000003694	-0.557876	2.1966	17.2375	0.00244219	0.137312
ENSRNOG00000069773	0.359153	5.00642	17.0578	0.00252256	0.141283
ENSRNOG00000014034	-0.654896	2.42595	17.0163	0.00254176	0.141643
ENSRNOG00000067248	-0.505153	2.78671	17.0016	0.00254852	0.141643
ENSRNOG00000066027	-0.8979	3.69129	16.9742	0.00256116	0.141802
ENSRNOG00000016429	-0.340932	7.73778	16.9227	0.00258525	0.142317
ENSRNOG00000067962	0.863681	3.73016	16.9125	0.00259008	0.142317
ENSRNOG00000002312	-0.669772	1.76388	16.8636	0.00261361	0.143068
ENSRNOG00000014007	-0.455708	5.73389	16.7963	0.00264566	0.144278
ENSRNOG00000001982	-0.429202	3.66702	16.7492	0.00266864	0.144542
ENSRNOG00000005292	-0.301748	4.79076	16.7455	0.00267043	0.144542
ENSRNOG00000032180	-0.937921	0.638951	16.6666	0.00271124	0.146205
ENSRNOG00000002407	-0.336122	4.96153	16.629	0.00272826	0.146578
ENSRNOG00000027152	-0.606871	2.097	16.602	0.00274211	0.146761
ENSRNOG00000026649	-0.347566	3.58728	16.5824	0.0027519	0.146761
ENSRNOG00000002294	-0.631591	3.26086	16.5565	0.00276513	0.146927
ENSRNOG00000043388	0.454106	3.89411	16.5027	0.00279278	0.147854
ENSRNOG00000065643	-0.43609	3.08147	16.4682	0.0028108	0.148231
ENSRNOG00000037951	-0.570204	3.27776	16.4499	0.00282033	0.148231
ENSRNOG00000002983	-0.494965	5.69884	16.4108	0.00284085	0.14877
ENSRNOG00000053285	-0.693635	5.13458	16.3152	0.00289198	0.150646
ENSRNOG00000014999	-0.334251	4.62619	16.3051	0.00289744	0.150646
ENSRNOG00000056658	-0.354934	6.1501	16.2783	0.00291202	0.150863
ENSRNOG00000068412	-0.507419	5.30572	16.2337	0.00293642	0.151557
ENSRNOG00000056151	-0.319581	4.83178	16.2158	0.0029463	0.151557
ENSRNOG00000018371	-1.15416	0.861892	16.1982	0.00295769	0.151605
ENSRNOG00000002469	0.637896	1.81269	16.1578	0.0029789	0.151948
ENSRNOG00000016879	-0.411141	4.29811	16.1458	0.00298533	0.151948
ENSRNOG00000063828	-0.521802	5.28014	16.1232	0.00299806	0.152063
ENSRNOG00000052519	1.19483	-0.554738	16.0901	0.00303242	0.15283
ENSRNOG00000053550	-1.13669	0.479601	16.0479	0.00304392	0.15283
ENSRNOG00000011016	-0.52165	2.65148	16.0415	0.00304481	0.15283
ENSRNOG00000067090	0.859935	3.27982	16.016	0.00305947	0.153037
ENSRNOG00000038406	-0.284772	5.84977	15.9884	0.00307539	0.153176
ENSRNOG00000069840	-1.33893	1.69012	15.9628	0.00309098	0.153176
ENSRNOG00000023453	-0.315572	4.96328	15.9518	0.00309684	0.153176
ENSRNOG00000037364	-0.712357	2.21187	15.9391	0.0031045	0.153176
ENSRNOG00000063398	0.618012	5.46013	15.8333	0.00316744	0.155752
ENSRNOG00000012405	-0.465582	7.15317	15.7488	0.00321901	0.157753
ENSRNOG00000064119	0.298029	4.65203	15.7119	0.00324186	0.158338
ENSRNOG00000010174	0.294528	5.71574	15.6423	0.0032855	0.159482
ENSRNOG00000014366	-0.810779	4.44243	15.6395	0.00328727	0.159482
ENSRNOG00000004709	-0.354925	4.29371	15.607	0.00330786	0.159814
ENSRNOG00000009348	-0.853575	1.88634	15.5809	0.00332491	0.159814
ENSRNOG00000017767	-1.49173	-0.869797	15.6612	0.00332717	0.159814
ENSRNOG00000020514	-0.678687	2.53395	15.5572	0.00333997	0.1599
ENSRNOG00000006956	-0.634326	2.83977	15.5269	0.00335951	0.160306
ENSRNOG00000015434	-0.390905	5.04768	15.4198	0.00342981	0.162644
ENSRNOG00000015383	-0.571133	1.89788	15.4186	0.00343093	0.162644
ENSRNOG00000010680	-0.390094	4.17456	15.4004	0.00344279	0.162675
ENSRNOG00000030714	-0.719506	7.55776	15.3413	0.00348263	0.164023
ENSRNOG00000028624	-0.634979	3.08076	15.2876	0.00351943	0.164687
ENSRNOG00000002365	-0.731491	4.64034	15.2874	0.00351943	0.164687
ENSRNOG00000010213	-0.669011	2.57294	15.2433	0.00355005	0.164885
ENSRNOG00000015288	-0.30488	6.34651	15.2351	0.0035556	0.164885
ENSRNOG00000009696	-0.448962	3.32717	15.2321	0.00355776	0.164885
ENSRNOG00000009033	-0.286836	6.60683	15.1841	0.00359134	0.165288
ENSRNOG00000025589	1.23867	7.1682	15.1717	0.00360009	0.165288
ENSRNOG00000016172	-0.306934	5.2178	15.1709	0.00360065	0.165288
ENSRNOG00000003686	-0.326971	5.15219	15.1246	0.00363356	0.166189
ENSRNOG00000016046	-0.365086	3.97153	15.1112	0.00364318	0.166189
ENSRNOG00000016103	-0.681478	3.16954	15.0564	0.00368285	0.16711
ENSRNOG00000005450	-0.335193	5.10342	15.0512	0.00368653	0.16711
ENSRNOG00000055382	-0.328741	5.67428	15.0355	0.00369795	0.16711
ENSRNOG00000042888	-0.536143	2.22822	14.9723	0.00374467	0.168696
ENSRNOG00000067321	0.699369	1.38153	14.9494	0.00376212	0.168924
ENSRNOG00000054212	-0.308319	6.98691	14.934	0.00377302	0.168924
ENSRNOG00000008336	-1.00209	1.91224	14.8959	0.00380212	0.169703
ENSRNOG00000066359	0.726534	1.73144	14.8638	0.00382642	0.170264
ENSRNOG00000018191	-0.779099	0.718018	14.8377	0.00384778	0.170644
ENSRNOG00000033217	-0.511116	2.77088	14.8029	0.00387289	0.170644
ENSRNOG00000020770	-0.410358	3.26156	14.7915	0.00388164	0.170644
ENSRNOG00000038436	-0.282178	7.70857	14.7837	0.00388763	0.170644
ENSRNOG00000061484	-0.510748	3.22605	14.7339	0.00392663	0.170644
ENSRNOG00000030776	-0.269078	5.50104	14.7136	0.00394254	0.170644
ENSRNOG00000019533	-0.437274	4.56311	14.7068	0.00394794	0.170644
ENSRNOG00000065338	0.619749	1.52073	14.7046	0.00395015	0.170644
ENSRNOG00000007975	-0.360418	5.9435	14.6981	0.00395475	0.170644
ENSRNOG00000010350	0.316035	6.4986	14.6815	0.00396798	0.170644
ENSRNOG00000008118	0.349451	3.73575	14.6745	0.00397355	0.170644
ENSRNOG00000012175	-0.623971	2.40159	14.67	0.00397738	0.170644
ENSRNOG00000012422	-0.337523	6.31327	14.6566	0.0039879	0.170644
ENSRNOG00000020353	-0.42863	3.60907	14.5719	0.00405648	0.172838
ENSRNOG00000050655	0.356562	5.65904	14.5578	0.00406798	0.172838
ENSRNOG00000005726	-0.294554	7.40146	14.5494	0.00407492	0.172838
ENSRNOG00000007485	-0.2933	5.51271	14.5257	0.00409446	0.173161
ENSRNOG00000002129	-0.392958	5.38038	14.5029	0.0041134	0.173316
ENSRNOG00000071045	-0.337805	4.05482	14.4925	0.00412203	0.173316
ENSRNOG00000056643	-0.300576	5.32319	14.3478	0.00424496	0.177811
ENSRNOG00000018952	-0.615759	2.64373	14.3291	0.0042614	0.177811
ENSRNOG00000029184	-0.436637	7.24668	14.3239	0.00426571	0.177811
ENSRNOG00000049906	-1.3286	-0.795141	14.3191	0.00432359	0.179691
ENSRNOG00000067502	0.491106	2.14284	14.2341	0.00434495	0.179691
ENSRNOG00000007324	-0.297083	6.83049	14.2199	0.00435742	0.179691
ENSRNOG00000016483	-0.427135	5.80408	14.2166	0.00436035	0.179691
ENSRNOG00000010479	-0.248125	7.94797	14.1756	0.00439719	0.180696
ENSRNOG00000019014	-0.458309	5.9984	14.1484	0.00442179	0.181193
ENSRNOG00000018668	-0.268815	7.09752	14.0701	0.00449369	0.183558
ENSRNOG00000004473	-0.309281	3.96433	14.0582	0.00450479	0.183558
ENSRNOG00000016299	-1.17557	1.90277	13.9872	0.004572	0.185774
ENSRNOG00000009419	-0.266715	7.16751	13.9464	0.00461033	0.186201
ENSRNOG00000019403	-0.464078	2.39686	13.9418	0.00461488	0.186201
ENSRNOG00000001971	-0.414751	3.15824	13.9353	0.004621	0.186201
ENSRNOG00000026065	-0.303598	7.04864	13.9197	0.00463594	0.186285
ENSRNOG00000031979	0.438519	13.0514	13.8759	0.00467838	0.187452
ENSRNOG00000030404	-0.455232	5.41207	13.8631	0.00469083	0.187452
ENSRNOG00000006356	1.16028	-0.699044	13.8447	0.00473656	0.188217
ENSRNOG00000005903	-0.994335	0.484371	13.8181	0.00473853	0.188217
ENSRNOG00000013847	-0.38638	5.65087	13.7898	0.00476323	0.188217
ENSRNOG00000027002	-0.314887	6.1154	13.773	0.00477996	0.188217
ENSRNOG00000069647	0.319177	6.44617	13.7706	0.00478236	0.188217
ENSRNOG00000006305	0.309717	6.3298	13.7652	0.00478781	0.188217
ENSRNOG00000004124	-1.09681	-0.552013	13.7501	0.0048322	0.188976
ENSRNOG00000042980	-0.322514	5.05792	13.7101	0.00484344	0.188976
ENSRNOG00000043304	-0.466435	3.97433	13.6958	0.00485803	0.188976
ENSRNOG00000029556	-0.573201	2.2259	13.6873	0.00486691	0.188976
ENSRNOG00000058470	-0.689726	1.27858	13.6782	0.00487689	0.188976
ENSRNOG00000000042	-0.365635	4.36336	13.6691	0.00488529	0.188976
ENSRNOG00000004317	0.571956	1.72525	13.6463	0.00490921	0.189396
ENSRNOG00000012573	-0.408627	5.52742	13.6281	0.00492768	0.189605
ENSRNOG00000052583	-0.268443	7.77579	13.5633	0.00499551	0.191706
ENSRNOG00000002318	-0.358729	6.95958	13.5081	0.00505422	0.19267
ENSRNOG00000008312	-1.11595	0.570671	13.5019	0.00506437	0.19267
ENSRNOG00000006831	-0.499261	3.15221	13.4981	0.00506509	0.19267
ENSRNOG00000007066	-0.480045	3.00882	13.4901	0.00507376	0.19267
ENSRNOG00000036911	-0.349583	4.40037	13.4599	0.00510626	0.192859
ENSRNOG00000037567	-0.560773	3.01047	13.4512	0.00511583	0.192859
ENSRNOG00000028630	-0.308955	6.19092	13.4467	0.0051206	0.192859
ENSRNOG00000023356	0.270197	6.97794	13.4363	0.00513192	0.192859
ENSRNOG00000011310	-0.329524	5.29421	13.3922	0.00518031	0.194175
ENSRNOG00000032048	-0.26813	5.80882	13.3538	0.00522288	0.194221
ENSRNOG00000013045	-0.355699	5.20802	13.3382	0.00524037	0.194221
ENSRNOG00000011076	-0.300507	9.2778	13.3376	0.00524104	0.194221
ENSRNOG00000017001	-0.330793	3.45186	13.3316	0.00524786	0.194221
ENSRNOG00000021919	-0.51603	1.83864	13.3313	0.00524849	0.194221
ENSRNOG00000043390	-0.363389	3.732	13.2692	0.00531832	0.195348
ENSRNOG00000002537	-0.330366	4.02196	13.2685	0.00531914	0.195348
ENSRNOG00000010711	-0.310299	4.72504	13.2683	0.00531936	0.195348
ENSRNOG00000009892	0.470665	2.02793	13.2461	0.00534507	0.19568
ENSRNOG00000011907	1.56239	-1.12919	13.3071	0.00535537	0.19568
ENSRNOG00000014182	-0.586464	3.50668	13.1903	0.0054093	0.197154
ENSRNOG00000055078	1.29653	0.454304	13.17	0.0054367	0.197211
ENSRNOG00000013413	-0.49273	3.02412	13.1657	0.00543805	0.197211
ENSRNOG00000017346	-0.436402	2.68052	13.1495	0.00545712	0.197409
ENSRNOG00000018992	-0.405115	4.63217	13.1351	0.00547394	0.197525
ENSRNOG00000050343	-0.323712	4.31934	13.1051	0.00550951	0.197704
ENSRNOG00000027756	-0.334735	5.20411	13.0991	0.0055167	0.197704
ENSRNOG00000030371	0.400565	12.6505	13.0916	0.00552559	0.197704
ENSRNOG00000031033	0.513551	12.9119	13.0656	0.00555686	0.197704
ENSRNOG00000013160	-0.463007	6.28738	13.059	0.00556478	0.197704
ENSRNOG00000005564	-0.411018	2.97724	13.0468	0.00557971	0.197704
ENSRNOG00000049289	-0.61501	1.55311	13.0424	0.00558547	0.197704
ENSRNOG00000016258	-0.441325	3.54141	13.0399	0.00558795	0.197704
ENSRNOG00000003134	-0.494126	5.90283	12.9449	0.00570438	0.201333
ENSRNOG00000061337	-0.366414	4.635	12.914	0.00574298	0.202203
ENSRNOG00000058973	-0.496137	2.62872	12.8754	0.00579181	0.202348
ENSRNOG00000028422	-0.255426	4.77535	12.8712	0.0057969	0.202348
ENSRNOG00000002225	-0.312897	6.67465	12.8555	0.00581688	0.202348
ENSRNOG00000039745	-1.1538	-0.602309	12.8849	0.00581883	0.202348
ENSRNOG00000064362	-0.58605	3.02283	12.8522	0.00582117	0.202348
ENSRNOG00000067844	-0.323447	4.63561	12.8446	0.00583079	0.202348
ENSRNOG00000013707	-0.498967	3.64878	12.8279	0.00585222	0.202607
ENSRNOG00000010106	-0.295118	5.12466	12.7936	0.00589636	0.203248
ENSRNOG00000018434	-0.762332	0.49032	12.7943	0.00589875	0.203248
ENSRNOG00000002793	-0.423103	3.90711	12.761	0.00593867	0.203798
ENSRNOG00000008587	-0.580249	3.26551	12.7301	0.00597928	0.203798
ENSRNOG00000064565	-0.23323	6.08751	12.7156	0.00599832	0.203798
ENSRNOG00000019207	-0.602323	9.58136	12.7082	0.00600815	0.203798
ENSRNOG00000021553	-0.456921	2.43656	12.6993	0.00602021	0.203798
ENSRNOG00000042679	-0.388101	3.5996	12.6932	0.00602808	0.203798
ENSRNOG00000053961	0.288611	4.46969	12.6928	0.00602853	0.203798
ENSRNOG00000015365	-0.626705	1.04052	12.6765	0.00605174	0.203798
ENSRNOG00000016408	-0.528099	1.58607	12.6587	0.0060748	0.203798
ENSRNOG00000004677	-0.290812	8.11728	12.6576	0.00607562	0.203798
ENSRNOG00000011470	-0.341927	5.13681	12.6443	0.00609342	0.203798
ENSRNOG00000005932	-0.272163	5.94952	12.6389	0.00610077	0.203798
ENSRNOG00000022635	-0.319442	6.98533	12.6341	0.00610727	0.203798
ENSRNOG00000029535	-0.315961	6.69984	12.621	0.006125	0.203798
ENSRNOG00000000249	0.575514	3.18022	12.6104	0.00613946	0.203798
ENSRNOG00000062314	-0.82823	0.514648	12.6128	0.00613951	0.203798
ENSRNOG00000006278	-0.360838	3.85225	12.5911	0.0061657	0.2042
ENSRNOG00000062547	-0.690122	1.34399	12.5765	0.0061866	0.204426
ENSRNOG00000025423	-0.434594	3.47968	12.5556	0.00621447	0.204726
ENSRNOG00000009265	-0.494017	3.34547	12.5488	0.00622392	0.204726
ENSRNOG00000048239	1.23654	1.6699	12.4728	0.00633081	0.207271
ENSRNOG00000027833	-0.395932	4.08297	12.4713	0.0063321	0.207271
ENSRNOG00000011858	-0.704559	1.65424	12.4611	0.00634721	0.207271
ENSRNOG00000005506	-1.30891	0.0278155	12.462	0.00635846	0.207271
ENSRNOG00000003407	-0.949745	0.0252475	12.4241	0.00640802	0.208383
ENSRNOG00000067274	-0.693955	2.92407	12.3852	0.00645544	0.208383
ENSRNOG00000007907	0.299402	5.70843	12.3789	0.0064643	0.208383
ENSRNOG00000018086	-0.575485	2.49806	12.3595	0.00649283	0.208383
ENSRNOG00000016011	-0.321873	5.48349	12.3559	0.00649781	0.208383
ENSRNOG00000031378	-0.464506	3.36511	12.345	0.00651374	0.208383
ENSRNOG00000013147	-0.308501	5.10859	12.3414	0.00651892	0.208383
ENSRNOG00000036841	-0.285687	5.30976	12.3328	0.00653152	0.208383
ENSRNOG00000019689	-0.565446	3.42675	12.3302	0.00653539	0.208383
ENSRNOG00000056106	-0.335175	5.64838	12.3296	0.00653621	0.208383
ENSRNOG00000010267	-0.378231	4.07735	12.3143	0.0065587	0.208642
ENSRNOG00000003132	0.774994	0.407331	12.2935	0.0065929	0.20927
ENSRNOG00000001452	0.426671	3.99436	12.2611	0.00663781	0.210236
ENSRNOG00000005578	-0.341	3.26279	12.2491	0.00665587	0.210349
ENSRNOG00000064462	-0.920029	1.88874	12.2047	0.0067235	0.211637
ENSRNOG00000015088	-0.229136	6.02579	12.1975	0.00673381	0.211637
ENSRNOG00000010608	-0.58611	2.59497	12.1933	0.0067404	0.211637
ENSRNOG00000048036	-0.31327	7.08014	12.1793	0.00676167	0.211803
ENSRNOG00000016769	-0.957968	0.505274	12.1733	0.00677489	0.211803
ENSRNOG00000037850	0.310032	5.37956	12.1559	0.00679761	0.212056
ENSRNOG00000067786	-0.329269	3.91734	12.1414	0.00681998	0.212298
ENSRNOG00000011560	-0.309083	4.99666	12.1228	0.00684883	0.212739
ENSRNOG00000030285	-0.375244	2.75559	12.1082	0.00687169	0.212993
ENSRNOG00000021938	-0.319137	3.69422	12.0744	0.00692464	0.214177
ENSRNOG00000050190	-0.545987	3.93397	12.0637	0.00694153	0.214242
ENSRNOG00000024998	-0.471247	3.46034	12.039	0.00698071	0.214562
ENSRNOG00000013781	-0.298989	5.31154	12.0216	0.00700843	0.214562
ENSRNOG00000012278	0.578872	2.75465	12.0169	0.00701619	0.214562
ENSRNOG00000059456	-0.426103	4.86381	12.0111	0.00702518	0.214562
ENSRNOG00000004519	-0.28094	6.22925	12.0056	0.00703415	0.214562
ENSRNOG00000000926	-1.18891	0.500166	12.001	0.00704654	0.214562
ENSRNOG00000007636	-0.25288	6.85535	11.9894	0.00706009	0.214562
ENSRNOG00000033615	0.583082	9.67482	11.978	0.00707854	0.214562
ENSRNOG00000067705	-0.921512	2.42037	11.9742	0.007085	0.214562
ENSRNOG00000042359	-0.248443	5.69233	11.96	0.00710777	0.214803
ENSRNOG00000057826	-0.521473	2.53307	11.9188	0.00717547	0.216398
ENSRNOG00000053932	-0.374639	5.44879	11.8986	0.00720866	0.216948
ENSRNOG00000001189	-1.05049	1.70504	11.8884	0.00722633	0.21697
ENSRNOG00000003357	-0.899926	0.623909	11.8812	0.00724086	0.21697
ENSRNOG00000005639	-0.511475	4.07055	11.8641	0.00726614	0.21697
ENSRNOG00000008902	0.266551	5.1239	11.8622	0.00726921	0.21697
ENSRNOG00000055010	-0.417678	3.23291	11.8424	0.00730265	0.21727
ENSRNOG00000007271	-0.422232	3.8896	11.8312	0.00732131	0.21727
ENSRNOG00000037514	-0.449197	3.12653	11.817	0.00734542	0.21727
ENSRNOG00000002040	-0.365003	4.14923	11.8101	0.00735712	0.21727
ENSRNOG00000062552	-0.361432	4.59379	11.805	0.00736578	0.21727
ENSRNOG00000014135	-0.262905	6.61185	11.8022	0.0073705	0.21727
ENSRNOG00000011830	0.266889	5.06343	11.7899	0.00739136	0.21727
ENSRNOG00000061262	-0.23773	8.23237	11.7854	0.0073991	0.21727
ENSRNOG00000024825	0.331721	5.43743	11.7493	0.00746119	0.218651
ENSRNOG00000002227	-0.323566	7.13354	11.737	0.00748241	0.21883
ENSRNOG00000000190	-1.10187	0.0531921	11.715	0.00753152	0.219823
ENSRNOG00000063135	-0.46032	3.03182	11.6757	0.00758985	0.221081
ENSRNOG00000008552	0.850736	0.520531	11.6666	0.00760897	0.221194
ENSRNOG00000045729	1.40198	1.39152	11.653	0.00763117	0.221395
ENSRNOG00000013324	-0.631905	2.57712	11.6244	0.00768108	0.222399
ENSRNOG00000046663	-0.505074	4.09785	11.5784	0.00776374	0.223547
ENSRNOG00000008706	-1.43525	-0.671054	11.6173	0.00776504	0.223547
ENSRNOG00000001130	-0.729693	4.45334	11.5679	0.00778283	0.223547
ENSRNOG00000047296	-0.29225	6.44205	11.5609	0.00779558	0.223547
ENSRNOG00000016998	-0.503345	4.53129	11.5597	0.0077978	0.223547
ENSRNOG00000009656	0.513048	3.15617	11.5493	0.00781685	0.223651
ENSRNOG00000017593	-0.523153	3.01293	11.4727	0.00795856	0.22669
ENSRNOG00000010050	-0.37018	3.84499	11.4676	0.0079681	0.22669
ENSRNOG00000007472	-0.228561	6.54616	11.4665	0.00796995	0.22669
ENSRNOG00000024457	-0.570015	2.77098	11.4137	0.00806997	0.228417
ENSRNOG00000016744	-0.244625	5.60298	11.4101	0.00807653	0.228417
ENSRNOG00000037613	-0.309395	4.6691	11.4094	0.00807789	0.228417
ENSRNOG00000014288	-0.609422	3.50076	11.3914	0.00811228	0.228489
ENSRNOG00000008169	-0.340453	8.84707	11.3852	0.00812415	0.228489
ENSRNOG00000005964	-0.536459	6.52293	11.3833	0.00812769	0.228489
ENSRNOG00000011015	-0.274927	8.27426	11.3718	0.00814993	0.228671
ENSRNOG00000018461	-0.328212	4.26213	11.3412	0.00820898	0.229883
ENSRNOG00000003812	-0.287644	7.1025	11.3267	0.00823737	0.230234
ENSRNOG00000021555	-1.8041	0.47686	11.3032	0.00829545	0.230957
ENSRNOG00000031004	0.269946	4.67629	11.2837	0.00832178	0.230957
ENSRNOG00000016538	-0.399107	2.84342	11.2829	0.00832351	0.230957
ENSRNOG00000048969	-0.276886	4.70273	11.2811	0.00832693	0.230957
ENSRNOG00000066020	0.285586	4.3048	11.2502	0.0083882	0.232212
ENSRNOG00000029980	-0.33286	4.71151	11.2115	0.00846592	0.233917
ENSRNOG00000009771	-0.340069	5.8606	11.1687	0.00855264	0.235864
ENSRNOG00000030700	0.407024	13.2673	11.1527	0.00858554	0.235947
ENSRNOG00000019536	0.445643	3.11376	11.1468	0.00859789	0.235947
ENSRNOG00000046449	0.369401	4.33978	11.1435	0.00860443	0.235947
ENSRNOG00000028627	-0.682622	1.36245	11.1298	0.00863392	0.236309
ENSRNOG00000011146	0.429177	5.21704	11.1083	0.00867727	0.237048
ENSRNOG00000027213	0.271652	4.17831	11.0787	0.00873904	0.237614
ENSRNOG00000052894	-0.246614	6.07158	11.0617	0.0087747	0.237614
ENSRNOG00000022392	0.342165	3.83013	11.06	0.00877837	0.237614
ENSRNOG00000042309	0.313537	6.73576	11.0589	0.00878068	0.237614
ENSRNOG00000000142	-0.260839	4.77484	11.0537	0.00879168	0.237614
ENSRNOG00000023765	-0.480191	3.62563	11.0516	0.00879627	0.237614
ENSRNOG00000005519	-0.323864	6.12066	11.0068	0.00889144	0.23813
ENSRNOG00000011339	-0.256385	5.7076	11.0049	0.00889565	0.23813
ENSRNOG00000042905	-0.405191	3.09919	11.0005	0.00890529	0.23813
ENSRNOG00000002916	-0.322006	4.11678	11.0001	0.00890589	0.23813
ENSRNOG00000007118	0.508542	2.63547	11.0001	0.00890608	0.23813
ENSRNOG00000014243	-0.62681	1.84355	10.991	0.00892601	0.23813
ENSRNOG00000062245	0.646031	3.98245	10.9887	0.0089303	0.23813
ENSRNOG00000014722	-0.26526	4.93425	10.9714	0.00896784	0.238677
ENSRNOG00000009987	-0.252585	7.9239	10.9587	0.00899538	0.238677
ENSRNOG00000000536	-0.384259	4.9153	10.9544	0.00900476	0.238677
ENSRNOG00000055331	0.257297	5.68718	10.9489	0.00901663	0.238677
ENSRNOG00000002625	-0.384564	4.75286	10.9379	0.00904057	0.238875
ENSRNOG00000000924	-0.356012	5.27917	10.9265	0.00906555	0.2391
ENSRNOG00000016208	-0.410782	5.22679	10.9069	0.00910871	0.239802
ENSRNOG00000065020	0.45072	4.05524	10.8718	0.00918675	0.240753
ENSRNOG00000016351	-1.2357	-0.55099	10.8936	0.00918984	0.240753
ENSRNOG00000014142	-0.300279	3.73377	10.8683	0.00919463	0.240753
ENSRNOG00000005263	-0.223645	5.11051	10.8202	0.00930269	0.243144
ENSRNOG00000004888	-0.282863	5.37622	10.8117	0.00932186	0.243207
ENSRNOG00000002941	-0.302146	6.54642	10.8004	0.00934756	0.243439
ENSRNOG00000007003	-1.97371	3.57065	10.7778	0.0093996	0.24356
ENSRNOG00000070737	1.41755	-0.127314	10.7846	0.00940038	0.24356
ENSRNOG00000004749	-0.274027	4.44704	10.7764	0.00940256	0.24356
ENSRNOG00000004736	-0.325152	4.39868	10.7163	0.00954167	0.246723
ENSRNOG00000052810	1.29307	-0.841945	10.7091	0.00962475	0.248177
ENSRNOG00000051440	-0.304108	6.61313	10.6778	0.00963214	0.248177
ENSRNOG00000005480	0.329313	5.09445	10.6502	0.00969774	0.248832
ENSRNOG00000060348	-0.27999	6.98768	10.6475	0.00970426	0.248832
ENSRNOG00000026705	-0.435839	5.60446	10.6455	0.009709	0.248832
ENSRNOG00000008924	-0.308103	6.35206	10.6311	0.00974328	0.24927
ENSRNOG00000056184	-0.884449	1.23661	10.5719	0.00988837	0.252391
ENSRNOG00000034240	-0.334395	3.93319	10.563	0.00990841	0.252391
ENSRNOG00000002338	-0.281825	4.55402	10.5593	0.00991748	0.252391
ENSRNOG00000002331	1.34986	-0.907184	10.5804	0.00994602	0.252674
ENSRNOG00000020372	-0.365987	4.62162	10.5172	0.0100214	0.254079
ENSRNOG00000012563	-0.544023	2.55835	10.5093	0.0100412	0.254079
ENSRNOG00000004890	-0.269359	4.05769	10.5041	0.0100539	0.254079
ENSRNOG00000037851	-0.588575	1.22757	10.493	0.0100829	0.254112
ENSRNOG00000000187	-0.718888	0.234692	10.486	0.0101057	0.254112
ENSRNOG00000030151	-0.374823	3.08209	10.48	0.0101144	0.254112
ENSRNOG00000023828	-0.468684	1.79624	10.4693	0.0101417	0.254112
ENSRNOG00000014089	-0.620831	1.66271	10.469	0.0101428	0.254112
ENSRNOG00000037380	-1.1712	0.980123	10.4554	0.0101791	0.254584
ENSRNOG00000008595	0.517353	1.21947	10.433	0.0102342	0.254849
ENSRNOG00000001335	-0.233689	4.72755	10.4304	0.0102396	0.254849
ENSRNOG00000003841	-0.259616	4.9292	10.4219	0.0102613	0.254849
ENSRNOG00000024338	0.711553	1.1533	10.4089	0.010296	0.254849
ENSRNOG00000013351	-0.271802	6.64162	10.4079	0.010297	0.254849
ENSRNOG00000004937	-0.268165	4.18856	10.4025	0.0103111	0.254849
ENSRNOG00000015807	-0.566506	2.46412	10.3961	0.0103278	0.254849
ENSRNOG00000001547	-0.338697	3.79672	10.395	0.0103303	0.254849
ENSRNOG00000019388	-0.507913	3.26868	10.3841	0.0103587	0.255089
ENSRNOG00000043465	-0.558355	7.3988	10.3651	0.0104078	0.255089
ENSRNOG00000029773	-0.361112	3.9608	10.3587	0.0104243	0.255089
ENSRNOG00000019108	0.402006	5.01728	10.3579	0.0104265	0.255089
ENSRNOG00000025115	-0.483865	2.10295	10.3575	0.0104279	0.255089
ENSRNOG00000008765	-0.342317	3.72738	10.2854	0.0106176	0.259179
ENSRNOG00000009590	-0.280979	6.63673	10.2804	0.0106309	0.259179
ENSRNOG00000045771	-0.335451	7.36984	10.2463	0.0107223	0.26097
ENSRNOG00000005291	-0.313283	5.12845	10.1839	0.0108923	0.264662
ENSRNOG00000025278	-0.379457	3.89206	10.1741	0.0109194	0.264878
ENSRNOG00000008012	-0.642909	3.39672	10.1411	0.0110109	0.266408
ENSRNOG00000012358	-0.278462	4.28444	10.1381	0.0110192	0.266408
ENSRNOG00000038330	0.4426	3.23865	10.114	0.0110867	0.267594
ENSRNOG00000015518	0.600324	2.30292	10.1006	0.0111247	0.268064
ENSRNOG00000006050	0.285559	3.85939	10.0929	0.0111461	0.268134
ENSRNOG00000063416	0.598677	4.25992	10.0818	0.0111776	0.26843
ENSRNOG00000019451	-0.523368	1.89686	10.0758	0.0111954	0.26843
ENSRNOG00000025231	0.636734	1.66662	10.0581	0.0112461	0.2692
ENSRNOG00000020533	0.317084	7.0116	10.0371	0.0113054	0.270175
ENSRNOG00000064457	-0.35822	2.82853	10.027	0.0113346	0.270428
ENSRNOG00000018416	-0.453586	6.43574	10.0085	0.0113882	0.27126
ENSRNOG00000026392	-0.738523	1.88401	9.99403	0.011431	0.271832
ENSRNOG00000037299	0.502571	1.53024	9.96506	0.0115161	0.273408
ENSRNOG00000018338	-0.447499	3.85323	9.95002	0.0115596	0.273993
ENSRNOG00000005039	0.421817	4.76489	9.92609	0.0116306	0.275129
ENSRNOG00000002790	-0.294798	3.87767	9.9072	0.0116871	0.275129
ENSRNOG00000012036	0.362325	3.42522	9.90587	0.0116912	0.275129
ENSRNOG00000013481	-0.269275	6.32361	9.90346	0.0116983	0.275129
ENSRNOG00000021203	-0.325008	3.53563	9.90194	0.011703	0.275129
ENSRNOG00000048118	0.377898	3.74985	9.88914	0.0117414	0.275129
ENSRNOG00000018268	-0.531607	3.71339	9.88488	0.0117543	0.275129
ENSRNOG00000048138	0.550878	2.15464	9.88337	0.0117593	0.275129
ENSRNOG00000023473	-0.462606	2.56543	9.86992	0.0117998	0.275634
ENSRNOG00000033824	-0.259295	6.02701	9.8551	0.0118446	0.276234
ENSRNOG00000032590	-0.432238	3.16899	9.84514	0.0118752	0.276504
ENSRNOG00000000618	-0.297798	3.84697	9.83573	0.0119039	0.276727
ENSRNOG00000015794	0.4512	2.16469	9.82109	0.0119493	0.277339
ENSRNOG00000008533	-0.482319	2.89168	9.80331	0.012004	0.278164
ENSRNOG00000019018	-0.301201	5.42924	9.7811	0.0120729	0.278634
ENSRNOG00000019118	0.605923	3.01388	9.7734	0.0120972	0.278634
ENSRNOG00000026319	-0.206595	6.32728	9.77261	0.0120994	0.278634
ENSRNOG00000026178	-0.355169	4.78844	9.77204	0.0121012	0.278634
ENSRNOG00000015080	-0.331798	3.80349	9.76455	0.0121247	0.278735
ENSRNOG00000005600	-0.284178	5.82848	9.75356	0.0121592	0.279084
ENSRNOG00000015184	1.03573	-0.812458	9.73815	0.0122635	0.281034
ENSRNOG00000019948	-0.224848	5.91143	9.70278	0.0123204	0.281892
ENSRNOG00000029047	-1.80228	-1.32154	9.66993	0.0123744	0.282682
ENSRNOG00000064847	-1.05106	0.0352062	9.67481	0.0124245	0.283379
ENSRNOG00000014171	0.452292	3.96584	9.64772	0.0124982	0.284177
ENSRNOG00000014011	-1.49431	0.708135	9.64972	0.0124986	0.284177
ENSRNOG00000005711	-0.336422	7.07074	9.62717	0.0125653	0.285246
ENSRNOG00000007574	-0.332065	5.94201	9.59444	0.0126732	0.286367
ENSRNOG00000052745	-0.224508	6.24621	9.59335	0.0126768	0.286367
ENSRNOG00000004756	-0.574129	2.15895	9.5918	0.0126824	0.286367
ENSRNOG00000013484	-0.438731	5.96785	9.58827	0.0126936	0.286367
ENSRNOG00000062793	0.342245	6.15953	9.57567	0.0127355	0.286866
ENSRNOG00000002736	-0.210098	5.64478	9.55538	0.0128034	0.287144
ENSRNOG00000068953	0.288287	4.73715	9.55534	0.0128035	0.287144
ENSRNOG00000009566	-0.250656	5.18687	9.55423	0.0128073	0.287144
ENSRNOG00000034190	-1.40954	-0.432366	9.54865	0.0128874	0.288306
ENSRNOG00000022610	-1.17146	-1.14035	9.56711	0.0128989	0.288306
ENSRNOG00000012982	-0.279461	5.84444	9.50097	0.0129876	0.289843
ENSRNOG00000033192	-0.768177	-0.114305	9.49449	0.0130244	0.28999
ENSRNOG00000019196	-0.323881	2.85283	9.48516	0.013042	0.28999
ENSRNOG00000005723	-0.57145	4.89385	9.48154	0.0130541	0.28999
ENSRNOG00000014183	-0.243192	6.97342	9.47267	0.0130846	0.290223
ENSRNOG00000024082	0.615674	2.05116	9.46624	0.0131074	0.290283
ENSRNOG00000057616	-0.773903	0.066559	9.46329	0.0131276	0.290289
ENSRNOG00000023809	-0.239544	7.27537	9.44237	0.0131896	0.291214
ENSRNOG00000003098	-0.593568	3.23819	9.43609	0.0132116	0.291258
ENSRNOG00000012002	-0.292492	3.76929	9.42005	0.0132676	0.292048
ENSRNOG00000037418	-0.7458	0.049115	9.41686	0.0132895	0.292087
ENSRNOG00000020689	-0.226562	5.38788	9.40619	0.0133162	0.292232
ENSRNOG00000023579	-0.263758	4.24007	9.38766	0.0133817	0.29317
ENSRNOG00000011566	-0.460193	2.3041	9.38279	0.0133994	0.29317
ENSRNOG00000017438	-0.338465	4.77239	9.35842	0.0134858	0.294615
ENSRNOG00000028261	-0.289329	6.05645	9.31177	0.0136539	0.297839
ENSRNOG00000003679	-0.235996	5.36496	9.30348	0.013684	0.297921
ENSRNOG00000048226	0.296134	5.41112	9.29946	0.0136987	0.297921
ENSRNOG00000018911	-0.246173	4.965	9.28955	0.0137349	0.29826
ENSRNOG00000027228	0.642418	0.532214	9.26451	0.0138309	0.299896
ENSRNOG00000014592	-0.541866	1.77833	9.25235	0.0138726	0.300061
ENSRNOG00000069267	0.605692	0.66965	9.24708	0.0138946	0.300061
ENSRNOG00000016873	0.330497	3.98887	9.2446	0.0139005	0.300061
ENSRNOG00000068920	0.341322	3.42686	9.22701	0.0139662	0.300942
ENSRNOG00000013030	-0.230379	6.14807	9.2225	0.0139828	0.300942
ENSRNOG00000017129	-0.401954	2.97303	9.20803	0.0140373	0.301668
ENSRNOG00000005673	-0.326035	4.8048	9.18917	0.0141082	0.302741
ENSRNOG00000027430	-0.752016	-0.179556	9.16827	0.0142046	0.30428
ENSRNOG00000033026	0.470822	3.32513	9.15502	0.0142382	0.30428
ENSRNOG00000002773	-0.469933	6.16688	9.15055	0.0142551	0.30428
ENSRNOG00000013720	-0.66628	2.14728	9.14844	0.0142638	0.30428
ENSRNOG00000069434	-0.461534	1.66047	9.11328	0.0143998	0.30673
ENSRNOG00000021750	-0.580387	2.56239	9.09087	0.0144863	0.307993
ENSRNOG00000014477	-0.751599	0.450278	9.08841	0.0145016	0.307993
ENSRNOG00000007426	-0.680642	1.44172	9.06985	0.0145698	0.308354
ENSRNOG00000024693	-0.404422	4.76677	9.06913	0.0145712	0.308354
ENSRNOG00000028266	-0.747633	0.547163	9.05972	0.0146134	0.308354
ENSRNOG00000002278	-0.584742	1.35366	9.05682	0.0146212	0.308354
ENSRNOG00000002215	0.330575	4.35219	9.05554	0.0146248	0.308354
ENSRNOG00000058186	0.295901	5.03435	9.03845	0.0146925	0.309011
ENSRNOG00000001072	-0.243076	5.06028	9.03692	0.0146986	0.309011
ENSRNOG00000057451	-0.666475	0.357607	9.02252	0.0147626	0.309794
ENSRNOG00000010771	-0.366434	6.59445	9.01245	0.0147963	0.309794
ENSRNOG00000020169	-0.885069	0.135432	9.00981	0.014818	0.309794
ENSRNOG00000003772	-0.463034	3.00127	9.00155	0.0148403	0.309794
ENSRNOG00000018051	-0.261786	3.79099	9.00094	0.0148426	0.309794
ENSRNOG00000070702	0.797621	0.63364	8.99206	0.0148822	0.310174
ENSRNOG00000033299	0.803317	9.72838	8.97584	0.014944	0.311015
ENSRNOG00000053200	-0.432292	5.54019	8.95839	0.015015	0.311351
ENSRNOG00000032902	0.250296	5.70994	8.95497	0.015029	0.311351
ENSRNOG00000001069	-0.262785	3.5239	8.94717	0.015061	0.311351
ENSRNOG00000006967	-0.326446	4.40892	8.94642	0.015064	0.311351
ENSRNOG00000071060	-1.29692	-0.942813	8.97799	0.0150675	0.311351
ENSRNOG00000063847	0.829091	-0.333457	8.93672	0.0151226	0.312046
ENSRNOG00000004554	-0.29525	4.39866	8.90982	0.015215	0.313506
ENSRNOG00000013920	-0.32801	5.01292	8.89258	0.0152867	0.314537
ENSRNOG00000000894	-0.265829	8.02264	8.88506	0.0153181	0.31457
ENSRNOG00000001789	-0.208846	5.74713	8.87629	0.0153548	0.31457
ENSRNOG00000001844	-0.267313	3.74676	8.86671	0.0153952	0.31457
ENSRNOG00000003872	-0.569962	2.42108	8.86645	0.0153967	0.31457
ENSRNOG00000059857	-0.275296	4.65264	8.86633	0.0153967	0.31457
ENSRNOG00000070614	-0.478567	3.00738	8.84398	0.0154914	0.31606
ENSRNOG00000060381	0.492805	1.06737	8.81256	0.0156272	0.317666
ENSRNOG00000009533	-0.277567	4.10885	8.80813	0.0156442	0.317666
ENSRNOG00000020295	0.46793	1.77125	8.80662	0.0156515	0.317666
ENSRNOG00000020423	-0.352305	8.52966	8.80471	0.0156589	0.317666
ENSRNOG00000046727	-0.456354	1.52848	8.79947	0.0156826	0.317666
ENSRNOG00000004466	0.227713	5.42783	8.79481	0.0157015	0.317666
ENSRNOG00000060946	-0.199281	5.59968	8.76854	0.0158153	0.319139
ENSRNOG00000022523	0.396183	5.94574	8.75954	0.0158546	0.319139
ENSRNOG00000004269	-0.271994	7.13503	8.75471	0.0158757	0.319139
ENSRNOG00000027869	-0.595761	2.77984	8.75468	0.0158761	0.319139
ENSRNOG00000006783	-0.926606	-0.388032	8.76045	0.0158843	0.319139
ENSRNOG00000012035	0.213838	5.78375	8.74243	0.0159295	0.319501
ENSRNOG00000000302	0.418833	6.05665	8.73481	0.015963	0.319501
ENSRNOG00000047746	4.05907	11.2009	8.73358	0.0159684	0.319501
ENSRNOG00000002881	-1.13784	2.65303	8.72215	0.0160193	0.320077
ENSRNOG00000029012	-0.46562	5.21045	8.69185	0.0161535	0.321299
ENSRNOG00000037886	-0.451408	4.99607	8.68979	0.0161627	0.321299
ENSRNOG00000022116	0.363284	5.30353	8.68604	0.0161795	0.321299
ENSRNOG00000017108	-0.309936	5.92267	8.68367	0.0161901	0.321299
ENSRNOG00000007256	1.18119	-1.22868	8.71741	0.0161912	0.321299
ENSRNOG00000014275	-0.283498	3.58057	8.65874	0.0163024	0.323064
ENSRNOG00000058805	0.229011	5.12462	8.63592	0.0164058	0.324669
ENSRNOG00000010591	-0.213778	5.41038	8.63071	0.0164295	0.324696
ENSRNOG00000001117	-0.315405	4.50921	8.61837	0.0164859	0.325367
ENSRNOG00000057794	-0.568222	0.644904	8.60159	0.0165673	0.326529
ENSRNOG00000001337	-0.282614	5.404	8.57868	0.016669	0.327799
ENSRNOG00000057153	0.432319	1.58698	8.572	0.0167011	0.327799
ENSRNOG00000036680	-0.796368	0.241092	8.56905	0.0167229	0.327799
ENSRNOG00000060407	-0.461566	6.78015	8.56325	0.0167408	0.327799
ENSRNOG00000015558	-0.242898	5.49847	8.5583	0.016764	0.327799
ENSRNOG00000005206	-0.379473	6.74012	8.55497	0.0167795	0.327799
ENSRNOG00000008932	-0.241057	4.06839	8.55275	0.0167899	0.327799
ENSRNOG00000013267	-0.725612	1.0509	8.54352	0.0168359	0.328255
ENSRNOG00000006426	-0.208847	9.05378	8.53185	0.0168882	0.32832
ENSRNOG00000005081	-0.242654	4.24557	8.52695	0.0169113	0.32832
ENSRNOG00000069777	0.556776	1.65448	8.52682	0.016913	0.32832
ENSRNOG00000069640	-0.501019	3.70967	8.52307	0.0169298	0.32832
ENSRNOG00000036876	0.303483	3.4342	8.51107	0.0169868	0.328743
ENSRNOG00000024737	-0.239355	4.79603	8.50708	0.0170056	0.328743
ENSRNOG00000014052	-0.377925	2.74103	8.50108	0.0170345	0.328743
ENSRNOG00000008173	-0.326701	5.41015	8.48639	0.0171044	0.328743
ENSRNOG00000016620	-0.428174	2.1688	8.4797	0.0171371	0.328743
ENSRNOG00000038784	-0.786283	1.54661	8.47956	0.0171386	0.328743
ENSRNOG00000009145	-0.551564	2.3908	8.47864	0.0171421	0.328743
ENSRNOG00000005690	-0.386491	3.02125	8.47235	0.0171721	0.328743
ENSRNOG00000014285	-0.308211	5.29506	8.4713	0.017177	0.328743
ENSRNOG00000013718	-0.197008	7.76376	8.46173	0.0172231	0.328743
ENSRNOG00000022582	-0.297468	3.57207	8.45659	0.0172482	0.328743
ENSRNOG00000065066	5.1138	5.08587	8.4542	0.0172606	0.328743
ENSRNOG00000016948	-0.347262	3.14069	8.45366	0.0172625	0.328743
ENSRNOG00000064205	-1.1688	-1.52369	8.47325	0.0172714	0.328743
ENSRNOG00000064177	-0.30817	3.18351	8.44596	0.0172998	0.328743
ENSRNOG00000015226	-0.224472	5.0796	8.44059	0.0173257	0.328743
ENSRNOG00000047493	-0.589121	4.41436	8.43831	0.0173368	0.328743
ENSRNOG00000025143	-0.546589	1.01398	8.41757	0.0174409	0.330284
ENSRNOG00000005018	-0.211326	8.23531	8.397	0.0175396	0.33131
ENSRNOG00000071218	0.35421	4.27458	8.39258	0.0175615	0.33131
ENSRNOG00000047300	-0.800621	0.2403	8.39407	0.0175636	0.33131
ENSRNOG00000058461	0.20956	6.6093	8.38346	0.0176067	0.331693
ENSRNOG00000064986	-0.777673	1.07342	8.36659	0.0176935	0.332822
ENSRNOG00000050997	0.364265	5.82637	8.36224	0.0177126	0.332822
ENSRNOG00000039949	-0.655313	0.254839	8.3464	0.0178004	0.33404
ENSRNOG00000049849	-0.438293	2.37127	8.338	0.0178349	0.334254
ENSRNOG00000018659	-0.378112	3.97484	8.31244	0.017964	0.334806
ENSRNOG00000024482	-0.399342	6.44451	8.31039	0.0179744	0.334806
ENSRNOG00000001346	0.203418	6.67873	8.30913	0.0179808	0.334806
ENSRNOG00000047712	-0.358452	4.01268	8.30896	0.0179817	0.334806
ENSRNOG00000013085	-0.548908	2.18186	8.30566	0.0179991	0.334806
ENSRNOG00000015225	0.247649	5.50277	8.30356	0.0180092	0.334806
ENSRNOG00000012580	-0.326147	4.01185	8.3003	0.0180259	0.334806
ENSRNOG00000006999	-0.342508	2.94368	8.29053	0.0180762	0.335312
ENSRNOG00000011841	-0.270851	10.2149	8.27964	0.0181319	0.335496
ENSRNOG00000005930	-0.618724	1.19671	8.27626	0.0181515	0.335496
ENSRNOG00000002922	0.393607	2.67354	8.27513	0.0181555	0.335496
ENSRNOG00000031053	0.606098	8.79306	8.26981	0.0181826	0.335569
ENSRNOG00000013623	-0.333715	3.992	8.2635	0.0182153	0.335687
ENSRNOG00000003870	-0.832778	0.175628	8.25383	0.0182766	0.335687
ENSRNOG00000062710	0.346421	3.89703	8.24512	0.0183109	0.335687
ENSRNOG00000000599	-0.441867	2.73112	8.2408	0.0183338	0.335687
ENSRNOG00000008001	0.277949	3.69607	8.23946	0.0183404	0.335687
ENSRNOG00000020426	-0.394343	4.74602	8.23809	0.0183475	0.335687
ENSRNOG00000014511	-0.293476	3.55719	8.23746	0.018351	0.335687
ENSRNOG00000058609	-0.378969	5.01076	8.21634	0.0184616	0.336959
ENSRNOG00000018873	-0.192452	7.87448	8.21249	0.0184819	0.336959
ENSRNOG00000003434	-0.27256	3.78381	8.2089	0.018501	0.336959
ENSRNOG00000014504	-0.629499	0.48048	8.20764	0.0185135	0.336959
ENSRNOG00000021569	-0.315003	4.80569	8.1933	0.0185835	0.33781
ENSRNOG00000022697	-0.672341	1.20301	8.17774	0.0186686	0.338758
ENSRNOG00000011029	0.232552	4.71434	8.17372	0.0186879	0.338758
ENSRNOG00000021882	0.218231	6.28528	8.17038	0.0187057	0.338758
ENSRNOG00000012108	-0.586307	2.06988	8.16293	0.0187464	0.339071
ENSRNOG00000038449	0.336058	3.40311	8.15812	0.0187717	0.339106
ENSRNOG00000061099	-0.938551	-1.01672	8.17545	0.0188098	0.339372
ENSRNOG00000067988	-0.422224	2.40376	8.14384	0.0188489	0.339655
ENSRNOG00000006628	-0.362348	2.80836	8.11554	0.0190025	0.340308
ENSRNOG00000027463	-0.306183	5.04571	8.11402	0.0190105	0.340308
ENSRNOG00000004940	0.274288	4.04401	8.11381	0.0190116	0.340308
ENSRNOG00000018122	0.200204	7.05104	8.11351	0.0190132	0.340308
ENSRNOG00000066731	0.437902	2.02158	8.11198	0.0190223	0.340308
ENSRNOG00000031934	-0.280353	5.35291	8.11119	0.0190259	0.340308
ENSRNOG00000016112	-0.522665	0.886522	8.09281	0.0191299	0.341747
ENSRNOG00000051669	0.276745	4.15444	8.04275	0.0194046	0.346228
ENSRNOG00000012794	0.229381	4.739	8.03342	0.0194569	0.346735
ENSRNOG00000016791	0.275968	4.68523	8.0195	0.0195354	0.347341
ENSRNOG00000000593	-0.232262	5.84167	8.01888	0.0195388	0.347341
ENSRNOG00000019147	-0.53118	1.37944	8.00079	0.019643	0.348618
ENSRNOG00000059875	-0.238402	4.6469	7.99774	0.0196588	0.348618
ENSRNOG00000000040	-0.48959	2.01015	7.96993	0.0198186	0.351024
ENSRNOG00000000781	0.337894	3.23165	7.95719	0.0198915	0.351885
ENSRNOG00000002105	0.359032	2.85635	7.95213	0.0199208	0.351974
ENSRNOG00000032224	0.555752	1.68221	7.94162	0.0199824	0.352303
ENSRNOG00000069117	-0.262123	3.75992	7.94041	0.0199885	0.352303
ENSRNOG00000006144	-0.374448	3.22176	7.93635	0.0200123	0.352303
ENSRNOG00000067305	-0.476791	3.33567	7.90906	0.0201717	0.354138
ENSRNOG00000047279	1.3272	-0.97392	7.93056	0.0201746	0.354138
ENSRNOG00000017516	-0.248639	5.69464	7.90597	0.0201897	0.354138
ENSRNOG00000012645	-0.864356	0.739377	7.89527	0.0202578	0.354903
ENSRNOG00000006378	-0.214126	5.16878	7.88349	0.0203225	0.355541
ENSRNOG00000063400	-0.392968	4.83481	7.88	0.0203433	0.355541
ENSRNOG00000010217	-0.293146	9.04244	7.8641	0.0204379	0.356766
ENSRNOG00000004207	-0.254354	4.01359	7.84719	0.0205392	0.358103
ENSRNOG00000050282	-0.248027	6.71656	7.84297	0.0205645	0.358114
ENSRNOG00000027770	-0.289996	5.2927	7.82792	0.0206554	0.359265
ENSRNOG00000024139	0.319039	2.66107	7.82333	0.0206835	0.359324
ENSRNOG00000004831	-0.221449	4.75196	7.81492	0.0207342	0.359773
ENSRNOG00000014851	-0.492628	1.64198	7.81095	0.0207596	0.359783
ENSRNOG00000029707	0.336359	12.5792	7.78414	0.0209224	0.360293
ENSRNOG00000014452	-0.619539	1.35651	7.783	0.0209312	0.360293
ENSRNOG00000006738	-0.40236	2.36401	7.77797	0.0209609	0.360293
ENSRNOG00000021441	0.243853	4.85617	7.77581	0.0209736	0.360293
ENSRNOG00000003253	0.248864	7.05979	7.77103	0.0210031	0.360293
ENSRNOG00000025051	-0.670913	1.05463	7.76918	0.0210174	0.360293
ENSRNOG00000016782	-0.913493	-0.706134	7.77512	0.0210547	0.360293
ENSRNOG00000000913	-0.320396	2.43406	7.76263	0.0210555	0.360293
ENSRNOG00000024846	-0.428338	2.83141	7.76007	0.0210713	0.360293
ENSRNOG00000017187	0.234081	3.67336	7.7565	0.0210931	0.360293
ENSRNOG00000067917	0.425202	1.76291	7.75631	0.0210952	0.360293
ENSRNOG00000012207	-0.197647	8.73779	7.75396	0.0211089	0.360293
ENSRNOG00000027596	-0.211625	5.89704	7.75057	0.02113	0.360293
ENSRNOG00000007528	-0.52977	4.84294	7.74948	0.0211367	0.360293
ENSRNOG00000009522	-0.47687	2.05866	7.74347	0.0211749	0.36052
ENSRNOG00000046667	-0.424174	2.79393	7.7382	0.0212075	0.360652
ENSRNOG00000021044	-0.231025	5.3346	7.72373	0.0212978	0.361763
ENSRNOG00000017467	0.188473	5.78259	7.71698	0.0213402	0.36206
ENSRNOG00000069157	-0.642867	2.0208	7.71282	0.0213673	0.362096
ENSRNOG00000060580	0.21449	4.66147	7.69142	0.021502	0.363054
ENSRNOG00000058193	0.823751	0.177081	7.69188	0.0215085	0.363054
ENSRNOG00000016831	0.211616	5.48975	7.68876	0.0215189	0.363054
ENSRNOG00000058645	-0.329855	3.08605	7.68655	0.0215333	0.363054
ENSRNOG00000010188	-0.339923	4.72905	7.67741	0.0215913	0.363054
ENSRNOG00000014928	-0.362208	6.48223	7.6769	0.0215946	0.363054
ENSRNOG00000004057	-0.242258	5.72744	7.6762	0.021599	0.363054
ENSRNOG00000021719	-0.40946	2.75605	7.66876	0.0216471	0.363188
ENSRNOG00000051528	-0.433126	2.12377	7.66724	0.0216571	0.363188
ENSRNOG00000004265	-1.44511	-1.54952	7.64704	0.0217368	0.364104
ENSRNOG00000010298	0.21701	6.4348	7.62671	0.0219183	0.366721
ENSRNOG00000043098	0.276651	4.57789	7.5802	0.0222238	0.370809
ENSRNOG00000001701	0.576906	1.81075	7.57702	0.0222457	0.370809
ENSRNOG00000057347	0.348711	2.90728	7.57479	0.0222599	0.370809
ENSRNOG00000049937	-0.281462	3.69213	7.57401	0.0222649	0.370809
ENSRNOG00000015051	-0.259726	4.83601	7.56317	0.0223368	0.371415
ENSRNOG00000000435	0.256372	4.14682	7.56083	0.0223525	0.371415
ENSRNOG00000022686	0.327709	5.65633	7.55304	0.0224045	0.371853
ENSRNOG00000011491	-0.203507	5.42538	7.54675	0.0224466	0.371924
ENSRNOG00000001104	-0.497742	3.21509	7.54314	0.0224711	0.371924
ENSRNOG00000009629	0.222212	7.84301	7.54093	0.0224857	0.371924
ENSRNOG00000016965	-0.194129	5.81311	7.53322	0.0225376	0.372358
ENSRNOG00000051458	-0.477209	2.22708	7.52669	0.0225822	0.372671
ENSRNOG00000013565	-0.271009	3.815	7.51915	0.0226327	0.373079
ENSRNOG00000023465	-1.11503	0.542942	7.5114	0.0226937	0.373426
ENSRNOG00000009661	0.298915	3.30636	7.50721	0.0227139	0.373426
ENSRNOG00000012274	-0.283826	4.61786	7.49423	0.0228022	0.373426
ENSRNOG00000018373	-0.260343	6.4659	7.4942	0.0228024	0.373426
ENSRNOG00000019316	-0.244697	6.69939	7.49152	0.0228207	0.373426
ENSRNOG00000020938	-0.500029	1.40859	7.49148	0.0228227	0.373426
ENSRNOG00000031475	-0.391038	3.78128	7.48961	0.0228339	0.373426
ENSRNOG00000014718	0.201675	7.97215	7.48179	0.0228875	0.37388
ENSRNOG00000069507	0.608844	2.6425	7.47182	0.0229565	0.374041
ENSRNOG00000058039	-0.938044	0.28472	7.46987	0.0229807	0.374041
ENSRNOG00000007743	0.397771	1.96002	7.46659	0.0229929	0.374041
ENSRNOG00000015177	0.332358	5.55363	7.46239	0.0230212	0.374041
ENSRNOG00000059215	0.295183	4.82115	7.45869	0.0230467	0.374041
ENSRNOG00000047618	-0.265921	4.40252	7.45794	0.023052	0.374041
ENSRNOG00000004737	0.55647	4.20835	7.44113	0.0231688	0.375515
ENSRNOG00000031328	0.20712	4.75921	7.43122	0.023238	0.375862
ENSRNOG00000048449	-0.960426	-1.13987	7.45545	0.023242	0.375862
ENSRNOG00000012864	-0.489479	1.8005	7.4078	0.0234037	0.378055
ENSRNOG00000065128	-0.52985	1.03711	7.399	0.0234678	0.378669
ENSRNOG00000020022	0.346832	2.02336	7.39261	0.0235109	0.378943
ENSRNOG00000063636	0.36794	4.01391	7.38128	0.0235908	0.379065
ENSRNOG00000014434	-0.256969	4.35555	7.37953	0.0236033	0.379065
ENSRNOG00000010957	-0.215166	5.29948	7.36862	0.0236812	0.379065
ENSRNOG00000042524	1.16248	-1.3192	7.39451	0.0236975	0.379065
ENSRNOG00000015160	-0.640157	0.718679	7.36398	0.0237193	0.379065
ENSRNOG00000013064	-0.295559	4.93113	7.36329	0.0237195	0.379065
ENSRNOG00000003813	-0.775704	0.329486	7.36362	0.0237264	0.379065
ENSRNOG00000021670	-0.496465	1.93109	7.35525	0.0237782	0.379065
ENSRNOG00000007332	-0.290675	4.74747	7.34868	0.0238246	0.379065
ENSRNOG00000017974	-0.190407	7.69677	7.3405	0.0238837	0.379065
ENSRNOG00000043103	-0.246063	7.60154	7.3405	0.0238838	0.379065
ENSRNOG00000042833	0.268264	4.64589	7.34042	0.0238843	0.379065
ENSRNOG00000017309	0.321817	6.7956	7.33732	0.0239068	0.379065
ENSRNOG00000046851	-0.335484	3.41864	7.33275	0.0239401	0.379065
ENSRNOG00000069330	0.24054	4.02222	7.33267	0.0239406	0.379065
ENSRNOG00000051151	-0.230963	4.30916	7.33043	0.0239568	0.379065
ENSRNOG00000057754	-0.228983	4.66523	7.32962	0.0239627	0.379065
ENSRNOG00000061450	-0.362818	4.44092	7.31968	0.0240351	0.379796
ENSRNOG00000049758	-0.28769	5.93205	7.31184	0.0240924	0.380287
ENSRNOG00000001143	-0.370378	4.63815	7.30799	0.0241206	0.380318
ENSRNOG00000013956	-0.234038	4.17157	7.30417	0.0241486	0.380347
ENSRNOG00000063262	0.379658	2.57733	7.29591	0.0242097	0.380856
ENSRNOG00000008593	0.264768	4.64991	7.29085	0.0242466	0.380856
ENSRNOG00000017635	0.205023	4.97231	7.28908	0.0242597	0.380856
ENSRNOG00000059956	-0.507109	1.50247	7.27849	0.0243395	0.38153
ENSRNOG00000003997	0.721079	0.297056	7.27412	0.0243781	0.38153
ENSRNOG00000020369	-0.593775	3.09628	7.27266	0.0243815	0.38153
ENSRNOG00000016612	-0.357887	2.97737	7.24867	0.0245605	0.383883
ENSRNOG00000015148	-0.243985	5.37444	7.24272	0.0246048	0.383883
ENSRNOG00000043061	-0.903203	0.0470146	7.24132	0.0246323	0.383883
ENSRNOG00000004094	0.730116	-0.55349	7.24296	0.0246377	0.383883
ENSRNOG00000019766	0.257516	6.67283	7.23031	0.0246982	0.384413
ENSRNOG00000037720	0.211959	4.8199	7.21992	0.0247768	0.385222
ENSRNOG00000007284	-0.239633	6.14596	7.21398	0.0248218	0.385509
ENSRNOG00000058561	-0.21814	8.35777	7.20695	0.0248752	0.385926
ENSRNOG00000014664	-0.215285	5.01197	7.19729	0.024949	0.386304
ENSRNOG00000020167	0.175356	8.50574	7.19677	0.0249529	0.386304
ENSRNOG00000006931	-0.35214	3.23386	7.19167	0.0249922	0.3865
ENSRNOG00000008053	-0.190265	5.56229	7.18731	0.0250253	0.3866
ENSRNOG00000008036	-0.455238	3.80515	7.1788	0.0250909	0.387056
ENSRNOG00000012703	0.637581	0.429058	7.17697	0.0251111	0.387056
ENSRNOG00000045668	-0.225065	4.00413	7.17236	0.0251403	0.387056
ENSRNOG00000010947	-0.802901	2.68104	7.16967	0.0251616	0.387056
ENSRNOG00000063715	0.347883	3.78907	7.16188	0.0252214	0.387565
ENSRNOG00000013557	-0.21804	6.54948	7.15227	0.0252959	0.388299
ENSRNOG00000019598	0.284853	5.57528	7.13958	0.0253947	0.389007
ENSRNOG00000021729	0.419004	2.83549	7.1376	0.0254106	0.389007
ENSRNOG00000020150	0.739638	0.45855	7.13684	0.0254225	0.389007
ENSRNOG00000010812	-0.224606	5.10257	7.12537	0.025506	0.389413
ENSRNOG00000049714	-0.50629	1.49784	7.12394	0.0255189	0.389413
ENSRNOG00000001455	-0.332642	4.38785	7.12177	0.0255343	0.389413
ENSRNOG00000009019	-0.268762	6.10304	7.11544	0.0255842	0.389413
ENSRNOG00000002911	0.472289	1.75249	7.11395	0.0255969	0.389413
ENSRNOG00000016443	-0.287952	7.26857	7.11215	0.0256101	0.389413
ENSRNOG00000027797	-0.411628	4.20254	7.10165	0.0256931	0.390266
ENSRNOG00000025625	0.267402	6.19431	7.09171	0.0257721	0.390912
ENSRNOG00000009542	-0.625045	0.492543	7.08799	0.0258085	0.390912
ENSRNOG00000011382	-0.290545	3.0559	7.08617	0.0258165	0.390912
ENSRNOG00000036598	0.300501	3.96609	7.07208	0.0259288	0.392203
ENSRNOG00000010178	0.273882	3.88873	7.05445	0.0260706	0.393937
ENSRNOG00000012759	-0.498637	2.53405	7.04665	0.0261341	0.394161
ENSRNOG00000000105	-0.334003	8.09914	7.04589	0.0261397	0.394161
ENSRNOG00000048967	1.07463	1.87162	7.03571	0.0262235	0.394949
ENSRNOG00000030243	-0.242555	4.94647	7.03075	0.0262626	0.394949
ENSRNOG00000018214	0.263978	6.46206	7.02765	0.0262879	0.394949
ENSRNOG00000025612	-0.276986	8.06865	7.02605	0.0263009	0.394949
ENSRNOG00000047635	-0.1831	7.48928	7.0129	0.0264084	0.396154
ENSRNOG00000024027	-0.242225	4.42647	7.00135	0.0265033	0.397167
ENSRNOG00000002835	0.298854	5.63571	6.99803	0.0265307	0.397167
ENSRNOG00000011058	-0.360534	4.70026	6.99038	0.0265939	0.397702
ENSRNOG00000033202	-0.346322	5.67912	6.98261	0.0266582	0.397832
ENSRNOG00000020095	0.565908	2.2248	6.97777	0.026699	0.397832
ENSRNOG00000034078	0.191255	6.28783	6.97685	0.0267061	0.397832
ENSRNOG00000025704	-0.497385	2.28459	6.97617	0.0267123	0.397832
ENSRNOG00000066988	0.3119	3.98576	6.96351	0.0268172	0.398985
ENSRNOG00000049676	-0.197683	6.95848	6.95492	0.0268891	0.399506
ENSRNOG00000001074	-0.30866	2.60823	6.95065	0.0269254	0.399506
ENSRNOG00000019069	0.205574	5.60253	6.94819	0.0269456	0.399506
ENSRNOG00000014528	-0.251669	4.58215	6.94619	0.0269624	0.399506
ENSRNOG00000046492	-0.37868	2.474	6.9422	0.0269965	0.399603
ENSRNOG00000024595	-0.240122	5.25062	6.93655	0.0270437	0.399893
ENSRNOG00000069214	-0.79496	0.605469	6.91957	0.0271941	0.40132
ENSRNOG00000007849	0.269138	3.49982	6.91449	0.0272309	0.40132
ENSRNOG00000053728	-0.389239	2.62163	6.91244	0.0272486	0.40132
ENSRNOG00000018903	-0.211911	5.82179	6.91212	0.0272508	0.40132
ENSRNOG00000017092	-0.237913	3.62643	6.9068	0.0272964	0.40136
ENSRNOG00000060775	-0.170515	6.84173	6.90344	0.027325	0.40136
ENSRNOG00000015713	-0.285986	3.7952	6.9021	0.0273365	0.40136
ENSRNOG00000043186	0.306343	2.56668	6.89819	0.0273704	0.401364
ENSRNOG00000047035	-0.335459	3.05215	6.89519	0.0273959	0.401364
ENSRNOG00000025353	-0.321128	2.22632	6.88843	0.0274543	0.401364
ENSRNOG00000009243	0.264927	5.05634	6.88492	0.0274839	0.401364
ENSRNOG00000013774	-0.333881	2.1048	6.88485	0.0274853	0.401364
ENSRNOG00000016701	-0.32622	2.14722	6.88281	0.0275028	0.401364
ENSRNOG00000030481	0.287797	3.78646	6.87549	0.0275654	0.401872
ENSRNOG00000012536	-0.253349	4.59482	6.86807	0.0276295	0.402212
ENSRNOG00000017628	-0.462814	1.92588	6.8665	0.0276441	0.402212
ENSRNOG00000030048	1.1207	-0.0683844	6.86424	0.0276821	0.402361
ENSRNOG00000059507	-0.503178	1.48538	6.8507	0.0277824	0.403414
ENSRNOG00000067076	0.257021	3.50817	6.84502	0.0278305	0.403709
ENSRNOG00000018029	1.07229	-0.711374	6.84419	0.0279075	0.403873
ENSRNOG00000007044	-0.706701	0.434911	6.8357	0.0279201	0.403873
ENSRNOG00000015052	0.925472	-1.00689	6.84342	0.0279603	0.403873
ENSRNOG00000015353	0.674352	2.70273	6.82886	0.0279725	0.403873
ENSRNOG00000048193	0.221099	4.73365	6.82566	0.0280002	0.403873
ENSRNOG00000039819	0.263091	4.49673	6.82469	0.0280088	0.403873
ENSRNOG00000015418	-1.05805	3.39096	6.82108	0.0280409	0.403934
ENSRNOG00000030644	0.336566	12.7227	6.81706	0.0280761	0.40404
ENSRNOG00000019162	0.258489	3.35521	6.80956	0.0281429	0.40436
ENSRNOG00000017037	-0.38578	1.8204	6.80263	0.0282052	0.40436
ENSRNOG00000051416	0.541203	2.31862	6.79946	0.028233	0.40436
ENSRNOG00000011292	-0.582568	1.48931	6.79696	0.0282564	0.40436
ENSRNOG00000003805	0.402018	3.39209	6.79103	0.0283078	0.40436
ENSRNOG00000062922	0.825594	-0.630941	6.79223	0.0283438	0.40436
ENSRNOG00000010643	-0.410536	2.97333	6.77587	0.0284437	0.40436
ENSRNOG00000021966	-0.36238	2.72337	6.77259	0.0284733	0.40436
ENSRNOG00000008622	-0.466992	2.03458	6.76845	0.028511	0.40436
ENSRNOG00000027867	0.204621	5.36047	6.76799	0.0285143	0.40436
ENSRNOG00000016303	-0.313886	3.94401	6.76734	0.0285202	0.40436
ENSRNOG00000018969	0.344746	3.38714	6.76722	0.0285215	0.40436
ENSRNOG00000014305	-0.315917	4.18809	6.76683	0.0285248	0.40436
ENSRNOG00000020438	0.288899	4.60736	6.7644	0.0285467	0.40436
ENSRNOG00000006200	-0.329944	3.69958	6.76196	0.0285689	0.40436
ENSRNOG00000028623	0.185381	5.39782	6.76153	0.0285726	0.40436
ENSRNOG00000027145	-0.608962	0.656103	6.75961	0.0285956	0.40436
ENSRNOG00000022870	-0.201393	4.55126	6.75748	0.0286092	0.40436
ENSRNOG00000011100	2.11928	3.07588	6.7524	0.0286558	0.40436
ENSRNOG00000026036	-0.556392	2.25117	6.75241	0.0286559	0.40436
ENSRNOG00000068741	0.728777	6.00107	6.74407	0.0287309	0.405025
ENSRNOG00000052391	0.215209	6.48769	6.73768	0.0287892	0.405154
ENSRNOG00000069521	0.36428	2.69109	6.73699	0.0287959	0.405154
ENSRNOG00000010161	-0.340214	5.61891	6.7323	0.0288383	0.405357
ENSRNOG00000007529	-0.333827	3.62491	6.72435	0.0289112	0.405861
ENSRNOG00000015546	0.258196	3.72169	6.71857	0.0289642	0.405861
ENSRNOG00000017503	-0.44462	1.94449	6.71773	0.0289728	0.405861
ENSRNOG00000018909	0.288349	2.9854	6.71504	0.028997	0.405861
ENSRNOG00000065740	0.656238	2.25549	6.70577	0.0290828	0.405861
ENSRNOG00000070053	-0.845735	-0.791721	6.71529	0.0290937	0.405861
ENSRNOG00000003975	0.203349	7.95332	6.70434	0.0290953	0.405861
ENSRNOG00000015347	-0.753147	1.54583	6.70424	0.029098	0.405861
ENSRNOG00000017876	0.25156	3.76479	6.69808	0.0291532	0.406241
ENSRNOG00000011133	-0.214008	6.58849	6.69174	0.029212	0.406669
ENSRNOG00000065514	-0.587455	1.10402	6.68529	0.029275	0.406987
ENSRNOG00000000495	-0.272648	3.53707	6.68328	0.0292909	0.406987
ENSRNOG00000018294	0.310983	8.41934	6.67347	0.0293824	0.407568
ENSRNOG00000017408	-0.243967	5.47863	6.67277	0.0293889	0.407568
ENSRNOG00000004527	-0.38161	2.14472	6.66799	0.0294345	0.407761
ENSRNOG00000011885	-0.281526	2.99321	6.66532	0.0294591	0.407761
ENSRNOG00000050784	-0.231712	4.10448	6.65593	0.0295471	0.408274
ENSRNOG00000013828	0.189557	5.86627	6.65536	0.0295525	0.408274
ENSRNOG00000004314	-0.191713	5.12637	6.65024	0.0296008	0.408552
ENSRNOG00000012584	0.393605	1.62902	6.63984	0.0297004	0.409539
ENSRNOG00000002026	0.286455	3.89408	6.63102	0.0297829	0.410097
ENSRNOG00000015967	0.190601	6.70416	6.62698	0.0298213	0.410097
ENSRNOG00000010551	0.18885	5.74852	6.6242	0.0298479	0.410097
ENSRNOG00000002511	-1.04037	-0.463993	6.62539	0.0298988	0.410097
ENSRNOG00000003254	0.736246	-0.322455	6.61726	0.0299383	0.410097
ENSRNOG00000016575	-0.468713	1.40823	6.61141	0.0299721	0.410097
ENSRNOG00000007459	-0.216244	7.51422	6.6101	0.0299828	0.410097
ENSRNOG00000028594	-0.16726	6.26705	6.60938	0.0299897	0.410097
ENSRNOG00000017828	-0.282836	6.19221	6.60879	0.0299954	0.410097
ENSRNOG00000005861	0.185201	6.20868	6.60502	0.0300316	0.41018
ENSRNOG00000052665	-0.847657	-0.23936	6.60546	0.030058	0.41018
ENSRNOG00000008145	-0.398875	5.21724	6.59859	0.0300934	0.410278
ENSRNOG00000001684	1.24489	-1.02501	6.60971	0.030145	0.410594
ENSRNOG00000020339	-0.417221	7.161	6.58582	0.0302168	0.410842
ENSRNOG00000014779	0.193157	5.97115	6.58551	0.0302198	0.410842
ENSRNOG00000022884	-0.435199	1.7192	6.57412	0.0303317	0.411978
ENSRNOG00000009588	-0.3244	7.76844	6.56388	0.0304303	0.412912
ENSRNOG00000001103	-0.434734	3.17738	6.56114	0.0304574	0.412912
ENSRNOG00000029614	-0.167294	6.17254	6.55659	0.0305016	0.413124
ENSRNOG00000051671	-0.173017	7.58542	6.54149	0.0306501	0.41332
ENSRNOG00000013140	-0.595959	4.29732	6.54112	0.0306537	0.41332
ENSRNOG00000003348	0.315338	6.40707	6.54024	0.0306623	0.41332
ENSRNOG00000006860	0.91294	-0.170497	6.54121	0.0306735	0.41332
ENSRNOG00000010853	-0.288761	4.3687	6.53852	0.0306793	0.41332
ENSRNOG00000002593	-0.309791	3.15671	6.53038	0.0307601	0.41332
ENSRNOG00000009821	-0.2146	6.07669	6.52822	0.0307812	0.41332
ENSRNOG00000014234	-0.207409	4.90411	6.52732	0.0307901	0.41332
ENSRNOG00000003848	-0.240046	4.30318	6.52562	0.030807	0.41332
ENSRNOG00000050044	0.208128	6.93901	6.52092	0.0308537	0.41332
ENSRNOG00000007765	0.233355	6.10671	6.51941	0.0308687	0.41332
ENSRNOG00000012795	0.680764	3.85275	6.51733	0.0308894	0.41332
ENSRNOG00000009805	-0.38505	3.52969	6.51423	0.0309204	0.41332
ENSRNOG00000007023	0.209977	4.21936	6.51265	0.030936	0.41332
ENSRNOG00000007545	-0.366155	1.99943	6.51024	0.030961	0.41332
ENSRNOG00000015894	-0.361773	2.45849	6.50678	0.0309952	0.41332
ENSRNOG00000034066	0.246205	11.0621	6.50599	0.0310025	0.41332
ENSRNOG00000016321	-0.192649	6.1378	6.50335	0.0310289	0.41332
ENSRNOG00000000091	-0.431462	2.24303	6.49326	0.0311308	0.414297
ENSRNOG00000038106	-0.351424	2.87128	6.4841	0.0312228	0.414898
ENSRNOG00000008716	0.191964	6.67218	6.48302	0.0312332	0.414898
ENSRNOG00000005957	-0.257178	4.60953	6.46642	0.0314014	0.416751
ENSRNOG00000030308	0.218242	5.80743	6.4593	0.0314738	0.417205
ENSRNOG00000064112	-0.389544	3.08703	6.45197	0.031549	0.417205
ENSRNOG00000027849	-0.300371	4.71114	6.45172	0.0315511	0.417205
ENSRNOG00000002139	-0.216456	6.68908	6.45005	0.0315682	0.417205
ENSRNOG00000028677	0.334622	3.5493	6.44662	0.0316036	0.417205
ENSRNOG00000006789	0.255328	3.72214	6.44615	0.0316082	0.417205
ENSRNOG00000047213	0.228654	5.13541	6.44295	0.0316409	0.417258
ENSRNOG00000053054	-0.2882	3.3036	6.43473	0.0317256	0.417995
ENSRNOG00000000306	0.312063	3.46382	6.41663	0.0319126	0.420076
ENSRNOG00000003880	0.518902	1.06514	6.41269	0.0319561	0.420188
ENSRNOG00000042253	0.381165	3.54524	6.41022	0.031979	0.420188
ENSRNOG00000009184	-0.201704	5.44487	6.40025	0.0320827	0.421168
ENSRNOG00000004918	-0.237585	4.97634	6.39256	0.032163	0.421573
ENSRNOG00000002839	0.254493	3.2657	6.39024	0.0321876	0.421573
ENSRNOG00000011921	-0.218632	5.10477	6.38811	0.0322096	0.421573
ENSRNOG00000000394	-0.529704	2.05003	6.38628	0.0322298	0.421573
ENSRNOG00000015158	-0.186124	6.53109	6.37733	0.0323229	0.42241
ENSRNOG00000003738	-0.458477	3.49123	6.36645	0.0324379	0.423015
ENSRNOG00000065780	-0.473414	0.928878	6.36554	0.0324511	0.423015
ENSRNOG00000003717	0.211642	4.55658	6.36467	0.0324566	0.423015
ENSRNOG00000025979	0.992804	-1.11347	6.36196	0.0326461	0.425102
ENSRNOG00000022822	-0.506042	0.532763	6.32729	0.032862	0.425913
ENSRNOG00000069578	0.331024	5.90253	6.32658	0.0328629	0.425913
ENSRNOG00000003873	-0.18132	6.74151	6.32319	0.0328993	0.425913
ENSRNOG00000003268	-0.307601	3.36344	6.32082	0.0329251	0.425913
ENSRNOG00000031974	-0.230987	6.49802	6.3197	0.0329369	0.425913
ENSRNOG00000018351	0.202825	3.99464	6.3183	0.0329521	0.425913
ENSRNOG00000019973	0.164208	6.6787	6.31583	0.0329787	0.425913
ENSRNOG00000026861	-0.23261	4.05536	6.31092	0.0330317	0.425913
ENSRNOG00000016456	0.256053	4.58321	6.31017	0.0330399	0.425913
ENSRNOG00000027341	-0.237477	7.17573	6.30854	0.0330575	0.425913
ENSRNOG00000003269	0.225152	3.99015	6.30802	0.0330632	0.425913
ENSRNOG00000062881	0.546941	1.015	6.30616	0.0330864	0.425913
ENSRNOG00000033110	-0.356439	2.40208	6.30559	0.0330901	0.425913
ENSRNOG00000019995	-0.204116	4.53538	6.30086	0.0331408	0.426049
ENSRNOG00000009039	0.192904	6.26931	6.29867	0.0331645	0.426049
ENSRNOG00000050197	0.1902	7.03744	6.29645	0.0331887	0.426049
ENSRNOG00000046333	-0.21617	5.8825	6.28972	0.0332621	0.426352
ENSRNOG00000005634	-0.353423	2.73225	6.28811	0.0332801	0.426352
ENSRNOG00000001120	-0.243608	6.4596	6.2862	0.0333005	0.426352
ENSRNOG00000004377	-0.265106	3.4007	6.27761	0.0333948	0.427182
ENSRNOG00000003491	-0.29093	7.154	6.26808	0.0334993	0.427999
ENSRNOG00000021155	0.365467	5.284	6.26588	0.0335234	0.427999
ENSRNOG00000001632	-0.198741	4.79307	6.26373	0.0335471	0.427999
ENSRNOG00000024799	-0.322986	2.82495	6.2579	0.0336119	0.428449
ENSRNOG00000070409	0.495542	2.19321	6.24215	0.0337869	0.430262
ENSRNOG00000020284	-0.259337	3.97138	6.2397	0.0338135	0.430262
ENSRNOG00000001465	-0.23368	7.42244	6.23505	0.0338653	0.430543
ENSRNOG00000055650	-0.37145	1.73434	6.23176	0.0339033	0.430589
ENSRNOG00000007600	-0.396767	5.17705	6.22926	0.03393	0.430589
ENSRNOG00000016330	0.420324	3.23486	6.22679	0.0339579	0.430589
ENSRNOG00000053510	-0.28176	3.33038	6.21754	0.0340617	0.431211
ENSRNOG00000026875	0.240552	3.25481	6.21712	0.0340664	0.431211
ENSRNOG00000014901	-0.170298	5.38512	6.20211	0.0342354	0.432765
ENSRNOG00000014096	-0.29441	6.79518	6.19843	0.034277	0.432765
ENSRNOG00000036960	-0.466035	1.88427	6.19838	0.0342787	0.432765
ENSRNOG00000068165	0.26242	3.16045	6.18807	0.034395	0.433855
ENSRNOG00000014316	-0.274321	5.5564	6.17034	0.034597	0.435309
ENSRNOG00000005905	-0.223368	5.74711	6.1679	0.034625	0.435309
ENSRNOG00000014550	-0.533104	2.18526	6.16757	0.0346296	0.435309
ENSRNOG00000046280	0.361853	5.57077	6.16439	0.0346653	0.435309
ENSRNOG00000011063	-0.26327	3.04236	6.16319	0.0346795	0.435309
ENSRNOG00000064970	-0.336486	2.19608	6.16228	0.0346903	0.435309
ENSRNOG00000065430	0.308516	3.3521	6.15416	0.0347834	0.4361
ENSRNOG00000027234	0.397171	3.33032	6.14896	0.0348434	0.436174
ENSRNOG00000011213	-0.415858	1.65151	6.14854	0.0348494	0.436174
ENSRNOG00000022852	-0.564521	0.612619	6.14575	0.0348865	0.436262
ENSRNOG00000052204	-0.251274	5.73865	6.13117	0.0350495	0.437922
ENSRNOG00000020144	0.184095	4.76764	6.12312	0.0351434	0.438718
ENSRNOG00000047605	-0.326923	3.25818	6.11079	0.0352881	0.439595
ENSRNOG00000020743	0.625965	2.71676	6.1104	0.0352929	0.439595
ENSRNOG00000014678	-0.585466	1.00308	6.10968	0.0353046	0.439595
ENSRNOG00000005574	1.12155	-1.04158	6.11678	0.0353771	0.43965
ENSRNOG00000061176	0.162785	8.01177	6.10258	0.0353843	0.43965
ENSRNOG00000021960	-0.216812	5.23648	6.09525	0.0354709	0.43965
ENSRNOG00000015473	-0.99792	0.0804898	6.09643	0.0354775	0.43965
ENSRNOG00000015997	0.196031	5.1282	6.09119	0.0355189	0.43965
ENSRNOG00000062835	0.594453	1.34469	6.08968	0.0355388	0.43965
ENSRNOG00000031789	0.228489	7.60878	6.08868	0.0355487	0.43965
ENSRNOG00000015962	0.34846	3.38064	6.08847	0.0355514	0.43965
ENSRNOG00000015822	-0.225724	6.20376	6.08222	0.0356253	0.440188
ENSRNOG00000064262	-1.00218	-0.527629	6.08315	0.0356876	0.44033
ENSRNOG00000008401	-0.542191	0.491237	6.07585	0.0357087	0.44033
ENSRNOG00000006063	-0.26066	4.11088	6.07361	0.0357278	0.44033
ENSRNOG00000018928	-0.426318	2.02834	6.0619	0.0358687	0.441668
ENSRNOG00000033837	-0.328085	2.74364	6.05947	0.0358973	0.441668
ENSRNOG00000052758	-0.248134	6.7817	6.04422	0.0360803	0.443466
ENSRNOG00000010210	-0.49619	5.31774	6.03972	0.0361348	0.443466
ENSRNOG00000019918	0.207534	4.87139	6.03335	0.0362119	0.443466
ENSRNOG00000029304	0.227468	5.94087	6.03127	0.0362372	0.443466
ENSRNOG00000064009	0.168066	6.50804	6.02709	0.0362879	0.443466
ENSRNOG00000009734	-0.265149	3.69014	6.02657	0.0362944	0.443466
ENSRNOG00000047714	0.721161	-0.756215	6.02953	0.0363217	0.443466
ENSRNOG00000001808	0.22955	3.87533	6.02338	0.036333	0.443466
ENSRNOG00000014293	-0.32726	4.38173	6.0223	0.0363463	0.443466
ENSRNOG00000014395	-0.469158	3.21901	6.02037	0.03637	0.443466
ENSRNOG00000053869	0.266243	3.16715	6.01958	0.0363798	0.443466
ENSRNOG00000006000	-0.207932	4.55899	6.01549	0.0364293	0.443697
ENSRNOG00000010502	0.240975	3.97062	6.00868	0.0365126	0.444339
ENSRNOG00000022337	0.479453	1.2526	6.00443	0.0365671	0.444482
ENSRNOG00000069549	1.2295	-0.739518	6.01078	0.0365857	0.444482
ENSRNOG00000023053	-0.165907	6.14756	5.99768	0.0366476	0.444696
ENSRNOG00000001825	0.371665	5.8705	5.99325	0.0367023	0.444696
ENSRNOG00000017810	-0.627038	3.12646	5.99137	0.0367257	0.444696
ENSRNOG00000052142	0.270574	3.64315	5.98994	0.0367432	0.444696
ENSRNOG00000018485	0.327519	6.61419	5.98823	0.0367642	0.444696
ENSRNOG00000005472	-0.266536	3.43601	5.98638	0.0367872	0.444696
ENSRNOG00000039971	-1.09244	-0.964948	5.98756	0.0369565	0.444848
ENSRNOG00000014201	0.282926	4.73577	5.97084	0.0369798	0.444848
ENSRNOG00000038427	-0.447564	3.46237	5.9684	0.0370105	0.444848
ENSRNOG00000000802	-0.259144	3.04244	5.96689	0.0370295	0.444848
ENSRNOG00000001469	-0.387081	1.85666	5.96214	0.0370896	0.444848
ENSRNOG00000050214	0.201773	5.36556	5.96016	0.037113	0.444848
ENSRNOG00000007258	-0.761791	-0.316501	5.96267	0.0371177	0.444848
ENSRNOG00000051480	0.239834	5.85838	5.95833	0.037136	0.444848
ENSRNOG00000016248	-0.46856	1.3934	5.95648	0.0371613	0.444848
ENSRNOG00000020386	-0.175981	7.67812	5.9517	0.0372191	0.444848
ENSRNOG00000011585	-0.24196	5.01075	5.95034	0.0372361	0.444848
ENSRNOG00000030712	-0.321936	2.84958	5.94974	0.0372441	0.444848
ENSRNOG00000028690	-1.90534	-0.691279	5.96645	0.0372456	0.444848
ENSRNOG00000014460	-0.270734	3.8697	5.94935	0.0372486	0.444848
ENSRNOG00000065271	0.570154	0.916032	5.94876	0.0372597	0.444848
ENSRNOG00000056701	0.454887	3.61278	5.9451	0.0373021	0.444987
ENSRNOG00000000841	0.164073	6.85929	5.94248	0.037335	0.445014
ENSRNOG00000001222	0.245008	5.56744	5.93138	0.0374751	0.445103
ENSRNOG00000043102	-0.346446	4.62951	5.93123	0.037477	0.445103
ENSRNOG00000017967	0.231073	5.24787	5.9312	0.0374774	0.445103
ENSRNOG00000068909	-0.936337	0.969231	5.93011	0.0374961	0.445103
ENSRNOG00000013869	-0.302737	5.33579	5.92812	0.0375163	0.445103
ENSRNOG00000039582	-0.707919	-0.122915	5.92917	0.0375266	0.445103
ENSRNOG00000011723	-0.753536	-0.196555	5.92195	0.0376229	0.445816
ENSRNOG00000008049	0.170291	5.49214	5.91677	0.0376606	0.445816
ENSRNOG00000007781	0.161396	5.99302	5.91532	0.037679	0.445816
ENSRNOG00000020349	0.40015	3.10715	5.90773	0.0377762	0.446404
ENSRNOG00000021105	-0.520219	0.673063	5.90707	0.0377902	0.446404
ENSRNOG00000007018	-0.299878	4.74434	5.90178	0.037852	0.44677
ENSRNOG00000008301	-0.334274	2.95547	5.89074	0.0379943	0.448085
ENSRNOG00000048371	0.225246	4.0857	5.88492	0.0380689	0.4486
ENSRNOG00000070420	0.824749	0.976203	5.87996	0.0381367	0.449035
ENSRNOG00000020066	-0.516386	1.20693	5.87251	0.0382323	0.449795
ENSRNOG00000061328	-0.504811	0.719633	5.85472	0.0384665	0.450552
ENSRNOG00000002811	-0.410832	3.19625	5.85338	0.0384789	0.450552
ENSRNOG00000016256	-0.219158	5.49838	5.85293	0.0384843	0.450552
ENSRNOG00000043329	0.23204	4.71398	5.85108	0.0385086	0.450552
ENSRNOG00000004327	-0.559139	1.12988	5.84811	0.0385507	0.450552
ENSRNOG00000043215	0.787854	-0.49101	5.85025	0.038558	0.450552
ENSRNOG00000028072	-1.02703	-0.577579	5.85336	0.0385658	0.450552
ENSRNOG00000049378	-0.230035	5.15298	5.84594	0.038576	0.450552
ENSRNOG00000019357	0.288138	2.69792	5.8455	0.0385822	0.450552
ENSRNOG00000021164	0.176207	7.32225	5.83762	0.0386852	0.450552
ENSRNOG00000002928	0.180558	7.77295	5.83512	0.0387182	0.450552
ENSRNOG00000055608	0.191207	4.98004	5.83492	0.0387209	0.450552
ENSRNOG00000017523	-0.373634	2.36451	5.83452	0.0387268	0.450552
ENSRNOG00000008857	0.264562	3.38348	5.8319	0.038761	0.450552
ENSRNOG00000065313	-0.458846	2.14516	5.83089	0.0387749	0.450552
ENSRNOG00000025424	0.204251	4.13004	5.82941	0.0387936	0.450552
ENSRNOG00000053288	-0.206524	8.63837	5.81979	0.0389209	0.451537
ENSRNOG00000063796	-0.779787	0.308671	5.8192	0.0389406	0.451537
ENSRNOG00000009613	-0.33973	1.93946	5.81363	0.0390037	0.451907
ENSRNOG00000003581	-0.477828	0.4866	5.80927	0.0390684	0.452295
ENSRNOG00000027240	-0.221404	6.80543	5.80281	0.0391469	0.452843
ENSRNOG00000017808	0.372446	3.95364	5.79623	0.039235	0.453501
ENSRNOG00000001652	-0.568995	1.21984	5.79131	0.0393039	0.453639
ENSRNOG00000046741	-0.179724	5.75409	5.78978	0.0393215	0.453639
ENSRNOG00000009057	0.291282	7.57948	5.78721	0.039356	0.453639
ENSRNOG00000011619	-0.186486	5.92946	5.78583	0.0393746	0.453639
ENSRNOG00000055305	-0.310083	5.88762	5.78068	0.039444	0.453639
ENSRNOG00000003409	0.809164	-1.11471	5.78861	0.039492	0.453639
ENSRNOG00000006717	-0.238285	3.27216	5.77677	0.0394971	0.453639
ENSRNOG00000003127	-0.220632	3.68235	5.7763	0.0395032	0.453639
ENSRNOG00000033940	-0.634158	2.34925	5.77448	0.0395285	0.453639
ENSRNOG00000029078	0.345168	3.83562	5.7715	0.0395681	0.453735
ENSRNOG00000052022	-0.188016	4.94642	5.76679	0.0396319	0.453884
ENSRNOG00000023803	-0.261042	2.66737	5.76596	0.0396437	0.453884
ENSRNOG00000000151	-0.369739	3.78911	5.75836	0.0397466	0.454704
ENSRNOG00000018342	-0.321607	4.60758	5.75412	0.0398042	0.455004
ENSRNOG00000031126	-0.285855	2.80784	5.7481	0.039887	0.455591
ENSRNOG00000010985	0.182691	4.39039	5.74322	0.0399532	0.455606
ENSRNOG00000054314	-0.682457	4.47337	5.74266	0.039961	0.455606
ENSRNOG00000018164	0.184726	6.34142	5.73909	0.0400098	0.455606
ENSRNOG00000007970	-0.162704	5.26589	5.7388	0.0400139	0.455606
ENSRNOG00000011621	0.214056	7.49633	5.73313	0.0400919	0.456135
ENSRNOG00000005987	0.195025	4.31542	5.72904	0.0401481	0.456403
ENSRNOG00000049560	0.17509	9.8997	5.72518	0.0402014	0.456403
ENSRNOG00000012165	0.902919	1.41249	5.72474	0.0402098	0.456403
ENSRNOG00000017907	-2.03857	-0.0744614	5.72307	0.0403534	0.457409
ENSRNOG00000004127	-0.153938	6.42404	5.71362	0.0403615	0.457409
ENSRNOG00000001141	-0.350368	4.18338	5.70627	0.0404637	0.458209
ENSRNOG00000043212	-0.211064	5.73918	5.69402	0.0406346	0.458813
ENSRNOG00000052469	-0.205764	5.28769	5.6931	0.0406474	0.458813
ENSRNOG00000001404	0.502277	5.75323	5.69088	0.0406786	0.458813
ENSRNOG00000000598	0.405411	1.45749	5.69079	0.0406817	0.458813
ENSRNOG00000001928	-0.213817	4.49674	5.68942	0.040699	0.458813
ENSRNOG00000054155	-0.628811	0.665347	5.68933	0.0407068	0.458813
ENSRNOG00000012975	0.238438	3.75062	5.6752	0.0408991	0.46057
ENSRNOG00000022178	-1.23435	-1.31928	5.68885	0.0409262	0.46057
ENSRNOG00000055466	0.245647	4.19808	5.66518	0.0410407	0.460914
ENSRNOG00000009826	-0.520489	0.957721	5.66358	0.0410675	0.460914
ENSRNOG00000019181	-0.248308	6.93338	5.66237	0.0410805	0.460914
ENSRNOG00000009298	0.157011	7.14022	5.66214	0.0410838	0.460914
ENSRNOG00000018477	-0.214375	4.25382	5.65697	0.0411573	0.461382
ENSRNOG00000026177	-0.523201	1.85385	5.65402	0.0412006	0.461428
ENSRNOG00000020088	0.229435	6.2636	5.64793	0.041286	0.461428
ENSRNOG00000013111	0.205619	4.74659	5.64768	0.0412896	0.461428
ENSRNOG00000018886	0.251996	3.88055	5.64122	0.041382	0.461428
ENSRNOG00000010727	0.161673	6.17248	5.6406	0.0413908	0.461428
ENSRNOG00000050445	0.167629	7.67959	5.6406	0.0413909	0.461428
ENSRNOG00000064665	0.332965	2.62716	5.63996	0.0414005	0.461428
ENSRNOG00000032546	-0.26778	4.36034	5.63885	0.041416	0.461428
ENSRNOG00000012392	0.214183	4.65235	5.63549	0.0414641	0.46161
ENSRNOG00000034234	0.286355	14.2513	5.63306	0.0414989	0.461644
ENSRNOG00000019778	-0.738715	0.366289	5.62995	0.0415546	0.461649
ENSRNOG00000015441	-0.423474	3.06331	5.62863	0.0415631	0.461649
ENSRNOG00000028430	0.859032	0.181346	5.62645	0.0416067	0.46178
ENSRNOG00000030126	0.208848	5.09468	5.61628	0.0417409	0.462893
ENSRNOG00000021525	-0.338095	2.08388	5.61428	0.0417707	0.462893
ENSRNOG00000028659	-0.2418	4.92811	5.60939	0.0418407	0.463314
ENSRNOG00000007455	0.26767	3.56362	5.60577	0.0418936	0.463545
ENSRNOG00000013729	-0.183828	6.66767	5.59821	0.0420034	0.464337
ENSRNOG00000004339	-0.185088	4.43694	5.59645	0.0420291	0.464337
ENSRNOG00000011618	0.288946	2.79335	5.59392	0.0420666	0.464397
ENSRNOG00000053811	0.385512	2.81544	5.58556	0.0421889	0.465393
ENSRNOG00000066798	-0.326014	2.23041	5.57368	0.0423638	0.466968
ENSRNOG00000009539	0.264944	8.02073	5.56925	0.0424285	0.467325
ENSRNOG00000014361	-0.615425	0.585452	5.56406	0.0425125	0.467827
ENSRNOG00000009448	-0.487513	1.19998	5.55912	0.0425814	0.467827
ENSRNOG00000010868	-0.224291	5.09483	5.55183	0.0426867	0.467827
ENSRNOG00000014350	-1.54245	0.282823	5.55316	0.0426954	0.467827
ENSRNOG00000002660	0.163251	6.432	5.55078	0.0427024	0.467827
ENSRNOG00000007666	-0.252547	5.02281	5.54533	0.0427836	0.467827
ENSRNOG00000025059	-0.661714	1.03475	5.54454	0.0427994	0.467827
ENSRNOG00000000392	0.174578	4.76182	5.54282	0.042821	0.467827
ENSRNOG00000025792	-0.167868	5.07829	5.54213	0.0428313	0.467827
ENSRNOG00000028254	0.206053	3.66731	5.54072	0.0428525	0.467827
ENSRNOG00000018639	0.208887	4.6057	5.53954	0.04287	0.467827
ENSRNOG00000018094	-0.53603	1.28633	5.5373	0.0429062	0.467827
ENSRNOG00000019937	0.19801	4.45752	5.53471	0.0429424	0.467827
ENSRNOG00000065205	-0.282158	2.91598	5.53428	0.0429493	0.467827
ENSRNOG00000016731	0.276888	2.94845	5.52989	0.0430152	0.467827
ENSRNOG00000001123	-0.237831	3.70918	5.52971	0.0430177	0.467827
ENSRNOG00000006228	0.217372	5.36963	5.52708	0.043057	0.467827
ENSRNOG00000062231	-0.154348	6.04366	5.52058	0.043155	0.467827
ENSRNOG00000001859	0.308094	3.37948	5.52025	0.0431602	0.467827
ENSRNOG00000020321	0.218672	3.23315	5.51688	0.0432112	0.467827
ENSRNOG00000005375	-0.354368	3.12889	5.51603	0.043224	0.467827
ENSRNOG00000015321	0.212115	3.98406	5.50794	0.0433461	0.467827
ENSRNOG00000061121	-0.179162	7.46111	5.50685	0.0433626	0.467827
ENSRNOG00000010489	-0.389619	2.12839	5.5069	0.0433628	0.467827
ENSRNOG00000025793	-0.204744	6.28401	5.5055	0.0433831	0.467827
ENSRNOG00000006946	0.779516	1.46621	5.50465	0.0433981	0.467827
ENSRNOG00000021847	0.709834	-0.504604	5.50507	0.043429	0.467827
ENSRNOG00000063103	0.215825	6.5029	5.50091	0.043453	0.467827
ENSRNOG00000026309	0.294565	4.38349	5.5003	0.0434621	0.467827
ENSRNOG00000001717	-0.158783	7.09871	5.49998	0.0434671	0.467827
ENSRNOG00000054498	0.188218	6.76612	5.4993	0.0434773	0.467827
ENSRNOG00000019352	0.207502	4.32906	5.49612	0.0435258	0.467827
ENSRNOG00000065992	0.261187	3.02866	5.49533	0.0435383	0.467827
ENSRNOG00000019128	-0.335616	2.06392	5.49311	0.0435727	0.46785
ENSRNOG00000045816	-0.213548	9.14615	5.48997	0.0436197	0.467889
ENSRNOG00000050381	0.208203	3.97845	5.48416	0.0437087	0.467889
ENSRNOG00000064601	-0.193241	4.85723	5.48391	0.0437125	0.467889
ENSRNOG00000005388	-0.350893	2.25308	5.47958	0.0437797	0.467889
ENSRNOG00000007281	-0.302025	3.28846	5.47902	0.0437879	0.467889
ENSRNOG00000004899	-0.291264	3.83194	5.47817	0.0438007	0.467889
ENSRNOG00000006729	-0.350549	4.62015	5.47807	0.0438021	0.467889
ENSRNOG00000012850	-0.189272	5.3271	5.47572	0.0438382	0.46793
ENSRNOG00000016405	0.322378	2.48967	5.4672	0.0439702	0.468956
ENSRNOG00000061102	0.30988	5.90133	5.46445	0.044012	0.468956
ENSRNOG00000015636	0.288579	3.06708	5.46081	0.0440688	0.468956
ENSRNOG00000019394	0.199772	4.67781	5.45812	0.0441099	0.468956
ENSRNOG00000027016	-0.299415	2.61314	5.45773	0.0441167	0.468956
ENSRNOG00000005154	0.6313	0.411954	5.45747	0.0441283	0.468956
ENSRNOG00000019584	-1.17769	-0.681306	5.44892	0.0443873	0.470847
ENSRNOG00000017553	0.200059	5.27289	5.43902	0.0444074	0.470847
ENSRNOG00000053406	-0.314561	2.56317	5.43773	0.044428	0.470847
ENSRNOG00000070915	1.03158	-1.31301	5.4514	0.0444668	0.470847
ENSRNOG00000024535	-0.182104	5.86414	5.43269	0.0445064	0.470847
ENSRNOG00000013945	-0.224824	3.5712	5.42666	0.0446013	0.470847
ENSRNOG00000022619	0.16897	10.4861	5.42565	0.0446169	0.470847
ENSRNOG00000013326	-0.231099	6.09526	5.42453	0.0446345	0.470847
ENSRNOG00000028113	0.254732	2.82523	5.42276	0.0446628	0.470847
ENSRNOG00000013171	-0.932661	1.75411	5.42161	0.0446823	0.470847
ENSRNOG00000011946	0.271739	8.38863	5.42048	0.0446983	0.470847
ENSRNOG00000039832	0.384537	3.99049	5.41946	0.0447145	0.470847
ENSRNOG00000025244	-0.213915	7.22106	5.41856	0.0447287	0.470847
ENSRNOG00000015799	0.380899	2.25469	5.41658	0.0447607	0.470847
ENSRNOG00000008885	-0.333836	3.73174	5.41128	0.0448437	0.471379
ENSRNOG00000015049	-0.817589	-0.600532	5.41087	0.0449261	0.471903
ENSRNOG00000030318	0.226779	5.02856	5.40066	0.045012	0.472463
ENSRNOG00000007515	-0.162128	6.54107	5.3985	0.0450463	0.472482
ENSRNOG00000026579	0.345878	1.53119	5.39602	0.0450877	0.472574
ENSRNOG00000056462	-0.151385	5.95433	5.38525	0.0452578	0.473673
ENSRNOG00000056714	-0.47584	1.01401	5.38549	0.0452578	0.473673
ENSRNOG00000003088	-0.382613	3.45494	5.38005	0.0453414	0.473972
ENSRNOG00000000082	0.313083	4.89859	5.37939	0.0453518	0.473972
ENSRNOG00000064616	0.320303	3.69406	5.37445	0.0454312	0.47446
ENSRNOG00000009812	-0.182506	5.59061	5.37088	0.0454885	0.474658
ENSRNOG00000014265	-0.259364	4.12267	5.36908	0.0455176	0.474658
ENSRNOG00000001441	0.207691	4.33216	5.36608	0.045566	0.474658
ENSRNOG00000016358	-0.219349	7.69166	5.36369	0.0456046	0.474658
ENSRNOG00000033883	-0.445918	1.69767	5.35881	0.0456852	0.474658
ENSRNOG00000025940	0.230497	5.68995	5.35475	0.0457493	0.474658
ENSRNOG00000047957	-0.821894	-0.947763	5.36403	0.0457566	0.474658
ENSRNOG00000036964	-0.192001	4.20921	5.35268	0.045783	0.474658
ENSRNOG00000018766	0.404763	3.54443	5.35065	0.0458162	0.474658
ENSRNOG00000016654	-1.02729	2.02514	5.35038	0.0458217	0.474658
ENSRNOG00000019229	0.169242	4.97997	5.34968	0.0458318	0.474658
ENSRNOG00000013216	0.279161	2.62614	5.34903	0.0458428	0.474658
ENSRNOG00000020013	0.296852	3.51318	5.3466	0.045882	0.474725
ENSRNOG00000022153	0.219441	4.25251	5.34274	0.0459447	0.474905
ENSRNOG00000010278	0.695163	-0.400422	5.34074	0.0460097	0.474905
ENSRNOG00000012950	-0.186762	7.14132	5.33754	0.0460297	0.474905
ENSRNOG00000065509	-0.470113	5.02278	5.33749	0.0460303	0.474905
ENSRNOG00000016889	-0.512508	0.616188	5.33126	0.0461393	0.47569
ENSRNOG00000059891	0.229484	3.82175	5.32877	0.0461732	0.475702
ENSRNOG00000018137	-0.230501	5.37011	5.32295	0.0462689	0.47635
ENSRNOG00000010728	0.174961	4.86657	5.31713	0.0463648	0.476999
ENSRNOG00000055157	-0.487953	1.15048	5.31177	0.0464565	0.477603
ENSRNOG00000058386	0.21478	5.40006	5.30917	0.0464963	0.477674
ENSRNOG00000069709	0.166135	6.36584	5.30159	0.0466219	0.477683
ENSRNOG00000010891	0.322475	3.38115	5.30056	0.0466394	0.477683
ENSRNOG00000017109	0.499236	0.734187	5.30017	0.0466507	0.477683
ENSRNOG00000055246	-0.161994	7.47482	5.29945	0.0466575	0.477683
ENSRNOG00000021410	-0.353781	4.73606	5.29919	0.0466618	0.477683
ENSRNOG00000053055	-2.68926	0.152286	5.30733	0.0467202	0.47789
ENSRNOG00000037238	-0.245433	2.79727	5.29405	0.046748	0.47789
ENSRNOG00000008728	-0.201901	5.68465	5.29066	0.046804	0.478024
ENSRNOG00000033700	0.20918	3.8129	5.28391	0.0469169	0.478024
ENSRNOG00000004566	-0.571489	0.995843	5.28189	0.0469549	0.478024
ENSRNOG00000031232	-0.256364	4.22484	5.28134	0.0469599	0.478024
ENSRNOG00000049088	0.576314	0.820381	5.28008	0.0469857	0.478024
ENSRNOG00000006893	-0.178236	5.1438	5.27814	0.0470136	0.478024
ENSRNOG00000012356	-0.269936	4.73627	5.27785	0.0470184	0.478024
ENSRNOG00000064318	0.179677	5.621	5.27551	0.0470577	0.478024
ENSRNOG00000019265	-0.722919	-0.0862892	5.27669	0.0470621	0.478024
ENSRNOG00000046257	0.191768	4.15661	5.27356	0.0470906	0.478024
ENSRNOG00000012878	-0.330027	2.31194	5.2665	0.0472102	0.478903
ENSRNOG00000024671	-0.207916	5.83785	5.26041	0.0473122	0.479603
ENSRNOG00000067229	0.425409	0.783356	5.25602	0.0473913	0.480069
ENSRNOG00000021589	-0.272845	5.70269	5.24947	0.0474978	0.480811
ENSRNOG00000047706	-0.30629	2.39837	5.2462	0.0475542	0.481047
ENSRNOG00000016935	0.221567	4.91273	5.24031	0.0476539	0.481386
ENSRNOG00000011913	0.515377	2.53978	5.23933	0.0476712	0.481386
ENSRNOG00000006972	0.39314	5.52723	5.23835	0.0476873	0.481386
ENSRNOG00000032391	-0.157286	5.85517	5.23414	0.0477593	0.481608
ENSRNOG00000021102	0.281997	8.5476	5.23319	0.0477757	0.481608
ENSRNOG00000061530	0.903022	-0.253564	5.22993	0.0478599	0.481949
ENSRNOG00000011603	0.305335	5.22223	5.22677	0.0478856	0.481949
ENSRNOG00000018550	-0.21875	3.69745	5.22504	0.0479155	0.481949
ENSRNOG00000069899	0.780271	1.27378	5.2221	0.0479687	0.481949
ENSRNOG00000045743	0.351267	1.68087	5.22076	0.0479905	0.481949
ENSRNOG00000004208	-0.282477	6.78974	5.21679	0.0480574	0.481949
ENSRNOG00000019122	-0.200025	6.23827	5.21357	0.0481131	0.481949
ENSRNOG00000002101	0.161065	5.51795	5.21325	0.0481186	0.481949
ENSRNOG00000023587	0.21469	4.29345	5.21306	0.0481218	0.481949
ENSRNOG00000002797	0.599853	0.0709189	5.21158	0.0481615	0.481949
ENSRNOG00000012956	-0.37191	2.59191	5.21003	0.0481749	0.481949
ENSRNOG00000056956	0.331283	3.12665	5.20724	0.048223	0.482097
ENSRNOG00000016367	-0.282671	3.2905	5.20349	0.0482879	0.482413
ENSRNOG00000032394	0.370826	3.00143	5.19884	0.0483688	0.482746
ENSRNOG00000021144	0.19941	5.16684	5.19773	0.0483878	0.482746
ENSRNOG00000015717	-0.277883	4.64174	5.19578	0.0484216	0.482752
ENSRNOG00000005841	0.217565	5.02795	5.19267	0.0484759	0.482859
ENSRNOG00000002262	0.154382	6.22046	5.18967	0.0485282	0.482859
ENSRNOG00000020588	0.720684	-0.114362	5.19058	0.0485322	0.482859
ENSRNOG00000014840	0.427728	4.13166	5.18371	0.0486325	0.483473
ENSRNOG00000007331	-0.260753	4.30935	5.1821	0.0486606	0.483473
ENSRNOG00000015182	0.167168	7.03738	5.17759	0.0487396	0.483853
ENSRNOG00000014083	-0.227081	8.10551	5.17607	0.0487663	0.483853
ENSRNOG00000026643	0.339237	5.41781	5.17422	0.0487989	0.483853
ENSRNOG00000004268	0.313083	3.89192	5.17044	0.0488654	0.483986
ENSRNOG00000050509	0.370615	1.41102	5.16665	0.0489344	0.483986
ENSRNOG00000011263	0.413356	2.17629	5.164	0.0489798	0.483986
ENSRNOG00000048230	1.06569	-0.552371	5.16652	0.0489955	0.483986
ENSRNOG00000015781	-0.257423	4.35868	5.16292	0.0489981	0.483986
ENSRNOG00000063609	0.174046	5.69426	5.16211	0.0490125	0.483986
ENSRNOG00000021691	0.200717	6.14477	5.15539	0.0491315	0.484831
ENSRNOG00000062629	0.484143	1.38526	5.1493	0.0492418	0.485589
ENSRNOG00000008187	-0.329675	3.72854	5.14673	0.0492855	0.485619
ENSRNOG00000055936	0.157635	6.04883	5.14379	0.0493376	0.485619
ENSRNOG00000067958	0.193581	4.58545	5.14336	0.0493453	0.485619
ENSRNOG00000009955	-0.369807	2.59541	5.13284	0.049534	0.486072
ENSRNOG00000011026	-0.241529	5.47977	5.1297	0.0495896	0.486072
ENSRNOG00000029427	0.788392	-0.216499	5.13032	0.0496035	0.486072
ENSRNOG00000004666	-0.460484	2.32648	5.12832	0.0496151	0.486072
ENSRNOG00000011203	-0.308011	5.71429	5.12415	0.0496893	0.486072
ENSRNOG00000033772	-0.372673	3.01791	5.12393	0.0496938	0.486072
ENSRNOG00000004560	-0.174587	6.82487	5.12112	0.0497438	0.486072
ENSRNOG00000021245	0.253653	5.62943	5.11435	0.049866	0.486072
ENSRNOG00000002899	-0.201538	4.39326	5.11425	0.0498678	0.486072
ENSRNOG00000019695	0.596113	0.0291881	5.11288	0.0499077	0.486072
ENSRNOG00000016949	0.194913	4.86267	5.1106	0.0499338	0.486072
ENSRNOG00000024964	-0.196378	4.74919	5.10929	0.0499574	0.486072
ENSRNOG00000010572	0.259548	3.61053	5.10577	0.0500214	0.486072
ENSRNOG00000020250	0.342557	2.22497	5.10461	0.0500432	0.486072
ENSRNOG00000000415	0.312199	3.65987	5.10356	0.0500615	0.486072
ENSRNOG00000031801	-0.197637	4.65319	5.10302	0.0500712	0.486072
ENSRNOG00000031129	0.158142	7.31823	5.10087	0.0501101	0.486072
ENSRNOG00000006965	-0.150926	7.63795	5.09866	0.0501504	0.486072
ENSRNOG00000009222	-0.754247	-0.563683	5.10103	0.0501752	0.486072
ENSRNOG00000010534	-0.233511	3.81471	5.09691	0.0501824	0.486072
ENSRNOG00000008676	-0.366713	2.40044	5.0958	0.0502032	0.486072
ENSRNOG00000010170	0.147814	8.56499	5.095	0.050217	0.486072
ENSRNOG00000071009	-0.908231	-0.945962	5.10016	0.0502976	0.486072
ENSRNOG00000017279	0.163102	6.86153	5.09052	0.0502988	0.486072
ENSRNOG00000006689	-0.280372	4.04044	5.08943	0.0503187	0.486072
ENSRNOG00000061367	-0.309209	2.34405	5.08722	0.0503599	0.486072
ENSRNOG00000002680	-0.208834	4.73474	5.08656	0.0503712	0.486072
ENSRNOG00000011006	0.510256	2.19599	5.08578	0.0503862	0.486072
ENSRNOG00000004585	-0.215159	3.80377	5.0857	0.050387	0.486072
ENSRNOG00000019639	-0.28213	3.03764	5.0852	0.0503966	0.486072
ENSRNOG00000014340	0.174127	4.81544	5.08022	0.0504874	0.486625
ENSRNOG00000016725	-0.175657	6.02163	5.07131	0.0506511	0.487143
ENSRNOG00000054901	-0.256398	3.33955	5.06991	0.0506773	0.487143
ENSRNOG00000017310	0.36601	2.62552	5.06657	0.0507392	0.487143
ENSRNOG00000004861	-0.473631	1.88702	5.06437	0.0507805	0.487143
ENSRNOG00000021151	0.200857	4.37476	5.06412	0.0507838	0.487143
ENSRNOG00000017557	-0.352472	1.74757	5.0631	0.0508042	0.487143
ENSRNOG00000034025	-0.143244	7.63916	5.06168	0.0508289	0.487143
ENSRNOG00000020261	-0.212219	5.62968	5.06099	0.0508417	0.487143
ENSRNOG00000017679	-0.43185	2.06145	5.06007	0.0508597	0.487143
ENSRNOG00000027459	0.213918	4.47053	5.05908	0.050877	0.487143
ENSRNOG00000012812	0.196719	5.15153	5.05457	0.0509606	0.487522
ENSRNOG00000006471	0.186571	5.35233	5.05257	0.0509977	0.487522
ENSRNOG00000064461	1.13084	-0.464405	5.05447	0.0510174	0.487522
ENSRNOG00000011077	-0.156746	6.8662	5.04236	0.051188	0.488248
ENSRNOG00000032576	-0.174127	5.81862	5.0423	0.051189	0.488248
ENSRNOG00000019276	0.233843	5.77778	5.04137	0.0512064	0.488248
ENSRNOG00000004417	0.385078	0.844925	5.03533	0.0513238	0.488248
ENSRNOG00000006970	-0.330926	3.05007	5.03442	0.0513368	0.488248
ENSRNOG00000014290	-0.210114	4.63095	5.03391	0.0513459	0.488248
ENSRNOG00000056940	0.196577	4.07605	5.03335	0.0513565	0.488248
ENSRNOG00000017725	0.251138	3.5101	5.03304	0.0513626	0.488248
ENSRNOG00000019957	-0.187859	4.36899	5.02988	0.0514216	0.488488
ENSRNOG00000015631	0.3346	4.83103	5.02598	0.0514949	0.488655
ENSRNOG00000037518	0.368138	1.31582	5.02549	0.0515065	0.488655
ENSRNOG00000007097	-0.384403	1.42823	5.01668	0.0516724	0.489909
ENSRNOG00000009022	0.186318	6.63499	5.00919	0.0518118	0.490772
ENSRNOG00000063927	-0.295819	2.40816	5.00821	0.0518312	0.490772
ENSRNOG00000069797	0.632693	0.413792	4.99991	0.0519966	0.492017
ENSRNOG00000019476	-0.234656	6.1265	4.99181	0.0521425	0.492824
ENSRNOG00000024142	0.241453	5.2201	4.99143	0.0521497	0.492824
ENSRNOG00000047924	0.522576	0.422496	4.98408	0.0522986	0.493908
ENSRNOG00000017060	-0.180778	7.39253	4.97673	0.0524315	0.494739
ENSRNOG00000011073	-0.184704	7.28449	4.97553	0.0524547	0.494739
ENSRNOG00000020778	-0.207436	5.16928	4.97062	0.0525492	0.494857
ENSRNOG00000000551	0.267506	3.90312	4.9692	0.0525766	0.494857
ENSRNOG00000031760	-0.422031	2.68487	4.96808	0.0525988	0.494857
ENSRNOG00000023278	0.155391	6.03361	4.96645	0.0526297	0.494857
ENSRNOG00000014630	-0.197495	4.10474	4.96603	0.0526378	0.494857
ENSRNOG00000058908	0.24582	3.9955	4.96135	0.0527284	0.495387
ENSRNOG00000007346	-0.16282	5.24793	4.95434	0.0528644	0.496151
ENSRNOG00000033740	0.348197	2.68622	4.95187	0.052913	0.496151
ENSRNOG00000020531	0.215864	3.59391	4.94905	0.0529675	0.496151
ENSRNOG00000004316	0.301149	3.69902	4.946	0.0530269	0.496151
ENSRNOG00000018557	0.240588	4.80426	4.94589	0.053029	0.496151
ENSRNOG00000039551	0.169253	4.4592	4.94381	0.0530696	0.496151
ENSRNOG00000002135	0.219321	6.57636	4.94148	0.053115	0.496151
ENSRNOG00000030639	-0.426997	3.48164	4.93933	0.0531573	0.496151
ENSRNOG00000063737	-0.468096	1.26253	4.93925	0.0531616	0.496151
ENSRNOG00000010099	0.156176	6.08267	4.93814	0.0531804	0.496151
ENSRNOG00000013572	0.210606	5.16328	4.93786	0.053186	0.496151
ENSRNOG00000053815	0.811355	-1.25215	4.94566	0.0532585	0.496509
ENSRNOG00000009403	-0.263927	2.76414	4.93011	0.0533384	0.496935
ENSRNOG00000038319	-0.552293	1.07988	4.92625	0.0534177	0.497266
ENSRNOG00000008822	0.181461	10.5313	4.92162	0.0535051	0.497266
ENSRNOG00000004218	-0.319094	3.14483	4.91738	0.0535892	0.497266
ENSRNOG00000022709	-0.386017	1.31846	4.9167	0.0536048	0.497266
ENSRNOG00000018285	-0.158412	7.59651	4.91544	0.0536271	0.497266
ENSRNOG00000009450	-0.867981	0.237634	4.9161	0.0536302	0.497266
ENSRNOG00000068555	-0.212361	4.7799	4.91523	0.0536313	0.497266
ENSRNOG00000053562	0.251506	3.40769	4.9144	0.0536482	0.497266
ENSRNOG00000064794	-0.277811	4.94874	4.90456	0.0538431	0.498753
ENSRNOG00000063384	-0.781446	-0.308163	4.90014	0.0539722	0.49963
ENSRNOG00000026053	0.379749	3.25536	4.8944	0.0540459	0.499678
ENSRNOG00000013624	-0.435036	1.4889	4.89447	0.0540462	0.499678
ENSRNOG00000021269	0.161112	8.28593	4.89112	0.054111	0.499958
ENSRNOG00000057814	0.179666	5.07911	4.88899	0.0541537	0.500034
ENSRNOG00000002341	-0.480813	0.89506	4.88649	0.0542085	0.500222
ENSRNOG00000061046	-0.602847	1.93547	4.88374	0.0542604	0.500382
ENSRNOG00000020460	0.157882	5.8901	4.88106	0.0543127	0.500547
ENSRNOG00000017155	0.204728	5.77963	4.87584	0.054418	0.501198
ENSRNOG00000002862	-0.476228	0.132331	4.87051	0.0545401	0.502004
ENSRNOG00000007012	-0.567301	0.26245	4.86772	0.0545943	0.502184
ENSRNOG00000008376	-0.175548	6.91937	4.86114	0.054715	0.502949
ENSRNOG00000012698	-0.246721	4.0687	4.85898	0.054759	0.502949
ENSRNOG00000028910	-0.385344	1.13744	4.85804	0.0547815	0.502949
ENSRNOG00000002208	-0.51496	1.77187	4.85527	0.0548359	0.503131
ENSRNOG00000028238	0.31939	2.36735	4.84662	0.0550114	0.504422
ENSRNOG00000013837	-0.158583	6.64059	4.84362	0.0550721	0.504659
ENSRNOG00000046343	-0.379885	2.73272	4.83814	0.0551847	0.505148
ENSRNOG00000017857	-0.233895	4.43977	4.83761	0.055195	0.505148
ENSRNOG00000049349	0.176806	7.12778	4.825	0.0554545	0.507203
ENSRNOG00000006255	-0.251831	3.87776	4.81645	0.0556314	0.5085
ENSRNOG00000017151	-0.169491	5.43993	4.8093	0.0557797	0.509534
ENSRNOG00000063495	0.538822	0.40427	4.80598	0.0558574	0.509922
ENSRNOG00000051487	-0.4074	1.65444	4.79984	0.0559784	0.510343
ENSRNOG00000067119	-0.318983	1.65352	4.7996	0.0559833	0.510343
ENSRNOG00000010037	-0.306283	2.45044	4.79833	0.056009	0.510343
ENSRNOG00000003125	0.149866	6.94593	4.78992	0.0561843	0.511323
ENSRNOG00000020322	-0.300751	4.55121	4.78979	0.056187	0.511323
ENSRNOG00000013194	-0.286891	4.94948	4.78647	0.0562568	0.511637
ENSRNOG00000017137	-0.244741	4.29174	4.78149	0.0563614	0.51204
ENSRNOG00000061348	0.293107	4.76547	4.77701	0.0564559	0.51204
ENSRNOG00000065312	-0.158945	8.50583	4.77594	0.0564785	0.51204
ENSRNOG00000066943	0.302549	3.58604	4.7742	0.0565154	0.51204
ENSRNOG00000046139	-0.282428	3.45504	4.77195	0.056563	0.51204
ENSRNOG00000042726	0.950707	0.170264	4.77215	0.0565733	0.51204
ENSRNOG00000054423	0.504054	1.2287	4.76791	0.056651	0.51204
ENSRNOG00000065164	-0.460461	0.767052	4.76726	0.0566677	0.51204
ENSRNOG00000013526	0.300469	2.52875	4.766	0.0566894	0.51204
ENSRNOG00000020269	-0.167957	6.4046	4.76549	0.0566995	0.51204
ENSRNOG00000003070	0.324174	1.95992	4.76424	0.0567271	0.51204
ENSRNOG00000011754	0.454906	1.30657	4.76401	0.0567334	0.51204
ENSRNOG00000009950	0.324222	2.04887	4.76227	0.056769	0.51204
ENSRNOG00000060410	-0.180591	8.90702	4.76098	0.0567953	0.51204
ENSRNOG00000069187	0.213639	4.10914	4.75744	0.0568707	0.512402
ENSRNOG00000025372	-0.208041	4.78135	4.74913	0.0570481	0.513037
ENSRNOG00000016378	-0.906972	-0.625076	4.75219	0.0570787	0.513037
ENSRNOG00000005577	0.160623	7.52168	4.74348	0.0571688	0.513037
ENSRNOG00000000606	-0.324122	2.3415	4.74014	0.0572414	0.513037
ENSRNOG00000005109	-0.694621	1.2761	4.74013	0.057244	0.513037
ENSRNOG00000046211	0.184557	5.12452	4.73982	0.0572475	0.513037
ENSRNOG00000004103	0.237944	5.27804	4.73854	0.0572748	0.513037
ENSRNOG00000017197	-0.238053	3.66858	4.73753	0.0572968	0.513037
ENSRNOG00000005033	-0.185508	5.25829	4.7371	0.0573058	0.513037
ENSRNOG00000012008	-0.414849	1.03925	4.73516	0.0573516	0.513037
ENSRNOG00000050224	-0.405354	4.71234	4.73445	0.0573629	0.513037
ENSRNOG00000008941	-0.261973	3.42197	4.73433	0.0573657	0.513037
ENSRNOG00000003915	0.214375	3.56342	4.72882	0.0574844	0.513241
ENSRNOG00000003073	-0.244187	6.38905	4.72496	0.0575677	0.513241
ENSRNOG00000004143	0.140356	6.23269	4.72431	0.0575817	0.513241
ENSRNOG00000018649	-0.212478	5.09294	4.72415	0.0575851	0.513241
ENSRNOG00000005038	-0.829371	-1.33955	4.7341	0.0576571	0.513241
ENSRNOG00000066181	-0.28261	3.16732	4.71845	0.057709	0.513241
ENSRNOG00000001748	0.199192	3.94753	4.71667	0.0577472	0.513241
ENSRNOG00000028872	-0.408033	0.805534	4.71657	0.0577547	0.513241
ENSRNOG00000069017	0.159335	6.16653	4.71575	0.0577671	0.513241
ENSRNOG00000005338	-0.383997	2.94299	4.71441	0.0577968	0.513241
ENSRNOG00000004526	0.174026	7.21583	4.71405	0.057804	0.513241
ENSRNOG00000060617	0.368616	3.44244	4.71365	0.057813	0.513241
ENSRNOG00000015278	0.165425	8.08605	4.7106	0.057879	0.513513
ENSRNOG00000066242	0.521915	0.73025	4.69963	0.0581241	0.515331
ENSRNOG00000065772	-0.601716	0.435685	4.69799	0.0581645	0.515331
ENSRNOG00000002021	-0.141019	7.7866	4.69634	0.0581905	0.515331
ENSRNOG00000011521	-0.422848	1.95843	4.69069	0.0583157	0.515571
ENSRNOG00000042213	0.216424	3.15842	4.69061	0.0583167	0.515571
ENSRNOG00000020811	0.322731	4.80486	4.68964	0.0583376	0.515571
ENSRNOG00000025324	0.179227	7.15509	4.68863	0.0583599	0.515571
ENSRNOG00000001157	0.772226	-0.303651	4.68046	0.0585704	0.516089
ENSRNOG00000004534	0.37684	1.88399	4.67872	0.0585795	0.516089
ENSRNOG00000052725	-0.249976	5.34909	4.67289	0.0587074	0.516089
ENSRNOG00000007992	0.29627	5.09548	4.67258	0.0587144	0.516089
ENSRNOG00000067741	-0.428261	3.79648	4.67253	0.0587154	0.516089
ENSRNOG00000011634	-0.637157	-0.396862	4.67433	0.0587196	0.516089
ENSRNOG00000069334	-0.413433	1.44155	4.67206	0.0587281	0.516089
ENSRNOG00000016372	-0.450764	1.95804	4.67196	0.0587292	0.516089
ENSRNOG00000016494	-0.404256	1.97157	4.67153	0.0587386	0.516089
ENSRNOG00000006813	0.172235	5.11507	4.66818	0.0588119	0.516164
ENSRNOG00000008642	0.170514	5.05996	4.66789	0.0588184	0.516164
ENSRNOG00000000763	0.228683	3.39452	4.66621	0.058856	0.516182
ENSRNOG00000020139	0.201189	4.91231	4.66321	0.0589225	0.516453
ENSRNOG00000069589	0.152379	6.7858	4.65955	0.059004	0.516855
ENSRNOG00000012210	-0.194003	5.23046	4.65746	0.0590505	0.51695
ENSRNOG00000029134	-0.23368	8.64926	4.65176	0.0591781	0.517302
ENSRNOG00000007925	-0.317932	5.48351	4.65034	0.0592097	0.517302
ENSRNOG00000057862	0.357589	1.71229	4.64859	0.0592505	0.517302
ENSRNOG00000015210	-0.368511	1.75567	4.64803	0.0592632	0.517302
ENSRNOG00000010637	-0.192897	5.15253	4.64731	0.0592777	0.517302
ENSRNOG00000010528	0.274163	3.10812	4.64478	0.0593348	0.517302
ENSRNOG00000038766	-0.14616	5.78906	4.64452	0.0593403	0.517302
ENSRNOG00000060048	0.421959	5.88442	4.64067	0.0594268	0.517745
ENSRNOG00000014828	0.225416	4.14973	4.63263	0.0596081	0.518748
ENSRNOG00000022691	-0.17086	5.69063	4.63239	0.0596135	0.518748
ENSRNOG00000005970	0.280488	2.41103	4.62802	0.0597131	0.519268
ENSRNOG00000006227	-0.456057	1.25516	4.62672	0.0597448	0.519268
ENSRNOG00000005046	0.303439	8.26006	4.61903	0.0599164	0.520311
ENSRNOG00000013661	-0.400004	3.12451	4.612	0.0600769	0.520311
ENSRNOG00000037421	-0.540062	0.150009	4.61236	0.0600833	0.520311
ENSRNOG00000070111	0.432888	1.29299	4.60936	0.0601393	0.520311
ENSRNOG00000058316	0.614935	2.01705	4.60908	0.0601441	0.520311
ENSRNOG00000008904	-0.35434	1.04351	4.60907	0.0601472	0.520311
ENSRNOG00000026277	-0.177625	3.99545	4.60841	0.0601584	0.520311
ENSRNOG00000002397	-0.200019	3.31253	4.60828	0.0601617	0.520311
ENSRNOG00000003031	-0.985685	5.67753	4.60713	0.0601876	0.520311
ENSRNOG00000004061	0.169451	5.15962	4.60469	0.0602435	0.520483
ENSRNOG00000053654	0.279239	2.09443	4.60013	0.0603488	0.521083
ENSRNOG00000018231	-0.302918	5.40852	4.59821	0.060392	0.521146
ENSRNOG00000059461	-0.43907	0.481954	4.59643	0.0604416	0.521179
ENSRNOG00000058372	-0.629351	0.129845	4.59564	0.0604677	0.521179
ENSRNOG00000059224	0.163852	5.30654	4.59133	0.0605501	0.52158
ENSRNOG00000001410	-0.257911	4.3052	4.58517	0.0606923	0.521594
ENSRNOG00000025926	-0.141899	6.18027	4.58419	0.060715	0.521594
ENSRNOG00000051889	-0.174603	6.80233	4.58397	0.0607199	0.521594
ENSRNOG00000010496	0.176236	4.19307	4.58393	0.060721	0.521594
ENSRNOG00000003897	-0.661352	1.7577	4.58354	0.0607316	0.521594
ENSRNOG00000070180	0.195233	5.36801	4.5805	0.0608003	0.521875
ENSRNOG00000006515	-0.263668	2.32392	4.57743	0.0608722	0.522162
ENSRNOG00000007246	-0.248026	3.02031	4.57326	0.0609686	0.522162
ENSRNOG00000015218	-0.176244	3.97618	4.57273	0.0609805	0.522162
ENSRNOG00000030476	-0.426458	2.09692	4.57082	0.061026	0.522162
ENSRNOG00000066176	-0.361396	3.21294	4.56951	0.061056	0.522162
ENSRNOG00000013783	0.223549	7.41021	4.56157	0.0612406	0.522162
ENSRNOG00000018603	-0.268502	4.22534	4.56148	0.0612428	0.522162
ENSRNOG00000026807	0.346561	1.99466	4.56104	0.061254	0.522162
ENSRNOG00000021314	0.176278	6.49483	4.56015	0.0612739	0.522162
ENSRNOG00000021108	-0.786009	-0.939352	4.56375	0.0613548	0.522162
ENSRNOG00000001657	0.196366	5.9545	4.55128	0.0614816	0.522162
ENSRNOG00000014520	0.164998	4.84142	4.55078	0.0614934	0.522162
ENSRNOG00000021517	0.218396	3.94188	4.5477	0.0615658	0.522162
ENSRNOG00000019254	-0.207478	4.23737	4.54494	0.0616307	0.522162
ENSRNOG00000033087	-0.481982	0.718852	4.54427	0.0616528	0.522162
ENSRNOG00000003229	0.150853	9.56214	4.543	0.0616764	0.522162
ENSRNOG00000006642	-0.241559	3.79562	4.54291	0.0616788	0.522162
ENSRNOG00000002210	0.162526	5.13452	4.54191	0.0617022	0.522162
ENSRNOG00000043381	0.154946	5.60886	4.54154	0.0617108	0.522162
ENSRNOG00000031335	0.484028	0.835032	4.54109	0.0617264	0.522162
ENSRNOG00000021824	0.260943	6.12577	4.54013	0.0617441	0.522162
ENSRNOG00000012762	0.413734	3.48987	4.53949	0.0617595	0.522162
ENSRNOG00000019701	0.209054	3.09925	4.53915	0.0617677	0.522162
ENSRNOG00000011690	0.16542	5.61291	4.53913	0.0617678	0.522162
ENSRNOG00000027032	0.204512	3.83926	4.53835	0.0617862	0.522162
ENSRNOG00000016670	0.155904	6.14536	4.5374	0.0618088	0.522162
ENSRNOG00000000438	0.154499	6.4331	4.53726	0.061812	0.522162
ENSRNOG00000032677	0.169512	8.67862	4.53453	0.0618765	0.522162
ENSRNOG00000002339	-0.174484	5.33667	4.53372	0.0618957	0.522162
ENSRNOG00000050805	0.252612	6.15262	4.53149	0.0619486	0.522162
ENSRNOG00000013737	0.255245	4.18022	4.53145	0.0619496	0.522162
ENSRNOG00000037595	0.159868	4.80516	4.52309	0.0621481	0.523531
ENSRNOG00000000888	0.140412	5.8699	4.52133	0.06219	0.52358
ENSRNOG00000013177	-0.402919	2.27852	4.50742	0.0625234	0.526081
ENSRNOG00000001713	1.93452	-0.648544	4.51356	0.0625829	0.526224
ENSRNOG00000058646	-0.257245	4.37648	4.50288	0.0626314	0.526224
ENSRNOG00000002748	0.205097	4.18937	4.50214	0.0626491	0.526224
ENSRNOG00000002186	0.163876	5.52585	4.49865	0.0627333	0.52634
ENSRNOG00000009971	0.221827	4.00305	4.49852	0.0627363	0.52634
ENSRNOG00000024849	0.158244	4.59483	4.49225	0.0628876	0.52634
ENSRNOG00000026981	-0.189369	4.02997	4.49177	0.0628991	0.52634
ENSRNOG00000049203	0.145999	5.35197	4.49142	0.0629075	0.52634
ENSRNOG00000011413	0.14089	7.11666	4.49088	0.0629206	0.52634
ENSRNOG00000042607	0.253461	5.78643	4.49022	0.0629366	0.52634
ENSRNOG00000011927	-0.362897	6.46925	4.48953	0.0629533	0.52634
ENSRNOG00000003969	-0.356027	1.30205	4.48634	0.0630334	0.526707
ENSRNOG00000007964	-0.439068	1.30907	4.48177	0.0631441	0.526783
ENSRNOG00000024632	-0.170496	5.60761	4.47937	0.0631996	0.526783
ENSRNOG00000012716	-0.187528	5.31171	4.47911	0.063206	0.526783
ENSRNOG00000030253	-1.05296	-1.08397	4.48752	0.0632506	0.526783
ENSRNOG00000065883	0.265162	5.31393	4.47661	0.0632668	0.526783
ENSRNOG00000048933	0.251927	4.18542	4.47426	0.0633242	0.526783
ENSRNOG00000068541	0.363545	3.45013	4.47286	0.0633584	0.526783
ENSRNOG00000003881	0.169098	6.24312	4.47258	0.0633649	0.526783
ENSRNOG00000018725	0.182375	4.9967	4.4724	0.0633694	0.526783
ENSRNOG00000042753	0.211621	7.95791	4.4628	0.063604	0.52843
ENSRNOG00000011847	-0.305023	1.60098	4.45795	0.0637249	0.529132
ENSRNOG00000001750	0.282576	5.09364	4.45616	0.0637671	0.52918
ENSRNOG00000006444	0.143569	7.26374	4.45385	0.0638239	0.529348
ENSRNOG00000018330	-0.508938	-0.187765	4.4525	0.0638844	0.529547
ENSRNOG00000007804	-0.325801	2.00511	4.44961	0.0639295	0.529618
ENSRNOG00000014739	-0.355462	1.69829	4.44527	0.0640371	0.530207
ENSRNOG00000060437	-0.226136	3.18988	4.44159	0.064127	0.530648
ENSRNOG00000030418	0.287781	5.84527	4.43762	0.0642249	0.531133
ENSRNOG00000019612	0.243757	2.53133	4.43628	0.0642588	0.531133
ENSRNOG00000001811	0.20971	5.63384	4.43205	0.0643632	0.531215
ENSRNOG00000059964	0.354333	1.44434	4.43156	0.0643777	0.531215
ENSRNOG00000032027	0.173868	4.1893	4.43139	0.0643797	0.531215
ENSRNOG00000018110	-0.322582	2.94833	4.42998	0.0644152	0.531215
ENSRNOG00000016936	0.149139	5.99105	4.42511	0.0645363	0.531432
ENSRNOG00000005923	0.212021	6.09086	4.42484	0.0645428	0.531432
ENSRNOG00000046643	0.719983	1.82229	4.42456	0.0645514	0.531432
ENSRNOG00000001544	-0.679025	2.5678	4.42016	0.0646605	0.53191
ENSRNOG00000009112	0.220452	6.13834	4.41896	0.0646898	0.53191
ENSRNOG00000020115	0.178235	4.6224	4.41701	0.0647387	0.53191
ENSRNOG00000064222	0.871938	-0.56682	4.41644	0.0648102	0.53191
ENSRNOG00000020272	-0.243694	3.7506	4.41411	0.0648116	0.53191
ENSRNOG00000003170	-0.387901	1.05196	4.41107	0.0648918	0.53191
ENSRNOG00000014448	-0.199944	4.73741	4.41051	0.0649019	0.53191
ENSRNOG00000060849	-0.290101	3.59301	4.41048	0.0649028	0.53191
ENSRNOG00000023140	0.74051	-1.05918	4.41087	0.0650479	0.532047
ENSRNOG00000002831	0.573281	-0.332448	4.40477	0.0650762	0.532047
ENSRNOG00000010964	-0.165455	5.81507	4.4025	0.0651036	0.532047
ENSRNOG00000007764	-0.224002	4.0053	4.40029	0.0651594	0.532047
ENSRNOG00000012051	0.57377	-0.605413	4.40133	0.0651839	0.532047
ENSRNOG00000024336	0.159262	6.01503	4.39911	0.0651892	0.532047
ENSRNOG00000013364	-0.305638	2.31561	4.39685	0.0652471	0.532047
ENSRNOG00000018456	0.213374	7.51498	4.39676	0.0652486	0.532047
ENSRNOG00000047513	-0.156903	4.94317	4.39558	0.0652785	0.532047
ENSRNOG00000002937	-0.666281	-0.850974	4.40025	0.0652864	0.532047
ENSRNOG00000020746	0.193391	5.44897	4.3934	0.0653337	0.532134
ENSRNOG00000006028	-0.224511	5.21665	4.38746	0.0654843	0.532786
ENSRNOG00000056017	-0.265978	3.32089	4.38736	0.0654872	0.532786
ENSRNOG00000012385	0.242258	5.85563	4.38237	0.0656139	0.533518
ENSRNOG00000022636	-0.240876	3.33519	4.37925	0.065694	0.533869
ENSRNOG00000043345	0.19544	4.13714	4.37762	0.0657351	0.533905
ENSRNOG00000001633	0.194949	5.18796	4.37333	0.0658448	0.534496
ENSRNOG00000055292	0.351656	2.34047	4.36314	0.0661071	0.536009
ENSRNOG00000010800	0.156277	6.3686	4.36196	0.0661367	0.536009
ENSRNOG00000011471	0.30041	3.22585	4.36177	0.066142	0.536009
ENSRNOG00000007294	-0.192328	3.76312	4.35897	0.0662139	0.536168
ENSRNOG00000001598	0.208977	3.50377	4.35813	0.0662356	0.536168
ENSRNOG00000051548	0.558898	2.92366	4.35423	0.0663364	0.536551
ENSRNOG00000022136	0.77625	-0.874143	4.35436	0.0664382	0.536551
ENSRNOG00000023664	-0.631567	-0.0654123	4.35006	0.0664678	0.536551
ENSRNOG00000059276	0.478694	0.131033	4.34921	0.0664793	0.536551
ENSRNOG00000014852	-0.270754	2.48804	4.34828	0.0664906	0.536551
ENSRNOG00000026293	-0.338884	5.79552	4.3477	0.0665048	0.536551
ENSRNOG00000062728	0.197038	3.12665	4.34465	0.0665844	0.536894
ENSRNOG00000011789	-0.24601	3.55342	4.34048	0.0666927	0.537469
ENSRNOG00000024019	-0.180196	5.35227	4.33458	0.066846	0.538229
ENSRNOG00000028227	-0.149444	5.50483	4.33236	0.0669039	0.538229
ENSRNOG00000004973	0.148952	7.81377	4.3321	0.0669106	0.538229
ENSRNOG00000048929	0.240266	3.19042	4.33117	0.0669354	0.538229
ENSRNOG00000021614	-0.16066	6.34022	4.326	0.0670704	0.538786
ENSRNOG00000004540	-0.77233	-0.707143	4.32828	0.067114	0.538786
ENSRNOG00000046366	-0.159274	6.53478	4.32362	0.0671327	0.538786
ENSRNOG00000024127	-0.416212	1.41233	4.32293	0.0671532	0.538786
ENSRNOG00000016913	-0.464724	1.31067	4.32007	0.0672287	0.539093
ENSRNOG00000017410	0.655419	-0.0616429	4.31859	0.0672841	0.539211
ENSRNOG00000003232	0.241123	5.59117	4.31657	0.0673178	0.539211
ENSRNOG00000066636	-1.13258	-0.0613883	4.31477	0.067404	0.539471
ENSRNOG00000010553	-0.195252	3.21234	4.31165	0.0674478	0.539471
ENSRNOG00000053498	0.77648	-0.6254	4.31287	0.067476	0.539471
ENSRNOG00000063314	0.23818	3.01242	4.30972	0.0674989	0.539471
ENSRNOG00000006001	0.231034	5.89895	4.30688	0.0675735	0.53977
ENSRNOG00000053232	-0.583257	0.325803	4.3046	0.0676461	0.539862
ENSRNOG00000056135	0.344288	5.65365	4.30343	0.0676647	0.539862
ENSRNOG00000070512	0.190277	3.95421	4.30222	0.0676968	0.539862
ENSRNOG00000027944	-0.160155	5.72083	4.29646	0.0678497	0.540446
ENSRNOG00000036604	-0.289701	2.27353	4.2962	0.0678576	0.540446
ENSRNOG00000066008	-0.422598	3.34358	4.29408	0.0679132	0.540446
ENSRNOG00000014765	0.19181	7.34307	4.29327	0.0679346	0.540446
ENSRNOG00000049295	0.740341	-0.668967	4.29491	0.0679562	0.540446
ENSRNOG00000002768	0.789628	-0.552377	4.2914	0.0680369	0.540523
ENSRNOG00000002569	0.183474	4.54083	4.28929	0.0680405	0.540523
ENSRNOG00000049063	0.410649	1.4474	4.28426	0.0681771	0.540724
ENSRNOG00000052510	0.728003	1.29356	4.28375	0.0681914	0.540724
ENSRNOG00000017154	-0.18654	6.03156	4.28306	0.0682071	0.540724
ENSRNOG00000020289	0.16928	5.28211	4.28277	0.0682149	0.540724
ENSRNOG00000065357	-0.284254	2.3055	4.27759	0.0683543	0.541534
ENSRNOG00000065214	-1.62598	0.619157	4.27421	0.0684636	0.542005
ENSRNOG00000013178	-0.191005	7.22273	4.27046	0.0685451	0.542005
ENSRNOG00000036839	0.148726	7.44632	4.27032	0.0685489	0.542005
ENSRNOG00000011268	-0.195164	7.50105	4.26812	0.0686082	0.542005
ENSRNOG00000001781	-0.288578	3.82661	4.26498	0.068693	0.542005
ENSRNOG00000007763	0.156989	4.76182	4.26257	0.0687579	0.542005
ENSRNOG00000023509	-0.183777	6.10966	4.26221	0.0687676	0.542005
ENSRNOG00000019751	-0.486542	1.39925	4.26039	0.0688197	0.542005
ENSRNOG00000007099	0.171571	5.00573	4.25893	0.0688564	0.542005
ENSRNOG00000016271	0.161281	10.0157	4.25846	0.0688691	0.542005
ENSRNOG00000029273	-0.235394	3.2105	4.25835	0.0688726	0.542005
ENSRNOG00000020361	0.246852	6.37763	4.2583	0.0688736	0.542005
ENSRNOG00000027697	-0.213286	5.52619	4.25625	0.0689292	0.542005
ENSRNOG00000020991	-0.50813	0.107599	4.25599	0.0689527	0.542005
ENSRNOG00000005434	-0.155711	9.78603	4.25458	0.0689743	0.542005
ENSRNOG00000018804	-0.133947	7.21854	4.25284	0.0690215	0.542083
ENSRNOG00000007839	-0.353574	3.17079	4.24945	0.0691143	0.542517
ENSRNOG00000015440	-0.317512	3.32848	4.24567	0.069217	0.54303
ENSRNOG00000038044	-0.163645	4.07086	4.24183	0.0693215	0.543413
ENSRNOG00000022772	-0.182154	6.6318	4.24088	0.0693472	0.543413
ENSRNOG00000000432	0.21672	4.09338	4.23975	0.0693783	0.543413
ENSRNOG00000067714	0.565376	-0.147313	4.23721	0.0694697	0.543548
ENSRNOG00000056337	0.2161	3.98898	4.23638	0.0694704	0.543548
ENSRNOG00000007587	0.171267	4.32091	4.23346	0.0695505	0.543561
ENSRNOG00000008138	0.359774	3.0243	4.23234	0.0695817	0.543561
ENSRNOG00000070875	0.310293	4.69846	4.23125	0.0696111	0.543561
ENSRNOG00000020526	-0.206683	4.34086	4.23085	0.069622	0.543561
ENSRNOG00000013681	-0.432877	1.22199	4.22613	0.069755	0.544307
ENSRNOG00000053047	-0.478166	0.891718	4.22398	0.0698162	0.544491
ENSRNOG00000026742	0.201121	6.78608	4.22211	0.0698624	0.544559
ENSRNOG00000002255	0.162938	5.47008	4.21904	0.0699472	0.544927
ENSRNOG00000021316	0.245184	3.01166	4.21697	0.0700048	0.545083
ENSRNOG00000006980	-0.220412	6.08134	4.21216	0.0701376	0.545636
ENSRNOG00000057556	-0.244729	4.15544	4.21118	0.0701648	0.545636
ENSRNOG00000011338	0.197457	3.75616	4.20751	0.0702665	0.545636
ENSRNOG00000012860	0.163476	5.39838	4.20549	0.0703227	0.545636
ENSRNOG00000055391	-0.19065	4.51254	4.20516	0.070332	0.545636
ENSRNOG00000020058	-0.208145	9.17275	4.20476	0.0703431	0.545636
ENSRNOG00000003029	0.168557	8.94549	4.20355	0.0703766	0.545636
ENSRNOG00000008157	-0.22321	7.86176	4.20355	0.0703768	0.545636
ENSRNOG00000013555	-0.287642	1.86064	4.19705	0.0705594	0.546521
ENSRNOG00000015593	0.790772	-0.845121	4.1992	0.0705996	0.546521
ENSRNOG00000009630	0.203546	5.88999	4.19145	0.0707144	0.546521
ENSRNOG00000033206	0.197167	4.58671	4.19123	0.0707206	0.546521
ENSRNOG00000059957	0.39466	0.645631	4.19094	0.0707352	0.546521
ENSRNOG00000013339	-0.236937	2.828	4.19048	0.0707423	0.546521
ENSRNOG00000017956	0.184973	6.92278	4.19002	0.0707546	0.546521
ENSRNOG00000049019	0.254287	2.30781	4.1873	0.0708317	0.546825
ENSRNOG00000011162	0.609863	-0.289638	4.18563	0.0709063	0.54711
ENSRNOG00000017804	-0.487634	-0.030907	4.18208	0.0709982	0.547329
ENSRNOG00000069037	0.344593	1.97951	4.17992	0.0710393	0.547329
ENSRNOG00000015269	-0.26317	2.75913	4.17903	0.071064	0.547329
ENSRNOG00000011253	-0.235309	2.82689	4.17826	0.0710856	0.547329
ENSRNOG00000018494	0.219261	5.62574	4.1753	0.0711683	0.547433
ENSRNOG00000021735	-0.428301	1.33042	4.17492	0.071182	0.547433
ENSRNOG00000036649	0.26742	5.54332	4.17374	0.0712123	0.547433
ENSRNOG00000022421	-0.270076	6.55727	4.17168	0.0712708	0.547592
ENSRNOG00000002171	-0.393943	1.36258	4.17015	0.0713165	0.547654
ENSRNOG00000065273	-0.229873	3.92267	4.16796	0.0713759	0.547722
ENSRNOG00000011260	0.229853	3.17612	4.1671	0.0714009	0.547722
ENSRNOG00000010889	-0.172292	5.98291	4.16369	0.071497	0.547821
ENSRNOG00000014529	0.157211	5.56006	4.16162	0.0715559	0.547821
ENSRNOG00000046585	0.145504	6.92554	4.16159	0.0715568	0.547821
ENSRNOG00000067589	0.198519	6.03524	4.16062	0.0715842	0.547821
ENSRNOG00000023197	-0.18695	4.84686	4.15997	0.0716028	0.547821
ENSRNOG00000011321	-0.305866	2.83527	4.15763	0.0716698	0.548046
ENSRNOG00000004402	-0.144542	6.33987	4.15407	0.0717709	0.54853
ENSRNOG00000025670	0.526044	0.28721	4.15193	0.0718429	0.548553
ENSRNOG00000016229	-0.236188	4.343	4.15131	0.0718496	0.548553
ENSRNOG00000024036	0.20665	3.77636	4.14517	0.0720253	0.549202
ENSRNOG00000000237	-0.145926	4.88165	4.14484	0.0720349	0.549202
ENSRNOG00000022283	0.183425	3.90254	4.14437	0.0720482	0.549202
ENSRNOG00000015459	-0.17721	3.60238	4.13955	0.0721868	0.549604
ENSRNOG00000056907	-0.146564	5.71103	4.13541	0.0723055	0.549604
ENSRNOG00000007478	-0.149052	7.01391	4.13537	0.0723067	0.549604
ENSRNOG00000067926	0.357049	5.89628	4.13416	0.0723418	0.549604
ENSRNOG00000053766	0.432047	0.78459	4.1332	0.0723746	0.549604
ENSRNOG00000018524	0.234673	6.40291	4.12911	0.0724873	0.549604
ENSRNOG00000056855	-0.760696	-0.148055	4.12945	0.0725091	0.549604
ENSRNOG00000068859	-0.211958	3.76315	4.12796	0.0725208	0.549604
ENSRNOG00000014746	-0.177422	3.80045	4.12786	0.0725235	0.549604
ENSRNOG00000026490	-0.154018	4.7824	4.12719	0.0725429	0.549604
ENSRNOG00000017489	-0.215777	6.15997	4.12708	0.0725459	0.549604
ENSRNOG00000008258	-0.178285	7.13673	4.12675	0.0725557	0.549604
ENSRNOG00000008124	0.1718	4.25287	4.12046	0.0727376	0.54996
ENSRNOG00000050152	-0.234657	2.63346	4.12023	0.0727452	0.54996
ENSRNOG00000063533	0.7219	-0.977981	4.12425	0.0727594	0.54996
ENSRNOG00000018848	0.201472	6.63769	4.11889	0.0727834	0.54996
ENSRNOG00000032039	-0.161281	4.9517	4.11859	0.0727922	0.54996
ENSRNOG00000070230	-0.170767	3.97603	4.11465	0.0729065	0.550397
ENSRNOG00000016875	0.165213	5.14044	4.11302	0.0729539	0.550397
ENSRNOG00000005902	0.22345	3.10195	4.1127	0.0729639	0.550397
ENSRNOG00000019103	0.16522	3.85461	4.10734	0.0731198	0.551287
ENSRNOG00000012061	-0.210253	8.73757	4.10066	0.0733151	0.552472
ENSRNOG00000000145	-0.177992	4.87799	4.09261	0.0735515	0.553593
ENSRNOG00000028713	-0.4153	2.13408	4.09096	0.0736011	0.553593
ENSRNOG00000014727	0.323732	3.19584	4.09054	0.0736128	0.553593
ENSRNOG00000012266	0.137216	5.60171	4.0904	0.0736165	0.553593
ENSRNOG00000060185	0.150362	6.30154	4.08317	0.0738299	0.55491
ENSRNOG00000001837	0.209164	5.57115	4.08153	0.0738783	0.554971
ENSRNOG00000014744	-0.175033	7.01069	4.08031	0.0739146	0.554971
ENSRNOG00000008323	-0.385894	4.32058	4.07662	0.0740239	0.554978
ENSRNOG00000013036	0.54602	4.83377	4.07512	0.0740683	0.554978
ENSRNOG00000069945	-0.23138	4.26389	4.07389	0.074105	0.554978
ENSRNOG00000030790	-0.14642	6.00651	4.07388	0.0741051	0.554978
ENSRNOG00000022812	-0.196694	3.74518	4.07383	0.0741068	0.554978
ENSRNOG00000021255	0.198357	5.44479	4.07228	0.0741527	0.555036
ENSRNOG00000018657	-0.425624	4.61133	4.06873	0.0742584	0.55554
ENSRNOG00000023020	0.138686	5.73256	4.06356	0.0744125	0.55597
ENSRNOG00000010165	0.354938	2.03922	4.06291	0.074433	0.55597
ENSRNOG00000018350	0.165127	5.69968	4.06127	0.0744807	0.55597
ENSRNOG00000033855	-0.928409	-0.801852	4.06515	0.0745167	0.55597
ENSRNOG00000069091	0.171921	6.0676	4.0597	0.0745277	0.55597
ENSRNOG00000021954	-0.173609	4.75934	4.05674	0.0746163	0.55597
ENSRNOG00000017329	0.16184	4.05823	4.05654	0.0746224	0.55597
ENSRNOG00000019024	-0.792436	-1.12054	4.06394	0.0746384	0.55597
ENSRNOG00000069807	0.767148	-0.442909	4.05272	0.0747793	0.55597
ENSRNOG00000019372	0.186802	6.77084	4.04984	0.0748236	0.55597
ENSRNOG00000016037	0.379028	1.64456	4.04911	0.0748472	0.55597
ENSRNOG00000042182	-0.739741	-0.463687	4.04985	0.0748834	0.55597
ENSRNOG00000047118	0.169916	3.69151	4.04769	0.0748884	0.55597
ENSRNOG00000018355	-0.675664	-0.761864	4.05049	0.0749124	0.55597
ENSRNOG00000005386	-0.465297	2.33271	4.04684	0.0749147	0.55597
ENSRNOG00000062892	0.455722	1.38617	4.04641	0.0749291	0.55597
ENSRNOG00000016216	0.337103	1.75475	4.04152	0.0750757	0.556575
ENSRNOG00000015456	0.198343	2.96867	4.0411	0.0750873	0.556575
ENSRNOG00000025768	0.226795	4.7443	4.03754	0.0751945	0.556751
ENSRNOG00000014251	-0.190611	5.33191	4.03667	0.0752209	0.556751
ENSRNOG00000068856	-0.644076	-0.783146	4.04013	0.0752262	0.556751
ENSRNOG00000018988	-0.269188	2.95036	4.0345	0.0752871	0.556917
ENSRNOG00000009995	-0.178077	4.63594	4.03276	0.0753393	0.55702
ENSRNOG00000019134	-0.308143	1.61316	4.02491	0.0755799	0.557247
ENSRNOG00000004575	0.719275	-0.828699	4.02758	0.0755909	0.557247
ENSRNOG00000040242	-0.210412	3.1995	4.02446	0.075592	0.557247
ENSRNOG00000010121	-0.420848	1.44849	4.02399	0.0756083	0.557247
ENSRNOG00000005568	-0.152811	6.78712	4.02331	0.0756267	0.557247
ENSRNOG00000009811	0.176295	5.4253	4.02303	0.0756351	0.557247
ENSRNOG00000042458	0.151355	7.44558	4.0228	0.075642	0.557247
ENSRNOG00000023549	-0.30654	3.86481	4.02098	0.0756976	0.557247
ENSRNOG00000009930	-0.228516	3.02294	4.0204	0.0757158	0.557247
ENSRNOG00000005070	-0.288478	2.86105	4.01301	0.0759419	0.558587
ENSRNOG00000000127	-0.165055	4.96312	4.01191	0.0759749	0.558587
ENSRNOG00000009001	-0.262665	5.19391	4.00974	0.0760415	0.558793
ENSRNOG00000031851	-0.634946	0.359798	4.00475	0.0762072	0.559727
ENSRNOG00000011568	-0.442848	1.59907	4.00171	0.0762904	0.560055
ENSRNOG00000010636	0.216608	2.96924	3.99984	0.0763464	0.560183
ENSRNOG00000030704	-0.134767	6.10459	3.99356	0.0765402	0.560934
ENSRNOG00000067309	-0.652542	-0.547956	3.99421	0.0765863	0.560934
ENSRNOG00000043171	0.16237	5.11006	3.99153	0.076603	0.560934
ENSRNOG00000045961	0.215312	4.19257	3.99005	0.0766488	0.560934
ENSRNOG00000021201	-0.314737	4.82856	3.98735	0.0767325	0.560934
ENSRNOG00000057924	0.243332	2.89922	3.98671	0.0767527	0.560934
ENSRNOG00000001049	0.206484	8.87361	3.9854	0.0767931	0.560934
ENSRNOG00000005393	0.25277	4.85938	3.98462	0.0768174	0.560934
ENSRNOG00000020923	-0.702106	1.01317	3.98349	0.0768575	0.560934
ENSRNOG00000010951	-0.1838	3.79034	3.98257	0.0768811	0.560934
ENSRNOG00000016274	0.177997	4.78173	3.98193	0.076901	0.560934
ENSRNOG00000011011	0.833845	-0.141055	3.98236	0.0769128	0.560934
ENSRNOG00000010650	-0.22367	5.74914	3.97967	0.0769713	0.561078
ENSRNOG00000038916	-0.632728	-0.914215	3.98161	0.0770562	0.561311
ENSRNOG00000003990	0.150015	7.96584	3.97582	0.0770913	0.561311
ENSRNOG00000054468	0.141966	5.10256	3.97492	0.0771194	0.561311
ENSRNOG00000011475	-0.227555	7.81647	3.97258	0.0771927	0.56139
ENSRNOG00000020506	-0.37398	1.40644	3.97218	0.0772076	0.56139
ENSRNOG00000017863	-0.252599	5.16381	3.96911	0.0773013	0.56179
ENSRNOG00000004022	-0.445818	0.742059	3.9666	0.0773865	0.561915
ENSRNOG00000015615	0.326793	3.65083	3.96501	0.0774298	0.561915
ENSRNOG00000019723	-0.206095	4.33505	3.96485	0.0774348	0.561915
[truncated: 12,507 more rows]
