# Supplementary material for: Housing environment bilaterally alters transcriptomic profile in the rat hippocampal CA1 region
Source: PLoS One. 2025 Dec 4;20(12):e0338190. doi: 10.1371/journal.pone.0338190 (PMC12677517; doi:10.1371/journal.pone.0338190)
Supplement: S7 Data — (XLSX) [file pone.0338190.s017.xlsx]

## Sheet: gseGO-ALL_left_ISO-ENR
	ONTOLOGY	ID	Description	setSize	enrichmentScore	NES	pvalue	p.adjust	qvalue	rank	leading_edge	core_enrichment
GO:0045211	CC	GO:0045211	postsynaptic membrane	384	-0.545267	-2.19323	1.21398e-17	9.35132e-14	7.31074e-14	2929	tags=41%, list=20%, signal=34%	ENSRNOG00000064933/ENSRNOG00000029798/ENSRNOG00000046972/ENSRNOG00000020723/ENSRNOG00000016254/ENSRNOG00000028832/ENSRNOG00000012045/ENSRNOG00000055499/ENSRNOG00000018960/ENSRNOG00000029510/ENSRNOG00000002767/ENSRNOG00000033893/ENSRNOG00000054902/ENSRNOG00000002336/ENSRNOG00000009726/ENSRNOG00000010853/ENSRNOG00000067416/ENSRNOG00000008098/ENSRNOG00000004527/ENSRNOG00000024832/ENSRNOG00000004438/…
GO:0032279	CC	GO:0032279	asymmetric synapse	492	-0.492731	-2.0078	2.36632e-15	9.11386e-12	7.1251e-12	3908	tags=43%, list=27%, signal=33%	ENSRNOG00000016245/ENSRNOG00000007057/ENSRNOG00000032574/ENSRNOG00000002176/ENSRNOG00000004067/ENSRNOG00000033169/ENSRNOG00000016047/ENSRNOG00000046333/ENSRNOG00000004900/ENSRNOG00000052113/ENSRNOG00000047085/ENSRNOG00000056837/ENSRNOG00000006490/ENSRNOG00000027839/ENSRNOG00000016872/ENSRNOG00000052080/ENSRNOG00000060350/ENSRNOG00000007925/ENSRNOG00000020279/ENSRNOG00000001304/ENSRNOG00000007682/…
GO:0014069	CC	GO:0014069	postsynaptic density	468	-0.487902	-1.98093	1.28837e-14	3.3081e-11	2.58623e-11	3908	tags=43%, list=27%, signal=32%	ENSRNOG00000016245/ENSRNOG00000007057/ENSRNOG00000032574/ENSRNOG00000002176/ENSRNOG00000004067/ENSRNOG00000033169/ENSRNOG00000016047/ENSRNOG00000046333/ENSRNOG00000004900/ENSRNOG00000052113/ENSRNOG00000047085/ENSRNOG00000056837/ENSRNOG00000006490/ENSRNOG00000027839/ENSRNOG00000016872/ENSRNOG00000052080/ENSRNOG00000060350/ENSRNOG00000007925/ENSRNOG00000020279/ENSRNOG00000001304/ENSRNOG00000007682/…
GO:0002009	BP	GO:0002009	morphogenesis of an epithelium	450	-0.486009	-1.97085	4.57435e-14	8.80906e-11	6.88681e-11	3283	tags=40%, list=23%, signal=32%	ENSRNOG00000028523/ENSRNOG00000001704/ENSRNOG00000000461/ENSRNOG00000001090/ENSRNOG00000052721/ENSRNOG00000011375/ENSRNOG00000055340/ENSRNOG00000001717/ENSRNOG00000007027/ENSRNOG00000007133/ENSRNOG00000007106/ENSRNOG00000059984/ENSRNOG00000024886/ENSRNOG00000005783/ENSRNOG00000001149/ENSRNOG00000020021/ENSRNOG00000011977/ENSRNOG00000006094/ENSRNOG00000018232/ENSRNOG00000020723/ENSRNOG00000016254/…
GO:0098742	BP	GO:0098742	cell-cell adhesion via plasma-membrane adhesion molecules	178	-0.61157	-2.30339	1.40178e-13	2.15958e-10	1.68834e-10	3145	tags=55%, list=22%, signal=44%	ENSRNOG00000007133/ENSRNOG00000001928/ENSRNOG00000020072/ENSRNOG00000009956/ENSRNOG00000020062/ENSRNOG00000020862/ENSRNOG00000029841/ENSRNOG00000030149/ENSRNOG00000013694/ENSRNOG00000009649/ENSRNOG00000047028/ENSRNOG00000029798/ENSRNOG00000010535/ENSRNOG00000008098/ENSRNOG00000020884/ENSRNOG00000020084/ENSRNOG00000016326/ENSRNOG00000016502/ENSRNOG00000014556/ENSRNOG00000031643/ENSRNOG00000011562/…
GO:0034329	BP	GO:0034329	cell junction assembly	490	-0.478605	-1.94982	1.96804e-13	2.52664e-10	1.9753e-10	3145	tags=39%, list=22%, signal=31%	ENSRNOG00000007133/ENSRNOG00000001928/ENSRNOG00000030920/ENSRNOG00000004873/ENSRNOG00000021581/ENSRNOG00000029841/ENSRNOG00000030149/ENSRNOG00000005783/ENSRNOG00000001149/ENSRNOG00000013694/ENSRNOG00000014916/ENSRNOG00000009649/ENSRNOG00000058842/ENSRNOG00000021410/ENSRNOG00000018232/ENSRNOG00000020723/ENSRNOG00000055597/ENSRNOG00000016254/ENSRNOG00000013072/ENSRNOG00000016050/ENSRNOG00000012045/…
GO:0030198	BP	GO:0030198	extracellular matrix organization	251	-0.550896	-2.14728	2.32213e-12	1.78873e-09	1.39841e-09	2672	tags=42%, list=18%, signal=35%	ENSRNOG00000009878/ENSRNOG00000020871/ENSRNOG00000010841/ENSRNOG00000047356/ENSRNOG00000007036/ENSRNOG00000001739/ENSRNOG00000018870/ENSRNOG00000006052/ENSRNOG00000008246/ENSRNOG00000016172/ENSRNOG00000003349/ENSRNOG00000016177/ENSRNOG00000014863/ENSRNOG00000009531/ENSRNOG00000004063/ENSRNOG00000020891/ENSRNOG00000047768/ENSRNOG00000020587/ENSRNOG00000024027/ENSRNOG00000023148/ENSRNOG00000010031/…
GO:0043062	BP	GO:0043062	extracellular structure organization	251	-0.550896	-2.14728	2.32213e-12	1.78873e-09	1.39841e-09	2672	tags=42%, list=18%, signal=35%	ENSRNOG00000009878/ENSRNOG00000020871/ENSRNOG00000010841/ENSRNOG00000047356/ENSRNOG00000007036/ENSRNOG00000001739/ENSRNOG00000018870/ENSRNOG00000006052/ENSRNOG00000008246/ENSRNOG00000016172/ENSRNOG00000003349/ENSRNOG00000016177/ENSRNOG00000014863/ENSRNOG00000009531/ENSRNOG00000004063/ENSRNOG00000020891/ENSRNOG00000047768/ENSRNOG00000020587/ENSRNOG00000024027/ENSRNOG00000023148/ENSRNOG00000010031/…
GO:0045229	BP	GO:0045229	external encapsulating structure organization	251	-0.550896	-2.14728	2.32213e-12	1.78873e-09	1.39841e-09	2672	tags=42%, list=18%, signal=35%	ENSRNOG00000009878/ENSRNOG00000020871/ENSRNOG00000010841/ENSRNOG00000047356/ENSRNOG00000007036/ENSRNOG00000001739/ENSRNOG00000018870/ENSRNOG00000006052/ENSRNOG00000008246/ENSRNOG00000016172/ENSRNOG00000003349/ENSRNOG00000016177/ENSRNOG00000014863/ENSRNOG00000009531/ENSRNOG00000004063/ENSRNOG00000020891/ENSRNOG00000047768/ENSRNOG00000020587/ENSRNOG00000024027/ENSRNOG00000023148/ENSRNOG00000010031/…
GO:0001228	MF	GO:0001228	DNA-binding transcription activator activity, RNA polymerase II-specific	327	-0.513267	-2.04051	1.82908e-12	1.78873e-09	1.39841e-09	2017	tags=30%, list=14%, signal=27%	ENSRNOG00000047756/ENSRNOG00000054437/ENSRNOG00000001582/ENSRNOG00000024632/ENSRNOG00000025937/ENSRNOG00000013232/ENSRNOG00000013474/ENSRNOG00000008785/ENSRNOG00000008620/ENSRNOG00000018835/ENSRNOG00000013287/ENSRNOG00000016037/ENSRNOG00000017491/ENSRNOG00000014084/ENSRNOG00000005413/ENSRNOG00000010910/ENSRNOG00000007261/ENSRNOG00000019075/ENSRNOG00000010086/ENSRNOG00000000299/ENSRNOG00000028845/…
GO:0001216	MF	GO:0001216	DNA-binding transcription activator activity	333	-0.505996	-2.01551	4.71667e-12	3.30296e-09	2.58221e-09	2017	tags=30%, list=14%, signal=26%	ENSRNOG00000047756/ENSRNOG00000054437/ENSRNOG00000001582/ENSRNOG00000024632/ENSRNOG00000025937/ENSRNOG00000013232/ENSRNOG00000013474/ENSRNOG00000008785/ENSRNOG00000008620/ENSRNOG00000018835/ENSRNOG00000013287/ENSRNOG00000016037/ENSRNOG00000017491/ENSRNOG00000014084/ENSRNOG00000005413/ENSRNOG00000010910/ENSRNOG00000007261/ENSRNOG00000019075/ENSRNOG00000010086/ENSRNOG00000000299/ENSRNOG00000028845/…
GO:0001525	BP	GO:0001525	angiogenesis	446	-0.471955	-1.91313	9.98547e-12	6.40984e-09	5.01113e-09	3444	tags=42%, list=24%, signal=33%	ENSRNOG00000059202/ENSRNOG00000018509/ENSRNOG00000039593/ENSRNOG00000015614/ENSRNOG00000020479/ENSRNOG00000021130/ENSRNOG00000010889/ENSRNOG00000012216/ENSRNOG00000009131/ENSRNOG00000005615/ENSRNOG00000045952/ENSRNOG00000001704/ENSRNOG00000004033/ENSRNOG00000021726/ENSRNOG00000001090/ENSRNOG00000056836/ENSRNOG00000007027/ENSRNOG00000009000/ENSRNOG00000020078/ENSRNOG00000009956/ENSRNOG00000004912/…
GO:0019199	MF	GO:0019199	transmembrane receptor protein kinase activity	66	-0.731626	-2.42133	1.8964e-11	1.12369e-08	8.78487e-09	2239	tags=58%, list=15%, signal=49%	ENSRNOG00000052745/ENSRNOG00000008683/ENSRNOG00000052469/ENSRNOG00000013213/ENSRNOG00000028713/ENSRNOG00000002093/ENSRNOG00000031801/ENSRNOG00000002024/ENSRNOG00000005033/ENSRNOG00000010744/ENSRNOG00000006450/ENSRNOG00000013265/ENSRNOG00000031232/ENSRNOG00000004964/ENSRNOG00000018461/ENSRNOG00000033567/ENSRNOG00000050190/ENSRNOG00000018674/ENSRNOG00000012531/ENSRNOG00000002244/ENSRNOG00000007030/…
GO:0048568	BP	GO:0048568	embryonic organ development	402	-0.474131	-1.91176	7.87203e-11	4.3313e-08	3.38616e-08	2725	tags=35%, list=19%, signal=29%	ENSRNOG00000018804/ENSRNOG00000007515/ENSRNOG00000017608/ENSRNOG00000012705/ENSRNOG00000046652/ENSRNOG00000020915/ENSRNOG00000001276/ENSRNOG00000016246/ENSRNOG00000007036/ENSRNOG00000009110/ENSRNOG00000003066/ENSRNOG00000004109/ENSRNOG00000020573/ENSRNOG00000017879/ENSRNOG00000013641/ENSRNOG00000016502/ENSRNOG00000027191/ENSRNOG00000019333/ENSRNOG00000010107/ENSRNOG00000014516/ENSRNOG00000051905/…
GO:0050839	MF	GO:0050839	cell adhesion molecule binding	244	-0.529867	-2.05947	8.43573e-11	4.33203e-08	3.38672e-08	3055	tags=43%, list=21%, signal=35%	ENSRNOG00000029841/ENSRNOG00000001149/ENSRNOG00000007687/ENSRNOG00000001300/ENSRNOG00000002919/ENSRNOG00000047028/ENSRNOG00000029798/ENSRNOG00000016050/ENSRNOG00000007038/ENSRNOG00000034025/ENSRNOG00000058068/ENSRNOG00000010593/ENSRNOG00000010535/ENSRNOG00000014524/ENSRNOG00000009110/ENSRNOG00000004438/ENSRNOG00000030515/ENSRNOG00000017438/ENSRNOG00000008246/ENSRNOG00000016326/ENSRNOG00000016502/…
GO:0007156	BP	GO:0007156	homophilic cell adhesion via plasma membrane adhesion molecules	103	-0.65433	-2.3148	1.34132e-10	6.45762e-08	5.04849e-08	2510	tags=56%, list=17%, signal=47%	ENSRNOG00000020084/ENSRNOG00000016502/ENSRNOG00000014556/ENSRNOG00000031643/ENSRNOG00000029614/ENSRNOG00000066008/ENSRNOG00000011700/ENSRNOG00000013101/ENSRNOG00000020578/ENSRNOG00000027992/ENSRNOG00000021285/ENSRNOG00000024711/ENSRNOG00000030954/ENSRNOG00000029598/ENSRNOG00000032490/ENSRNOG00000026392/ENSRNOG00000020058/ENSRNOG00000005652/ENSRNOG00000028335/ENSRNOG00000039471/ENSRNOG00000038068/…
GO:0001501	BP	GO:0001501	skeletal system development	428	-0.459299	-1.85777	1.50785e-10	6.83233e-08	5.34142e-08	2669	tags=35%, list=18%, signal=29%	ENSRNOG00000012705/ENSRNOG00000006995/ENSRNOG00000020915/ENSRNOG00000007036/ENSRNOG00000009110/ENSRNOG00000012730/ENSRNOG00000003066/ENSRNOG00000010890/ENSRNOG00000033433/ENSRNOG00000032446/ENSRNOG00000018870/ENSRNOG00000017783/ENSRNOG00000006052/ENSRNOG00000016502/ENSRNOG00000031643/ENSRNOG00000006674/ENSRNOG00000027906/ENSRNOG00000004063/ENSRNOG00000008697/ENSRNOG00000031778/ENSRNOG00000007302/…
GO:0001654	BP	GO:0001654	eye development	369	-0.47393	-1.90228	1.93139e-10	8.26529e-08	6.4617e-08	2381	tags=31%, list=16%, signal=27%	ENSRNOG00000005957/ENSRNOG00000011918/ENSRNOG00000020703/ENSRNOG00000014816/ENSRNOG00000004063/ENSRNOG00000047768/ENSRNOG00000006137/ENSRNOG00000007302/ENSRNOG00000056907/ENSRNOG00000008257/ENSRNOG00000011700/ENSRNOG00000014678/ENSRNOG00000012499/ENSRNOG00000018841/ENSRNOG00000007387/ENSRNOG00000028713/ENSRNOG00000027992/ENSRNOG00000000802/ENSRNOG00000008428/ENSRNOG00000024632/ENSRNOG00000013474/…
GO:0099634	CC	GO:0099634	postsynaptic specialization membrane	196	-0.552325	-2.10115	2.39643e-10	9.71564e-08	7.59556e-08	2902	tags=42%, list=20%, signal=34%	ENSRNOG00000029798/ENSRNOG00000016254/ENSRNOG00000028832/ENSRNOG00000012045/ENSRNOG00000055499/ENSRNOG00000002767/ENSRNOG00000002336/ENSRNOG00000010853/ENSRNOG00000067416/ENSRNOG00000008098/ENSRNOG00000004527/ENSRNOG00000024832/ENSRNOG00000020778/ENSRNOG00000063400/ENSRNOG00000014290/ENSRNOG00000007014/ENSRNOG00000026319/ENSRNOG00000054603/ENSRNOG00000018385/ENSRNOG00000007066/ENSRNOG00000065511/…
GO:0043010	BP	GO:0043010	camera-type eye development	329	-0.489709	-1.94736	2.94863e-10	1.08159e-07	8.4557e-08	2058	tags=30%, list=14%, signal=26%	ENSRNOG00000014678/ENSRNOG00000012499/ENSRNOG00000018841/ENSRNOG00000007387/ENSRNOG00000028713/ENSRNOG00000027992/ENSRNOG00000000802/ENSRNOG00000008428/ENSRNOG00000013474/ENSRNOG00000017197/ENSRNOG00000003172/ENSRNOG00000008620/ENSRNOG00000005606/ENSRNOG00000018835/ENSRNOG00000024711/ENSRNOG00000030954/ENSRNOG00000014084/ENSRNOG00000017863/ENSRNOG00000022772/ENSRNOG00000004888/ENSRNOG00000045728/…
GO:0030900	BP	GO:0030900	forebrain development	476	-0.450468	-1.83084	2.88697e-10	1.08159e-07	8.4557e-08	3871	tags=42%, list=27%, signal=32%	ENSRNOG00000008292/ENSRNOG00000001068/ENSRNOG00000016595/ENSRNOG00000001299/ENSRNOG00000017035/ENSRNOG00000004900/ENSRNOG00000052113/ENSRNOG00000064052/ENSRNOG00000017290/ENSRNOG00000005299/ENSRNOG00000055401/ENSRNOG00000071010/ENSRNOG00000003276/ENSRNOG00000015852/ENSRNOG00000002979/ENSRNOG00000059008/ENSRNOG00000009694/ENSRNOG00000001520/ENSRNOG00000028129/ENSRNOG00000013656/ENSRNOG00000004048/…
GO:0043235	CC	GO:0043235	receptor complex	310	-0.497917	-1.97249	3.09065e-10	1.08215e-07	8.46009e-08	2959	tags=40%, list=20%, signal=32%	ENSRNOG00000009649/ENSRNOG00000014010/ENSRNOG00000014448/ENSRNOG00000006094/ENSRNOG00000002227/ENSRNOG00000013072/ENSRNOG00000016050/ENSRNOG00000013169/ENSRNOG00000069375/ENSRNOG00000029510/ENSRNOG00000002767/ENSRNOG00000054902/ENSRNOG00000002336/ENSRNOG00000007036/ENSRNOG00000010853/ENSRNOG00000005003/ENSRNOG00000020884/ENSRNOG00000016069/ENSRNOG00000017438/ENSRNOG00000008246/ENSRNOG00000020778/…
GO:0030312	CC	GO:0030312	external encapsulating structure	298	-0.499628	-1.97297	4.56059e-10	1.46376e-07	1.14435e-07	2554	tags=40%, list=18%, signal=33%	ENSRNOG00000017063/ENSRNOG00000018870/ENSRNOG00000017783/ENSRNOG00000021513/ENSRNOG00000008246/ENSRNOG00000003349/ENSRNOG00000016177/ENSRNOG00000009531/ENSRNOG00000051905/ENSRNOG00000008697/ENSRNOG00000047768/ENSRNOG00000020587/ENSRNOG00000007302/ENSRNOG00000051977/ENSRNOG00000023148/ENSRNOG00000001518/ENSRNOG00000010031/ENSRNOG00000012956/ENSRNOG00000010840/ENSRNOG00000008257/ENSRNOG00000017477/…
GO:0031012	CC	GO:0031012	extracellular matrix	298	-0.499628	-1.97297	4.56059e-10	1.46376e-07	1.14435e-07	2554	tags=40%, list=18%, signal=33%	ENSRNOG00000017063/ENSRNOG00000018870/ENSRNOG00000017783/ENSRNOG00000021513/ENSRNOG00000008246/ENSRNOG00000003349/ENSRNOG00000016177/ENSRNOG00000009531/ENSRNOG00000051905/ENSRNOG00000008697/ENSRNOG00000047768/ENSRNOG00000020587/ENSRNOG00000007302/ENSRNOG00000051977/ENSRNOG00000023148/ENSRNOG00000001518/ENSRNOG00000010031/ENSRNOG00000012956/ENSRNOG00000010840/ENSRNOG00000008257/ENSRNOG00000017477/…
GO:0060078	BP	GO:0060078	regulation of postsynaptic membrane potential	157	-0.583495	-2.17343	5.21099e-10	1.60561e-07	1.25525e-07	2882	tags=44%, list=20%, signal=36%	ENSRNOG00000020723/ENSRNOG00000055547/ENSRNOG00000055499/ENSRNOG00000005392/ENSRNOG00000018960/ENSRNOG00000002336/ENSRNOG00000009726/ENSRNOG00000006995/ENSRNOG00000010853/ENSRNOG00000011000/ENSRNOG00000067416/ENSRNOG00000017002/ENSRNOG00000020778/ENSRNOG00000001259/ENSRNOG00000016326/ENSRNOG00000014290/ENSRNOG00000052745/ENSRNOG00000009882/ENSRNOG00000000695/ENSRNOG00000030547/ENSRNOG00000018385/…
GO:0050807	BP	GO:0050807	regulation of synapse organization	388	-0.463991	-1.8669	5.46666e-10	1.6196e-07	1.26619e-07	3882	tags=44%, list=27%, signal=33%	ENSRNOG00000002176/ENSRNOG00000004067/ENSRNOG00000006557/ENSRNOG00000001068/ENSRNOG00000052113/ENSRNOG00000013654/ENSRNOG00000045665/ENSRNOG00000034177/ENSRNOG00000047085/ENSRNOG00000001785/ENSRNOG00000027839/ENSRNOG00000016872/ENSRNOG00000052080/ENSRNOG00000060350/ENSRNOG00000002751/ENSRNOG00000018111/ENSRNOG00000070201/ENSRNOG00000004049/ENSRNOG00000004048/ENSRNOG00000020277/ENSRNOG00000001516/…
GO:0050890	BP	GO:0050890	cognition	353	-0.474002	-1.8954	6.29485e-10	1.7959e-07	1.40401e-07	2912	tags=35%, list=20%, signal=28%	ENSRNOG00000002227/ENSRNOG00000018232/ENSRNOG00000020723/ENSRNOG00000005561/ENSRNOG00000028832/ENSRNOG00000055547/ENSRNOG00000012045/ENSRNOG00000004179/ENSRNOG00000018784/ENSRNOG00000047356/ENSRNOG00000061270/ENSRNOG00000009110/ENSRNOG00000010853/ENSRNOG00000024832/ENSRNOG00000017002/ENSRNOG00000021954/ENSRNOG00000017333/ENSRNOG00000024119/ENSRNOG00000005248/ENSRNOG00000020778/ENSRNOG00000005018/…
GO:0150063	BP	GO:0150063	visual system development	372	-0.470404	-1.88891	7.02617e-10	1.93295e-07	1.51116e-07	2381	tags=31%, list=16%, signal=27%	ENSRNOG00000005957/ENSRNOG00000011918/ENSRNOG00000020703/ENSRNOG00000014816/ENSRNOG00000004063/ENSRNOG00000047768/ENSRNOG00000006137/ENSRNOG00000007302/ENSRNOG00000056907/ENSRNOG00000008257/ENSRNOG00000011700/ENSRNOG00000014678/ENSRNOG00000012499/ENSRNOG00000018841/ENSRNOG00000007387/ENSRNOG00000028713/ENSRNOG00000027992/ENSRNOG00000000802/ENSRNOG00000008428/ENSRNOG00000024632/ENSRNOG00000013474/…
GO:0050803	BP	GO:0050803	regulation of synapse structure or activity	395	-0.462079	-1.86122	1.14852e-09	3.0507e-07	2.38499e-07	3882	tags=43%, list=27%, signal=33%	ENSRNOG00000002176/ENSRNOG00000004067/ENSRNOG00000006557/ENSRNOG00000001068/ENSRNOG00000052113/ENSRNOG00000013654/ENSRNOG00000045665/ENSRNOG00000034177/ENSRNOG00000047085/ENSRNOG00000001785/ENSRNOG00000027839/ENSRNOG00000016872/ENSRNOG00000052080/ENSRNOG00000060350/ENSRNOG00000002751/ENSRNOG00000018111/ENSRNOG00000070201/ENSRNOG00000004049/ENSRNOG00000004048/ENSRNOG00000020277/ENSRNOG00000001516/…
GO:0099173	BP	GO:0099173	postsynapse organization	321	-0.488935	-1.94064	1.19444e-09	3.06693e-07	2.39768e-07	3907	tags=45%, list=27%, signal=34%	ENSRNOG00000004566/ENSRNOG00000007057/ENSRNOG00000002176/ENSRNOG00000004067/ENSRNOG00000006557/ENSRNOG00000001068/ENSRNOG00000052113/ENSRNOG00000047085/ENSRNOG00000001785/ENSRNOG00000027839/ENSRNOG00000016872/ENSRNOG00000052080/ENSRNOG00000002751/ENSRNOG00000018111/ENSRNOG00000016196/ENSRNOG00000010649/ENSRNOG00000004049/ENSRNOG00000004048/ENSRNOG00000020277/ENSRNOG00000001516/ENSRNOG00000059765/…
GO:0098839	CC	GO:0098839	postsynaptic density membrane	158	-0.569478	-2.12157	1.508e-09	3.74715e-07	2.92947e-07	3011	tags=44%, list=21%, signal=35%	ENSRNOG00000030269/ENSRNOG00000021569/ENSRNOG00000001300/ENSRNOG00000009649/ENSRNOG00000029798/ENSRNOG00000016254/ENSRNOG00000028832/ENSRNOG00000012045/ENSRNOG00000055499/ENSRNOG00000002767/ENSRNOG00000008098/ENSRNOG00000004527/ENSRNOG00000024832/ENSRNOG00000063400/ENSRNOG00000014290/ENSRNOG00000007014/ENSRNOG00000026319/ENSRNOG00000054603/ENSRNOG00000018385/ENSRNOG00000065511/ENSRNOG00000006030/…
GO:0048880	BP	GO:0048880	sensory system development	376	-0.465318	-1.87051	2.34512e-09	5.64515e-07	4.41331e-07	2381	tags=31%, list=16%, signal=26%	ENSRNOG00000005957/ENSRNOG00000011918/ENSRNOG00000020703/ENSRNOG00000014816/ENSRNOG00000004063/ENSRNOG00000047768/ENSRNOG00000006137/ENSRNOG00000007302/ENSRNOG00000056907/ENSRNOG00000008257/ENSRNOG00000011700/ENSRNOG00000014678/ENSRNOG00000012499/ENSRNOG00000018841/ENSRNOG00000007387/ENSRNOG00000028713/ENSRNOG00000027992/ENSRNOG00000000802/ENSRNOG00000008428/ENSRNOG00000024632/ENSRNOG00000013474/…
GO:0008013	MF	GO:0008013	beta-catenin binding	99	-0.641833	-2.26209	3.17802e-09	7.33461e-07	5.7341e-07	3055	tags=56%, list=21%, signal=44%	ENSRNOG00000029841/ENSRNOG00000005783/ENSRNOG00000001149/ENSRNOG00000055547/ENSRNOG00000034025/ENSRNOG00000010535/ENSRNOG00000025011/ENSRNOG00000009110/ENSRNOG00000016280/ENSRNOG00000014556/ENSRNOG00000055028/ENSRNOG00000011133/ENSRNOG00000000373/ENSRNOG00000031643/ENSRNOG00000065659/ENSRNOG00000052745/ENSRNOG00000013515/ENSRNOG00000016023/ENSRNOG00000011077/ENSRNOG00000018359/ENSRNOG00000030790/…
GO:0005743	CC	GO:0005743	mitochondrial inner membrane	332	0.421815	1.97638	3.2374e-09	7.33461e-07	5.7341e-07	4713	tags=58%, list=33%, signal=40%	ENSRNOG00000018068/ENSRNOG00000033615/ENSRNOG00000031033/ENSRNOG00000031979/ENSRNOG00000021347/ENSRNOG00000000172/ENSRNOG00000031053/ENSRNOG00000030371/ENSRNOG00000030700/ENSRNOG00000064119/ENSRNOG00000032394/ENSRNOG00000029707/ENSRNOG00000030644/ENSRNOG00000070835/ENSRNOG00000034234/ENSRNOG00000012383/ENSRNOG00000042731/ENSRNOG00000036572/ENSRNOG00000004640/ENSRNOG00000015063/ENSRNOG00000046918/…
GO:0007409	BP	GO:0007409	axonogenesis	443	-0.450066	-1.82375	3.62349e-09	7.97478e-07	6.23458e-07	3497	tags=38%, list=24%, signal=30%	ENSRNOG00000053562/ENSRNOG00000052405/ENSRNOG00000052687/ENSRNOG00000007377/ENSRNOG00000031890/ENSRNOG00000020277/ENSRNOG00000007970/ENSRNOG00000002763/ENSRNOG00000014230/ENSRNOG00000019688/ENSRNOG00000017428/ENSRNOG00000047247/ENSRNOG00000028523/ENSRNOG00000004033/ENSRNOG00000011375/ENSRNOG00000005776/ENSRNOG00000007133/ENSRNOG00000017466/ENSRNOG00000030920/ENSRNOG00000024886/ENSRNOG00000037340/…
GO:0007611	BP	GO:0007611	learning or memory	316	-0.485686	-1.92725	3.81839e-09	8.10626e-07	6.33737e-07	2912	tags=35%, list=20%, signal=29%	ENSRNOG00000002227/ENSRNOG00000018232/ENSRNOG00000020723/ENSRNOG00000005561/ENSRNOG00000028832/ENSRNOG00000055547/ENSRNOG00000012045/ENSRNOG00000004179/ENSRNOG00000018784/ENSRNOG00000047356/ENSRNOG00000061270/ENSRNOG00000009110/ENSRNOG00000010853/ENSRNOG00000017002/ENSRNOG00000021954/ENSRNOG00000017333/ENSRNOG00000024119/ENSRNOG00000020778/ENSRNOG00000005018/ENSRNOG00000001259/ENSRNOG00000011073/…
GO:0042391	BP	GO:0042391	regulation of membrane potential	453	-0.439964	-1.78493	3.8937e-09	8.10626e-07	6.33737e-07	2686	tags=33%, list=19%, signal=27%	ENSRNOG00000033893/ENSRNOG00000054902/ENSRNOG00000002336/ENSRNOG00000009450/ENSRNOG00000009726/ENSRNOG00000006995/ENSRNOG00000009110/ENSRNOG00000010853/ENSRNOG00000011000/ENSRNOG00000067416/ENSRNOG00000001658/ENSRNOG00000017002/ENSRNOG00000056786/ENSRNOG00000005365/ENSRNOG00000020778/ENSRNOG00000005018/ENSRNOG00000001259/ENSRNOG00000016326/ENSRNOG00000011133/ENSRNOG00000000373/ENSRNOG00000023688/…
GO:0004672	MF	GO:0004672	protein kinase activity	488	-0.438114	-1.78411	4.21252e-09	8.53922e-07	6.67585e-07	3095	tags=31%, list=21%, signal=26%	ENSRNOG00000018677/ENSRNOG00000037340/ENSRNOG00000004873/ENSRNOG00000002079/ENSRNOG00000020021/ENSRNOG00000014916/ENSRNOG00000001142/ENSRNOG00000002092/ENSRNOG00000016684/ENSRNOG00000021048/ENSRNOG00000000920/ENSRNOG00000021061/ENSRNOG00000002227/ENSRNOG00000009675/ENSRNOG00000017997/ENSRNOG00000016725/ENSRNOG00000025155/ENSRNOG00000008137/ENSRNOG00000013841/ENSRNOG00000016050/ENSRNOG00000058068/…
GO:0060537	BP	GO:0060537	muscle tissue development	406	-0.452129	-1.8241	4.41014e-09	8.7106e-07	6.80983e-07	2351	tags=30%, list=16%, signal=26%	ENSRNOG00000051905/ENSRNOG00000013938/ENSRNOG00000006137/ENSRNOG00000031778/ENSRNOG00000020587/ENSRNOG00000018110/ENSRNOG00000065659/ENSRNOG00000024027/ENSRNOG00000052745/ENSRNOG00000023148/ENSRNOG00000004158/ENSRNOG00000009882/ENSRNOG00000052469/ENSRNOG00000010964/ENSRNOG00000011238/ENSRNOG00000014361/ENSRNOG00000018841/ENSRNOG00000023781/ENSRNOG00000025120/ENSRNOG00000047756/ENSRNOG00000003268/…
GO:0007411	BP	GO:0007411	axon guidance	208	-0.521695	-1.99749	4.84844e-09	9.33688e-07	7.29945e-07	4005	tags=54%, list=28%, signal=40%	ENSRNOG00000003866/ENSRNOG00000008644/ENSRNOG00000025053/ENSRNOG00000051965/ENSRNOG00000004067/ENSRNOG00000006557/ENSRNOG00000001068/ENSRNOG00000046333/ENSRNOG00000034177/ENSRNOG00000005299/ENSRNOG00000006490/ENSRNOG00000021101/ENSRNOG00000015852/ENSRNOG00000009267/ENSRNOG00000016367/ENSRNOG00000053562/ENSRNOG00000052405/ENSRNOG00000052687/ENSRNOG00000007377/ENSRNOG00000031890/ENSRNOG00000002763/…
GO:0060562	BP	GO:0060562	epithelial tube morphogenesis	310	-0.480704	-1.9043	5.40112e-09	1.01475e-06	7.93321e-07	2708	tags=39%, list=19%, signal=33%	ENSRNOG00000000461/ENSRNOG00000001090/ENSRNOG00000052721/ENSRNOG00000011375/ENSRNOG00000055340/ENSRNOG00000001717/ENSRNOG00000007133/ENSRNOG00000059984/ENSRNOG00000024886/ENSRNOG00000005783/ENSRNOG00000001149/ENSRNOG00000011977/ENSRNOG00000006094/ENSRNOG00000018232/ENSRNOG00000016254/ENSRNOG00000007515/ENSRNOG00000017608/ENSRNOG00000000609/ENSRNOG00000020915/ENSRNOG00000047356/ENSRNOG00000005715/…
GO:0048592	BP	GO:0048592	eye morphogenesis	141	-0.571752	-2.10024	6.27928e-09	1.15165e-06	9.00344e-07	2657	tags=44%, list=18%, signal=36%	ENSRNOG00000010841/ENSRNOG00000009110/ENSRNOG00000022999/ENSRNOG00000019333/ENSRNOG00000005957/ENSRNOG00000011918/ENSRNOG00000014816/ENSRNOG00000006137/ENSRNOG00000007302/ENSRNOG00000056907/ENSRNOG00000008257/ENSRNOG00000011700/ENSRNOG00000014678/ENSRNOG00000012499/ENSRNOG00000018841/ENSRNOG00000027992/ENSRNOG00000013474/ENSRNOG00000017197/ENSRNOG00000018835/ENSRNOG00000024711/ENSRNOG00000030954/…
GO:0062023	CC	GO:0062023	collagen-containing extracellular matrix	201	-0.530608	-2.02562	7.28278e-09	1.24665e-06	9.74615e-07	2700	tags=44%, list=19%, signal=37%	ENSRNOG00000002667/ENSRNOG00000020871/ENSRNOG00000010841/ENSRNOG00000017063/ENSRNOG00000018870/ENSRNOG00000017783/ENSRNOG00000008246/ENSRNOG00000003349/ENSRNOG00000016177/ENSRNOG00000009531/ENSRNOG00000051905/ENSRNOG00000008697/ENSRNOG00000047768/ENSRNOG00000020587/ENSRNOG00000007302/ENSRNOG00000051977/ENSRNOG00000023148/ENSRNOG00000001518/ENSRNOG00000010031/ENSRNOG00000020205/ENSRNOG00000016058/…
GO:0097485	BP	GO:0097485	neuron projection guidance	209	-0.523105	-2.00355	7.17782e-09	1.24665e-06	9.74615e-07	4005	tags=55%, list=28%, signal=40%	ENSRNOG00000003866/ENSRNOG00000008644/ENSRNOG00000025053/ENSRNOG00000051965/ENSRNOG00000004067/ENSRNOG00000006557/ENSRNOG00000001068/ENSRNOG00000046333/ENSRNOG00000034177/ENSRNOG00000005299/ENSRNOG00000006490/ENSRNOG00000021101/ENSRNOG00000015852/ENSRNOG00000009267/ENSRNOG00000016367/ENSRNOG00000053562/ENSRNOG00000052405/ENSRNOG00000052687/ENSRNOG00000007377/ENSRNOG00000031890/ENSRNOG00000002763/…
GO:0051962	BP	GO:0051962	positive regulation of nervous system development	361	-0.45714	-1.83099	7.14263e-09	1.24665e-06	9.74615e-07	3221	tags=35%, list=22%, signal=28%	ENSRNOG00000013963/ENSRNOG00000019977/ENSRNOG00000001717/ENSRNOG00000028274/ENSRNOG00000007133/ENSRNOG00000001928/ENSRNOG00000021569/ENSRNOG00000004873/ENSRNOG00000030149/ENSRNOG00000005783/ENSRNOG00000018824/ENSRNOG00000019779/ENSRNOG00000011977/ENSRNOG00000007687/ENSRNOG00000030888/ENSRNOG00000002919/ENSRNOG00000014605/ENSRNOG00000009649/ENSRNOG00000002227/ENSRNOG00000018232/ENSRNOG00000019716/…
GO:0090596	BP	GO:0090596	sensory organ morphogenesis	242	-0.502006	-1.9482	1.26947e-08	2.04261e-06	1.59689e-06	2657	tags=39%, list=18%, signal=32%	ENSRNOG00000010841/ENSRNOG00000016246/ENSRNOG00000009110/ENSRNOG00000022999/ENSRNOG00000010556/ENSRNOG00000013641/ENSRNOG00000019333/ENSRNOG00000005957/ENSRNOG00000011918/ENSRNOG00000014816/ENSRNOG00000006137/ENSRNOG00000007302/ENSRNOG00000056907/ENSRNOG00000023148/ENSRNOG00000039976/ENSRNOG00000008257/ENSRNOG00000011700/ENSRNOG00000014678/ENSRNOG00000014361/ENSRNOG00000012499/ENSRNOG00000018841/…
GO:0007416	BP	GO:0007416	synapse assembly	296	-0.481341	-1.89995	1.23719e-08	2.04261e-06	1.59689e-06	3145	tags=40%, list=22%, signal=32%	ENSRNOG00000007133/ENSRNOG00000001928/ENSRNOG00000030920/ENSRNOG00000030149/ENSRNOG00000005783/ENSRNOG00000013694/ENSRNOG00000014916/ENSRNOG00000009649/ENSRNOG00000058842/ENSRNOG00000021410/ENSRNOG00000020723/ENSRNOG00000016254/ENSRNOG00000013072/ENSRNOG00000016050/ENSRNOG00000012045/ENSRNOG00000007038/ENSRNOG00000015285/ENSRNOG00000029510/ENSRNOG00000002336/ENSRNOG00000047356/ENSRNOG00000015148/…
GO:0050767	BP	GO:0050767	regulation of neurogenesis	432	-0.43923	-1.77727	1.27282e-08	2.04261e-06	1.59689e-06	3224	tags=34%, list=22%, signal=28%	ENSRNOG00000011375/ENSRNOG00000013963/ENSRNOG00000019977/ENSRNOG00000055340/ENSRNOG00000001717/ENSRNOG00000028274/ENSRNOG00000007133/ENSRNOG00000033321/ENSRNOG00000020254/ENSRNOG00000059984/ENSRNOG00000030920/ENSRNOG00000021569/ENSRNOG00000004873/ENSRNOG00000021581/ENSRNOG00000018824/ENSRNOG00000019779/ENSRNOG00000011977/ENSRNOG00000007687/ENSRNOG00000030888/ENSRNOG00000002919/ENSRNOG00000014605/…
GO:0005911	CC	GO:0005911	cell-cell junction	448	-0.435151	-1.76435	1.37935e-08	2.1684e-06	1.69523e-06	3104	tags=35%, list=21%, signal=28%	ENSRNOG00000059984/ENSRNOG00000021579/ENSRNOG00000021569/ENSRNOG00000004873/ENSRNOG00000021581/ENSRNOG00000029841/ENSRNOG00000030149/ENSRNOG00000005783/ENSRNOG00000001149/ENSRNOG00000058842/ENSRNOG00000014357/ENSRNOG00000024345/ENSRNOG00000007284/ENSRNOG00000064933/ENSRNOG00000002227/ENSRNOG00000009675/ENSRNOG00000005392/ENSRNOG00000034025/ENSRNOG00000058068/ENSRNOG00000010593/ENSRNOG00000022060/…
GO:0004714	MF	GO:0004714	transmembrane receptor protein tyrosine kinase activity	53	-0.720413	-2.2961	1.57886e-08	2.43239e-06	1.90161e-06	1602	tags=53%, list=11%, signal=47%	ENSRNOG00000052745/ENSRNOG00000008683/ENSRNOG00000013213/ENSRNOG00000031801/ENSRNOG00000002024/ENSRNOG00000010744/ENSRNOG00000006450/ENSRNOG00000031232/ENSRNOG00000004964/ENSRNOG00000018461/ENSRNOG00000033567/ENSRNOG00000018674/ENSRNOG00000012531/ENSRNOG00000002244/ENSRNOG00000007030/ENSRNOG00000020173/ENSRNOG00000008587/ENSRNOG00000030285/ENSRNOG00000014187/ENSRNOG00000029986/ENSRNOG00000000940/…
GO:0021953	BP	GO:0021953	central nervous system neuron differentiation	197	-0.523542	-1.99266	1.94619e-08	2.90694e-06	2.27261e-06	3166	tags=43%, list=22%, signal=34%	ENSRNOG00000005776/ENSRNOG00000023577/ENSRNOG00000030269/ENSRNOG00000051671/ENSRNOG00000021581/ENSRNOG00000019779/ENSRNOG00000020723/ENSRNOG00000010777/ENSRNOG00000005561/ENSRNOG00000013072/ENSRNOG00000016050/ENSRNOG00000005996/ENSRNOG00000032070/ENSRNOG00000009110/ENSRNOG00000014528/ENSRNOG00000010488/ENSRNOG00000021954/ENSRNOG00000017783/ENSRNOG00000020778/ENSRNOG00000025792/ENSRNOG00000023688/…
GO:0014706	BP	GO:0014706	striated muscle tissue development	386	-0.447293	-1.79945	1.96236e-08	2.90694e-06	2.27261e-06	2287	tags=29%, list=16%, signal=25%	ENSRNOG00000006137/ENSRNOG00000031778/ENSRNOG00000018110/ENSRNOG00000065659/ENSRNOG00000024027/ENSRNOG00000052745/ENSRNOG00000023148/ENSRNOG00000004158/ENSRNOG00000009882/ENSRNOG00000052469/ENSRNOG00000010964/ENSRNOG00000014361/ENSRNOG00000018841/ENSRNOG00000023781/ENSRNOG00000025120/ENSRNOG00000047756/ENSRNOG00000003268/ENSRNOG00000046366/ENSRNOG00000049452/ENSRNOG00000018359/ENSRNOG00000009184/…
GO:0042734	CC	GO:0042734	presynaptic membrane	258	-0.487268	-1.90418	2.51933e-08	3.66159e-06	2.86258e-06	2686	tags=35%, list=19%, signal=29%	ENSRNOG00000033893/ENSRNOG00000054902/ENSRNOG00000015148/ENSRNOG00000009110/ENSRNOG00000010853/ENSRNOG00000011000/ENSRNOG00000001658/ENSRNOG00000024832/ENSRNOG00000004438/ENSRNOG00000005697/ENSRNOG00000020778/ENSRNOG00000005018/ENSRNOG00000011231/ENSRNOG00000007604/ENSRNOG00000023688/ENSRNOG00000014290/ENSRNOG00000047574/ENSRNOG00000046741/ENSRNOG00000053122/ENSRNOG00000018385/ENSRNOG00000013213/…
GO:0005201	MF	GO:0005201	extracellular matrix structural constituent	46	-0.736537	-2.29855	2.95112e-08	4.20972e-06	3.2911e-06	2481	tags=74%, list=17%, signal=61%	ENSRNOG00000008246/ENSRNOG00000003349/ENSRNOG00000016177/ENSRNOG00000009531/ENSRNOG00000047768/ENSRNOG00000007302/ENSRNOG00000023148/ENSRNOG00000018951/ENSRNOG00000020525/ENSRNOG00000011502/ENSRNOG00000002680/ENSRNOG00000001249/ENSRNOG00000008749/ENSRNOG00000001229/ENSRNOG00000005932/ENSRNOG00000031126/ENSRNOG00000019615/ENSRNOG00000053691/ENSRNOG00000023972/ENSRNOG00000014288/ENSRNOG00000001469/…
GO:0016358	BP	GO:0016358	dendrite development	307	-0.467721	-1.85151	3.40049e-08	4.76254e-06	3.72329e-06	4070	tags=47%, list=28%, signal=34%	ENSRNOG00000022428/ENSRNOG00000014104/ENSRNOG00000050841/ENSRNOG00000028415/ENSRNOG00000008810/ENSRNOG00000001796/ENSRNOG00000018207/ENSRNOG00000019883/ENSRNOG00000001068/ENSRNOG00000010532/ENSRNOG00000027240/ENSRNOG00000052113/ENSRNOG00000015346/ENSRNOG00000052080/ENSRNOG00000060350/ENSRNOG00000002751/ENSRNOG00000018111/ENSRNOG00000010649/ENSRNOG00000009350/ENSRNOG00000004049/ENSRNOG00000013656/…
GO:0048562	BP	GO:0048562	embryonic organ morphogenesis	231	-0.49959	-1.93184	3.82403e-08	5.2388e-06	4.09563e-06	2725	tags=41%, list=19%, signal=34%	ENSRNOG00000018804/ENSRNOG00000007515/ENSRNOG00000017608/ENSRNOG00000012705/ENSRNOG00000020915/ENSRNOG00000016246/ENSRNOG00000007036/ENSRNOG00000009110/ENSRNOG00000003066/ENSRNOG00000020573/ENSRNOG00000013641/ENSRNOG00000016502/ENSRNOG00000019333/ENSRNOG00000006137/ENSRNOG00000007302/ENSRNOG00000056907/ENSRNOG00000023148/ENSRNOG00000039976/ENSRNOG00000008257/ENSRNOG00000014678/ENSRNOG00000014361/…
GO:0021537	BP	GO:0021537	telencephalon development	343	-0.458175	-1.82899	3.87656e-08	5.2388e-06	4.09563e-06	3291	tags=34%, list=23%, signal=27%	ENSRNOG00000047247/ENSRNOG00000028523/ENSRNOG00000001492/ENSRNOG00000052506/ENSRNOG00000009170/ENSRNOG00000055340/ENSRNOG00000012580/ENSRNOG00000005776/ENSRNOG00000051671/ENSRNOG00000017466/ENSRNOG00000030920/ENSRNOG00000024886/ENSRNOG00000019779/ENSRNOG00000007687/ENSRNOG00000009649/ENSRNOG00000007284/ENSRNOG00000004068/ENSRNOG00000018232/ENSRNOG00000020723/ENSRNOG00000013072/ENSRNOG00000016050/…
GO:0099565	BP	GO:0099565	chemical synaptic transmission, postsynaptic	125	-0.575073	-2.0825	4.85392e-08	6.44651e-06	5.0398e-06	2882	tags=42%, list=20%, signal=34%	ENSRNOG00000020723/ENSRNOG00000024870/ENSRNOG00000055547/ENSRNOG00000005392/ENSRNOG00000018960/ENSRNOG00000009726/ENSRNOG00000010853/ENSRNOG00000011000/ENSRNOG00000017002/ENSRNOG00000020778/ENSRNOG00000001259/ENSRNOG00000016326/ENSRNOG00000052745/ENSRNOG00000009882/ENSRNOG00000000695/ENSRNOG00000052204/ENSRNOG00000032576/ENSRNOG00000015430/ENSRNOG00000021063/ENSRNOG00000003313/ENSRNOG00000050220/…
GO:2000628	BP	GO:2000628	regulation of miRNA metabolic process	80	-0.640915	-2.18883	4.968e-08	6.48619e-06	5.07082e-06	2271	tags=45%, list=16%, signal=38%	ENSRNOG00000065659/ENSRNOG00000003463/ENSRNOG00000052469/ENSRNOG00000001004/ENSRNOG00000048297/ENSRNOG00000055246/ENSRNOG00000017197/ENSRNOG00000008785/ENSRNOG00000008620/ENSRNOG00000018835/ENSRNOG00000015558/ENSRNOG00000009173/ENSRNOG00000000299/ENSRNOG00000004346/ENSRNOG00000012347/ENSRNOG00000021463/ENSRNOG00000008941/ENSRNOG00000004339/ENSRNOG00000010716/ENSRNOG00000010711/ENSRNOG00000002607/…
GO:0010586	BP	GO:0010586	miRNA metabolic process	93	-0.614219	-2.14344	6.2072e-08	7.71195e-06	6.0291e-06	2271	tags=41%, list=16%, signal=35%	ENSRNOG00000065659/ENSRNOG00000003463/ENSRNOG00000052469/ENSRNOG00000001004/ENSRNOG00000048297/ENSRNOG00000055915/ENSRNOG00000055246/ENSRNOG00000017197/ENSRNOG00000008785/ENSRNOG00000008620/ENSRNOG00000018835/ENSRNOG00000015558/ENSRNOG00000009173/ENSRNOG00000000299/ENSRNOG00000004346/ENSRNOG00000012347/ENSRNOG00000021463/ENSRNOG00000008941/ENSRNOG00000004339/ENSRNOG00000010716/ENSRNOG00000010711/…
GO:0048593	BP	GO:0048593	camera-type eye morphogenesis	117	-0.592986	-2.12981	6.02167e-08	7.71195e-06	6.0291e-06	2419	tags=42%, list=17%, signal=35%	ENSRNOG00000019333/ENSRNOG00000005957/ENSRNOG00000011918/ENSRNOG00000014816/ENSRNOG00000006137/ENSRNOG00000011700/ENSRNOG00000014678/ENSRNOG00000018841/ENSRNOG00000027992/ENSRNOG00000013474/ENSRNOG00000018835/ENSRNOG00000024711/ENSRNOG00000030954/ENSRNOG00000014084/ENSRNOG00000017863/ENSRNOG00000017619/ENSRNOG00000025498/ENSRNOG00000015439/ENSRNOG00000003098/ENSRNOG00000030034/ENSRNOG00000055382/…
GO:0005216	MF	GO:0005216	monoatomic ion channel activity	311	-0.45939	-1.82045	6.12814e-08	7.71195e-06	6.0291e-06	2762	tags=33%, list=19%, signal=27%	ENSRNOG00000006422/ENSRNOG00000007104/ENSRNOG00000033893/ENSRNOG00000054902/ENSRNOG00000002336/ENSRNOG00000009450/ENSRNOG00000006995/ENSRNOG00000009110/ENSRNOG00000010853/ENSRNOG00000067416/ENSRNOG00000001658/ENSRNOG00000056786/ENSRNOG00000005365/ENSRNOG00000020346/ENSRNOG00000005248/ENSRNOG00000020778/ENSRNOG00000029342/ENSRNOG00000005018/ENSRNOG00000011133/ENSRNOG00000004560/ENSRNOG00000014816/…
GO:0010720	BP	GO:0010720	positive regulation of cell development	464	-0.426004	-1.72973	7.02712e-08	8.59205e-06	6.71715e-06	3304	tags=34%, list=23%, signal=27%	ENSRNOG00000010959/ENSRNOG00000032443/ENSRNOG00000001704/ENSRNOG00000012172/ENSRNOG00000000461/ENSRNOG00000013963/ENSRNOG00000019977/ENSRNOG00000001717/ENSRNOG00000028274/ENSRNOG00000007133/ENSRNOG00000014048/ENSRNOG00000004409/ENSRNOG00000021569/ENSRNOG00000004873/ENSRNOG00000018824/ENSRNOG00000019779/ENSRNOG00000011977/ENSRNOG00000007687/ENSRNOG00000030888/ENSRNOG00000002919/ENSRNOG00000014605/…
GO:0005759	CC	GO:0005759	mitochondrial matrix	309	0.409077	1.90215	7.25348e-08	8.73025e-06	6.82519e-06	5241	tags=60%, list=36%, signal=39%	ENSRNOG00000031211/ENSRNOG00000062245/ENSRNOG00000000926/ENSRNOG00000000729/ENSRNOG00000021347/ENSRNOG00000022320/ENSRNOG00000004000/ENSRNOG00000017311/ENSRNOG00000045961/ENSRNOG00000002695/ENSRNOG00000003385/ENSRNOG00000012136/ENSRNOG00000016484/ENSRNOG00000013766/ENSRNOG00000051624/ENSRNOG00000047089/ENSRNOG00000013229/ENSRNOG00000013704/ENSRNOG00000010540/ENSRNOG00000018531/ENSRNOG00000023923/…
GO:0009612	BP	GO:0009612	response to mechanical stimulus	283	-0.470494	-1.85242	9.01479e-08	1.06832e-05	8.352e-06	2070	tags=25%, list=14%, signal=22%	ENSRNOG00000013869/ENSRNOG00000014361/ENSRNOG00000023781/ENSRNOG00000028992/ENSRNOG00000008428/ENSRNOG00000046366/ENSRNOG00000014264/ENSRNOG00000017197/ENSRNOG00000043044/ENSRNOG00000050220/ENSRNOG00000047035/ENSRNOG00000004303/ENSRNOG00000004731/ENSRNOG00000007261/ENSRNOG00000017060/ENSRNOG00000002525/ENSRNOG00000001249/ENSRNOG00000002653/ENSRNOG00000019354/ENSRNOG00000004517/ENSRNOG00000006450/…
GO:0061614	BP	GO:0061614	miRNA transcription	69	-0.66159	-2.20502	9.19235e-08	1.07286e-05	8.38747e-06	2243	tags=46%, list=15%, signal=39%	ENSRNOG00000003463/ENSRNOG00000052469/ENSRNOG00000001004/ENSRNOG00000055246/ENSRNOG00000017197/ENSRNOG00000008785/ENSRNOG00000008620/ENSRNOG00000018835/ENSRNOG00000015558/ENSRNOG00000009173/ENSRNOG00000000299/ENSRNOG00000004346/ENSRNOG00000012347/ENSRNOG00000021463/ENSRNOG00000008941/ENSRNOG00000004339/ENSRNOG00000010716/ENSRNOG00000002607/ENSRNOG00000014096/ENSRNOG00000019358/ENSRNOG00000020372/…
GO:0005262	MF	GO:0005262	calcium channel activity	95	-0.602239	-2.11105	9.54915e-08	1.09787e-05	8.58298e-06	2742	tags=38%, list=19%, signal=31%	ENSRNOG00000007104/ENSRNOG00000033893/ENSRNOG00000054902/ENSRNOG00000009110/ENSRNOG00000011133/ENSRNOG00000004560/ENSRNOG00000007957/ENSRNOG00000052707/ENSRNOG00000065511/ENSRNOG00000022893/ENSRNOG00000057848/ENSRNOG00000021063/ENSRNOG00000064701/ENSRNOG00000006729/ENSRNOG00000027770/ENSRNOG00000017060/ENSRNOG00000013147/ENSRNOG00000007666/ENSRNOG00000007090/ENSRNOG00000005723/ENSRNOG00000045816/…
GO:0071559	BP	GO:0071559	response to transforming growth factor beta	250	-0.479742	-1.86923	1.07128e-07	1.21354e-05	9.4873e-06	2661	tags=34%, list=18%, signal=28%	ENSRNOG00000020871/ENSRNOG00000047356/ENSRNOG00000007036/ENSRNOG00000008400/ENSRNOG00000010488/ENSRNOG00000017783/ENSRNOG00000037227/ENSRNOG00000008246/ENSRNOG00000025792/ENSRNOG00000051905/ENSRNOG00000007302/ENSRNOG00000065659/ENSRNOG00000024027/ENSRNOG00000027869/ENSRNOG00000019965/ENSRNOG00000066008/ENSRNOG00000020161/ENSRNOG00000052469/ENSRNOG00000028930/ENSRNOG00000008022/ENSRNOG00000014361/…
GO:0007264	BP	GO:0007264	small GTPase-mediated signal transduction	409	-0.430129	-1.73595	1.13936e-07	1.27195e-05	9.94396e-06	3569	tags=37%, list=25%, signal=29%	ENSRNOG00000001425/ENSRNOG00000013656/ENSRNOG00000004048/ENSRNOG00000014963/ENSRNOG00000010526/ENSRNOG00000027871/ENSRNOG00000022373/ENSRNOG00000006079/ENSRNOG00000001190/ENSRNOG00000001516/ENSRNOG00000026573/ENSRNOG00000008517/ENSRNOG00000010953/ENSRNOG00000000474/ENSRNOG00000009995/ENSRNOG00000024677/ENSRNOG00000002001/ENSRNOG00000011909/ENSRNOG00000001090/ENSRNOG00000007307/ENSRNOG00000013884/…
GO:0022832	MF	GO:0022832	voltage-gated channel activity	132	-0.558158	-2.03582	1.19842e-07	1.28214e-05	1.00236e-05	2762	tags=42%, list=19%, signal=35%	ENSRNOG00000006422/ENSRNOG00000033893/ENSRNOG00000009450/ENSRNOG00000006995/ENSRNOG00000067416/ENSRNOG00000001658/ENSRNOG00000005018/ENSRNOG00000004560/ENSRNOG00000053122/ENSRNOG00000007957/ENSRNOG00000052707/ENSRNOG00000065511/ENSRNOG00000013869/ENSRNOG00000020865/ENSRNOG00000018285/ENSRNOG00000022893/ENSRNOG00000003841/ENSRNOG00000013781/ENSRNOG00000057848/ENSRNOG00000028266/ENSRNOG00000021063/…
GO:1901342	BP	GO:1901342	regulation of vasculature development	252	-0.48303	-1.88321	1.1669e-07	1.28214e-05	1.00236e-05	3433	tags=43%, list=24%, signal=33%	ENSRNOG00000018509/ENSRNOG00000039593/ENSRNOG00000015614/ENSRNOG00000021130/ENSRNOG00000009131/ENSRNOG00000005615/ENSRNOG00000001704/ENSRNOG00000004033/ENSRNOG00000021726/ENSRNOG00000001090/ENSRNOG00000007027/ENSRNOG00000009000/ENSRNOG00000009956/ENSRNOG00000059984/ENSRNOG00000001149/ENSRNOG00000031930/ENSRNOG00000011977/ENSRNOG00000030888/ENSRNOG00000028015/ENSRNOG00000025639/ENSRNOG00000012045/…
GO:0048167	BP	GO:0048167	regulation of synaptic plasticity	257	-0.479167	-1.87223	1.18489e-07	1.28214e-05	1.00236e-05	3198	tags=36%, list=22%, signal=29%	ENSRNOG00000004330/ENSRNOG00000018260/ENSRNOG00000030269/ENSRNOG00000009288/ENSRNOG00000021581/ENSRNOG00000014025/ENSRNOG00000002919/ENSRNOG00000016122/ENSRNOG00000002227/ENSRNOG00000018232/ENSRNOG00000020723/ENSRNOG00000028832/ENSRNOG00000016977/ENSRNOG00000018784/ENSRNOG00000047356/ENSRNOG00000009110/ENSRNOG00000010853/ENSRNOG00000011000/ENSRNOG00000017002/ENSRNOG00000017333/ENSRNOG00000020346/…
GO:0005244	MF	GO:0005244	voltage-gated monoatomic ion channel activity	131	-0.55856	-2.03575	1.22782e-07	1.2956e-05	1.01288e-05	2762	tags=43%, list=19%, signal=35%	ENSRNOG00000006422/ENSRNOG00000033893/ENSRNOG00000009450/ENSRNOG00000006995/ENSRNOG00000067416/ENSRNOG00000001658/ENSRNOG00000005018/ENSRNOG00000004560/ENSRNOG00000053122/ENSRNOG00000007957/ENSRNOG00000052707/ENSRNOG00000065511/ENSRNOG00000013869/ENSRNOG00000020865/ENSRNOG00000018285/ENSRNOG00000022893/ENSRNOG00000003841/ENSRNOG00000013781/ENSRNOG00000057848/ENSRNOG00000028266/ENSRNOG00000021063/…
GO:0051056	BP	GO:0051056	regulation of small GTPase mediated signal transduction	224	-0.489334	-1.8881	1.25792e-07	1.30943e-05	1.02369e-05	3728	tags=45%, list=26%, signal=34%	ENSRNOG00000060350/ENSRNOG00000017671/ENSRNOG00000001304/ENSRNOG00000015852/ENSRNOG00000001425/ENSRNOG00000013656/ENSRNOG00000014963/ENSRNOG00000010526/ENSRNOG00000022373/ENSRNOG00000006079/ENSRNOG00000001190/ENSRNOG00000026573/ENSRNOG00000010953/ENSRNOG00000000474/ENSRNOG00000011909/ENSRNOG00000001090/ENSRNOG00000007307/ENSRNOG00000013884/ENSRNOG00000011375/ENSRNOG00000007679/ENSRNOG00000016910/…
GO:0071560	BP	GO:0071560	cellular response to transforming growth factor beta stimulus	244	-0.480091	-1.86601	1.2924e-07	1.32738e-05	1.03773e-05	2661	tags=34%, list=18%, signal=28%	ENSRNOG00000020871/ENSRNOG00000047356/ENSRNOG00000007036/ENSRNOG00000008400/ENSRNOG00000010488/ENSRNOG00000017783/ENSRNOG00000037227/ENSRNOG00000008246/ENSRNOG00000025792/ENSRNOG00000051905/ENSRNOG00000007302/ENSRNOG00000065659/ENSRNOG00000024027/ENSRNOG00000027869/ENSRNOG00000019965/ENSRNOG00000066008/ENSRNOG00000020161/ENSRNOG00000052469/ENSRNOG00000028930/ENSRNOG00000008022/ENSRNOG00000014361/…
GO:0035249	BP	GO:0035249	synaptic transmission, glutamatergic	118	-0.577553	-2.07675	1.31361e-07	1.33141e-05	1.04088e-05	2353	tags=41%, list=16%, signal=34%	ENSRNOG00000023688/ENSRNOG00000014290/ENSRNOG00000013938/ENSRNOG00000052707/ENSRNOG00000065511/ENSRNOG00000032576/ENSRNOG00000008428/ENSRNOG00000057848/ENSRNOG00000015430/ENSRNOG00000021063/ENSRNOG00000005758/ENSRNOG00000050220/ENSRNOG00000006426/ENSRNOG00000058975/ENSRNOG00000047014/ENSRNOG00000050206/ENSRNOG00000002525/ENSRNOG00000024535/ENSRNOG00000049882/ENSRNOG00000008237/ENSRNOG00000005519/…
GO:0005509	MF	GO:0005509	calcium ion binding	481	-0.417934	-1.70017	1.38339e-07	1.38393e-05	1.08194e-05	2781	tags=34%, list=19%, signal=28%	ENSRNOG00000009782/ENSRNOG00000011971/ENSRNOG00000015285/ENSRNOG00000016977/ENSRNOG00000027711/ENSRNOG00000007104/ENSRNOG00000060753/ENSRNOG00000010535/ENSRNOG00000001793/ENSRNOG00000020871/ENSRNOG00000032391/ENSRNOG00000010890/ENSRNOG00000022999/ENSRNOG00000055365/ENSRNOG00000011346/ENSRNOG00000017333/ENSRNOG00000005365/ENSRNOG00000006052/ENSRNOG00000020084/ENSRNOG00000006930/ENSRNOG00000000800/…
GO:0061448	BP	GO:0061448	connective tissue development	261	-0.476753	-1.86522	1.85325e-07	1.8302e-05	1.43083e-05	2354	tags=34%, list=16%, signal=29%	ENSRNOG00000006674/ENSRNOG00000004063/ENSRNOG00000008697/ENSRNOG00000031778/ENSRNOG00000027869/ENSRNOG00000013123/ENSRNOG00000023148/ENSRNOG00000052469/ENSRNOG00000012210/ENSRNOG00000020948/ENSRNOG00000016258/ENSRNOG00000014361/ENSRNOG00000012499/ENSRNOG00000018841/ENSRNOG00000055962/ENSRNOG00000028992/ENSRNOG00000046366/ENSRNOG00000018865/ENSRNOG00000018359/ENSRNOG00000017197/ENSRNOG00000008620/…
GO:0050673	BP	GO:0050673	epithelial cell proliferation	380	-0.434892	-1.74846	1.89148e-07	1.84432e-05	1.44186e-05	2846	tags=34%, list=20%, signal=28%	ENSRNOG00000025584/ENSRNOG00000016050/ENSRNOG00000005392/ENSRNOG00000021497/ENSRNOG00000003258/ENSRNOG00000007104/ENSRNOG00000007515/ENSRNOG00000010841/ENSRNOG00000005715/ENSRNOG00000007036/ENSRNOG00000009110/ENSRNOG00000016280/ENSRNOG00000017783/ENSRNOG00000006052/ENSRNOG00000010556/ENSRNOG00000024119/ENSRNOG00000013286/ENSRNOG00000016182/ENSRNOG00000051905/ENSRNOG00000032768/ENSRNOG00000028137/…
GO:0045765	BP	GO:0045765	regulation of angiogenesis	247	-0.48001	-1.86805	2.11081e-07	2.03244e-05	1.58894e-05	3433	tags=43%, list=24%, signal=33%	ENSRNOG00000018509/ENSRNOG00000039593/ENSRNOG00000015614/ENSRNOG00000021130/ENSRNOG00000009131/ENSRNOG00000005615/ENSRNOG00000001704/ENSRNOG00000004033/ENSRNOG00000021726/ENSRNOG00000001090/ENSRNOG00000007027/ENSRNOG00000009000/ENSRNOG00000009956/ENSRNOG00000059984/ENSRNOG00000001149/ENSRNOG00000031930/ENSRNOG00000011977/ENSRNOG00000030888/ENSRNOG00000028015/ENSRNOG00000025639/ENSRNOG00000012045/…
GO:0005261	MF	GO:0005261	monoatomic cation channel activity	243	-0.474751	-1.844	2.21287e-07	2.10441e-05	1.6452e-05	2762	tags=34%, list=19%, signal=28%	ENSRNOG00000006422/ENSRNOG00000007104/ENSRNOG00000033893/ENSRNOG00000054902/ENSRNOG00000009450/ENSRNOG00000006995/ENSRNOG00000009110/ENSRNOG00000010853/ENSRNOG00000067416/ENSRNOG00000001658/ENSRNOG00000056786/ENSRNOG00000005365/ENSRNOG00000020778/ENSRNOG00000029342/ENSRNOG00000005018/ENSRNOG00000011133/ENSRNOG00000004560/ENSRNOG00000015049/ENSRNOG00000003310/ENSRNOG00000053122/ENSRNOG00000007957/…
GO:1902893	BP	GO:1902893	regulation of miRNA transcription	67	-0.668054	-2.21723	2.28341e-07	2.14501e-05	1.67694e-05	2243	tags=48%, list=15%, signal=41%	ENSRNOG00000003463/ENSRNOG00000052469/ENSRNOG00000001004/ENSRNOG00000055246/ENSRNOG00000017197/ENSRNOG00000008785/ENSRNOG00000008620/ENSRNOG00000018835/ENSRNOG00000015558/ENSRNOG00000009173/ENSRNOG00000000299/ENSRNOG00000004346/ENSRNOG00000012347/ENSRNOG00000021463/ENSRNOG00000008941/ENSRNOG00000004339/ENSRNOG00000010716/ENSRNOG00000002607/ENSRNOG00000014096/ENSRNOG00000019358/ENSRNOG00000020372/…
GO:0048738	BP	GO:0048738	cardiac muscle tissue development	225	-0.490301	-1.89257	2.35487e-07	2.18549e-05	1.70859e-05	2890	tags=39%, list=20%, signal=32%	ENSRNOG00000018232/ENSRNOG00000020723/ENSRNOG00000016050/ENSRNOG00000019504/ENSRNOG00000018960/ENSRNOG00000045918/ENSRNOG00000057880/ENSRNOG00000001793/ENSRNOG00000047356/ENSRNOG00000007036/ENSRNOG00000004109/ENSRNOG00000017002/ENSRNOG00000051905/ENSRNOG00000006137/ENSRNOG00000065659/ENSRNOG00000052745/ENSRNOG00000023148/ENSRNOG00000052469/ENSRNOG00000010964/ENSRNOG00000014361/ENSRNOG00000023781/…
GO:0050679	BP	GO:0050679	positive regulation of epithelial cell proliferation	176	-0.513238	-1.93236	2.85273e-07	2.58929e-05	2.02427e-05	2846	tags=41%, list=20%, signal=34%	ENSRNOG00000025584/ENSRNOG00000016050/ENSRNOG00000021497/ENSRNOG00000007104/ENSRNOG00000007515/ENSRNOG00000007036/ENSRNOG00000017783/ENSRNOG00000024119/ENSRNOG00000013286/ENSRNOG00000016182/ENSRNOG00000051905/ENSRNOG00000032768/ENSRNOG00000027938/ENSRNOG00000015049/ENSRNOG00000019388/ENSRNOG00000020918/ENSRNOG00000052469/ENSRNOG00000005650/ENSRNOG00000028713/ENSRNOG00000009354/ENSRNOG00000009184/…
GO:0031589	BP	GO:0031589	cell-substrate adhesion	306	-0.453453	-1.79473	2.85719e-07	2.58929e-05	2.02427e-05	2643	tags=32%, list=18%, signal=26%	ENSRNOG00000047356/ENSRNOG00000014013/ENSRNOG00000020573/ENSRNOG00000008829/ENSRNOG00000001739/ENSRNOG00000015664/ENSRNOG00000016069/ENSRNOG00000008246/ENSRNOG00000018683/ENSRNOG00000025792/ENSRNOG00000006631/ENSRNOG00000047768/ENSRNOG00000020587/ENSRNOG00000066008/ENSRNOG00000001518/ENSRNOG00000010031/ENSRNOG00000028930/ENSRNOG00000017282/ENSRNOG00000033110/ENSRNOG00000016023/ENSRNOG00000015658/…
GO:0044309	CC	GO:0044309	neuron spine	232	-0.482266	-1.8659	3.98071e-07	3.56551e-05	2.78747e-05	3819	tags=43%, list=26%, signal=32%	ENSRNOG00000001873/ENSRNOG00000052113/ENSRNOG00000056837/ENSRNOG00000016358/ENSRNOG00000027839/ENSRNOG00000020279/ENSRNOG00000001304/ENSRNOG00000007682/ENSRNOG00000009350/ENSRNOG00000004049/ENSRNOG00000013656/ENSRNOG00000001516/ENSRNOG00000026573/ENSRNOG00000024677/ENSRNOG00000017428/ENSRNOG00000001492/ENSRNOG00000002001/ENSRNOG00000021231/ENSRNOG00000030269/ENSRNOG00000005905/ENSRNOG00000021569/…
GO:0060076	CC	GO:0060076	excitatory synapse	103	-0.584775	-2.06874	4.14667e-07	3.64855e-05	2.85239e-05	3874	tags=53%, list=27%, signal=39%	ENSRNOG00000061304/ENSRNOG00000001873/ENSRNOG00000047085/ENSRNOG00000032517/ENSRNOG00000020279/ENSRNOG00000007682/ENSRNOG00000057817/ENSRNOG00000003365/ENSRNOG00000004049/ENSRNOG00000007636/ENSRNOG00000001516/ENSRNOG00000007970/ENSRNOG00000031814/ENSRNOG00000007645/ENSRNOG00000019977/ENSRNOG00000030269/ENSRNOG00000005905/ENSRNOG00000001300/ENSRNOG00000058842/ENSRNOG00000013072/ENSRNOG00000012045/…
GO:0019866	CC	GO:0019866	organelle inner membrane	369	0.381535	1.79572	4.16815e-07	3.64855e-05	2.85239e-05	4587	tags=55%, list=32%, signal=38%	ENSRNOG00000018068/ENSRNOG00000033615/ENSRNOG00000031033/ENSRNOG00000031979/ENSRNOG00000021347/ENSRNOG00000000172/ENSRNOG00000031053/ENSRNOG00000030371/ENSRNOG00000030700/ENSRNOG00000064119/ENSRNOG00000048056/ENSRNOG00000032394/ENSRNOG00000029707/ENSRNOG00000030644/ENSRNOG00000070835/ENSRNOG00000005074/ENSRNOG00000034234/ENSRNOG00000012383/ENSRNOG00000042731/ENSRNOG00000036572/ENSRNOG00000004640/…
GO:0045296	MF	GO:0045296	cadherin binding	59	-0.675117	-2.19246	4.3692e-07	3.74878e-05	2.93075e-05	3055	tags=56%, list=21%, signal=44%	ENSRNOG00000029841/ENSRNOG00000001300/ENSRNOG00000047028/ENSRNOG00000034025/ENSRNOG00000058068/ENSRNOG00000010593/ENSRNOG00000010535/ENSRNOG00000009110/ENSRNOG00000014556/ENSRNOG00000011133/ENSRNOG00000000373/ENSRNOG00000031643/ENSRNOG00000011700/ENSRNOG00000030790/ENSRNOG00000032490/ENSRNOG00000026392/ENSRNOG00000005033/ENSRNOG00000010076/ENSRNOG00000003098/ENSRNOG00000013481/ENSRNOG00000053288/…
GO:0072001	BP	GO:0072001	renal system development	331	-0.440161	-1.75189	4.37999e-07	3.74878e-05	2.93075e-05	2709	tags=33%, list=19%, signal=28%	ENSRNOG00000032070/ENSRNOG00000007515/ENSRNOG00000001276/ENSRNOG00000005715/ENSRNOG00000007036/ENSRNOG00000007804/ENSRNOG00000004484/ENSRNOG00000017783/ENSRNOG00000006052/ENSRNOG00000017438/ENSRNOG00000031643/ENSRNOG00000013938/ENSRNOG00000047768/ENSRNOG00000029614/ENSRNOG00000007302/ENSRNOG00000066008/ENSRNOG00000009882/ENSRNOG00000039976/ENSRNOG00000009001/ENSRNOG00000008022/ENSRNOG00000005650/…
GO:0007612	BP	GO:0007612	learning	184	-0.5042	-1.907	4.5531e-07	3.85412e-05	3.0131e-05	2912	tags=36%, list=20%, signal=29%	ENSRNOG00000002227/ENSRNOG00000018232/ENSRNOG00000028832/ENSRNOG00000055547/ENSRNOG00000012045/ENSRNOG00000004179/ENSRNOG00000018784/ENSRNOG00000047356/ENSRNOG00000061270/ENSRNOG00000010853/ENSRNOG00000020778/ENSRNOG00000011073/ENSRNOG00000014816/ENSRNOG00000023688/ENSRNOG00000047574/ENSRNOG00000030719/ENSRNOG00000025394/ENSRNOG00000007420/ENSRNOG00000006030/ENSRNOG00000008428/ENSRNOG00000000483/…
GO:0043197	CC	GO:0043197	dendritic spine	228	-0.479546	-1.85309	4.72424e-07	3.91299e-05	3.05913e-05	3819	tags=43%, list=26%, signal=32%	ENSRNOG00000001873/ENSRNOG00000052113/ENSRNOG00000056837/ENSRNOG00000016358/ENSRNOG00000027839/ENSRNOG00000020279/ENSRNOG00000001304/ENSRNOG00000007682/ENSRNOG00000009350/ENSRNOG00000004049/ENSRNOG00000013656/ENSRNOG00000001516/ENSRNOG00000026573/ENSRNOG00000024677/ENSRNOG00000017428/ENSRNOG00000001492/ENSRNOG00000002001/ENSRNOG00000021231/ENSRNOG00000030269/ENSRNOG00000005905/ENSRNOG00000021569/…
GO:0050769	BP	GO:0050769	positive regulation of neurogenesis	302	-0.458376	-1.81218	4.70633e-07	3.91299e-05	3.05913e-05	3221	tags=34%, list=22%, signal=27%	ENSRNOG00000013963/ENSRNOG00000019977/ENSRNOG00000001717/ENSRNOG00000028274/ENSRNOG00000007133/ENSRNOG00000021569/ENSRNOG00000004873/ENSRNOG00000018824/ENSRNOG00000019779/ENSRNOG00000011977/ENSRNOG00000007687/ENSRNOG00000030888/ENSRNOG00000002919/ENSRNOG00000014605/ENSRNOG00000002227/ENSRNOG00000018232/ENSRNOG00000019716/ENSRNOG00000012957/ENSRNOG00000013072/ENSRNOG00000064154/ENSRNOG00000029510/…
GO:0043410	BP	GO:0043410	positive regulation of MAPK cascade	424	-0.413917	-1.67302	5.0959e-07	4.17593e-05	3.26469e-05	2914	tags=33%, list=20%, signal=27%	ENSRNOG00000006094/ENSRNOG00000002227/ENSRNOG00000020723/ENSRNOG00000019716/ENSRNOG00000016254/ENSRNOG00000016050/ENSRNOG00000008065/ENSRNOG00000013169/ENSRNOG00000005392/ENSRNOG00000034025/ENSRNOG00000020657/ENSRNOG00000004641/ENSRNOG00000012363/ENSRNOG00000047356/ENSRNOG00000009110/ENSRNOG00000014013/ENSRNOG00000010853/ENSRNOG00000020573/ENSRNOG00000025948/ENSRNOG00000008829/ENSRNOG00000031443/…
GO:0022836	MF	GO:0022836	gated channel activity	221	-0.490681	-1.88969	5.49336e-07	4.45425e-05	3.48227e-05	2762	tags=36%, list=19%, signal=30%	ENSRNOG00000006422/ENSRNOG00000007104/ENSRNOG00000033893/ENSRNOG00000002336/ENSRNOG00000009450/ENSRNOG00000006995/ENSRNOG00000010853/ENSRNOG00000067416/ENSRNOG00000001658/ENSRNOG00000056786/ENSRNOG00000020346/ENSRNOG00000020778/ENSRNOG00000029342/ENSRNOG00000005018/ENSRNOG00000004560/ENSRNOG00000003310/ENSRNOG00000053122/ENSRNOG00000007957/ENSRNOG00000014862/ENSRNOG00000052707/ENSRNOG00000065511/…
GO:0030695	MF	GO:0030695	GTPase regulator activity	392	-0.418621	-1.68532	6.42566e-07	5.10277e-05	3.98928e-05	3787	tags=41%, list=26%, signal=31%	ENSRNOG00000005165/ENSRNOG00000026293/ENSRNOG00000002353/ENSRNOG00000056837/ENSRNOG00000022771/ENSRNOG00000060350/ENSRNOG00000050742/ENSRNOG00000017671/ENSRNOG00000001304/ENSRNOG00000015852/ENSRNOG00000016361/ENSRNOG00000020130/ENSRNOG00000004048/ENSRNOG00000037148/ENSRNOG00000017925/ENSRNOG00000008392/ENSRNOG00000010526/ENSRNOG00000027871/ENSRNOG00000022373/ENSRNOG00000006079/ENSRNOG00000001190/…
GO:0060589	MF	GO:0060589	nucleoside-triphosphatase regulator activity	392	-0.418621	-1.68532	6.42566e-07	5.10277e-05	3.98928e-05	3787	tags=41%, list=26%, signal=31%	ENSRNOG00000005165/ENSRNOG00000026293/ENSRNOG00000002353/ENSRNOG00000056837/ENSRNOG00000022771/ENSRNOG00000060350/ENSRNOG00000050742/ENSRNOG00000017671/ENSRNOG00000001304/ENSRNOG00000015852/ENSRNOG00000016361/ENSRNOG00000020130/ENSRNOG00000004048/ENSRNOG00000037148/ENSRNOG00000017925/ENSRNOG00000008392/ENSRNOG00000010526/ENSRNOG00000027871/ENSRNOG00000022373/ENSRNOG00000006079/ENSRNOG00000001190/…
GO:0001763	BP	GO:0001763	morphogenesis of a branching structure	187	-0.504088	-1.90904	7.12714e-07	5.60207e-05	4.37963e-05	2653	tags=39%, list=18%, signal=32%	ENSRNOG00000020915/ENSRNOG00000047356/ENSRNOG00000005715/ENSRNOG00000008400/ENSRNOG00000016280/ENSRNOG00000017783/ENSRNOG00000031643/ENSRNOG00000051905/ENSRNOG00000006631/ENSRNOG00000030719/ENSRNOG00000052745/ENSRNOG00000012956/ENSRNOG00000005650/ENSRNOG00000014678/ENSRNOG00000014361/ENSRNOG00000018841/ENSRNOG00000021285/ENSRNOG00000008428/ENSRNOG00000009354/ENSRNOG00000023337/ENSRNOG00000017197/…
GO:1901888	BP	GO:1901888	regulation of cell junction assembly	291	-0.448195	-1.76796	8.44831e-07	6.57347e-05	5.13905e-05	3367	tags=44%, list=23%, signal=34%	ENSRNOG00000004566/ENSRNOG00000002176/ENSRNOG00000006557/ENSRNOG00000001068/ENSRNOG00000016047/ENSRNOG00000052113/ENSRNOG00000013654/ENSRNOG00000045665/ENSRNOG00000034177/ENSRNOG00000047085/ENSRNOG00000027839/ENSRNOG00000060350/ENSRNOG00000054331/ENSRNOG00000018111/ENSRNOG00000070201/ENSRNOG00000019073/ENSRNOG00000059765/ENSRNOG00000024677/ENSRNOG00000017428/ENSRNOG00000002339/ENSRNOG00000047247/…
GO:0015085	MF	GO:0015085	calcium ion transmembrane transporter activity	111	-0.56682	-2.02335	8.81921e-07	6.79344e-05	5.31102e-05	3319	tags=41%, list=23%, signal=32%	ENSRNOG00000001216/ENSRNOG00000060528/ENSRNOG00000001492/ENSRNOG00000031287/ENSRNOG00000030269/ENSRNOG00000004912/ENSRNOG00000001300/ENSRNOG00000007104/ENSRNOG00000033893/ENSRNOG00000054902/ENSRNOG00000009110/ENSRNOG00000011133/ENSRNOG00000004560/ENSRNOG00000007957/ENSRNOG00000052707/ENSRNOG00000065511/ENSRNOG00000022893/ENSRNOG00000057848/ENSRNOG00000021063/ENSRNOG00000064701/ENSRNOG00000006729/…
GO:0050678	BP	GO:0050678	regulation of epithelial cell proliferation	317	-0.443072	-1.75787	8.94585e-07	6.82276e-05	5.33395e-05	2521	tags=33%, list=17%, signal=28%	ENSRNOG00000017783/ENSRNOG00000006052/ENSRNOG00000010556/ENSRNOG00000024119/ENSRNOG00000013286/ENSRNOG00000016182/ENSRNOG00000051905/ENSRNOG00000032768/ENSRNOG00000010457/ENSRNOG00000027938/ENSRNOG00000029614/ENSRNOG00000051977/ENSRNOG00000015049/ENSRNOG00000019388/ENSRNOG00000020918/ENSRNOG00000052469/ENSRNOG00000028930/ENSRNOG00000011700/ENSRNOG00000009001/ENSRNOG00000010379/ENSRNOG00000005650/…
GO:0004713	MF	GO:0004713	protein tyrosine kinase activity	114	-0.562	-2.0115	9.1172e-07	6.88527e-05	5.38282e-05	2496	tags=38%, list=17%, signal=31%	ENSRNOG00000037227/ENSRNOG00000019333/ENSRNOG00000004392/ENSRNOG00000052745/ENSRNOG00000032948/ENSRNOG00000008683/ENSRNOG00000039976/ENSRNOG00000017282/ENSRNOG00000013213/ENSRNOG00000031801/ENSRNOG00000002024/ENSRNOG00000010744/ENSRNOG00000002278/ENSRNOG00000006450/ENSRNOG00000031232/ENSRNOG00000004964/ENSRNOG00000004305/ENSRNOG00000011358/ENSRNOG00000018461/ENSRNOG00000033567/ENSRNOG00000042519/…
GO:0042063	BP	GO:0042063	gliogenesis	391	-0.424267	-1.70779	9.57106e-07	7.15785e-05	5.59592e-05	3221	tags=31%, list=22%, signal=25%	ENSRNOG00000013963/ENSRNOG00000055340/ENSRNOG00000028274/ENSRNOG00000012934/ENSRNOG00000007106/ENSRNOG00000059984/ENSRNOG00000018677/ENSRNOG00000008415/ENSRNOG00000021569/ENSRNOG00000004873/ENSRNOG00000018824/ENSRNOG00000019779/ENSRNOG00000001300/ENSRNOG00000030888/ENSRNOG00000002919/ENSRNOG00000047028/ENSRNOG00000003931/ENSRNOG00000020723/ENSRNOG00000019716/ENSRNOG00000034025/ENSRNOG00000011971/…
GO:0098982	CC	GO:0098982	GABA-ergic synapse	173	-0.50238	-1.88969	1.05129e-06	7.7866e-05	6.08746e-05	3591	tags=44%, list=25%, signal=33%	ENSRNOG00000003365/ENSRNOG00000008939/ENSRNOG00000013656/ENSRNOG00000017893/ENSRNOG00000004077/ENSRNOG00000004201/ENSRNOG00000004810/ENSRNOG00000017326/ENSRNOG00000031287/ENSRNOG00000054514/ENSRNOG00000030269/ENSRNOG00000012934/ENSRNOG00000009956/ENSRNOG00000019779/ENSRNOG00000007687/ENSRNOG00000007038/ENSRNOG00000055499/ENSRNOG00000069375/ENSRNOG00000007104/ENSRNOG00000002336/ENSRNOG00000015148/…
GO:0009060	BP	GO:0009060	aerobic respiration	162	0.498553	2.14656	1.08146e-06	7.8959e-05	6.17291e-05	4705	tags=66%, list=33%, signal=45%	ENSRNOG00000062245/ENSRNOG00000018068/ENSRNOG00000033615/ENSRNOG00000033299/ENSRNOG00000031033/ENSRNOG00000031979/ENSRNOG00000031053/ENSRNOG00000030371/ENSRNOG00000004000/ENSRNOG00000030700/ENSRNOG00000029707/ENSRNOG00000030644/ENSRNOG00000034234/ENSRNOG00000012383/ENSRNOG00000016949/ENSRNOG00000043033/ENSRNOG00000012891/ENSRNOG00000031766/ENSRNOG00000029042/ENSRNOG00000028356/ENSRNOG00000006364/…
GO:0046873	MF	GO:0046873	metal ion transmembrane transporter activity	333	-0.434717	-1.73158	1.08654e-06	7.8959e-05	6.17291e-05	3668	tags=40%, list=25%, signal=31%	ENSRNOG00000007682/ENSRNOG00000018111/ENSRNOG00000002303/ENSRNOG00000033796/ENSRNOG00000001575/ENSRNOG00000004032/ENSRNOG00000000368/ENSRNOG00000012876/ENSRNOG00000017912/ENSRNOG00000036960/ENSRNOG00000004077/ENSRNOG00000059765/ENSRNOG00000021262/ENSRNOG00000015306/ENSRNOG00000047363/ENSRNOG00000021130/ENSRNOG00000001216/ENSRNOG00000060528/ENSRNOG00000001492/ENSRNOG00000031287/ENSRNOG00000007645/…
GO:0022843	MF	GO:0022843	voltage-gated monoatomic cation channel activity	110	-0.570309	-2.03424	1.09904e-06	7.91206e-05	6.18555e-05	2929	tags=46%, list=20%, signal=37%	ENSRNOG00000064933/ENSRNOG00000008831/ENSRNOG00000006422/ENSRNOG00000033893/ENSRNOG00000009450/ENSRNOG00000067416/ENSRNOG00000001658/ENSRNOG00000004560/ENSRNOG00000007957/ENSRNOG00000052707/ENSRNOG00000065511/ENSRNOG00000013869/ENSRNOG00000018285/ENSRNOG00000022893/ENSRNOG00000003841/ENSRNOG00000013781/ENSRNOG00000057848/ENSRNOG00000028266/ENSRNOG00000021063/ENSRNOG00000064701/ENSRNOG00000029811/…
GO:0030534	BP	GO:0030534	adult behavior	167	-0.511073	-1.91421	1.15916e-06	8.19173e-05	6.40419e-05	2627	tags=38%, list=18%, signal=31%	ENSRNOG00000010853/ENSRNOG00000011709/ENSRNOG00000024119/ENSRNOG00000020778/ENSRNOG00000000540/ENSRNOG00000014816/ENSRNOG00000023688/ENSRNOG00000047574/ENSRNOG00000052745/ENSRNOG00000008683/ENSRNOG00000053122/ENSRNOG00000013213/ENSRNOG00000052707/ENSRNOG00000026091/ENSRNOG00000008428/ENSRNOG00000007410/ENSRNOG00000015430/ENSRNOG00000021063/ENSRNOG00000009209/ENSRNOG00000050220/ENSRNOG00000047035/…
GO:0001217	MF	GO:0001217	DNA-binding transcription repressor activity	210	-0.480097	-1.83999	1.1495e-06	8.19173e-05	6.40419e-05	2043	tags=28%, list=14%, signal=24%	ENSRNOG00000062314/ENSRNOG00000068937/ENSRNOG00000006441/ENSRNOG00000017720/ENSRNOG00000001582/ENSRNOG00000009184/ENSRNOG00000008620/ENSRNOG00000013364/ENSRNOG00000001789/ENSRNOG00000015558/ENSRNOG00000005413/ENSRNOG00000017863/ENSRNOG00000005872/ENSRNOG00000004294/ENSRNOG00000000299/ENSRNOG00000022870/ENSRNOG00000026907/ENSRNOG00000045913/ENSRNOG00000005984/ENSRNOG00000021463/ENSRNOG00000021787/…
GO:0061138	BP	GO:0061138	morphogenesis of a branching epithelium	172	-0.498371	-1.87259	1.25751e-06	8.74391e-05	6.83588e-05	2643	tags=38%, list=18%, signal=32%	ENSRNOG00000047356/ENSRNOG00000005715/ENSRNOG00000008400/ENSRNOG00000016280/ENSRNOG00000017783/ENSRNOG00000031643/ENSRNOG00000051905/ENSRNOG00000006631/ENSRNOG00000030719/ENSRNOG00000052745/ENSRNOG00000012956/ENSRNOG00000005650/ENSRNOG00000014678/ENSRNOG00000014361/ENSRNOG00000018841/ENSRNOG00000021285/ENSRNOG00000009354/ENSRNOG00000023337/ENSRNOG00000017197/ENSRNOG00000005606/ENSRNOG00000017003/…
GO:0021543	BP	GO:0021543	pallium development	249	-0.464777	-1.81065	1.26e-06	8.74391e-05	6.83588e-05	2384	tags=25%, list=16%, signal=22%	ENSRNOG00000025792/ENSRNOG00000023688/ENSRNOG00000016550/ENSRNOG00000029614/ENSRNOG00000008088/ENSRNOG00000008683/ENSRNOG00000007066/ENSRNOG00000010379/ENSRNOG00000018285/ENSRNOG00000006030/ENSRNOG00000046366/ENSRNOG00000047606/ENSRNOG00000065213/ENSRNOG00000014264/ENSRNOG00000007410/ENSRNOG00000066252/ENSRNOG00000004294/ENSRNOG00000002024/ENSRNOG00000028335/ENSRNOG00000013064/ENSRNOG00000060946/…
GO:0048813	BP	GO:0048813	dendrite morphogenesis	185	-0.501053	-1.89709	1.28657e-06	8.84863e-05	6.91774e-05	3218	tags=39%, list=22%, signal=31%	ENSRNOG00000021231/ENSRNOG00000019977/ENSRNOG00000001717/ENSRNOG00000021569/ENSRNOG00000021581/ENSRNOG00000009649/ENSRNOG00000023993/ENSRNOG00000020723/ENSRNOG00000012957/ENSRNOG00000012045/ENSRNOG00000018960/ENSRNOG00000015285/ENSRNOG00000017857/ENSRNOG00000010853/ENSRNOG00000020573/ENSRNOG00000020778/ENSRNOG00000001259/ENSRNOG00000043212/ENSRNOG00000029614/ENSRNOG00000007646/ENSRNOG00000052745/…
GO:1990204	CC	GO:1990204	oxidoreductase complex	121	0.536114	2.23877	1.3115e-06	8.89489e-05	6.95391e-05	3900	tags=62%, list=27%, signal=46%	ENSRNOG00000062245/ENSRNOG00000018068/ENSRNOG00000033615/ENSRNOG00000031033/ENSRNOG00000006940/ENSRNOG00000031053/ENSRNOG00000030371/ENSRNOG00000030700/ENSRNOG00000029707/ENSRNOG00000030644/ENSRNOG00000070835/ENSRNOG00000034234/ENSRNOG00000012383/ENSRNOG00000034161/ENSRNOG00000037850/ENSRNOG00000013014/ENSRNOG00000031851/ENSRNOG00000003622/ENSRNOG00000002721/ENSRNOG00000031766/ENSRNOG00000050655/…
GO:0015267	MF	GO:0015267	channel activity	343	-0.434319	-1.73376	1.32794e-06	8.89489e-05	6.95391e-05	2686	tags=31%, list=19%, signal=26%	ENSRNOG00000033893/ENSRNOG00000054902/ENSRNOG00000002336/ENSRNOG00000009450/ENSRNOG00000006995/ENSRNOG00000009110/ENSRNOG00000010853/ENSRNOG00000067416/ENSRNOG00000001658/ENSRNOG00000056786/ENSRNOG00000005365/ENSRNOG00000020346/ENSRNOG00000005248/ENSRNOG00000063213/ENSRNOG00000020778/ENSRNOG00000029342/ENSRNOG00000005018/ENSRNOG00000011133/ENSRNOG00000004560/ENSRNOG00000014816/ENSRNOG00000015049/…
GO:0022803	MF	GO:0022803	passive transmembrane transporter activity	343	-0.434319	-1.73376	1.32794e-06	8.89489e-05	6.95391e-05	2686	tags=31%, list=19%, signal=26%	ENSRNOG00000033893/ENSRNOG00000054902/ENSRNOG00000002336/ENSRNOG00000009450/ENSRNOG00000006995/ENSRNOG00000009110/ENSRNOG00000010853/ENSRNOG00000067416/ENSRNOG00000001658/ENSRNOG00000056786/ENSRNOG00000005365/ENSRNOG00000020346/ENSRNOG00000005248/ENSRNOG00000063213/ENSRNOG00000020778/ENSRNOG00000029342/ENSRNOG00000005018/ENSRNOG00000011133/ENSRNOG00000004560/ENSRNOG00000014816/ENSRNOG00000015049/…
GO:0007626	BP	GO:0007626	locomotory behavior	236	-0.467483	-1.8108	1.42916e-06	9.49035e-05	7.41943e-05	2637	tags=33%, list=18%, signal=28%	ENSRNOG00000061270/ENSRNOG00000067416/ENSRNOG00000011709/ENSRNOG00000014268/ENSRNOG00000021891/ENSRNOG00000021954/ENSRNOG00000004438/ENSRNOG00000024119/ENSRNOG00000020778/ENSRNOG00000002229/ENSRNOG00000011073/ENSRNOG00000000540/ENSRNOG00000005957/ENSRNOG00000004560/ENSRNOG00000014816/ENSRNOG00000023688/ENSRNOG00000014290/ENSRNOG00000008683/ENSRNOG00000053122/ENSRNOG00000013213/ENSRNOG00000052707/…
GO:0010001	BP	GO:0010001	glial cell differentiation	294	-0.450634	-1.77811	1.52465e-06	0.000100379	7.8475e-05	3221	tags=33%, list=22%, signal=26%	ENSRNOG00000013963/ENSRNOG00000055340/ENSRNOG00000028274/ENSRNOG00000007106/ENSRNOG00000059984/ENSRNOG00000018677/ENSRNOG00000008415/ENSRNOG00000030888/ENSRNOG00000002919/ENSRNOG00000047028/ENSRNOG00000003931/ENSRNOG00000020723/ENSRNOG00000019716/ENSRNOG00000034025/ENSRNOG00000011971/ENSRNOG00000011411/ENSRNOG00000057542/ENSRNOG00000047356/ENSRNOG00000009110/ENSRNOG00000014268/ENSRNOG00000018870/…
GO:0045178	CC	GO:0045178	basal part of cell	262	-0.457152	-1.78876	1.54385e-06	0.000100782	7.879e-05	2743	tags=36%, list=19%, signal=30%	ENSRNOG00000018863/ENSRNOG00000002767/ENSRNOG00000067988/ENSRNOG00000054902/ENSRNOG00000009450/ENSRNOG00000003835/ENSRNOG00000007036/ENSRNOG00000020113/ENSRNOG00000004527/ENSRNOG00000019996/ENSRNOG00000046195/ENSRNOG00000020346/ENSRNOG00000001115/ENSRNOG00000017976/ENSRNOG00000011133/ENSRNOG00000005957/ENSRNOG00000004560/ENSRNOG00000016182/ENSRNOG00000010296/ENSRNOG00000052745/ENSRNOG00000001518/…
GO:0098797	CC	GO:0098797	plasma membrane protein complex	445	-0.407589	-1.65185	1.71713e-06	0.000111152	8.68969e-05	2722	tags=32%, list=19%, signal=27%	ENSRNOG00000002767/ENSRNOG00000010535/ENSRNOG00000067988/ENSRNOG00000033893/ENSRNOG00000009450/ENSRNOG00000007036/ENSRNOG00000009110/ENSRNOG00000007294/ENSRNOG00000010853/ENSRNOG00000001241/ENSRNOG00000067416/ENSRNOG00000004527/ENSRNOG00000005365/ENSRNOG00000020884/ENSRNOG00000016069/ENSRNOG00000017438/ENSRNOG00000008246/ENSRNOG00000063213/ENSRNOG00000020778/ENSRNOG00000029342/ENSRNOG00000005018/…
GO:0007160	BP	GO:0007160	cell-matrix adhesion	181	-0.498625	-1.88183	1.88282e-06	0.000120862	9.4488e-05	3105	tags=38%, list=21%, signal=30%	ENSRNOG00000004912/ENSRNOG00000021569/ENSRNOG00000001149/ENSRNOG00000019779/ENSRNOG00000002461/ENSRNOG00000018232/ENSRNOG00000020723/ENSRNOG00000034025/ENSRNOG00000047356/ENSRNOG00000014013/ENSRNOG00000015664/ENSRNOG00000016069/ENSRNOG00000008246/ENSRNOG00000006631/ENSRNOG00000020587/ENSRNOG00000066008/ENSRNOG00000001518/ENSRNOG00000010031/ENSRNOG00000017282/ENSRNOG00000033110/ENSRNOG00000015658/…
GO:0001822	BP	GO:0001822	kidney development	320	-0.435756	-1.73016	1.96724e-06	0.000125237	9.79087e-05	2709	tags=33%, list=19%, signal=27%	ENSRNOG00000032070/ENSRNOG00000007515/ENSRNOG00000001276/ENSRNOG00000005715/ENSRNOG00000007036/ENSRNOG00000007804/ENSRNOG00000004484/ENSRNOG00000017783/ENSRNOG00000006052/ENSRNOG00000017438/ENSRNOG00000031643/ENSRNOG00000013938/ENSRNOG00000047768/ENSRNOG00000029614/ENSRNOG00000007302/ENSRNOG00000066008/ENSRNOG00000009882/ENSRNOG00000039976/ENSRNOG00000009001/ENSRNOG00000008022/ENSRNOG00000005650/…
GO:0021761	BP	GO:0021761	limbic system development	153	-0.518568	-1.92215	1.98641e-06	0.000125368	9.80113e-05	2472	tags=29%, list=17%, signal=25%	ENSRNOG00000005018/ENSRNOG00000025792/ENSRNOG00000023688/ENSRNOG00000006631/ENSRNOG00000016550/ENSRNOG00000008683/ENSRNOG00000007066/ENSRNOG00000006030/ENSRNOG00000008428/ENSRNOG00000006857/ENSRNOG00000023337/ENSRNOG00000007410/ENSRNOG00000066252/ENSRNOG00000017003/ENSRNOG00000002024/ENSRNOG00000010744/ENSRNOG00000013064/ENSRNOG00000008941/ENSRNOG00000031232/ENSRNOG00000010121/ENSRNOG00000013780/…
GO:0050806	BP	GO:0050806	positive regulation of synaptic transmission	184	-0.489803	-1.85254	2.00186e-06	0.000125368	9.80113e-05	3001	tags=36%, list=21%, signal=29%	ENSRNOG00000002919/ENSRNOG00000016122/ENSRNOG00000012371/ENSRNOG00000020723/ENSRNOG00000005392/ENSRNOG00000016977/ENSRNOG00000047356/ENSRNOG00000010853/ENSRNOG00000011000/ENSRNOG00000024832/ENSRNOG00000017002/ENSRNOG00000020778/ENSRNOG00000004560/ENSRNOG00000014816/ENSRNOG00000023688/ENSRNOG00000013938/ENSRNOG00000058422/ENSRNOG00000056151/ENSRNOG00000013213/ENSRNOG00000065511/ENSRNOG00000011954/…
GO:0021954	BP	GO:0021954	central nervous system neuron development	100	-0.580462	-2.04708	2.09541e-06	0.000130169	0.000101764	3072	tags=50%, list=21%, signal=40%	ENSRNOG00000021581/ENSRNOG00000019779/ENSRNOG00000020723/ENSRNOG00000005561/ENSRNOG00000013072/ENSRNOG00000016050/ENSRNOG00000005996/ENSRNOG00000010488/ENSRNOG00000021954/ENSRNOG00000020778/ENSRNOG00000025792/ENSRNOG00000023688/ENSRNOG00000006631/ENSRNOG00000016550/ENSRNOG00000029614/ENSRNOG00000010972/ENSRNOG00000013213/ENSRNOG00000016544/ENSRNOG00000005307/ENSRNOG00000008428/ENSRNOG00000006857/…
GO:0071300	BP	GO:0071300	cellular response to retinoic acid	58	-0.644335	-2.0877	2.16953e-06	0.000133695	0.000104521	1038	tags=40%, list=7%, signal=37%	ENSRNOG00000065659/ENSRNOG00000039976/ENSRNOG00000012499/ENSRNOG00000008428/ENSRNOG00000003172/ENSRNOG00000004305/ENSRNOG00000002607/ENSRNOG00000018674/ENSRNOG00000033134/ENSRNOG00000029773/ENSRNOG00000013413/ENSRNOG00000001469/ENSRNOG00000030285/ENSRNOG00000058645/ENSRNOG00000002833/ENSRNOG00000018126/ENSRNOG00000012229/ENSRNOG00000009972/ENSRNOG00000003897/ENSRNOG00000015488/ENSRNOG00000011292/…
GO:0019838	MF	GO:0019838	growth factor binding	121	-0.546083	-1.97108	2.39145e-06	0.000146201	0.000114298	2233	tags=39%, list=15%, signal=33%	ENSRNOG00000015049/ENSRNOG00000001518/ENSRNOG00000020205/ENSRNOG00000016058/ENSRNOG00000028713/ENSRNOG00000006030/ENSRNOG00000002093/ENSRNOG00000017197/ENSRNOG00000012094/ENSRNOG00000002024/ENSRNOG00000005033/ENSRNOG00000010744/ENSRNOG00000006565/ENSRNOG00000001249/ENSRNOG00000008749/ENSRNOG00000006450/ENSRNOG00000013265/ENSRNOG00000018668/ENSRNOG00000004964/ENSRNOG00000018461/ENSRNOG00000050190/…
GO:0001764	BP	GO:0001764	neuron migration	185	-0.495821	-1.87728	2.50441e-06	0.000151901	0.000118754	3072	tags=38%, list=21%, signal=31%	ENSRNOG00000021581/ENSRNOG00000030149/ENSRNOG00000019779/ENSRNOG00000013694/ENSRNOG00000005148/ENSRNOG00000018232/ENSRNOG00000005996/ENSRNOG00000001276/ENSRNOG00000009110/ENSRNOG00000014528/ENSRNOG00000010488/ENSRNOG00000006600/ENSRNOG00000025792/ENSRNOG00000023688/ENSRNOG00000006631/ENSRNOG00000056907/ENSRNOG00000052745/ENSRNOG00000060105/ENSRNOG00000018137/ENSRNOG00000010972/ENSRNOG00000019957/…
GO:0030055	CC	GO:0030055	cell-substrate junction	179	-0.486394	-1.83278	2.64473e-06	0.000159159	0.000124429	2644	tags=31%, list=18%, signal=26%	ENSRNOG00000049681/ENSRNOG00000061270/ENSRNOG00000014013/ENSRNOG00000008829/ENSRNOG00000010107/ENSRNOG00000009951/ENSRNOG00000059801/ENSRNOG00000018110/ENSRNOG00000019965/ENSRNOG00000050419/ENSRNOG00000001518/ENSRNOG00000032063/ENSRNOG00000023781/ENSRNOG00000015658/ENSRNOG00000031934/ENSRNOG00000020857/ENSRNOG00000002171/ENSRNOG00000047137/ENSRNOG00000046366/ENSRNOG00000000655/ENSRNOG00000016630/…
GO:0098803	CC	GO:0098803	respiratory chain complex	93	0.587568	2.37408	2.70937e-06	0.000160945	0.000125825	4141	tags=73%, list=29%, signal=53%	ENSRNOG00000062245/ENSRNOG00000018068/ENSRNOG00000033615/ENSRNOG00000033299/ENSRNOG00000031033/ENSRNOG00000031979/ENSRNOG00000031053/ENSRNOG00000030371/ENSRNOG00000030700/ENSRNOG00000029707/ENSRNOG00000030644/ENSRNOG00000070835/ENSRNOG00000034234/ENSRNOG00000012383/ENSRNOG00000034161/ENSRNOG00000020296/ENSRNOG00000031851/ENSRNOG00000002721/ENSRNOG00000031766/ENSRNOG00000070574/ENSRNOG00000028884/…
GO:0106027	BP	GO:0106027	neuron projection organization	116	-0.55229	-1.98044	2.7162e-06	0.000160945	0.000125825	3646	tags=44%, list=25%, signal=33%	ENSRNOG00000002751/ENSRNOG00000010649/ENSRNOG00000004049/ENSRNOG00000004048/ENSRNOG00000014230/ENSRNOG00000024677/ENSRNOG00000019688/ENSRNOG00000021231/ENSRNOG00000009945/ENSRNOG00000001717/ENSRNOG00000021569/ENSRNOG00000023993/ENSRNOG00000020723/ENSRNOG00000009110/ENSRNOG00000010853/ENSRNOG00000020573/ENSRNOG00000001259/ENSRNOG00000043212/ENSRNOG00000007646/ENSRNOG00000013213/ENSRNOG00000025394/…
GO:0001503	BP	GO:0001503	ossification	358	-0.424789	-1.70052	2.8442e-06	0.000167243	0.000130748	2882	tags=35%, list=20%, signal=29%	ENSRNOG00000020723/ENSRNOG00000055597/ENSRNOG00000050869/ENSRNOG00000016050/ENSRNOG00000011284/ENSRNOG00000024089/ENSRNOG00000015285/ENSRNOG00000029510/ENSRNOG00000002828/ENSRNOG00000006995/ENSRNOG00000020915/ENSRNOG00000061270/ENSRNOG00000005715/ENSRNOG00000013987/ENSRNOG00000017783/ENSRNOG00000010556/ENSRNOG00000031643/ENSRNOG00000006674/ENSRNOG00000027906/ENSRNOG00000004063/ENSRNOG00000008697/…
GO:0098798	CC	GO:0098798	mitochondrial protein-containing complex	147	0.49894	2.13279	3.37304e-06	0.000196837	0.000153885	4767	tags=65%, list=33%, signal=44%	ENSRNOG00000000926/ENSRNOG00000064119/ENSRNOG00000046918/ENSRNOG00000008222/ENSRNOG00000012136/ENSRNOG00000004512/ENSRNOG00000010540/ENSRNOG00000018531/ENSRNOG00000028356/ENSRNOG00000022234/ENSRNOG00000049330/ENSRNOG00000060248/ENSRNOG00000019394/ENSRNOG00000015989/ENSRNOG00000018129/ENSRNOG00000015213/ENSRNOG00000037376/ENSRNOG00000019949/ENSRNOG00000010800/ENSRNOG00000003600/ENSRNOG00000006898/…
GO:0003007	BP	GO:0003007	heart morphogenesis	235	-0.464398	-1.79843	3.46911e-06	0.000200922	0.000157078	2708	tags=37%, list=19%, signal=31%	ENSRNOG00000007515/ENSRNOG00000011411/ENSRNOG00000017608/ENSRNOG00000001793/ENSRNOG00000007036/ENSRNOG00000009110/ENSRNOG00000004109/ENSRNOG00000010488/ENSRNOG00000020573/ENSRNOG00000031643/ENSRNOG00000051905/ENSRNOG00000029614/ENSRNOG00000056907/ENSRNOG00000023148/ENSRNOG00000052469/ENSRNOG00000001004/ENSRNOG00000014361/ENSRNOG00000028713/ENSRNOG00000018359/ENSRNOG00000002093/ENSRNOG00000004831/…
GO:0150115	BP	GO:0150115	cell-substrate junction organization	97	-0.569016	-2.00055	3.6029e-06	0.000207113	0.000161918	2137	tags=34%, list=15%, signal=29%	ENSRNOG00000017282/ENSRNOG00000023781/ENSRNOG00000015658/ENSRNOG00000028713/ENSRNOG00000002171/ENSRNOG00000002680/ENSRNOG00000008620/ENSRNOG00000016630/ENSRNOG00000012108/ENSRNOG00000011339/ENSRNOG00000022772/ENSRNOG00000002538/ENSRNOG00000018903/ENSRNOG00000012207/ENSRNOG00000010744/ENSRNOG00000013481/ENSRNOG00000012002/ENSRNOG00000014288/ENSRNOG00000011470/ENSRNOG00000042519/ENSRNOG00000002318/…
GO:0099175	BP	GO:0099175	regulation of postsynapse organization	194	-0.487008	-1.85116	3.6459e-06	0.000208032	0.000162637	3907	tags=45%, list=27%, signal=34%	ENSRNOG00000004566/ENSRNOG00000002176/ENSRNOG00000004067/ENSRNOG00000006557/ENSRNOG00000001068/ENSRNOG00000052113/ENSRNOG00000047085/ENSRNOG00000027839/ENSRNOG00000016872/ENSRNOG00000052080/ENSRNOG00000002751/ENSRNOG00000018111/ENSRNOG00000004049/ENSRNOG00000004048/ENSRNOG00000001516/ENSRNOG00000059765/ENSRNOG00000024677/ENSRNOG00000017428/ENSRNOG00000002339/ENSRNOG00000047247/ENSRNOG00000002001/…
GO:0051216	BP	GO:0051216	cartilage development	182	-0.484482	-1.82922	4.07643e-06	0.000230888	0.000180505	2354	tags=36%, list=16%, signal=30%	ENSRNOG00000006674/ENSRNOG00000008697/ENSRNOG00000031778/ENSRNOG00000027869/ENSRNOG00000013123/ENSRNOG00000023148/ENSRNOG00000052469/ENSRNOG00000020948/ENSRNOG00000014361/ENSRNOG00000012499/ENSRNOG00000055962/ENSRNOG00000028992/ENSRNOG00000018865/ENSRNOG00000018359/ENSRNOG00000008620/ENSRNOG00000017863/ENSRNOG00000007261/ENSRNOG00000005292/ENSRNOG00000022870/ENSRNOG00000063517/ENSRNOG00000012428/…
GO:0007215	BP	GO:0007215	glutamate receptor signaling pathway	55	-0.639236	-2.04916	4.47195e-06	0.000251441	0.000196573	2439	tags=44%, list=17%, signal=36%	ENSRNOG00000016326/ENSRNOG00000014816/ENSRNOG00000014290/ENSRNOG00000027264/ENSRNOG00000021063/ENSRNOG00000050220/ENSRNOG00000014183/ENSRNOG00000047014/ENSRNOG00000005519/ENSRNOG00000018452/ENSRNOG00000005723/ENSRNOG00000045816/ENSRNOG00000018712/ENSRNOG00000043103/ENSRNOG00000046949/ENSRNOG00000003812/ENSRNOG00000016429/ENSRNOG00000033134/ENSRNOG00000061450/ENSRNOG00000008992/ENSRNOG00000052296/…
GO:0007044	BP	GO:0007044	cell-substrate junction assembly	90	-0.580131	-2.01906	4.81297e-06	0.000268655	0.000210031	2137	tags=34%, list=15%, signal=30%	ENSRNOG00000017282/ENSRNOG00000023781/ENSRNOG00000015658/ENSRNOG00000028713/ENSRNOG00000002171/ENSRNOG00000002680/ENSRNOG00000008620/ENSRNOG00000016630/ENSRNOG00000012108/ENSRNOG00000011339/ENSRNOG00000002538/ENSRNOG00000012207/ENSRNOG00000010744/ENSRNOG00000013481/ENSRNOG00000012002/ENSRNOG00000014288/ENSRNOG00000011470/ENSRNOG00000042519/ENSRNOG00000002318/ENSRNOG00000008587/ENSRNOG00000012791/…
GO:0031252	CC	GO:0031252	cell leading edge	411	-0.401503	-1.62001	4.89766e-06	0.000271415	0.000212189	3138	tags=29%, list=22%, signal=23%	ENSRNOG00000030269/ENSRNOG00000012934/ENSRNOG00000004912/ENSRNOG00000018677/ENSRNOG00000021569/ENSRNOG00000001149/ENSRNOG00000001091/ENSRNOG00000019730/ENSRNOG00000006094/ENSRNOG00000008831/ENSRNOG00000009675/ENSRNOG00000008065/ENSRNOG00000005392/ENSRNOG00000034025/ENSRNOG00000018804/ENSRNOG00000002336/ENSRNOG00000047356/ENSRNOG00000061270/ENSRNOG00000007294/ENSRNOG00000010853/ENSRNOG00000009372/…
GO:0033002	BP	GO:0033002	muscle cell proliferation	244	-0.45131	-1.75414	5.26875e-06	0.000289894	0.000226635	2374	tags=30%, list=16%, signal=25%	ENSRNOG00000004100/ENSRNOG00000051905/ENSRNOG00000008697/ENSRNOG00000031778/ENSRNOG00000020587/ENSRNOG00000054212/ENSRNOG00000054695/ENSRNOG00000012956/ENSRNOG00000052469/ENSRNOG00000014361/ENSRNOG00000025120/ENSRNOG00000014684/ENSRNOG00000027037/ENSRNOG00000009184/ENSRNOG00000002093/ENSRNOG00000004831/ENSRNOG00000017197/ENSRNOG00000004639/ENSRNOG00000013364/ENSRNOG00000000521/ENSRNOG00000004303/…
GO:0030020	MF	GO:0030020	extracellular matrix structural constituent conferring tensile strength	27	-0.758801	-2.14433	5.42016e-06	0.000291968	0.000228257	2657	tags=89%, list=18%, signal=73%	ENSRNOG00000010841/ENSRNOG00000003349/ENSRNOG00000016177/ENSRNOG00000009531/ENSRNOG00000023148/ENSRNOG00000018951/ENSRNOG00000020525/ENSRNOG00000011502/ENSRNOG00000001249/ENSRNOG00000008749/ENSRNOG00000001229/ENSRNOG00000019615/ENSRNOG00000023972/ENSRNOG00000016281/ENSRNOG00000012759/ENSRNOG00000015365/ENSRNOG00000000463/ENSRNOG00000031475/ENSRNOG00000003897/ENSRNOG00000003357/ENSRNOG00000020579/…
GO:0005604	CC	GO:0005604	basement membrane	101	-0.564001	-1.98939	5.37347e-06	0.000291968	0.000228257	2293	tags=45%, list=16%, signal=38%	ENSRNOG00000047768/ENSRNOG00000020587/ENSRNOG00000007302/ENSRNOG00000051977/ENSRNOG00000001518/ENSRNOG00000010031/ENSRNOG00000020205/ENSRNOG00000028992/ENSRNOG00000018951/ENSRNOG00000002680/ENSRNOG00000003172/ENSRNOG00000004303/ENSRNOG00000006970/ENSRNOG00000001249/ENSRNOG00000060946/ENSRNOG00000010529/ENSRNOG00000021437/ENSRNOG00000008749/ENSRNOG00000001229/ENSRNOG00000005932/ENSRNOG00000019615/…
GO:0060541	BP	GO:0060541	respiratory system development	253	-0.455267	-1.77541	5.40121e-06	0.000291968	0.000228257	2386	tags=30%, list=16%, signal=26%	ENSRNOG00000014516/ENSRNOG00000051905/ENSRNOG00000013938/ENSRNOG00000007302/ENSRNOG00000065659/ENSRNOG00000003463/ENSRNOG00000039976/ENSRNOG00000052469/ENSRNOG00000016701/ENSRNOG00000001004/ENSRNOG00000012499/ENSRNOG00000020865/ENSRNOG00000025120/ENSRNOG00000021285/ENSRNOG00000038766/ENSRNOG00000009184/ENSRNOG00000015226/ENSRNOG00000014084/ENSRNOG00000058275/ENSRNOG00000007261/ENSRNOG00000004294/…
GO:0035904	BP	GO:0035904	aorta development	68	-0.605621	-2.0142	5.49964e-06	0.000294193	0.000229996	2281	tags=38%, list=16%, signal=32%	ENSRNOG00000020587/ENSRNOG00000029614/ENSRNOG00000052469/ENSRNOG00000028713/ENSRNOG00000013364/ENSRNOG00000009173/ENSRNOG00000029598/ENSRNOG00000022772/ENSRNOG00000009227/ENSRNOG00000006689/ENSRNOG00000013265/ENSRNOG00000065643/ENSRNOG00000018461/ENSRNOG00000050190/ENSRNOG00000019322/ENSRNOG00000003517/ENSRNOG00000025174/ENSRNOG00000001469/ENSRNOG00000064362/ENSRNOG00000019014/ENSRNOG00000003357/…
GO:0001701	BP	GO:0001701	in utero embryonic development	470	-0.393614	-1.59851	5.59936e-06	0.000297461	0.000232551	2708	tags=27%, list=19%, signal=23%	ENSRNOG00000007515/ENSRNOG00000017608/ENSRNOG00000001793/ENSRNOG00000025011/ENSRNOG00000012705/ENSRNOG00000046652/ENSRNOG00000009450/ENSRNOG00000020915/ENSRNOG00000001276/ENSRNOG00000007036/ENSRNOG00000013178/ENSRNOG00000004109/ENSRNOG00000010488/ENSRNOG00000017879/ENSRNOG00000027191/ENSRNOG00000010107/ENSRNOG00000006600/ENSRNOG00000014516/ENSRNOG00000051905/ENSRNOG00000027906/ENSRNOG00000010457/…
GO:0003002	BP	GO:0003002	regionalization	313	-0.42872	-1.69963	5.65674e-06	0.000298451	0.000233325	2709	tags=34%, list=19%, signal=28%	ENSRNOG00000032070/ENSRNOG00000007515/ENSRNOG00000017608/ENSRNOG00000012705/ENSRNOG00000016246/ENSRNOG00000007036/ENSRNOG00000009110/ENSRNOG00000010890/ENSRNOG00000022999/ENSRNOG00000017783/ENSRNOG00000010556/ENSRNOG00000011073/ENSRNOG00000019333/ENSRNOG00000013519/ENSRNOG00000051905/ENSRNOG00000008492/ENSRNOG00000029614/ENSRNOG00000065659/ENSRNOG00000000075/ENSRNOG00000052469/ENSRNOG00000013101/…
GO:0048705	BP	GO:0048705	skeletal system morphogenesis	189	-0.474018	-1.79794	5.76469e-06	0.000302078	0.00023616	2669	tags=39%, list=18%, signal=32%	ENSRNOG00000012705/ENSRNOG00000020915/ENSRNOG00000007036/ENSRNOG00000009110/ENSRNOG00000003066/ENSRNOG00000033433/ENSRNOG00000032446/ENSRNOG00000017783/ENSRNOG00000016502/ENSRNOG00000006674/ENSRNOG00000027906/ENSRNOG00000004063/ENSRNOG00000031778/ENSRNOG00000056907/ENSRNOG00000027869/ENSRNOG00000013123/ENSRNOG00000023148/ENSRNOG00000011238/ENSRNOG00000012499/ENSRNOG00000028992/ENSRNOG00000008620/…
GO:0060079	BP	GO:0060079	excitatory postsynaptic potential	109	-0.541913	-1.93115	5.93872e-06	0.000309094	0.000241646	2882	tags=38%, list=20%, signal=30%	ENSRNOG00000020723/ENSRNOG00000055547/ENSRNOG00000005392/ENSRNOG00000018960/ENSRNOG00000009726/ENSRNOG00000010853/ENSRNOG00000011000/ENSRNOG00000020778/ENSRNOG00000001259/ENSRNOG00000052745/ENSRNOG00000009882/ENSRNOG00000000695/ENSRNOG00000052204/ENSRNOG00000032576/ENSRNOG00000015430/ENSRNOG00000021063/ENSRNOG00000003313/ENSRNOG00000050220/ENSRNOG00000020653/ENSRNOG00000002773/ENSRNOG00000045816/…
GO:0005581	CC	GO:0005581	collagen trimer	43	-0.680638	-2.10074	6.14961e-06	0.000317922	0.000248548	2554	tags=63%, list=18%, signal=52%	ENSRNOG00000017063/ENSRNOG00000003349/ENSRNOG00000009531/ENSRNOG00000023148/ENSRNOG00000018951/ENSRNOG00000020525/ENSRNOG00000011502/ENSRNOG00000019648/ENSRNOG00000008749/ENSRNOG00000001229/ENSRNOG00000016366/ENSRNOG00000019615/ENSRNOG00000023972/ENSRNOG00000016281/ENSRNOG00000012759/ENSRNOG00000015365/ENSRNOG00000000463/ENSRNOG00000031475/ENSRNOG00000003897/ENSRNOG00000003357/ENSRNOG00000058470/…
GO:0046777	BP	GO:0046777	protein autophosphorylation	200	-0.472087	-1.80023	6.31168e-06	0.000324126	0.000253398	2973	tags=32%, list=21%, signal=26%	ENSRNOG00000016684/ENSRNOG00000014010/ENSRNOG00000002227/ENSRNOG00000025155/ENSRNOG00000010996/ENSRNOG00000016050/ENSRNOG00000058068/ENSRNOG00000047356/ENSRNOG00000007036/ENSRNOG00000016888/ENSRNOG00000037227/ENSRNOG00000004392/ENSRNOG00000015158/ENSRNOG00000052745/ENSRNOG00000004487/ENSRNOG00000008683/ENSRNOG00000013213/ENSRNOG00000021261/ENSRNOG00000007864/ENSRNOG00000002941/ENSRNOG00000000655/…
GO:0044089	BP	GO:0044089	positive regulation of cellular component biogenesis	492	-0.389897	-1.58877	6.36124e-06	0.000324507	0.000253696	3054	tags=29%, list=21%, signal=23%	ENSRNOG00000030149/ENSRNOG00000005783/ENSRNOG00000001149/ENSRNOG00000023053/ENSRNOG00000001091/ENSRNOG00000009649/ENSRNOG00000059362/ENSRNOG00000018220/ENSRNOG00000000417/ENSRNOG00000002227/ENSRNOG00000018232/ENSRNOG00000054891/ENSRNOG00000012957/ENSRNOG00000012045/ENSRNOG00000008870/ENSRNOG00000034025/ENSRNOG00000018804/ENSRNOG00000009104/ENSRNOG00000047356/ENSRNOG00000061270/ENSRNOG00000007036/…
GO:0097061	BP	GO:0097061	dendritic spine organization	105	-0.554042	-1.96587	6.6612e-06	0.000337574	0.000263911	2627	tags=33%, list=18%, signal=27%	ENSRNOG00000010853/ENSRNOG00000020573/ENSRNOG00000001259/ENSRNOG00000043212/ENSRNOG00000007646/ENSRNOG00000013213/ENSRNOG00000025394/ENSRNOG00000032576/ENSRNOG00000004749/ENSRNOG00000038004/ENSRNOG00000031801/ENSRNOG00000002024/ENSRNOG00000047014/ENSRNOG00000011475/ENSRNOG00000013064/ENSRNOG00000001706/ENSRNOG00000060946/ENSRNOG00000026490/ENSRNOG00000005711/ENSRNOG00000003812/ENSRNOG00000004305/…
GO:0002064	BP	GO:0002064	epithelial cell development	204	-0.479639	-1.83306	6.76288e-06	0.000340487	0.000266188	3430	tags=45%, list=24%, signal=35%	ENSRNOG00000004810/ENSRNOG00000015306/ENSRNOG00000015614/ENSRNOG00000002414/ENSRNOG00000005642/ENSRNOG00000047247/ENSRNOG00000061928/ENSRNOG00000013963/ENSRNOG00000037225/ENSRNOG00000015030/ENSRNOG00000018260/ENSRNOG00000005776/ENSRNOG00000059984/ENSRNOG00000021581/ENSRNOG00000056703/ENSRNOG00000014448/ENSRNOG00000042352/ENSRNOG00000022060/ENSRNOG00000014549/ENSRNOG00000017178/ENSRNOG00000014524/…
GO:0006119	BP	GO:0006119	oxidative phosphorylation	119	0.521926	2.17488	6.88078e-06	0.000344173	0.00026907	4516	tags=69%, list=31%, signal=48%	ENSRNOG00000062245/ENSRNOG00000018068/ENSRNOG00000033615/ENSRNOG00000033299/ENSRNOG00000031033/ENSRNOG00000031979/ENSRNOG00000031053/ENSRNOG00000030371/ENSRNOG00000004000/ENSRNOG00000030700/ENSRNOG00000029707/ENSRNOG00000030644/ENSRNOG00000012383/ENSRNOG00000016949/ENSRNOG00000043033/ENSRNOG00000031766/ENSRNOG00000029042/ENSRNOG00000028356/ENSRNOG00000006364/ENSRNOG00000019745/ENSRNOG00000028884/…
GO:0001227	MF	GO:0001227	DNA-binding transcription repressor activity, RNA polymerase II-specific	204	-0.479365	-1.83201	7.08685e-06	0.000352193	0.00027534	2043	tags=27%, list=14%, signal=24%	ENSRNOG00000062314/ENSRNOG00000068937/ENSRNOG00000006441/ENSRNOG00000017720/ENSRNOG00000001582/ENSRNOG00000009184/ENSRNOG00000013364/ENSRNOG00000001789/ENSRNOG00000015558/ENSRNOG00000005413/ENSRNOG00000017863/ENSRNOG00000005872/ENSRNOG00000004294/ENSRNOG00000000299/ENSRNOG00000022870/ENSRNOG00000026907/ENSRNOG00000045913/ENSRNOG00000005984/ENSRNOG00000021463/ENSRNOG00000021787/ENSRNOG00000032700/…
GO:0097250	BP	GO:0097250	mitochondrial respirasome assembly	97	0.558989	2.2645	7.20483e-06	0.000355761	0.00027813	5570	tags=80%, list=38%, signal=50%	ENSRNOG00000062245/ENSRNOG00000031033/ENSRNOG00000032394/ENSRNOG00000029707/ENSRNOG00000030644/ENSRNOG00000070835/ENSRNOG00000012383/ENSRNOG00000045961/ENSRNOG00000068342/ENSRNOG00000016949/ENSRNOG00000002721/ENSRNOG00000029042/ENSRNOG00000040040/ENSRNOG00000003052/ENSRNOG00000007506/ENSRNOG00000004526/ENSRNOG00000018129/ENSRNOG00000051190/ENSRNOG00000025909/ENSRNOG00000029971/ENSRNOG00000024568/…
GO:0007613	BP	GO:0007613	memory	161	-0.497344	-1.85737	7.3681e-06	0.000361506	0.000282621	3467	tags=45%, list=24%, signal=35%	ENSRNOG00000031890/ENSRNOG00000009730/ENSRNOG00000059765/ENSRNOG00000018509/ENSRNOG00000004810/ENSRNOG00000027295/ENSRNOG00000014230/ENSRNOG00000021130/ENSRNOG00000001492/ENSRNOG00000062959/ENSRNOG00000017820/ENSRNOG00000018260/ENSRNOG00000000043/ENSRNOG00000032639/ENSRNOG00000018232/ENSRNOG00000020723/ENSRNOG00000005561/ENSRNOG00000028832/ENSRNOG00000018784/ENSRNOG00000009110/ENSRNOG00000010853/…
GO:0035265	BP	GO:0035265	organ growth	181	-0.48548	-1.83222	7.52363e-06	0.000365048	0.00028539	3104	tags=38%, list=21%, signal=30%	ENSRNOG00000059984/ENSRNOG00000004409/ENSRNOG00000024886/ENSRNOG00000014916/ENSRNOG00000037295/ENSRNOG00000020723/ENSRNOG00000016050/ENSRNOG00000008065/ENSRNOG00000019504/ENSRNOG00000045918/ENSRNOG00000001793/ENSRNOG00000047356/ENSRNOG00000007036/ENSRNOG00000004109/ENSRNOG00000017002/ENSRNOG00000013248/ENSRNOG00000051905/ENSRNOG00000065659/ENSRNOG00000052469/ENSRNOG00000010964/ENSRNOG00000014361/…
GO:0034702	CC	GO:0034702	monoatomic ion channel complex	274	-0.432349	-1.69756	7.53506e-06	0.000365048	0.00028539	2722	tags=34%, list=19%, signal=28%	ENSRNOG00000002767/ENSRNOG00000067988/ENSRNOG00000033893/ENSRNOG00000054902/ENSRNOG00000002336/ENSRNOG00000009450/ENSRNOG00000006995/ENSRNOG00000010853/ENSRNOG00000067416/ENSRNOG00000001658/ENSRNOG00000005365/ENSRNOG00000020346/ENSRNOG00000020778/ENSRNOG00000029342/ENSRNOG00000005018/ENSRNOG00000063400/ENSRNOG00000049407/ENSRNOG00000011133/ENSRNOG00000004560/ENSRNOG00000026319/ENSRNOG00000015049/…
GO:1901343	BP	GO:1901343	negative regulation of vasculature development	94	-0.559481	-1.95721	7.66277e-06	0.000366623	0.000286621	3433	tags=47%, list=24%, signal=36%	ENSRNOG00000018509/ENSRNOG00000039593/ENSRNOG00000021130/ENSRNOG00000005615/ENSRNOG00000004033/ENSRNOG00000001090/ENSRNOG00000009000/ENSRNOG00000030888/ENSRNOG00000028015/ENSRNOG00000012045/ENSRNOG00000005392/ENSRNOG00000020657/ENSRNOG00000008400/ENSRNOG00000008246/ENSRNOG00000014375/ENSRNOG00000006631/ENSRNOG00000010457/ENSRNOG00000011700/ENSRNOG00000048297/ENSRNOG00000007345/ENSRNOG00000050071/…
GO:2000181	BP	GO:2000181	negative regulation of blood vessel morphogenesis	94	-0.559481	-1.95721	7.66277e-06	0.000366623	0.000286621	3433	tags=47%, list=24%, signal=36%	ENSRNOG00000018509/ENSRNOG00000039593/ENSRNOG00000021130/ENSRNOG00000005615/ENSRNOG00000004033/ENSRNOG00000001090/ENSRNOG00000009000/ENSRNOG00000030888/ENSRNOG00000028015/ENSRNOG00000012045/ENSRNOG00000005392/ENSRNOG00000020657/ENSRNOG00000008400/ENSRNOG00000008246/ENSRNOG00000014375/ENSRNOG00000006631/ENSRNOG00000010457/ENSRNOG00000011700/ENSRNOG00000048297/ENSRNOG00000007345/ENSRNOG00000050071/…
GO:0001935	BP	GO:0001935	endothelial cell proliferation	134	-0.522547	-1.90931	8.30849e-06	0.000395064	0.000308856	2845	tags=43%, list=20%, signal=35%	ENSRNOG00000016050/ENSRNOG00000005392/ENSRNOG00000021497/ENSRNOG00000010841/ENSRNOG00000007036/ENSRNOG00000024119/ENSRNOG00000013286/ENSRNOG00000051905/ENSRNOG00000010457/ENSRNOG00000027938/ENSRNOG00000051977/ENSRNOG00000019388/ENSRNOG00000011700/ENSRNOG00000005650/ENSRNOG00000028713/ENSRNOG00000009354/ENSRNOG00000017197/ENSRNOG00000014084/ENSRNOG00000045558/ENSRNOG00000004517/ENSRNOG00000009227/…
GO:0001708	BP	GO:0001708	cell fate specification	52	-0.663357	-2.10736	8.45975e-06	0.00039735	0.000310643	1628	tags=44%, list=11%, signal=39%	ENSRNOG00000007261/ENSRNOG00000004294/ENSRNOG00000006120/ENSRNOG00000033791/ENSRNOG00000019354/ENSRNOG00000020423/ENSRNOG00000006378/ENSRNOG00000004269/ENSRNOG00000011789/ENSRNOG00000057616/ENSRNOG00000027357/ENSRNOG00000002607/ENSRNOG00000003039/ENSRNOG00000018674/ENSRNOG00000019322/ENSRNOG00000002983/ENSRNOG00000009795/ENSRNOG00000006966/ENSRNOG00000014395/ENSRNOG00000012229/ENSRNOG00000011151/…
GO:0045333	BP	GO:0045333	cellular respiration	208	0.435431	1.93867	8.42755e-06	0.00039735	0.000310643	4257	tags=54%, list=29%, signal=39%	ENSRNOG00000033984/ENSRNOG00000062245/ENSRNOG00000056457/ENSRNOG00000018068/ENSRNOG00000033615/ENSRNOG00000033299/ENSRNOG00000031033/ENSRNOG00000031979/ENSRNOG00000031053/ENSRNOG00000030371/ENSRNOG00000004000/ENSRNOG00000030700/ENSRNOG00000022466/ENSRNOG00000032394/ENSRNOG00000029707/ENSRNOG00000030644/ENSRNOG00000020482/ENSRNOG00000034234/ENSRNOG00000063524/ENSRNOG00000012383/ENSRNOG00000042731/…
GO:0030902	BP	GO:0030902	hindbrain development	189	-0.468318	-1.77632	8.62817e-06	0.000402169	0.000314411	3618	tags=39%, list=25%, signal=29%	ENSRNOG00000059008/ENSRNOG00000028129/ENSRNOG00000009350/ENSRNOG00000013656/ENSRNOG00000018483/ENSRNOG00000021240/ENSRNOG00000019981/ENSRNOG00000026573/ENSRNOG00000047247/ENSRNOG00000052506/ENSRNOG00000065081/ENSRNOG00000030269/ENSRNOG00000051671/ENSRNOG00000059984/ENSRNOG00000058842/ENSRNOG00000004068/ENSRNOG00000016254/ENSRNOG00000014530/ENSRNOG00000007332/ENSRNOG00000001276/ENSRNOG00000047356/…
GO:0009925	CC	GO:0009925	basal plasma membrane	247	-0.450492	-1.75317	8.66676e-06	0.000402169	0.000314411	2743	tags=36%, list=19%, signal=29%	ENSRNOG00000018863/ENSRNOG00000002767/ENSRNOG00000067988/ENSRNOG00000054902/ENSRNOG00000009450/ENSRNOG00000003835/ENSRNOG00000007036/ENSRNOG00000020113/ENSRNOG00000004527/ENSRNOG00000019996/ENSRNOG00000046195/ENSRNOG00000020346/ENSRNOG00000001115/ENSRNOG00000017976/ENSRNOG00000011133/ENSRNOG00000005957/ENSRNOG00000004560/ENSRNOG00000016182/ENSRNOG00000010296/ENSRNOG00000052745/ENSRNOG00000001518/…
GO:0048732	BP	GO:0048732	gland development	482	-0.387318	-1.57573	9.1183e-06	0.000420589	0.000328811	3278	tags=33%, list=23%, signal=26%	ENSRNOG00000001704/ENSRNOG00000062959/ENSRNOG00000020465/ENSRNOG00000052506/ENSRNOG00000056836/ENSRNOG00000037225/ENSRNOG00000018260/ENSRNOG00000007027/ENSRNOG00000005776/ENSRNOG00000030269/ENSRNOG00000024886/ENSRNOG00000031930/ENSRNOG00000018824/ENSRNOG00000014916/ENSRNOG00000030888/ENSRNOG00000047697/ENSRNOG00000060479/ENSRNOG00000006094/ENSRNOG00000004068/ENSRNOG00000018232/ENSRNOG00000020723/…
GO:0001667	BP	GO:0001667	ameboidal-type cell migration	231	-0.453521	-1.7537	1.08244e-05	0.000496314	0.000388012	2343	tags=29%, list=16%, signal=24%	ENSRNOG00000004812/ENSRNOG00000006631/ENSRNOG00000008697/ENSRNOG00000023152/ENSRNOG00000016023/ENSRNOG00000014361/ENSRNOG00000018841/ENSRNOG00000023781/ENSRNOG00000007345/ENSRNOG00000023337/ENSRNOG00000002093/ENSRNOG00000017197/ENSRNOG00000009419/ENSRNOG00000024703/ENSRNOG00000053945/ENSRNOG00000005033/ENSRNOG00000006526/ENSRNOG00000002538/ENSRNOG00000025498/ENSRNOG00000004854/ENSRNOG00000010744/…
GO:0031644	BP	GO:0031644	regulation of nervous system process	145	-0.508349	-1.87332	1.11238e-05	0.000504038	0.000394051	2887	tags=39%, list=20%, signal=31%	ENSRNOG00000008137/ENSRNOG00000020723/ENSRNOG00000055547/ENSRNOG00000005392/ENSRNOG00000018960/ENSRNOG00000009726/ENSRNOG00000057542/ENSRNOG00000010853/ENSRNOG00000011000/ENSRNOG00000024119/ENSRNOG00000020778/ENSRNOG00000001259/ENSRNOG00000063400/ENSRNOG00000049407/ENSRNOG00000025297/ENSRNOG00000014290/ENSRNOG00000008697/ENSRNOG00000032437/ENSRNOG00000000695/ENSRNOG00000052204/ENSRNOG00000048297/…
GO:0009952	BP	GO:0009952	anterior/posterior pattern specification	150	-0.501157	-1.85284	1.10858e-05	0.000504038	0.000394051	2708	tags=40%, list=19%, signal=33%	ENSRNOG00000007515/ENSRNOG00000012705/ENSRNOG00000016246/ENSRNOG00000007036/ENSRNOG00000009110/ENSRNOG00000022999/ENSRNOG00000017783/ENSRNOG00000011073/ENSRNOG00000019333/ENSRNOG00000051905/ENSRNOG00000065659/ENSRNOG00000052469/ENSRNOG00000013101/ENSRNOG00000007324/ENSRNOG00000014678/ENSRNOG00000012499/ENSRNOG00000021285/ENSRNOG00000009354/ENSRNOG00000008620/ENSRNOG00000013364/ENSRNOG00000022772/…
GO:0016525	BP	GO:0016525	negative regulation of angiogenesis	93	-0.559866	-1.95376	1.14711e-05	0.000513732	0.000401629	3433	tags=47%, list=24%, signal=36%	ENSRNOG00000018509/ENSRNOG00000039593/ENSRNOG00000021130/ENSRNOG00000005615/ENSRNOG00000004033/ENSRNOG00000001090/ENSRNOG00000009000/ENSRNOG00000030888/ENSRNOG00000028015/ENSRNOG00000012045/ENSRNOG00000005392/ENSRNOG00000020657/ENSRNOG00000008400/ENSRNOG00000008246/ENSRNOG00000014375/ENSRNOG00000006631/ENSRNOG00000010457/ENSRNOG00000011700/ENSRNOG00000048297/ENSRNOG00000007345/ENSRNOG00000050071/…
GO:0044853	CC	GO:0044853	plasma membrane raft	118	-0.528329	-1.89975	1.1457e-05	0.000513732	0.000401629	2760	tags=39%, list=19%, signal=32%	ENSRNOG00000015285/ENSRNOG00000020546/ENSRNOG00000033893/ENSRNOG00000007036/ENSRNOG00000010853/ENSRNOG00000067416/ENSRNOG00000011346/ENSRNOG00000020778/ENSRNOG00000011133/ENSRNOG00000023688/ENSRNOG00000019604/ENSRNOG00000015049/ENSRNOG00000052469/ENSRNOG00000016117/ENSRNOG00000015658/ENSRNOG00000012196/ENSRNOG00000023881/ENSRNOG00000005620/ENSRNOG00000030790/ENSRNOG00000014183/ENSRNOG00000004854/…
GO:0031346	BP	GO:0031346	positive regulation of cell projection organization	422	-0.392841	-1.58714	1.22178e-05	0.000544011	0.000425301	3224	tags=30%, list=22%, signal=24%	ENSRNOG00000011375/ENSRNOG00000019977/ENSRNOG00000001717/ENSRNOG00000007027/ENSRNOG00000007133/ENSRNOG00000012934/ENSRNOG00000021569/ENSRNOG00000021581/ENSRNOG00000019779/ENSRNOG00000011977/ENSRNOG00000007687/ENSRNOG00000002227/ENSRNOG00000021410/ENSRNOG00000018232/ENSRNOG00000012957/ENSRNOG00000010777/ENSRNOG00000013072/ENSRNOG00000016050/ENSRNOG00000005392/ENSRNOG00000029510/ENSRNOG00000007104/…
GO:0060840	BP	GO:0060840	artery development	102	-0.54507	-1.92525	1.23986e-05	0.000548888	0.000429114	2281	tags=45%, list=16%, signal=38%	ENSRNOG00000018232/ENSRNOG00000005392/ENSRNOG00000021497/ENSRNOG00000007036/ENSRNOG00000010488/ENSRNOG00000026857/ENSRNOG00000020587/ENSRNOG00000029614/ENSRNOG00000052469/ENSRNOG00000014361/ENSRNOG00000028713/ENSRNOG00000018359/ENSRNOG00000004831/ENSRNOG00000013364/ENSRNOG00000009173/ENSRNOG00000029598/ENSRNOG00000022772/ENSRNOG00000010744/ENSRNOG00000006120/ENSRNOG00000049906/ENSRNOG00000004346/…
GO:0085029	BP	GO:0085029	extracellular matrix assembly	46	-0.665504	-2.07687	1.28146e-05	0.000564062	0.000440976	2729	tags=52%, list=19%, signal=42%	ENSRNOG00000057880/ENSRNOG00000020871/ENSRNOG00000007036/ENSRNOG00000018870/ENSRNOG00000008246/ENSRNOG00000047768/ENSRNOG00000020587/ENSRNOG00000002171/ENSRNOG00000002093/ENSRNOG00000008620/ENSRNOG00000022772/ENSRNOG00000026985/ENSRNOG00000004854/ENSRNOG00000001249/ENSRNOG00000008678/ENSRNOG00000005573/ENSRNOG00000002607/ENSRNOG00000019322/ENSRNOG00000020173/ENSRNOG00000061367/ENSRNOG00000001469/…
GO:0018105	BP	GO:0018105	peptidyl-serine phosphorylation	193	-0.471965	-1.79326	1.29148e-05	0.000565243	0.0004419	3316	tags=33%, list=23%, signal=26%	ENSRNOG00000005615/ENSRNOG00000009195/ENSRNOG00000056836/ENSRNOG00000007027/ENSRNOG00000009956/ENSRNOG00000018677/ENSRNOG00000020021/ENSRNOG00000014916/ENSRNOG00000006094/ENSRNOG00000025155/ENSRNOG00000020723/ENSRNOG00000019716/ENSRNOG00000009104/ENSRNOG00000025100/ENSRNOG00000007036/ENSRNOG00000010853/ENSRNOG00000010381/ENSRNOG00000014816/ENSRNOG00000016550/ENSRNOG00000026319/ENSRNOG00000015158/…
GO:0007389	BP	GO:0007389	pattern specification process	346	-0.418399	-1.6708	1.43006e-05	0.00062236	0.000486553	2716	tags=33%, list=19%, signal=28%	ENSRNOG00000024635/ENSRNOG00000032070/ENSRNOG00000007515/ENSRNOG00000017608/ENSRNOG00000012705/ENSRNOG00000016246/ENSRNOG00000007036/ENSRNOG00000009110/ENSRNOG00000010890/ENSRNOG00000022999/ENSRNOG00000017783/ENSRNOG00000010556/ENSRNOG00000011073/ENSRNOG00000019333/ENSRNOG00000013519/ENSRNOG00000031643/ENSRNOG00000051905/ENSRNOG00000008492/ENSRNOG00000029614/ENSRNOG00000065659/ENSRNOG00000000075/…
GO:0060041	BP	GO:0060041	retina development in camera-type eye	180	-0.474939	-1.79037	1.46554e-05	0.000634217	0.000495823	2419	tags=32%, list=17%, signal=27%	ENSRNOG00000019333/ENSRNOG00000005957/ENSRNOG00000011918/ENSRNOG00000014816/ENSRNOG00000047768/ENSRNOG00000011700/ENSRNOG00000018841/ENSRNOG00000007387/ENSRNOG00000028713/ENSRNOG00000027992/ENSRNOG00000000802/ENSRNOG00000013474/ENSRNOG00000017197/ENSRNOG00000003172/ENSRNOG00000005606/ENSRNOG00000024711/ENSRNOG00000025498/ENSRNOG00000015439/ENSRNOG00000009582/ENSRNOG00000003098/ENSRNOG00000010744/…
GO:0031256	CC	GO:0031256	leading edge membrane	171	-0.475221	-1.78434	1.55371e-05	0.000668616	0.000522715	3138	tags=36%, list=22%, signal=28%	ENSRNOG00000030269/ENSRNOG00000004912/ENSRNOG00000018677/ENSRNOG00000021569/ENSRNOG00000001091/ENSRNOG00000006094/ENSRNOG00000008831/ENSRNOG00000008065/ENSRNOG00000005392/ENSRNOG00000034025/ENSRNOG00000018804/ENSRNOG00000002336/ENSRNOG00000007294/ENSRNOG00000010853/ENSRNOG00000009372/ENSRNOG00000056786/ENSRNOG00000017500/ENSRNOG00000063400/ENSRNOG00000049407/ENSRNOG00000004560/ENSRNOG00000018241/…
GO:0030278	BP	GO:0030278	regulation of ossification	109	-0.530107	-1.88907	1.58263e-05	0.000677278	0.000529487	2654	tags=42%, list=18%, signal=35%	ENSRNOG00000011284/ENSRNOG00000015285/ENSRNOG00000006995/ENSRNOG00000020915/ENSRNOG00000017783/ENSRNOG00000010556/ENSRNOG00000006674/ENSRNOG00000008697/ENSRNOG00000050500/ENSRNOG00000056907/ENSRNOG00000013123/ENSRNOG00000010240/ENSRNOG00000052469/ENSRNOG00000036680/ENSRNOG00000033608/ENSRNOG00000018359/ENSRNOG00000008620/ENSRNOG00000051487/ENSRNOG00000009173/ENSRNOG00000005413/ENSRNOG00000022870/…
GO:0048754	BP	GO:0048754	branching morphogenesis of an epithelial tube	143	-0.499948	-1.83969	1.60841e-05	0.000684508	0.00053514	2643	tags=42%, list=18%, signal=35%	ENSRNOG00000024886/ENSRNOG00000005783/ENSRNOG00000001149/ENSRNOG00000011977/ENSRNOG00000006094/ENSRNOG00000018232/ENSRNOG00000047356/ENSRNOG00000005715/ENSRNOG00000008400/ENSRNOG00000016280/ENSRNOG00000031643/ENSRNOG00000051905/ENSRNOG00000006631/ENSRNOG00000030719/ENSRNOG00000052745/ENSRNOG00000005650/ENSRNOG00000014361/ENSRNOG00000018841/ENSRNOG00000021285/ENSRNOG00000009354/ENSRNOG00000005606/…
GO:0060996	BP	GO:0060996	dendritic spine development	133	-0.508806	-1.85791	1.61832e-05	0.000684942	0.000535479	3731	tags=47%, list=26%, signal=35%	ENSRNOG00000052080/ENSRNOG00000060350/ENSRNOG00000002751/ENSRNOG00000018111/ENSRNOG00000010649/ENSRNOG00000004049/ENSRNOG00000013656/ENSRNOG00000004048/ENSRNOG00000024677/ENSRNOG00000047247/ENSRNOG00000002001/ENSRNOG00000011375/ENSRNOG00000021231/ENSRNOG00000001717/ENSRNOG00000032639/ENSRNOG00000021569/ENSRNOG00000005783/ENSRNOG00000019779/ENSRNOG00000023993/ENSRNOG00000020723/ENSRNOG00000005392/…
GO:0005516	MF	GO:0005516	calmodulin binding	160	-0.484786	-1.80854	1.65181e-05	0.000695294	0.000543572	2498	tags=34%, list=17%, signal=29%	ENSRNOG00000013641/ENSRNOG00000005018/ENSRNOG00000010381/ENSRNOG00000013945/ENSRNOG00000054212/ENSRNOG00000015049/ENSRNOG00000002504/ENSRNOG00000009882/ENSRNOG00000056151/ENSRNOG00000052707/ENSRNOG00000002969/ENSRNOG00000020578/ENSRNOG00000017882/ENSRNOG00000003841/ENSRNOG00000004072/ENSRNOG00000043044/ENSRNOG00000005007/ENSRNOG00000006426/ENSRNOG00000005788/ENSRNOG00000006729/ENSRNOG00000005108/…
GO:0010810	BP	GO:0010810	regulation of cell-substrate adhesion	196	-0.463318	-1.76255	1.66632e-05	0.000697591	0.000545367	2643	tags=32%, list=18%, signal=26%	ENSRNOG00000047356/ENSRNOG00000014013/ENSRNOG00000001739/ENSRNOG00000016069/ENSRNOG00000008246/ENSRNOG00000018683/ENSRNOG00000025792/ENSRNOG00000006631/ENSRNOG00000020587/ENSRNOG00000001518/ENSRNOG00000010031/ENSRNOG00000028930/ENSRNOG00000016023/ENSRNOG00000028713/ENSRNOG00000023881/ENSRNOG00000006030/ENSRNOG00000002171/ENSRNOG00000059015/ENSRNOG00000006857/ENSRNOG00000046366/ENSRNOG00000006952/…
GO:0050805	BP	GO:0050805	negative regulation of synaptic transmission	69	-0.602919	-2.00947	1.68995e-05	0.000699874	0.000547152	1626	tags=42%, list=11%, signal=37%	ENSRNOG00000018232/ENSRNOG00000020723/ENSRNOG00000028832/ENSRNOG00000055547/ENSRNOG00000023688/ENSRNOG00000058422/ENSRNOG00000008428/ENSRNOG00000058975/ENSRNOG00000050206/ENSRNOG00000002525/ENSRNOG00000045816/ENSRNOG00000046949/ENSRNOG00000006174/ENSRNOG00000030927/ENSRNOG00000004890/ENSRNOG00000058866/ENSRNOG00000008169/ENSRNOG00000006617/ENSRNOG00000002468/ENSRNOG00000013042/ENSRNOG00000043465/…
GO:0051493	BP	GO:0051493	regulation of cytoskeleton organization	482	-0.38366	-1.56085	1.68367e-05	0.000699874	0.000547152	3050	tags=28%, list=21%, signal=23%	ENSRNOG00000001149/ENSRNOG00000011977/ENSRNOG00000014916/ENSRNOG00000017883/ENSRNOG00000001091/ENSRNOG00000058842/ENSRNOG00000018220/ENSRNOG00000019730/ENSRNOG00000000417/ENSRNOG00000019838/ENSRNOG00000025639/ENSRNOG00000055547/ENSRNOG00000021847/ENSRNOG00000008165/ENSRNOG00000030266/ENSRNOG00000014549/ENSRNOG00000029510/ENSRNOG00000018804/ENSRNOG00000049681/ENSRNOG00000047356/ENSRNOG00000061270/…
GO:0015934	CC	GO:0015934	large ribosomal subunit	105	0.537196	2.19749	1.77149e-05	0.000729719	0.000570485	5332	tags=82%, list=37%, signal=52%	ENSRNOG00000067139/ENSRNOG00000038074/ENSRNOG00000064222/ENSRNOG00000012136/ENSRNOG00000010540/ENSRNOG00000022234/ENSRNOG00000049330/ENSRNOG00000017127/ENSRNOG00000031315/ENSRNOG00000019394/ENSRNOG00000015989/ENSRNOG00000013508/ENSRNOG00000008140/ENSRNOG00000037376/ENSRNOG00000036695/ENSRNOG00000016411/ENSRNOG00000069581/ENSRNOG00000015335/ENSRNOG00000004616/ENSRNOG00000032825/ENSRNOG00000034237/…
GO:0001221	MF	GO:0001221	transcription coregulator binding	118	-0.523255	-1.88151	1.81055e-05	0.000741844	0.000579964	2363	tags=31%, list=16%, signal=26%	ENSRNOG00000018309/ENSRNOG00000065659/ENSRNOG00000003463/ENSRNOG00000020161/ENSRNOG00000000075/ENSRNOG00000007387/ENSRNOG00000016744/ENSRNOG00000062890/ENSRNOG00000009184/ENSRNOG00000022598/ENSRNOG00000008620/ENSRNOG00000005606/ENSRNOG00000034007/ENSRNOG00000014084/ENSRNOG00000009566/ENSRNOG00000000299/ENSRNOG00000006217/ENSRNOG00000006831/ENSRNOG00000012347/ENSRNOG00000021463/ENSRNOG00000008941/…
GO:0051966	BP	GO:0051966	regulation of synaptic transmission, glutamatergic	81	-0.57782	-1.98026	1.84768e-05	0.000753053	0.000588727	2353	tags=40%, list=16%, signal=33%	ENSRNOG00000023688/ENSRNOG00000014290/ENSRNOG00000013938/ENSRNOG00000065511/ENSRNOG00000032576/ENSRNOG00000008428/ENSRNOG00000057848/ENSRNOG00000015430/ENSRNOG00000021063/ENSRNOG00000050220/ENSRNOG00000006426/ENSRNOG00000058975/ENSRNOG00000047014/ENSRNOG00000050206/ENSRNOG00000002525/ENSRNOG00000049882/ENSRNOG00000005519/ENSRNOG00000043103/ENSRNOG00000003812/ENSRNOG00000016429/ENSRNOG00000012362/…
GO:0005085	MF	GO:0005085	guanyl-nucleotide exchange factor activity	193	-0.467622	-1.77676	1.86827e-05	0.000757435	0.000592152	4100	tags=48%, list=28%, signal=35%	ENSRNOG00000007733/ENSRNOG00000026048/ENSRNOG00000008298/ENSRNOG00000009125/ENSRNOG00000006932/ENSRNOG00000004566/ENSRNOG00000027240/ENSRNOG00000005165/ENSRNOG00000002353/ENSRNOG00000056837/ENSRNOG00000060350/ENSRNOG00000050742/ENSRNOG00000001304/ENSRNOG00000016361/ENSRNOG00000020130/ENSRNOG00000017925/ENSRNOG00000008392/ENSRNOG00000010526/ENSRNOG00000027871/ENSRNOG00000022373/ENSRNOG00000006079/…
GO:0071456	BP	GO:0071456	cellular response to hypoxia	191	-0.472911	-1.79556	1.93371e-05	0.000779863	0.000609686	2742	tags=29%, list=19%, signal=24%	ENSRNOG00000007104/ENSRNOG00000061764/ENSRNOG00000054902/ENSRNOG00000067416/ENSRNOG00000017783/ENSRNOG00000005018/ENSRNOG00000010107/ENSRNOG00000023688/ENSRNOG00000029614/ENSRNOG00000065659/ENSRNOG00000013213/ENSRNOG00000014361/ENSRNOG00000008428/ENSRNOG00000006857/ENSRNOG00000010516/ENSRNOG00000004303/ENSRNOG00000000299/ENSRNOG00000046252/ENSRNOG00000002525/ENSRNOG00000002653/ENSRNOG00000012473/…
GO:0042220	BP	GO:0042220	response to cocaine	88	-0.558574	-1.93528	1.95826e-05	0.000781581	0.00061103	2555	tags=39%, list=18%, signal=32%	ENSRNOG00000009372/ENSRNOG00000020778/ENSRNOG00000014816/ENSRNOG00000023688/ENSRNOG00000012956/ENSRNOG00000008428/ENSRNOG00000011439/ENSRNOG00000047035/ENSRNOG00000001103/ENSRNOG00000047014/ENSRNOG00000002636/ENSRNOG00000006831/ENSRNOG00000002773/ENSRNOG00000046667/ENSRNOG00000007647/ENSRNOG00000045816/ENSRNOG00000058006/ENSRNOG00000018200/ENSRNOG00000008533/ENSRNOG00000046566/ENSRNOG00000001130/…
GO:0030324	BP	GO:0030324	lung development	225	-0.449928	-1.73673	1.95606e-05	0.000781581	0.00061103	2386	tags=30%, list=16%, signal=25%	ENSRNOG00000014516/ENSRNOG00000051905/ENSRNOG00000013938/ENSRNOG00000007302/ENSRNOG00000065659/ENSRNOG00000003463/ENSRNOG00000039976/ENSRNOG00000052469/ENSRNOG00000001004/ENSRNOG00000025120/ENSRNOG00000021285/ENSRNOG00000038766/ENSRNOG00000009184/ENSRNOG00000015226/ENSRNOG00000014084/ENSRNOG00000007261/ENSRNOG00000004294/ENSRNOG00000015439/ENSRNOG00000006831/ENSRNOG00000006120/ENSRNOG00000001249/…
GO:1902895	BP	GO:1902895	positive regulation of miRNA transcription	48	-0.644243	-2.02299	2.05061e-05	0.000801822	0.000626854	3006	tags=65%, list=21%, signal=51%	ENSRNOG00000051965/ENSRNOG00000008292/ENSRNOG00000026293/ENSRNOG00000071010/ENSRNOG00000009694/ENSRNOG00000018483/ENSRNOG00000012172/ENSRNOG00000030888/ENSRNOG00000018232/ENSRNOG00000005392/ENSRNOG00000007036/ENSRNOG00000003463/ENSRNOG00000052469/ENSRNOG00000017197/ENSRNOG00000008785/ENSRNOG00000008620/ENSRNOG00000018835/ENSRNOG00000009173/ENSRNOG00000000299/ENSRNOG00000004346/ENSRNOG00000012347/…
GO:0002062	BP	GO:0002062	chondrocyte differentiation	108	-0.526637	-1.8744	2.0483e-05	0.000801822	0.000626854	2633	tags=44%, list=18%, signal=37%	ENSRNOG00000007036/ENSRNOG00000003066/ENSRNOG00000006052/ENSRNOG00000006674/ENSRNOG00000008697/ENSRNOG00000031778/ENSRNOG00000027869/ENSRNOG00000013123/ENSRNOG00000023148/ENSRNOG00000052469/ENSRNOG00000020948/ENSRNOG00000012499/ENSRNOG00000028992/ENSRNOG00000018865/ENSRNOG00000018359/ENSRNOG00000008620/ENSRNOG00000007261/ENSRNOG00000005292/ENSRNOG00000063517/ENSRNOG00000012428/ENSRNOG00000024631/…
GO:0060485	BP	GO:0060485	mesenchyme development	255	-0.441423	-1.72373	2.04723e-05	0.000801822	0.000626854	2372	tags=37%, list=16%, signal=32%	ENSRNOG00000024886/ENSRNOG00000021569/ENSRNOG00000005783/ENSRNOG00000011977/ENSRNOG00000007687/ENSRNOG00000007202/ENSRNOG00000067048/ENSRNOG00000020723/ENSRNOG00000016254/ENSRNOG00000016050/ENSRNOG00000017857/ENSRNOG00000007036/ENSRNOG00000020573/ENSRNOG00000017783/ENSRNOG00000011073/ENSRNOG00000031643/ENSRNOG00000006674/ENSRNOG00000051905/ENSRNOG00000004812/ENSRNOG00000006631/ENSRNOG00000029614/…
GO:0007015	BP	GO:0007015	actin filament organization	408	-0.394832	-1.59358	2.03777e-05	0.000801822	0.000626854	3050	tags=31%, list=21%, signal=25%	ENSRNOG00000001149/ENSRNOG00000011977/ENSRNOG00000015496/ENSRNOG00000014916/ENSRNOG00000001091/ENSRNOG00000058842/ENSRNOG00000019730/ENSRNOG00000019838/ENSRNOG00000028650/ENSRNOG00000016987/ENSRNOG00000018232/ENSRNOG00000055547/ENSRNOG00000015035/ENSRNOG00000002852/ENSRNOG00000030266/ENSRNOG00000061764/ENSRNOG00000047356/ENSRNOG00000007036/ENSRNOG00000008829/ENSRNOG00000019555/ENSRNOG00000021919/…
GO:0008306	BP	GO:0008306	associative learning	116	-0.526099	-1.88652	2.13474e-05	0.0008305	0.000649274	3191	tags=41%, list=22%, signal=32%	ENSRNOG00000018260/ENSRNOG00000000043/ENSRNOG00000007142/ENSRNOG00000016122/ENSRNOG00000002227/ENSRNOG00000018232/ENSRNOG00000004179/ENSRNOG00000047356/ENSRNOG00000010853/ENSRNOG00000020778/ENSRNOG00000011073/ENSRNOG00000014816/ENSRNOG00000023688/ENSRNOG00000030719/ENSRNOG00000025394/ENSRNOG00000007420/ENSRNOG00000006030/ENSRNOG00000008428/ENSRNOG00000000483/ENSRNOG00000019181/ENSRNOG00000050206/…
GO:0001704	BP	GO:0001704	formation of primary germ layer	103	-0.533979	-1.88904	2.4119e-05	0.000933611	0.000729885	2890	tags=38%, list=20%, signal=31%	ENSRNOG00000018232/ENSRNOG00000016050/ENSRNOG00000042855/ENSRNOG00000003258/ENSRNOG00000020915/ENSRNOG00000011073/ENSRNOG00000006137/ENSRNOG00000023148/ENSRNOG00000010031/ENSRNOG00000052469/ENSRNOG00000007681/ENSRNOG00000008620/ENSRNOG00000005033/ENSRNOG00000002538/ENSRNOG00000025498/ENSRNOG00000001249/ENSRNOG00000049906/ENSRNOG00000008749/ENSRNOG00000011921/ENSRNOG00000010121/ENSRNOG00000010716/…
GO:0043194	CC	GO:0043194	axon initial segment	29	-0.719781	-2.05785	2.44164e-05	0.000940397	0.00073519	2511	tags=55%, list=17%, signal=46%	ENSRNOG00000030515/ENSRNOG00000005018/ENSRNOG00000053122/ENSRNOG00000018285/ENSRNOG00000011550/ENSRNOG00000053288/ENSRNOG00000009033/ENSRNOG00000011841/ENSRNOG00000022635/ENSRNOG00000004918/ENSRNOG00000006617/ENSRNOG00000005206/ENSRNOG00000008425/ENSRNOG00000011980/ENSRNOG00000042478/ENSRNOG00000005309
GO:1901654	BP	GO:1901654	response to ketone	311	-0.410138	-1.62527	2.59541e-05	0.000994651	0.000777605	1890	tags=22%, list=13%, signal=19%	ENSRNOG00000000655/ENSRNOG00000009184/ENSRNOG00000022598/ENSRNOG00000002093/ENSRNOG00000003172/ENSRNOG00000000521/ENSRNOG00000034007/ENSRNOG00000014183/ENSRNOG00000014084/ENSRNOG00000046727/ENSRNOG00000000299/ENSRNOG00000002024/ENSRNOG00000018903/ENSRNOG00000006831/ENSRNOG00000012473/ENSRNOG00000004517/ENSRNOG00000055010/ENSRNOG00000006450/ENSRNOG00000052613/ENSRNOG00000046667/ENSRNOG00000004026/…
GO:0046332	MF	GO:0046332	SMAD binding	75	-0.585044	-1.98188	2.77529e-05	0.00105832	0.000827379	2676	tags=44%, list=18%, signal=36%	ENSRNOG00000002828/ENSRNOG00000007036/ENSRNOG00000008400/ENSRNOG00000010488/ENSRNOG00000065659/ENSRNOG00000019965/ENSRNOG00000020161/ENSRNOG00000052469/ENSRNOG00000028930/ENSRNOG00000047756/ENSRNOG00000028713/ENSRNOG00000018359/ENSRNOG00000002093/ENSRNOG00000008620/ENSRNOG00000016879/ENSRNOG00000009173/ENSRNOG00000005413/ENSRNOG00000022870/ENSRNOG00000005033/ENSRNOG00000045913/ENSRNOG00000055010/…
GO:0043087	BP	GO:0043087	regulation of GTPase activity	188	-0.466042	-1.76601	2.82952e-05	0.00107369	0.000839394	3767	tags=43%, list=26%, signal=32%	ENSRNOG00000056837/ENSRNOG00000027839/ENSRNOG00000001304/ENSRNOG00000015852/ENSRNOG00000020679/ENSRNOG00000004048/ENSRNOG00000037148/ENSRNOG00000010526/ENSRNOG00000001708/ENSRNOG00000009995/ENSRNOG00000011375/ENSRNOG00000009523/ENSRNOG00000012934/ENSRNOG00000009956/ENSRNOG00000030920/ENSRNOG00000018677/ENSRNOG00000021569/ENSRNOG00000021581/ENSRNOG00000002369/ENSRNOG00000014025/ENSRNOG00000025142/…
GO:0022612	BP	GO:0022612	gland morphogenesis	133	-0.497744	-1.81752	2.97728e-05	0.00112168	0.000876914	2529	tags=41%, list=17%, signal=34%	ENSRNOG00000016280/ENSRNOG00000017783/ENSRNOG00000006052/ENSRNOG00000016182/ENSRNOG00000028137/ENSRNOG00000030719/ENSRNOG00000029614/ENSRNOG00000052745/ENSRNOG00000012956/ENSRNOG00000012499/ENSRNOG00000025120/ENSRNOG00000020578/ENSRNOG00000023337/ENSRNOG00000030790/ENSRNOG00000017197/ENSRNOG00000010516/ENSRNOG00000005606/ENSRNOG00000018835/ENSRNOG00000017003/ENSRNOG00000049517/ENSRNOG00000007261/…
GO:0030323	BP	GO:0030323	respiratory tube development	228	-0.443387	-1.71337	2.98513e-05	0.00112168	0.000876914	2386	tags=29%, list=16%, signal=25%	ENSRNOG00000014516/ENSRNOG00000051905/ENSRNOG00000013938/ENSRNOG00000007302/ENSRNOG00000065659/ENSRNOG00000003463/ENSRNOG00000039976/ENSRNOG00000052469/ENSRNOG00000001004/ENSRNOG00000025120/ENSRNOG00000021285/ENSRNOG00000038766/ENSRNOG00000009184/ENSRNOG00000015226/ENSRNOG00000014084/ENSRNOG00000007261/ENSRNOG00000004294/ENSRNOG00000015439/ENSRNOG00000006831/ENSRNOG00000006120/ENSRNOG00000001249/…
GO:0036294	BP	GO:0036294	cellular response to decreased oxygen levels	201	-0.46322	-1.76836	3.09909e-05	0.00115885	0.000905973	2680	tags=28%, list=19%, signal=23%	ENSRNOG00000007104/ENSRNOG00000061764/ENSRNOG00000054902/ENSRNOG00000067416/ENSRNOG00000017783/ENSRNOG00000005018/ENSRNOG00000010107/ENSRNOG00000023688/ENSRNOG00000029614/ENSRNOG00000065659/ENSRNOG00000013213/ENSRNOG00000014361/ENSRNOG00000008428/ENSRNOG00000006857/ENSRNOG00000010516/ENSRNOG00000004303/ENSRNOG00000000299/ENSRNOG00000046252/ENSRNOG00000002525/ENSRNOG00000002653/ENSRNOG00000012473/…
GO:0005925	CC	GO:0005925	focal adhesion	168	-0.471293	-1.76563	3.29962e-05	0.00122787	0.000959935	2644	tags=30%, list=18%, signal=25%	ENSRNOG00000049681/ENSRNOG00000061270/ENSRNOG00000014013/ENSRNOG00000008829/ENSRNOG00000010107/ENSRNOG00000009951/ENSRNOG00000059801/ENSRNOG00000018110/ENSRNOG00000019965/ENSRNOG00000050419/ENSRNOG00000032063/ENSRNOG00000023781/ENSRNOG00000015658/ENSRNOG00000031934/ENSRNOG00000020857/ENSRNOG00000002171/ENSRNOG00000000655/ENSRNOG00000016630/ENSRNOG00000051952/ENSRNOG00000012108/ENSRNOG00000002538/…
GO:0007188	BP	GO:0007188	adenylate cyclase-modulating G protein-coupled receptor signaling pathway	186	-0.461628	-1.74749	3.43245e-05	0.00127116	0.000993777	3097	tags=42%, list=21%, signal=34%	ENSRNOG00000005905/ENSRNOG00000021581/ENSRNOG00000030149/ENSRNOG00000028015/ENSRNOG00000000499/ENSRNOG00000046972/ENSRNOG00000012045/ENSRNOG00000004641/ENSRNOG00000005971/ENSRNOG00000011411/ENSRNOG00000014524/ENSRNOG00000017002/ENSRNOG00000002229/ENSRNOG00000025297/ENSRNOG00000014375/ENSRNOG00000023688/ENSRNOG00000014290/ENSRNOG00000002549/ENSRNOG00000054695/ENSRNOG00000018385/ENSRNOG00000010964/…
GO:0070330	MF	GO:0070330	aromatase activity	12	0.842175	2.14125	3.55706e-05	0.00130476	0.00102005	1532	tags=58%, list=11%, signal=52%	ENSRNOG00000052810/ENSRNOG00000055078/ENSRNOG00000040287/ENSRNOG00000046643/ENSRNOG00000054181/ENSRNOG00000031004/ENSRNOG00000042496
GO:0043588	BP	GO:0043588	skin development	219	-0.436196	-1.67959	3.55431e-05	0.00130476	0.00102005	3109	tags=37%, list=21%, signal=29%	ENSRNOG00000007106/ENSRNOG00000059984/ENSRNOG00000024886/ENSRNOG00000004873/ENSRNOG00000014916/ENSRNOG00000030888/ENSRNOG00000009649/ENSRNOG00000000417/ENSRNOG00000042352/ENSRNOG00000018232/ENSRNOG00000005392/ENSRNOG00000042855/ENSRNOG00000048969/ENSRNOG00000015285/ENSRNOG00000005715/ENSRNOG00000009110/ENSRNOG00000010556/ENSRNOG00000010484/ENSRNOG00000043304/ENSRNOG00000010107/ENSRNOG00000052745/…
GO:0016055	BP	GO:0016055	Wnt signaling pathway	382	-0.397107	-1.5972	3.69128e-05	0.00134758	0.00105352	3233	tags=34%, list=22%, signal=27%	ENSRNOG00000056836/ENSRNOG00000008287/ENSRNOG00000011375/ENSRNOG00000020061/ENSRNOG00000014048/ENSRNOG00000009956/ENSRNOG00000024886/ENSRNOG00000021569/ENSRNOG00000031930/ENSRNOG00000019779/ENSRNOG00000011977/ENSRNOG00000014916/ENSRNOG00000016684/ENSRNOG00000013239/ENSRNOG00000014448/ENSRNOG00000006094/ENSRNOG00000020723/ENSRNOG00000055547/ENSRNOG00000003258/ENSRNOG00000015285/ENSRNOG00000014066/…
GO:0001570	BP	GO:0001570	vasculogenesis	80	-0.559549	-1.91095	3.77454e-05	0.00137147	0.0010722	3431	tags=54%, list=24%, signal=41%	ENSRNOG00000008142/ENSRNOG00000010889/ENSRNOG00000061928/ENSRNOG00000056836/ENSRNOG00000004912/ENSRNOG00000021581/ENSRNOG00000055597/ENSRNOG00000034025/ENSRNOG00000001793/ENSRNOG00000020915/ENSRNOG00000017857/ENSRNOG00000004109/ENSRNOG00000010488/ENSRNOG00000019388/ENSRNOG00000011238/ENSRNOG00000048297/ENSRNOG00000007345/ENSRNOG00000020578/ENSRNOG00000002093/ENSRNOG00000013364/ENSRNOG00000045558/…
GO:0003407	BP	GO:0003407	neural retina development	79	-0.577337	-1.96749	3.8539e-05	0.00139374	0.0010896	2419	tags=38%, list=17%, signal=32%	ENSRNOG00000019333/ENSRNOG00000005957/ENSRNOG00000011918/ENSRNOG00000014816/ENSRNOG00000011700/ENSRNOG00000018841/ENSRNOG00000007387/ENSRNOG00000027992/ENSRNOG00000013474/ENSRNOG00000024711/ENSRNOG00000025498/ENSRNOG00000009582/ENSRNOG00000003098/ENSRNOG00000055382/ENSRNOG00000004026/ENSRNOG00000014135/ENSRNOG00000008053/ENSRNOG00000002607/ENSRNOG00000001519/ENSRNOG00000010903/ENSRNOG00000011585/…
GO:0003170	BP	GO:0003170	heart valve development	59	-0.616382	-2.00172	3.88531e-05	0.00139727	0.00109237	2589	tags=49%, list=18%, signal=41%	ENSRNOG00000020573/ENSRNOG00000008246/ENSRNOG00000031643/ENSRNOG00000029614/ENSRNOG00000052469/ENSRNOG00000013364/ENSRNOG00000018835/ENSRNOG00000009173/ENSRNOG00000029598/ENSRNOG00000005033/ENSRNOG00000013481/ENSRNOG00000009227/ENSRNOG00000055010/ENSRNOG00000013265/ENSRNOG00000008312/ENSRNOG00000065643/ENSRNOG00000002607/ENSRNOG00000019322/ENSRNOG00000020173/ENSRNOG00000033134/ENSRNOG00000001469/…
GO:0035051	BP	GO:0035051	cardiocyte differentiation	159	-0.481023	-1.79303	3.89994e-05	0.00139727	0.00109237	2287	tags=33%, list=16%, signal=28%	ENSRNOG00000006137/ENSRNOG00000065659/ENSRNOG00000052745/ENSRNOG00000052469/ENSRNOG00000010964/ENSRNOG00000014361/ENSRNOG00000023781/ENSRNOG00000047756/ENSRNOG00000003268/ENSRNOG00000049452/ENSRNOG00000009184/ENSRNOG00000002093/ENSRNOG00000013364/ENSRNOG00000027230/ENSRNOG00000022772/ENSRNOG00000005033/ENSRNOG00000006526/ENSRNOG00000002773/ENSRNOG00000048430/ENSRNOG00000000632/ENSRNOG00000004517/…
GO:0030594	MF	GO:0030594	neurotransmitter receptor activity	74	-0.576049	-1.94634	3.94662e-05	0.00140744	0.00110032	2899	tags=50%, list=20%, signal=40%	ENSRNOG00000046972/ENSRNOG00000055499/ENSRNOG00000069375/ENSRNOG00000002336/ENSRNOG00000010853/ENSRNOG00000024832/ENSRNOG00000017002/ENSRNOG00000020778/ENSRNOG00000023688/ENSRNOG00000014290/ENSRNOG00000002549/ENSRNOG00000018385/ENSRNOG00000014862/ENSRNOG00000007066/ENSRNOG00000006397/ENSRNOG00000008428/ENSRNOG00000021063/ENSRNOG00000003313/ENSRNOG00000007490/ENSRNOG00000060599/ENSRNOG00000005723/…
GO:0003777	MF	GO:0003777	microtubule motor activity	52	-0.636435	-2.02183	4.01001e-05	0.00142346	0.00111284	3119	tags=58%, list=22%, signal=45%	ENSRNOG00000017466/ENSRNOG00000023993/ENSRNOG00000071009/ENSRNOG00000038035/ENSRNOG00000024428/ENSRNOG00000032070/ENSRNOG00000007515/ENSRNOG00000026857/ENSRNOG00000003105/ENSRNOG00000020891/ENSRNOG00000000479/ENSRNOG00000050426/ENSRNOG00000018929/ENSRNOG00000024523/ENSRNOG00000070092/ENSRNOG00000008471/ENSRNOG00000021713/ENSRNOG00000051291/ENSRNOG00000004171/ENSRNOG00000048363/ENSRNOG00000060356/…
GO:0051968	BP	GO:0051968	positive regulation of synaptic transmission, glutamatergic	40	-0.683951	-2.07867	4.11306e-05	0.00145334	0.0011362	2353	tags=50%, list=16%, signal=42%	ENSRNOG00000023688/ENSRNOG00000013938/ENSRNOG00000065511/ENSRNOG00000032576/ENSRNOG00000057848/ENSRNOG00000015430/ENSRNOG00000021063/ENSRNOG00000050220/ENSRNOG00000058975/ENSRNOG00000050206/ENSRNOG00000002525/ENSRNOG00000049882/ENSRNOG00000003812/ENSRNOG00000012362/ENSRNOG00000017679/ENSRNOG00000002468/ENSRNOG00000004332/ENSRNOG00000052296/ENSRNOG00000033942/ENSRNOG00000008766
GO:0015629	CC	GO:0015629	actin cytoskeleton	453	-0.380034	-1.54179	4.1831e-05	0.00147134	0.00115028	3050	tags=30%, list=21%, signal=25%	ENSRNOG00000001149/ENSRNOG00000031930/ENSRNOG00000015496/ENSRNOG00000001091/ENSRNOG00000058842/ENSRNOG00000019838/ENSRNOG00000007284/ENSRNOG00000016987/ENSRNOG00000009675/ENSRNOG00000028856/ENSRNOG00000008659/ENSRNOG00000015035/ENSRNOG00000002852/ENSRNOG00000063732/ENSRNOG00000018960/ENSRNOG00000016977/ENSRNOG00000057880/ENSRNOG00000061764/ENSRNOG00000019451/ENSRNOG00000047356/ENSRNOG00000056786/…
GO:0045860	BP	GO:0045860	positive regulation of protein kinase activity	257	-0.426792	-1.66759	4.23841e-05	0.00148402	0.00116019	2276	tags=27%, list=16%, signal=23%	ENSRNOG00000029614/ENSRNOG00000007302/ENSRNOG00000020918/ENSRNOG00000020205/ENSRNOG00000010964/ENSRNOG00000013213/ENSRNOG00000014678/ENSRNOG00000014361/ENSRNOG00000021261/ENSRNOG00000020578/ENSRNOG00000005620/ENSRNOG00000008428/ENSRNOG00000000655/ENSRNOG00000002161/ENSRNOG00000007410/ENSRNOG00000017197/ENSRNOG00000004639/ENSRNOG00000018835/ENSRNOG00000000521/ENSRNOG00000012442/ENSRNOG00000011475/…
GO:0060998	BP	GO:0060998	regulation of dendritic spine development	85	-0.559722	-1.92898	4.25803e-05	0.00148415	0.00116029	3291	tags=47%, list=23%, signal=37%	ENSRNOG00000047247/ENSRNOG00000002001/ENSRNOG00000011375/ENSRNOG00000001717/ENSRNOG00000032639/ENSRNOG00000021569/ENSRNOG00000005783/ENSRNOG00000019779/ENSRNOG00000023993/ENSRNOG00000020723/ENSRNOG00000005392/ENSRNOG00000009110/ENSRNOG00000020573/ENSRNOG00000001259/ENSRNOG00000032576/ENSRNOG00000004749/ENSRNOG00000058733/ENSRNOG00000015430/ENSRNOG00000001103/ENSRNOG00000028227/ENSRNOG00000013064/…
GO:2000630	BP	GO:2000630	positive regulation of miRNA metabolic process	54	-0.619925	-1.98294	4.30994e-05	0.00149547	0.00116914	3965	tags=63%, list=27%, signal=46%	ENSRNOG00000051965/ENSRNOG00000008292/ENSRNOG00000026293/ENSRNOG00000071010/ENSRNOG00000009694/ENSRNOG00000018483/ENSRNOG00000009131/ENSRNOG00000012172/ENSRNOG00000030888/ENSRNOG00000056617/ENSRNOG00000018232/ENSRNOG00000005392/ENSRNOG00000007036/ENSRNOG00000003463/ENSRNOG00000052469/ENSRNOG00000017197/ENSRNOG00000008785/ENSRNOG00000008620/ENSRNOG00000018835/ENSRNOG00000009173/ENSRNOG00000000299/…
GO:0051963	BP	GO:0051963	regulation of synapse assembly	202	-0.455227	-1.73844	4.38015e-05	0.00151302	0.00118286	3907	tags=47%, list=27%, signal=35%	ENSRNOG00000004566/ENSRNOG00000002176/ENSRNOG00000006557/ENSRNOG00000001068/ENSRNOG00000052113/ENSRNOG00000013654/ENSRNOG00000045665/ENSRNOG00000034177/ENSRNOG00000047085/ENSRNOG00000027839/ENSRNOG00000060350/ENSRNOG00000018111/ENSRNOG00000070201/ENSRNOG00000059765/ENSRNOG00000024677/ENSRNOG00000017428/ENSRNOG00000002339/ENSRNOG00000047247/ENSRNOG00000021231/ENSRNOG00000001928/ENSRNOG00000030920/…
GO:0099091	CC	GO:0099091	postsynaptic specialization, intracellular component	64	-0.592978	-1.9495	4.45123e-05	0.0015239	0.00119137	2868	tags=42%, list=20%, signal=34%	ENSRNOG00000024870/ENSRNOG00000008065/ENSRNOG00000002767/ENSRNOG00000009726/ENSRNOG00000037227/ENSRNOG00000020703/ENSRNOG00000019791/ENSRNOG00000025394/ENSRNOG00000000483/ENSRNOG00000004749/ENSRNOG00000030790/ENSRNOG00000034007/ENSRNOG00000058975/ENSRNOG00000060946/ENSRNOG00000045816/ENSRNOG00000010711/ENSRNOG00000014096/ENSRNOG00000012422/ENSRNOG00000030927/ENSRNOG00000001130/ENSRNOG00000001143/…
GO:0043502	BP	GO:0043502	regulation of muscle adaptation	102	-0.52674	-1.86051	4.43204e-05	0.0015239	0.00119137	2271	tags=38%, list=16%, signal=32%	ENSRNOG00000005934/ENSRNOG00000045918/ENSRNOG00000017002/ENSRNOG00000006930/ENSRNOG00000065659/ENSRNOG00000015049/ENSRNOG00000009882/ENSRNOG00000014361/ENSRNOG00000047756/ENSRNOG00000046366/ENSRNOG00000009184/ENSRNOG00000008620/ENSRNOG00000011058/ENSRNOG00000005690/ENSRNOG00000003998/ENSRNOG00000000299/ENSRNOG00000002773/ENSRNOG00000004517/ENSRNOG00000021463/ENSRNOG00000004473/ENSRNOG00000018943/…
GO:0005245	MF	GO:0005245	voltage-gated calcium channel activity	33	-0.688153	-2.0224	4.49158e-05	0.00152852	0.00119498	3301	tags=61%, list=23%, signal=47%	ENSRNOG00000060528/ENSRNOG00000031287/ENSRNOG00000004912/ENSRNOG00000033893/ENSRNOG00000004560/ENSRNOG00000007957/ENSRNOG00000052707/ENSRNOG00000065511/ENSRNOG00000022893/ENSRNOG00000057848/ENSRNOG00000064701/ENSRNOG00000013147/ENSRNOG00000007666/ENSRNOG00000007090/ENSRNOG00000012362/ENSRNOG00000033531/ENSRNOG00000013042/ENSRNOG00000060407/ENSRNOG00000018191/ENSRNOG00000002863
GO:0021700	BP	GO:0021700	developmental maturation	317	-0.406351	-1.61218	4.52424e-05	0.00152852	0.00119498	3907	tags=41%, list=27%, signal=30%	ENSRNOG00000004566/ENSRNOG00000004067/ENSRNOG00000008292/ENSRNOG00000001068/ENSRNOG00000059500/ENSRNOG00000020557/ENSRNOG00000017753/ENSRNOG00000027839/ENSRNOG00000052080/ENSRNOG00000071010/ENSRNOG00000017208/ENSRNOG00000002751/ENSRNOG00000009350/ENSRNOG00000004048/ENSRNOG00000020450/ENSRNOG00000017893/ENSRNOG00000020277/ENSRNOG00000014719/ENSRNOG00000011305/ENSRNOG00000018509/ENSRNOG00000002414/…
GO:0036293	BP	GO:0036293	response to decreased oxygen levels	422	-0.383366	-1.54886	4.51161e-05	0.00152852	0.00119498	2680	tags=26%, list=19%, signal=22%	ENSRNOG00000061764/ENSRNOG00000054902/ENSRNOG00000007036/ENSRNOG00000010853/ENSRNOG00000008400/ENSRNOG00000067416/ENSRNOG00000017783/ENSRNOG00000020778/ENSRNOG00000005018/ENSRNOG00000016326/ENSRNOG00000010107/ENSRNOG00000014816/ENSRNOG00000023688/ENSRNOG00000028341/ENSRNOG00000029614/ENSRNOG00000065659/ENSRNOG00000019604/ENSRNOG00000008022/ENSRNOG00000005650/ENSRNOG00000013213/ENSRNOG00000014361/…
GO:0098815	BP	GO:0098815	modulation of excitatory postsynaptic potential	62	-0.600762	-1.96522	4.60733e-05	0.00154979	0.00121161	3751	tags=53%, list=26%, signal=40%	ENSRNOG00000027839/ENSRNOG00000001575/ENSRNOG00000000368/ENSRNOG00000004049/ENSRNOG00000004048/ENSRNOG00000004201/ENSRNOG00000001492/ENSRNOG00000020723/ENSRNOG00000055547/ENSRNOG00000005392/ENSRNOG00000018960/ENSRNOG00000009726/ENSRNOG00000010853/ENSRNOG00000011000/ENSRNOG00000001259/ENSRNOG00000000695/ENSRNOG00000052204/ENSRNOG00000032576/ENSRNOG00000015430/ENSRNOG00000021063/ENSRNOG00000050220/…
GO:0097106	BP	GO:0097106	postsynaptic density organization	66	-0.588948	-1.94913	4.64059e-05	0.00155419	0.00121505	4006	tags=58%, list=28%, signal=42%	ENSRNOG00000019418/ENSRNOG00000007057/ENSRNOG00000047085/ENSRNOG00000027839/ENSRNOG00000016196/ENSRNOG00000010649/ENSRNOG00000020277/ENSRNOG00000026573/ENSRNOG00000047247/ENSRNOG00000001928/ENSRNOG00000030149/ENSRNOG00000014916/ENSRNOG00000020723/ENSRNOG00000016050/ENSRNOG00000002767/ENSRNOG00000061270/ENSRNOG00000008098/ENSRNOG00000047574/ENSRNOG00000007646/ENSRNOG00000032576/ENSRNOG00000000483/…
GO:0043542	BP	GO:0043542	endothelial cell migration	206	-0.452621	-1.73118	4.69956e-05	0.00156713	0.00122516	2890	tags=37%, list=20%, signal=30%	ENSRNOG00000018232/ENSRNOG00000020723/ENSRNOG00000055597/ENSRNOG00000016050/ENSRNOG00000021497/ENSRNOG00000047356/ENSRNOG00000007036/ENSRNOG00000012991/ENSRNOG00000020573/ENSRNOG00000017879/ENSRNOG00000021919/ENSRNOG00000022694/ENSRNOG00000010457/ENSRNOG00000027938/ENSRNOG00000008697/ENSRNOG00000018488/ENSRNOG00000029614/ENSRNOG00000024027/ENSRNOG00000052745/ENSRNOG00000051977/ENSRNOG00000066008/…
GO:0033108	BP	GO:0033108	mitochondrial respiratory chain complex assembly	90	0.551998	2.20879	4.76772e-05	0.00158301	0.00123757	4713	tags=67%, list=33%, signal=45%	ENSRNOG00000062245/ENSRNOG00000031033/ENSRNOG00000022466/ENSRNOG00000032394/ENSRNOG00000029707/ENSRNOG00000030644/ENSRNOG00000070835/ENSRNOG00000012383/ENSRNOG00000045961/ENSRNOG00000068342/ENSRNOG00000016949/ENSRNOG00000002721/ENSRNOG00000029042/ENSRNOG00000040040/ENSRNOG00000003052/ENSRNOG00000007506/ENSRNOG00000018129/ENSRNOG00000051190/ENSRNOG00000025909/ENSRNOG00000029971/ENSRNOG00000024568/…
GO:0048639	BP	GO:0048639	positive regulation of developmental growth	184	-0.455276	-1.72196	4.83262e-05	0.00158739	0.001241	3497	tags=41%, list=24%, signal=32%	ENSRNOG00000053562/ENSRNOG00000052405/ENSRNOG00000052687/ENSRNOG00000031890/ENSRNOG00000004201/ENSRNOG00000004810/ENSRNOG00000021262/ENSRNOG00000017428/ENSRNOG00000062959/ENSRNOG00000009945/ENSRNOG00000059984/ENSRNOG00000004409/ENSRNOG00000019779/ENSRNOG00000011977/ENSRNOG00000007687/ENSRNOG00000018232/ENSRNOG00000012957/ENSRNOG00000055547/ENSRNOG00000016050/ENSRNOG00000011000/ENSRNOG00000004109/…
GO:0031267	MF	GO:0031267	small GTPase binding	279	-0.414401	-1.62897	4.84276e-05	0.00158739	0.001241	4065	tags=40%, list=28%, signal=29%	ENSRNOG00000008298/ENSRNOG00000014104/ENSRNOG00000055567/ENSRNOG00000003948/ENSRNOG00000016031/ENSRNOG00000000327/ENSRNOG00000071101/ENSRNOG00000048725/ENSRNOG00000006557/ENSRNOG00000001068/ENSRNOG00000004345/ENSRNOG00000002353/ENSRNOG00000021129/ENSRNOG00000032136/ENSRNOG00000004951/ENSRNOG00000064634/ENSRNOG00000004048/ENSRNOG00000017925/ENSRNOG00000010526/ENSRNOG00000001190/ENSRNOG00000001516/…
GO:0001666	BP	GO:0001666	response to hypoxia	403	-0.384981	-1.55269	4.8337e-05	0.00158739	0.001241	2132	tags=26%, list=15%, signal=23%	ENSRNOG00000061764/ENSRNOG00000054902/ENSRNOG00000007036/ENSRNOG00000010853/ENSRNOG00000008400/ENSRNOG00000067416/ENSRNOG00000017783/ENSRNOG00000020778/ENSRNOG00000005018/ENSRNOG00000016326/ENSRNOG00000010107/ENSRNOG00000023688/ENSRNOG00000028341/ENSRNOG00000029614/ENSRNOG00000065659/ENSRNOG00000019604/ENSRNOG00000008022/ENSRNOG00000005650/ENSRNOG00000013213/ENSRNOG00000014361/ENSRNOG00000008553/…
GO:0001952	BP	GO:0001952	regulation of cell-matrix adhesion	102	-0.525732	-1.85695	4.93648e-05	0.00161126	0.00125966	2882	tags=35%, list=20%, signal=28%	ENSRNOG00000020723/ENSRNOG00000034025/ENSRNOG00000047356/ENSRNOG00000014013/ENSRNOG00000016069/ENSRNOG00000006631/ENSRNOG00000020587/ENSRNOG00000028713/ENSRNOG00000023881/ENSRNOG00000002171/ENSRNOG00000046366/ENSRNOG00000010516/ENSRNOG00000008620/ENSRNOG00000011058/ENSRNOG00000021589/ENSRNOG00000011339/ENSRNOG00000002538/ENSRNOG00000018903/ENSRNOG00000010744/ENSRNOG00000060946/ENSRNOG00000066109/…
GO:0018209	BP	GO:0018209	peptidyl-serine modification	204	-0.458712	-1.75308	4.96479e-05	0.00161366	0.00126154	3316	tags=32%, list=23%, signal=25%	ENSRNOG00000005615/ENSRNOG00000009195/ENSRNOG00000056836/ENSRNOG00000007027/ENSRNOG00000009956/ENSRNOG00000018677/ENSRNOG00000020021/ENSRNOG00000014916/ENSRNOG00000006094/ENSRNOG00000025155/ENSRNOG00000020723/ENSRNOG00000019716/ENSRNOG00000009104/ENSRNOG00000025100/ENSRNOG00000007036/ENSRNOG00000010853/ENSRNOG00000010381/ENSRNOG00000014816/ENSRNOG00000016550/ENSRNOG00000026319/ENSRNOG00000015158/…
GO:0045165	BP	GO:0045165	cell fate commitment	192	-0.448533	-1.70408	5.21275e-05	0.00168713	0.00131898	3278	tags=38%, list=23%, signal=30%	ENSRNOG00000001704/ENSRNOG00000000461/ENSRNOG00000004330/ENSRNOG00000001717/ENSRNOG00000005776/ENSRNOG00000014048/ENSRNOG00000059984/ENSRNOG00000024886/ENSRNOG00000014916/ENSRNOG00000020193/ENSRNOG00000019716/ENSRNOG00000010777/ENSRNOG00000016050/ENSRNOG00000005996/ENSRNOG00000003258/ENSRNOG00000007036/ENSRNOG00000009110/ENSRNOG00000008400/ENSRNOG00000017783/ENSRNOG00000011918/ENSRNOG00000051905/…
GO:0005901	CC	GO:0005901	caveola	94	-0.532453	-1.86266	5.27554e-05	0.00170031	0.00132928	2689	tags=39%, list=19%, signal=32%	ENSRNOG00000020546/ENSRNOG00000033893/ENSRNOG00000007036/ENSRNOG00000067416/ENSRNOG00000011346/ENSRNOG00000011133/ENSRNOG00000023688/ENSRNOG00000019604/ENSRNOG00000015049/ENSRNOG00000052469/ENSRNOG00000016117/ENSRNOG00000015658/ENSRNOG00000012196/ENSRNOG00000030790/ENSRNOG00000014183/ENSRNOG00000013064/ENSRNOG00000002525/ENSRNOG00000019354/ENSRNOG00000005985/ENSRNOG00000042929/ENSRNOG00000017676/…
GO:0060077	CC	GO:0060077	inhibitory synapse	29	-0.705013	-2.01563	5.41945e-05	0.00173942	0.00135985	2637	tags=48%, list=18%, signal=40%	ENSRNOG00000061270/ENSRNOG00000011000/ENSRNOG00000032576/ENSRNOG00000015430/ENSRNOG00000050220/ENSRNOG00000060599/ENSRNOG00000014083/ENSRNOG00000003812/ENSRNOG00000005726/ENSRNOG00000018200/ENSRNOG00000030714/ENSRNOG00000008054/ENSRNOG00000014248/ENSRNOG00000009253
GO:0043279	BP	GO:0043279	response to alkaloid	166	-0.47436	-1.77561	5.56059e-05	0.00177731	0.00138948	2663	tags=33%, list=18%, signal=27%	ENSRNOG00000011213/ENSRNOG00000020915/ENSRNOG00000001658/ENSRNOG00000009372/ENSRNOG00000020778/ENSRNOG00000014816/ENSRNOG00000023688/ENSRNOG00000037851/ENSRNOG00000012956/ENSRNOG00000015262/ENSRNOG00000008428/ENSRNOG00000011439/ENSRNOG00000010516/ENSRNOG00000004327/ENSRNOG00000047035/ENSRNOG00000012094/ENSRNOG00000001103/ENSRNOG00000047014/ENSRNOG00000002636/ENSRNOG00000017060/ENSRNOG00000006831/…
GO:0003158	BP	GO:0003158	endothelium development	128	-0.509275	-1.85053	5.60203e-05	0.00178091	0.00139229	3601	tags=47%, list=25%, signal=36%	ENSRNOG00000009694/ENSRNOG00000020679/ENSRNOG00000019073/ENSRNOG00000004810/ENSRNOG00000015614/ENSRNOG00000047247/ENSRNOG00000001090/ENSRNOG00000015030/ENSRNOG00000009000/ENSRNOG00000059984/ENSRNOG00000021581/ENSRNOG00000014357/ENSRNOG00000022060/ENSRNOG00000014549/ENSRNOG00000014524/ENSRNOG00000001793/ENSRNOG00000007036/ENSRNOG00000018870/ENSRNOG00000010484/ENSRNOG00000009987/ENSRNOG00000052745/…
GO:0043547	BP	GO:0043547	positive regulation of GTPase activity	154	-0.472078	-1.75081	5.62954e-05	0.00178091	0.00139229	3767	tags=43%, list=26%, signal=32%	ENSRNOG00000056837/ENSRNOG00000027839/ENSRNOG00000001304/ENSRNOG00000015852/ENSRNOG00000020679/ENSRNOG00000037148/ENSRNOG00000010526/ENSRNOG00000001708/ENSRNOG00000009995/ENSRNOG00000011375/ENSRNOG00000009523/ENSRNOG00000012934/ENSRNOG00000030920/ENSRNOG00000018677/ENSRNOG00000021569/ENSRNOG00000021581/ENSRNOG00000002369/ENSRNOG00000014025/ENSRNOG00000025142/ENSRNOG00000036964/ENSRNOG00000019716/…
GO:0018108	BP	GO:0018108	peptidyl-tyrosine phosphorylation	219	-0.4312	-1.66035	5.6412e-05	0.00178091	0.00139229	2914	tags=32%, list=20%, signal=26%	ENSRNOG00000006094/ENSRNOG00000002227/ENSRNOG00000019716/ENSRNOG00000016050/ENSRNOG00000034025/ENSRNOG00000015285/ENSRNOG00000047356/ENSRNOG00000009110/ENSRNOG00000012730/ENSRNOG00000020573/ENSRNOG00000004438/ENSRNOG00000017783/ENSRNOG00000016069/ENSRNOG00000037227/ENSRNOG00000013286/ENSRNOG00000017438/ENSRNOG00000010045/ENSRNOG00000016182/ENSRNOG00000004392/ENSRNOG00000023334/ENSRNOG00000066008/…
GO:0055074	BP	GO:0055074	calcium ion homeostasis	273	-0.420359	-1.6505	5.73483e-05	0.00180308	0.00140962	2762	tags=32%, list=19%, signal=26%	ENSRNOG00000006422/ENSRNOG00000016977/ENSRNOG00000007104/ENSRNOG00000018784/ENSRNOG00000054902/ENSRNOG00000047356/ENSRNOG00000015148/ENSRNOG00000009110/ENSRNOG00000010853/ENSRNOG00000008400/ENSRNOG00000006930/ENSRNOG00000011073/ENSRNOG00000016326/ENSRNOG00000014226/ENSRNOG00000011133/ENSRNOG00000004560/ENSRNOG00000003969/ENSRNOG00000023688/ENSRNOG00000014290/ENSRNOG00000018488/ENSRNOG00000012956/…
GO:0071453	BP	GO:0071453	cellular response to oxygen levels	217	-0.442391	-1.70065	6.12047e-05	0.0019165	0.0014983	1927	tags=26%, list=13%, signal=23%	ENSRNOG00000061764/ENSRNOG00000054902/ENSRNOG00000067416/ENSRNOG00000017783/ENSRNOG00000005018/ENSRNOG00000010107/ENSRNOG00000023688/ENSRNOG00000029614/ENSRNOG00000065659/ENSRNOG00000013213/ENSRNOG00000014361/ENSRNOG00000008428/ENSRNOG00000006857/ENSRNOG00000010516/ENSRNOG00000003917/ENSRNOG00000004303/ENSRNOG00000000299/ENSRNOG00000046252/ENSRNOG00000002525/ENSRNOG00000002653/ENSRNOG00000012473/…
GO:0007178	BP	GO:0007178	cell surface receptor protein serine/threonine kinase signaling pathway	291	-0.411992	-1.62515	6.38716e-05	0.00197592	0.00154475	2676	tags=29%, list=18%, signal=24%	ENSRNOG00000002828/ENSRNOG00000020871/ENSRNOG00000047356/ENSRNOG00000007036/ENSRNOG00000008400/ENSRNOG00000010488/ENSRNOG00000017783/ENSRNOG00000008246/ENSRNOG00000011504/ENSRNOG00000008697/ENSRNOG00000007302/ENSRNOG00000065659/ENSRNOG00000024027/ENSRNOG00000019965/ENSRNOG00000020161/ENSRNOG00000052469/ENSRNOG00000028930/ENSRNOG00000022141/ENSRNOG00000060237/ENSRNOG00000028713/ENSRNOG00000050071/…
GO:1902903	BP	GO:1902903	regulation of supramolecular fiber organization	358	-0.39994	-1.60104	6.36312e-05	0.00197592	0.00154475	3050	tags=31%, list=21%, signal=25%	ENSRNOG00000001149/ENSRNOG00000011977/ENSRNOG00000014916/ENSRNOG00000017883/ENSRNOG00000001091/ENSRNOG00000058842/ENSRNOG00000018220/ENSRNOG00000019730/ENSRNOG00000000417/ENSRNOG00000019838/ENSRNOG00000025639/ENSRNOG00000055547/ENSRNOG00000008165/ENSRNOG00000030266/ENSRNOG00000047356/ENSRNOG00000061270/ENSRNOG00000007036/ENSRNOG00000009110/ENSRNOG00000010853/ENSRNOG00000008829/ENSRNOG00000019555/…
GO:0032970	BP	GO:0032970	regulation of actin filament-based process	359	-0.393963	-1.57674	6.37289e-05	0.00197592	0.00154475	3114	tags=32%, list=22%, signal=26%	ENSRNOG00000002139/ENSRNOG00000005905/ENSRNOG00000001149/ENSRNOG00000011977/ENSRNOG00000014916/ENSRNOG00000001091/ENSRNOG00000058842/ENSRNOG00000019730/ENSRNOG00000019838/ENSRNOG00000064933/ENSRNOG00000055547/ENSRNOG00000030266/ENSRNOG00000014549/ENSRNOG00000033893/ENSRNOG00000009450/ENSRNOG00000047356/ENSRNOG00000007036/ENSRNOG00000008829/ENSRNOG00000017002/ENSRNOG00000019555/ENSRNOG00000016326/…
GO:0004674	MF	GO:0004674	protein serine/threonine kinase activity	364	-0.389492	-1.56128	6.47462e-05	0.00199496	0.00155963	3831	tags=34%, list=26%, signal=26%	ENSRNOG00000001138/ENSRNOG00000011847/ENSRNOG00000025679/ENSRNOG00000013669/ENSRNOG00000056837/ENSRNOG00000027839/ENSRNOG00000047907/ENSRNOG00000052080/ENSRNOG00000007925/ENSRNOG00000001304/ENSRNOG00000049052/ENSRNOG00000006298/ENSRNOG00000003657/ENSRNOG00000004048/ENSRNOG00000019073/ENSRNOG00000006770/ENSRNOG00000006002/ENSRNOG00000002763/ENSRNOG00000005289/ENSRNOG00000022753/ENSRNOG00000033573/…
GO:0043954	BP	GO:0043954	cellular component maintenance	100	-0.53555	-1.88869	6.65663e-05	0.00204287	0.00159709	3461	tags=43%, list=24%, signal=33%	ENSRNOG00000019981/ENSRNOG00000020277/ENSRNOG00000004201/ENSRNOG00000026573/ENSRNOG00000017326/ENSRNOG00000031814/ENSRNOG00000030149/ENSRNOG00000013072/ENSRNOG00000012045/ENSRNOG00000002767/ENSRNOG00000015148/ENSRNOG00000061270/ENSRNOG00000011000/ENSRNOG00000025948/ENSRNOG00000009001/ENSRNOG00000025394/ENSRNOG00000032576/ENSRNOG00000022893/ENSRNOG00000000483/ENSRNOG00000011077/ENSRNOG00000023337/…
GO:0005178	MF	GO:0005178	integrin binding	121	-0.507133	-1.83049	6.71497e-05	0.0020526	0.00160469	2488	tags=36%, list=17%, signal=30%	ENSRNOG00000017438/ENSRNOG00000008246/ENSRNOG00000016326/ENSRNOG00000008697/ENSRNOG00000047768/ENSRNOG00000007302/ENSRNOG00000001518/ENSRNOG00000010031/ENSRNOG00000028930/ENSRNOG00000033110/ENSRNOG00000006030/ENSRNOG00000046366/ENSRNOG00000011058/ENSRNOG00000016630/ENSRNOG00000012207/ENSRNOG00000020653/ENSRNOG00000018373/ENSRNOG00000004517/ENSRNOG00000043167/ENSRNOG00000008816/ENSRNOG00000053691/…
GO:0098802	CC	GO:0098802	plasma membrane signaling receptor complex	148	-0.476751	-1.76098	6.87367e-05	0.0020928	0.00163612	2633	tags=35%, list=18%, signal=29%	ENSRNOG00000007036/ENSRNOG00000010853/ENSRNOG00000020884/ENSRNOG00000016069/ENSRNOG00000008246/ENSRNOG00000020778/ENSRNOG00000063400/ENSRNOG00000049407/ENSRNOG00000023688/ENSRNOG00000014290/ENSRNOG00000018488/ENSRNOG00000001518/ENSRNOG00000054695/ENSRNOG00000065511/ENSRNOG00000015658/ENSRNOG00000028713/ENSRNOG00000023881/ENSRNOG00000020578/ENSRNOG00000008428/ENSRNOG00000002161/ENSRNOG00000057848/…
GO:1901890	BP	GO:1901890	positive regulation of cell junction assembly	119	-0.498061	-1.79305	7.09587e-05	0.00213405	0.00166837	3137	tags=41%, list=22%, signal=33%	ENSRNOG00000001928/ENSRNOG00000030149/ENSRNOG00000005783/ENSRNOG00000009649/ENSRNOG00000012045/ENSRNOG00000034025/ENSRNOG00000047356/ENSRNOG00000014013/ENSRNOG00000001259/ENSRNOG00000014375/ENSRNOG00000011562/ENSRNOG00000020205/ENSRNOG00000032576/ENSRNOG00000028713/ENSRNOG00000050071/ENSRNOG00000006802/ENSRNOG00000008620/ENSRNOG00000015430/ENSRNOG00000009209/ENSRNOG00000050220/ENSRNOG00000058975/…
GO:0048511	BP	GO:0048511	rhythmic process	326	-0.401641	-1.59609	7.07306e-05	0.00213405	0.00166837	2635	tags=30%, list=18%, signal=25%	ENSRNOG00000005715/ENSRNOG00000010853/ENSRNOG00000008400/ENSRNOG00000067416/ENSRNOG00000017002/ENSRNOG00000016280/ENSRNOG00000020778/ENSRNOG00000010158/ENSRNOG00000000540/ENSRNOG00000023688/ENSRNOG00000065659/ENSRNOG00000003463/ENSRNOG00000018385/ENSRNOG00000020205/ENSRNOG00000002175/ENSRNOG00000001004/ENSRNOG00000010591/ENSRNOG00000018285/ENSRNOG00000007387/ENSRNOG00000032576/ENSRNOG00000008428/…
GO:0045785	BP	GO:0045785	positive regulation of cell adhesion	380	-0.392249	-1.57702	7.05575e-05	0.00213405	0.00166837	3304	tags=37%, list=23%, signal=29%	ENSRNOG00000010959/ENSRNOG00000045952/ENSRNOG00000001704/ENSRNOG00000024931/ENSRNOG00000000461/ENSRNOG00000056836/ENSRNOG00000003537/ENSRNOG00000011375/ENSRNOG00000013963/ENSRNOG00000001717/ENSRNOG00000014048/ENSRNOG00000012934/ENSRNOG00000004912/ENSRNOG00000020862/ENSRNOG00000004409/ENSRNOG00000019779/ENSRNOG00000002461/ENSRNOG00000030888/ENSRNOG00000025142/ENSRNOG00000053813/ENSRNOG00000006094/…
GO:0090066	BP	GO:0090066	regulation of anatomical structure size	499	-0.369752	-1.50828	7.11995e-05	0.00213405	0.00166837	3301	tags=31%, list=23%, signal=25%	ENSRNOG00000060528/ENSRNOG00000013358/ENSRNOG00000047247/ENSRNOG00000032443/ENSRNOG00000052721/ENSRNOG00000056836/ENSRNOG00000003537/ENSRNOG00000011375/ENSRNOG00000009945/ENSRNOG00000018260/ENSRNOG00000020078/ENSRNOG00000030269/ENSRNOG00000020254/ENSRNOG00000009956/ENSRNOG00000002139/ENSRNOG00000030920/ENSRNOG00000024886/ENSRNOG00000019779/ENSRNOG00000011977/ENSRNOG00000007687/ENSRNOG00000014916/…
GO:0001936	BP	GO:0001936	regulation of endothelial cell proliferation	115	-0.513113	-1.83748	7.22006e-05	0.00214734	0.00167876	2845	tags=43%, list=20%, signal=35%	ENSRNOG00000016050/ENSRNOG00000005392/ENSRNOG00000021497/ENSRNOG00000007036/ENSRNOG00000024119/ENSRNOG00000013286/ENSRNOG00000051905/ENSRNOG00000010457/ENSRNOG00000027938/ENSRNOG00000051977/ENSRNOG00000019388/ENSRNOG00000011700/ENSRNOG00000005650/ENSRNOG00000028713/ENSRNOG00000009354/ENSRNOG00000017197/ENSRNOG00000014084/ENSRNOG00000004517/ENSRNOG00000009227/ENSRNOG00000021437/ENSRNOG00000012347/…
GO:0048659	BP	GO:0048659	smooth muscle cell proliferation	179	-0.451125	-1.69988	7.19489e-05	0.00214734	0.00167876	2439	tags=30%, list=17%, signal=25%	ENSRNOG00000016326/ENSRNOG00000004100/ENSRNOG00000008697/ENSRNOG00000031778/ENSRNOG00000020587/ENSRNOG00000054212/ENSRNOG00000054695/ENSRNOG00000012956/ENSRNOG00000052469/ENSRNOG00000014361/ENSRNOG00000014684/ENSRNOG00000027037/ENSRNOG00000009184/ENSRNOG00000017197/ENSRNOG00000004639/ENSRNOG00000000521/ENSRNOG00000004303/ENSRNOG00000019184/ENSRNOG00000049517/ENSRNOG00000010064/ENSRNOG00000019075/…
GO:0003179	BP	GO:0003179	heart valve morphogenesis	51	-0.622506	-1.97225	7.36687e-05	0.00218258	0.00170631	2589	tags=53%, list=18%, signal=44%	ENSRNOG00000020573/ENSRNOG00000008246/ENSRNOG00000031643/ENSRNOG00000029614/ENSRNOG00000052469/ENSRNOG00000013364/ENSRNOG00000018835/ENSRNOG00000009173/ENSRNOG00000029598/ENSRNOG00000005033/ENSRNOG00000013481/ENSRNOG00000055010/ENSRNOG00000013265/ENSRNOG00000008312/ENSRNOG00000065643/ENSRNOG00000002607/ENSRNOG00000019322/ENSRNOG00000020173/ENSRNOG00000033134/ENSRNOG00000001469/ENSRNOG00000009348/…
GO:0098960	MF	GO:0098960	postsynaptic neurotransmitter receptor activity	54	-0.612136	-1.95803	7.47314e-05	0.00220442	0.00172338	2899	tags=50%, list=20%, signal=40%	ENSRNOG00000046972/ENSRNOG00000055499/ENSRNOG00000002336/ENSRNOG00000010853/ENSRNOG00000017002/ENSRNOG00000020778/ENSRNOG00000023688/ENSRNOG00000014290/ENSRNOG00000018385/ENSRNOG00000014862/ENSRNOG00000006397/ENSRNOG00000008428/ENSRNOG00000021063/ENSRNOG00000003313/ENSRNOG00000007490/ENSRNOG00000060599/ENSRNOG00000005723/ENSRNOG00000049410/ENSRNOG00000045816/ENSRNOG00000016429/ENSRNOG00000006174/…
GO:0048660	BP	GO:0048660	regulation of smooth muscle cell proliferation	169	-0.470198	-1.76318	7.49782e-05	0.00220442	0.00172338	2439	tags=31%, list=17%, signal=26%	ENSRNOG00000016326/ENSRNOG00000004100/ENSRNOG00000031778/ENSRNOG00000020587/ENSRNOG00000054212/ENSRNOG00000054695/ENSRNOG00000012956/ENSRNOG00000052469/ENSRNOG00000014361/ENSRNOG00000014684/ENSRNOG00000027037/ENSRNOG00000009184/ENSRNOG00000017197/ENSRNOG00000004639/ENSRNOG00000000521/ENSRNOG00000004303/ENSRNOG00000019184/ENSRNOG00000049517/ENSRNOG00000010064/ENSRNOG00000019075/ENSRNOG00000018903/…
GO:0099092	CC	GO:0099092	postsynaptic density, intracellular component	53	-0.621552	-1.98101	7.57463e-05	0.00221853	0.00173442	2868	tags=47%, list=20%, signal=38%	ENSRNOG00000024870/ENSRNOG00000008065/ENSRNOG00000002767/ENSRNOG00000009726/ENSRNOG00000019791/ENSRNOG00000025394/ENSRNOG00000000483/ENSRNOG00000004749/ENSRNOG00000030790/ENSRNOG00000034007/ENSRNOG00000058975/ENSRNOG00000060946/ENSRNOG00000045816/ENSRNOG00000010711/ENSRNOG00000014096/ENSRNOG00000012422/ENSRNOG00000030927/ENSRNOG00000001130/ENSRNOG00000001143/ENSRNOG00000012573/ENSRNOG00000052840/…
GO:0060291	BP	GO:0060291	long-term synaptic potentiation	114	-0.510401	-1.82682	7.64799e-05	0.00223153	0.00174458	3001	tags=38%, list=21%, signal=30%	ENSRNOG00000002919/ENSRNOG00000016122/ENSRNOG00000020723/ENSRNOG00000016977/ENSRNOG00000047356/ENSRNOG00000010853/ENSRNOG00000011000/ENSRNOG00000017002/ENSRNOG00000014816/ENSRNOG00000023688/ENSRNOG00000013938/ENSRNOG00000058422/ENSRNOG00000056151/ENSRNOG00000013213/ENSRNOG00000032576/ENSRNOG00000008428/ENSRNOG00000021063/ENSRNOG00000050206/ENSRNOG00000018452/ENSRNOG00000045816/ENSRNOG00000010957/…
GO:0002020	MF	GO:0002020	protease binding	116	-0.511169	-1.83298	7.7683e-05	0.00225808	0.00176534	1868	tags=26%, list=13%, signal=23%	ENSRNOG00000001111/ENSRNOG00000006967/ENSRNOG00000047035/ENSRNOG00000049517/ENSRNOG00000045771/ENSRNOG00000003538/ENSRNOG00000012473/ENSRNOG00000021437/ENSRNOG00000042929/ENSRNOG00000017181/ENSRNOG00000020423/ENSRNOG00000005810/ENSRNOG00000014288/ENSRNOG00000019689/ENSRNOG00000042679/ENSRNOG00000014504/ENSRNOG00000002833/ENSRNOG00000047300/ENSRNOG00000068505/ENSRNOG00000020353/ENSRNOG00000021166/…
GO:0070482	BP	GO:0070482	response to oxygen levels	463	-0.375849	-1.52586	7.80099e-05	0.00225906	0.00176611	1835	tags=19%, list=13%, signal=18%	ENSRNOG00000002093/ENSRNOG00000017197/ENSRNOG00000010516/ENSRNOG00000008620/ENSRNOG00000003917/ENSRNOG00000000521/ENSRNOG00000004303/ENSRNOG00000019075/ENSRNOG00000000299/ENSRNOG00000046252/ENSRNOG00000002636/ENSRNOG00000017060/ENSRNOG00000006120/ENSRNOG00000002525/ENSRNOG00000001249/ENSRNOG00000002653/ENSRNOG00000012473/ENSRNOG00000004517/ENSRNOG00000021437/ENSRNOG00000005985/ENSRNOG00000018770/…
GO:0099560	BP	GO:0099560	synaptic membrane adhesion	44	-0.644037	-1.99684	7.88024e-05	0.00227346	0.00177736	3291	tags=59%, list=23%, signal=46%	ENSRNOG00000047247/ENSRNOG00000019977/ENSRNOG00000001928/ENSRNOG00000013694/ENSRNOG00000009649/ENSRNOG00000029798/ENSRNOG00000008098/ENSRNOG00000011562/ENSRNOG00000013101/ENSRNOG00000032576/ENSRNOG00000009209/ENSRNOG00000050220/ENSRNOG00000009821/ENSRNOG00000000618/ENSRNOG00000033837/ENSRNOG00000005711/ENSRNOG00000012802/ENSRNOG00000000536/ENSRNOG00000030840/ENSRNOG00000013535/ENSRNOG00000030285/…
GO:0045121	CC	GO:0045121	membrane raft	275	-0.409843	-1.60943	8.22419e-05	0.00236384	0.00184802	2689	tags=29%, list=19%, signal=24%	ENSRNOG00000020546/ENSRNOG00000033893/ENSRNOG00000026435/ENSRNOG00000054902/ENSRNOG00000007036/ENSRNOG00000009110/ENSRNOG00000010853/ENSRNOG00000067416/ENSRNOG00000011346/ENSRNOG00000021513/ENSRNOG00000024119/ENSRNOG00000020778/ENSRNOG00000001347/ENSRNOG00000011133/ENSRNOG00000014816/ENSRNOG00000023688/ENSRNOG00000019604/ENSRNOG00000015158/ENSRNOG00000068044/ENSRNOG00000015049/ENSRNOG00000066008/…
GO:1903053	BP	GO:1903053	regulation of extracellular matrix organization	51	-0.619354	-1.96226	8.40377e-05	0.00240648	0.00188135	2643	tags=53%, list=18%, signal=43%	ENSRNOG00000047356/ENSRNOG00000007036/ENSRNOG00000001739/ENSRNOG00000008246/ENSRNOG00000016172/ENSRNOG00000014863/ENSRNOG00000020587/ENSRNOG00000024027/ENSRNOG00000002171/ENSRNOG00000002093/ENSRNOG00000008620/ENSRNOG00000024631/ENSRNOG00000026985/ENSRNOG00000004854/ENSRNOG00000001249/ENSRNOG00000012473/ENSRNOG00000055010/ENSRNOG00000008941/ENSRNOG00000008678/ENSRNOG00000004305/ENSRNOG00000002607/…
GO:0030165	MF	GO:0030165	PDZ domain binding	112	-0.509862	-1.82115	8.52946e-05	0.00243342	0.00190242	3679	tags=49%, list=25%, signal=37%	ENSRNOG00000016671/ENSRNOG00000002303/ENSRNOG00000000368/ENSRNOG00000004049/ENSRNOG00000013656/ENSRNOG00000020450/ENSRNOG00000007645/ENSRNOG00000021231/ENSRNOG00000030269/ENSRNOG00000023485/ENSRNOG00000021581/ENSRNOG00000008831/ENSRNOG00000020723/ENSRNOG00000055547/ENSRNOG00000002767/ENSRNOG00000015148/ENSRNOG00000009110/ENSRNOG00000004527/ENSRNOG00000017002/ENSRNOG00000004823/ENSRNOG00000046195/…
GO:0022904	BP	GO:0022904	respiratory electron transport chain	99	0.522896	2.12374	8.67998e-05	0.00246723	0.00192885	4086	tags=61%, list=28%, signal=44%	ENSRNOG00000062245/ENSRNOG00000056457/ENSRNOG00000018068/ENSRNOG00000033615/ENSRNOG00000031033/ENSRNOG00000031053/ENSRNOG00000030371/ENSRNOG00000030700/ENSRNOG00000032394/ENSRNOG00000029707/ENSRNOG00000030644/ENSRNOG00000034234/ENSRNOG00000063524/ENSRNOG00000012383/ENSRNOG00000042731/ENSRNOG00000043033/ENSRNOG00000009957/ENSRNOG00000031766/ENSRNOG00000029042/ENSRNOG00000006364/ENSRNOG00000059445/…
GO:0099068	BP	GO:0099068	postsynapse assembly	110	-0.514054	-1.83359	8.82289e-05	0.00249863	0.0019534	4574	tags=60%, list=32%, signal=41%	ENSRNOG00000003195/ENSRNOG00000021103/ENSRNOG00000015602/ENSRNOG00000013962/ENSRNOG00000011624/ENSRNOG00000023753/ENSRNOG00000009760/ENSRNOG00000025518/ENSRNOG00000007733/ENSRNOG00000008298/ENSRNOG00000019418/ENSRNOG00000004566/ENSRNOG00000007057/ENSRNOG00000002176/ENSRNOG00000006557/ENSRNOG00000001068/ENSRNOG00000052113/ENSRNOG00000047085/ENSRNOG00000027839/ENSRNOG00000018111/ENSRNOG00000059765/…
GO:0141091	BP	GO:0141091	transforming growth factor beta receptor superfamily signaling pathway	271	-0.410173	-1.60978	8.98922e-05	0.00253641	0.00198293	2275	tags=25%, list=16%, signal=22%	ENSRNOG00000007302/ENSRNOG00000065659/ENSRNOG00000024027/ENSRNOG00000019965/ENSRNOG00000020161/ENSRNOG00000052469/ENSRNOG00000028930/ENSRNOG00000022141/ENSRNOG00000060237/ENSRNOG00000028713/ENSRNOG00000050071/ENSRNOG00000016066/ENSRNOG00000018359/ENSRNOG00000002093/ENSRNOG00000008620/ENSRNOG00000016879/ENSRNOG00000007600/ENSRNOG00000018835/ENSRNOG00000012094/ENSRNOG00000009173/ENSRNOG00000017863/…
GO:0043491	BP	GO:0043491	phosphatidylinositol 3-kinase/protein kinase B signal transduction	272	-0.415336	-1.63083	9.35904e-05	0.00263112	0.00205698	3433	tags=34%, list=24%, signal=26%	ENSRNOG00000018509/ENSRNOG00000015614/ENSRNOG00000000474/ENSRNOG00000020479/ENSRNOG00000013581/ENSRNOG00000017193/ENSRNOG00000023778/ENSRNOG00000021560/ENSRNOG00000009808/ENSRNOG00000002001/ENSRNOG00000011375/ENSRNOG00000007027/ENSRNOG00000018677/ENSRNOG00000011977/ENSRNOG00000001300/ENSRNOG00000019730/ENSRNOG00000020723/ENSRNOG00000025584/ENSRNOG00000016050/ENSRNOG00000005392/ENSRNOG00000004179/…
GO:0048786	CC	GO:0048786	presynaptic active zone	138	-0.482519	-1.76767	9.53136e-05	0.00266982	0.00208723	2093	tags=28%, list=14%, signal=24%	ENSRNOG00000052707/ENSRNOG00000020857/ENSRNOG00000022893/ENSRNOG00000030790/ENSRNOG00000010868/ENSRNOG00000021063/ENSRNOG00000050220/ENSRNOG00000006426/ENSRNOG00000034007/ENSRNOG00000058975/ENSRNOG00000014928/ENSRNOG00000050206/ENSRNOG00000024535/ENSRNOG00000008237/ENSRNOG00000005985/ENSRNOG00000055382/ENSRNOG00000013147/ENSRNOG00000004026/ENSRNOG00000018452/ENSRNOG00000045816/ENSRNOG00000012802/…
GO:0099558	BP	GO:0099558	maintenance of synapse structure	51	-0.6177	-1.95702	9.68431e-05	0.00270279	0.002113	3901	tags=65%, list=27%, signal=47%	ENSRNOG00000007057/ENSRNOG00000013654/ENSRNOG00000013574/ENSRNOG00000016196/ENSRNOG00000010649/ENSRNOG00000019981/ENSRNOG00000004201/ENSRNOG00000026573/ENSRNOG00000017326/ENSRNOG00000031814/ENSRNOG00000030149/ENSRNOG00000013072/ENSRNOG00000012045/ENSRNOG00000002767/ENSRNOG00000015148/ENSRNOG00000061270/ENSRNOG00000011000/ENSRNOG00000032576/ENSRNOG00000022893/ENSRNOG00000000483/ENSRNOG00000023337/…
GO:0035107	BP	GO:0035107	appendage morphogenesis	142	-0.476485	-1.75164	9.75431e-05	0.00270279	0.002113	3200	tags=39%, list=22%, signal=30%	ENSRNOG00000055340/ENSRNOG00000000043/ENSRNOG00000024886/ENSRNOG00000056703/ENSRNOG00000020193/ENSRNOG00000016050/ENSRNOG00000015285/ENSRNOG00000032070/ENSRNOG00000017608/ENSRNOG00000001276/ENSRNOG00000009110/ENSRNOG00000001241/ENSRNOG00000003066/ENSRNOG00000028187/ENSRNOG00000010556/ENSRNOG00000014863/ENSRNOG00000056907/ENSRNOG00000052469/ENSRNOG00000007324/ENSRNOG00000012499/ENSRNOG00000000802/…
GO:0035108	BP	GO:0035108	limb morphogenesis	142	-0.476485	-1.75164	9.75431e-05	0.00270279	0.002113	3200	tags=39%, list=22%, signal=30%	ENSRNOG00000055340/ENSRNOG00000000043/ENSRNOG00000024886/ENSRNOG00000056703/ENSRNOG00000020193/ENSRNOG00000016050/ENSRNOG00000015285/ENSRNOG00000032070/ENSRNOG00000017608/ENSRNOG00000001276/ENSRNOG00000009110/ENSRNOG00000001241/ENSRNOG00000003066/ENSRNOG00000028187/ENSRNOG00000010556/ENSRNOG00000014863/ENSRNOG00000056907/ENSRNOG00000052469/ENSRNOG00000007324/ENSRNOG00000012499/ENSRNOG00000000802/…
GO:0005912	CC	GO:0005912	adherens junction	150	-0.472132	-1.74553	9.9626e-05	0.00275061	0.00215039	3345	tags=39%, list=23%, signal=30%	ENSRNOG00000005642/ENSRNOG00000060775/ENSRNOG00000009195/ENSRNOG00000061928/ENSRNOG00000059984/ENSRNOG00000029841/ENSRNOG00000005783/ENSRNOG00000024345/ENSRNOG00000022060/ENSRNOG00000010535/ENSRNOG00000004527/ENSRNOG00000014556/ENSRNOG00000000373/ENSRNOG00000001065/ENSRNOG00000027938/ENSRNOG00000032437/ENSRNOG00000001518/ENSRNOG00000059857/ENSRNOG00000011700/ENSRNOG00000009001/ENSRNOG00000007764/…
GO:0035176	BP	GO:0035176	social behavior	60	-0.596318	-1.94005	0.00010087	0.00276513	0.00216174	2894	tags=52%, list=20%, signal=42%	ENSRNOG00000021410/ENSRNOG00000020723/ENSRNOG00000005561/ENSRNOG00000055499/ENSRNOG00000025011/ENSRNOG00000020778/ENSRNOG00000011073/ENSRNOG00000023688/ENSRNOG00000027906/ENSRNOG00000047574/ENSRNOG00000016701/ENSRNOG00000038766/ENSRNOG00000015430/ENSRNOG00000050220/ENSRNOG00000066252/ENSRNOG00000055391/ENSRNOG00000050206/ENSRNOG00000001706/ENSRNOG00000056118/ENSRNOG00000060599/ENSRNOG00000069252/…
GO:0051703	BP	GO:0051703	biological process involved in intraspecies interaction between organisms	60	-0.596318	-1.94005	0.00010087	0.00276513	0.00216174	2894	tags=52%, list=20%, signal=42%	ENSRNOG00000021410/ENSRNOG00000020723/ENSRNOG00000005561/ENSRNOG00000055499/ENSRNOG00000025011/ENSRNOG00000020778/ENSRNOG00000011073/ENSRNOG00000023688/ENSRNOG00000027906/ENSRNOG00000047574/ENSRNOG00000016701/ENSRNOG00000038766/ENSRNOG00000015430/ENSRNOG00000050220/ENSRNOG00000066252/ENSRNOG00000055391/ENSRNOG00000050206/ENSRNOG00000001706/ENSRNOG00000056118/ENSRNOG00000060599/ENSRNOG00000069252/…
GO:0006874	BP	GO:0006874	intracellular calcium ion homeostasis	257	-0.414792	-1.6207	0.00010184	0.00278181	0.00217478	2762	tags=32%, list=19%, signal=26%	ENSRNOG00000006422/ENSRNOG00000016977/ENSRNOG00000007104/ENSRNOG00000018784/ENSRNOG00000054902/ENSRNOG00000047356/ENSRNOG00000015148/ENSRNOG00000009110/ENSRNOG00000010853/ENSRNOG00000008400/ENSRNOG00000006930/ENSRNOG00000011073/ENSRNOG00000016326/ENSRNOG00000014226/ENSRNOG00000011133/ENSRNOG00000004560/ENSRNOG00000023688/ENSRNOG00000014290/ENSRNOG00000018488/ENSRNOG00000012956/ENSRNOG00000033119/…
GO:0099084	BP	GO:0099084	postsynaptic specialization organization	83	-0.558772	-1.92155	0.000103564	0.00281892	0.0022038	4120	tags=65%, list=28%, signal=47%	ENSRNOG00000003195/ENSRNOG00000021103/ENSRNOG00000015602/ENSRNOG00000013962/ENSRNOG00000011624/ENSRNOG00000023753/ENSRNOG00000017737/ENSRNOG00000007733/ENSRNOG00000008298/ENSRNOG00000019418/ENSRNOG00000007057/ENSRNOG00000047085/ENSRNOG00000027839/ENSRNOG00000016196/ENSRNOG00000010649/ENSRNOG00000020277/ENSRNOG00000026573/ENSRNOG00000047247/ENSRNOG00000001928/ENSRNOG00000030149/ENSRNOG00000013694/…
GO:0030955	MF	GO:0030955	potassium ion binding	10	0.83699	2.0223	0.000107972	0.00292855	0.0022895	1	tags=10%, list=0%, signal=10%	ENSRNOG00000047276
GO:0048483	BP	GO:0048483	autonomic nervous system development	31	-0.686776	-1.99286	0.000109821	0.00296826	0.00232055	2881	tags=55%, list=20%, signal=44%	ENSRNOG00000019716/ENSRNOG00000013072/ENSRNOG00000014530/ENSRNOG00000018841/ENSRNOG00000068937/ENSRNOG00000023337/ENSRNOG00000004294/ENSRNOG00000010744/ENSRNOG00000030034/ENSRNOG00000006450/ENSRNOG00000031232/ENSRNOG00000013661/ENSRNOG00000065643/ENSRNOG00000013780/ENSRNOG00000014288/ENSRNOG00000047211/ENSRNOG00000000640
GO:0048638	BP	GO:0048638	regulation of developmental growth	332	-0.403019	-1.60454	0.000115349	0.00310676	0.00242882	3497	tags=37%, list=24%, signal=29%	ENSRNOG00000053562/ENSRNOG00000052405/ENSRNOG00000052687/ENSRNOG00000021240/ENSRNOG00000031890/ENSRNOG00000004201/ENSRNOG00000002763/ENSRNOG00000004810/ENSRNOG00000021262/ENSRNOG00000017428/ENSRNOG00000047247/ENSRNOG00000062959/ENSRNOG00000009945/ENSRNOG00000002749/ENSRNOG00000059984/ENSRNOG00000030920/ENSRNOG00000004409/ENSRNOG00000019779/ENSRNOG00000011977/ENSRNOG00000007687/ENSRNOG00000014916/…
GO:0001649	BP	GO:0001649	osteoblast differentiation	191	-0.450082	-1.70889	0.000116837	0.00313587	0.00245158	2320	tags=31%, list=16%, signal=27%	ENSRNOG00000004063/ENSRNOG00000031778/ENSRNOG00000013123/ENSRNOG00000014082/ENSRNOG00000010240/ENSRNOG00000009882/ENSRNOG00000052469/ENSRNOG00000020948/ENSRNOG00000021261/ENSRNOG00000018841/ENSRNOG00000025120/ENSRNOG00000016066/ENSRNOG00000033608/ENSRNOG00000002093/ENSRNOG00000008620/ENSRNOG00000009173/ENSRNOG00000005413/ENSRNOG00000007261/ENSRNOG00000022870/ENSRNOG00000005033/ENSRNOG00000006120/…
GO:2001222	BP	GO:2001222	regulation of neuron migration	57	-0.606145	-1.9588	0.000118286	0.00316373	0.00247336	4031	tags=65%, list=28%, signal=47%	ENSRNOG00000008810/ENSRNOG00000003866/ENSRNOG00000001068/ENSRNOG00000015977/ENSRNOG00000052080/ENSRNOG00000014963/ENSRNOG00000060137/ENSRNOG00000004033/ENSRNOG00000007133/ENSRNOG00000021581/ENSRNOG00000013694/ENSRNOG00000005148/ENSRNOG00000014528/ENSRNOG00000023688/ENSRNOG00000056907/ENSRNOG00000019957/ENSRNOG00000052204/ENSRNOG00000006030/ENSRNOG00000018929/ENSRNOG00000008428/ENSRNOG00000023337/…
GO:0004879	MF	GO:0004879	nuclear receptor activity	43	-0.631529	-1.94917	0.000119932	0.00318565	0.0024905	2243	tags=44%, list=15%, signal=37%	ENSRNOG00000003463/ENSRNOG00000012499/ENSRNOG00000034007/ENSRNOG00000006831/ENSRNOG00000002593/ENSRNOG00000021463/ENSRNOG00000014096/ENSRNOG00000010259/ENSRNOG00000005600/ENSRNOG00000019358/ENSRNOG00000013413/ENSRNOG00000025042/ENSRNOG00000017120/ENSRNOG00000005639/ENSRNOG00000009972/ENSRNOG00000010536/ENSRNOG00000007607/ENSRNOG00000005964/ENSRNOG00000027145
GO:0032956	BP	GO:0032956	regulation of actin cytoskeleton organization	315	-0.403383	-1.60026	0.000119685	0.00318565	0.0024905	2439	tags=30%, list=17%, signal=25%	ENSRNOG00000001149/ENSRNOG00000011977/ENSRNOG00000014916/ENSRNOG00000001091/ENSRNOG00000058842/ENSRNOG00000019730/ENSRNOG00000019838/ENSRNOG00000055547/ENSRNOG00000030266/ENSRNOG00000014549/ENSRNOG00000047356/ENSRNOG00000007036/ENSRNOG00000008829/ENSRNOG00000019555/ENSRNOG00000016326/ENSRNOG00000010158/ENSRNOG00000019319/ENSRNOG00000025792/ENSRNOG00000004063/ENSRNOG00000059801/ENSRNOG00000018110/…
GO:0010811	BP	GO:0010811	positive regulation of cell-substrate adhesion	121	-0.498346	-1.79877	0.000122244	0.00323589	0.00252978	2643	tags=36%, list=18%, signal=29%	ENSRNOG00000047356/ENSRNOG00000014013/ENSRNOG00000016069/ENSRNOG00000008246/ENSRNOG00000018683/ENSRNOG00000025792/ENSRNOG00000020587/ENSRNOG00000001518/ENSRNOG00000010031/ENSRNOG00000028930/ENSRNOG00000023881/ENSRNOG00000059015/ENSRNOG00000006857/ENSRNOG00000046366/ENSRNOG00000006952/ENSRNOG00000017197/ENSRNOG00000008620/ENSRNOG00000011058/ENSRNOG00000024703/ENSRNOG00000002538/ENSRNOG00000004854/…
GO:0010594	BP	GO:0010594	regulation of endothelial cell migration	159	-0.468267	-1.74549	0.000123369	0.00325448	0.00254431	2643	tags=36%, list=18%, signal=30%	ENSRNOG00000047356/ENSRNOG00000012991/ENSRNOG00000020573/ENSRNOG00000017879/ENSRNOG00000021919/ENSRNOG00000010457/ENSRNOG00000027938/ENSRNOG00000018488/ENSRNOG00000052745/ENSRNOG00000051977/ENSRNOG00000004158/ENSRNOG00000039976/ENSRNOG00000011700/ENSRNOG00000028713/ENSRNOG00000007345/ENSRNOG00000020578/ENSRNOG00000027037/ENSRNOG00000009184/ENSRNOG00000002093/ENSRNOG00000017197/ENSRNOG00000003172/…
GO:0006816	BP	GO:0006816	calcium ion transport	358	-0.391886	-1.5688	0.000124172	0.0032645	0.00255214	2742	tags=29%, list=19%, signal=24%	ENSRNOG00000007104/ENSRNOG00000018784/ENSRNOG00000033893/ENSRNOG00000054902/ENSRNOG00000006995/ENSRNOG00000047356/ENSRNOG00000009110/ENSRNOG00000010853/ENSRNOG00000008400/ENSRNOG00000017002/ENSRNOG00000021954/ENSRNOG00000020346/ENSRNOG00000006930/ENSRNOG00000020778/ENSRNOG00000011073/ENSRNOG00000016326/ENSRNOG00000014226/ENSRNOG00000011133/ENSRNOG00000004560/ENSRNOG00000023688/ENSRNOG00000054695/…
GO:0098531	MF	GO:0098531	ligand-activated transcription factor activity	44	-0.636103	-1.97224	0.000127519	0.00334108	0.00261202	2243	tags=45%, list=15%, signal=39%	ENSRNOG00000003463/ENSRNOG00000012499/ENSRNOG00000001582/ENSRNOG00000034007/ENSRNOG00000006831/ENSRNOG00000002593/ENSRNOG00000021463/ENSRNOG00000014096/ENSRNOG00000010259/ENSRNOG00000005600/ENSRNOG00000019358/ENSRNOG00000013413/ENSRNOG00000025042/ENSRNOG00000017120/ENSRNOG00000005639/ENSRNOG00000009972/ENSRNOG00000010536/ENSRNOG00000007607/ENSRNOG00000005964/ENSRNOG00000027145
GO:0033674	BP	GO:0033674	positive regulation of kinase activity	274	-0.406723	-1.59694	0.000129331	0.00337707	0.00264015	3079	tags=32%, list=21%, signal=26%	ENSRNOG00000021569/ENSRNOG00000021581/ENSRNOG00000016054/ENSRNOG00000001149/ENSRNOG00000021061/ENSRNOG00000006094/ENSRNOG00000002227/ENSRNOG00000019716/ENSRNOG00000025584/ENSRNOG00000016050/ENSRNOG00000013169/ENSRNOG00000008165/ENSRNOG00000047356/ENSRNOG00000009110/ENSRNOG00000020573/ENSRNOG00000017879/ENSRNOG00000004162/ENSRNOG00000014816/ENSRNOG00000029614/ENSRNOG00000007302/ENSRNOG00000020918/…
GO:0099601	BP	GO:0099601	regulation of neurotransmitter receptor activity	55	-0.593418	-1.90229	0.000130815	0.00340427	0.00266142	2435	tags=40%, list=17%, signal=33%	ENSRNOG00000063400/ENSRNOG00000049407/ENSRNOG00000056151/ENSRNOG00000065511/ENSRNOG00000032576/ENSRNOG00000057848/ENSRNOG00000015430/ENSRNOG00000050220/ENSRNOG00000047014/ENSRNOG00000013064/ENSRNOG00000004473/ENSRNOG00000003812/ENSRNOG00000012362/ENSRNOG00000012531/ENSRNOG00000019322/ENSRNOG00000029012/ENSRNOG00000012573/ENSRNOG00000043465/ENSRNOG00000019207/ENSRNOG00000018191/ENSRNOG00000052296/…
GO:0060560	BP	GO:0060560	developmental growth involved in morphogenesis	259	-0.409415	-1.60041	0.000132566	0.00343823	0.00268796	3493	tags=35%, list=24%, signal=27%	ENSRNOG00000052405/ENSRNOG00000052687/ENSRNOG00000007377/ENSRNOG00000004201/ENSRNOG00000013907/ENSRNOG00000002763/ENSRNOG00000021262/ENSRNOG00000017428/ENSRNOG00000047247/ENSRNOG00000002749/ENSRNOG00000030920/ENSRNOG00000024886/ENSRNOG00000021569/ENSRNOG00000019779/ENSRNOG00000011977/ENSRNOG00000007687/ENSRNOG00000018232/ENSRNOG00000020723/ENSRNOG00000012957/ENSRNOG00000055547/ENSRNOG00000013072/…
GO:0007440	BP	GO:0007440	foregut morphogenesis	11	-0.834384	-1.92498	0.000138133	0.00357059	0.00279144	1793	tags=64%, list=12%, signal=56%	ENSRNOG00000008620/ENSRNOG00000002538/ENSRNOG00000006120/ENSRNOG00000049906/ENSRNOG00000027357/ENSRNOG00000019322/ENSRNOG00000014477
GO:0140297	MF	GO:0140297	DNA-binding transcription factor binding	457	-0.372611	-1.51216	0.000142175	0.00366279	0.00286352	2395	tags=23%, list=17%, signal=19%	ENSRNOG00000055028/ENSRNOG00000004100/ENSRNOG00000018309/ENSRNOG00000007408/ENSRNOG00000014290/ENSRNOG00000006137/ENSRNOG00000031778/ENSRNOG00000050500/ENSRNOG00000054155/ENSRNOG00000065659/ENSRNOG00000019965/ENSRNOG00000020161/ENSRNOG00000004158/ENSRNOG00000001004/ENSRNOG00000016258/ENSRNOG00000012499/ENSRNOG00000018841/ENSRNOG00000047756/ENSRNOG00000007387/ENSRNOG00000009184/ENSRNOG00000022598/…
GO:0042303	BP	GO:0042303	molting cycle	102	-0.507551	-1.79273	0.000147015	0.00374985	0.00293158	3109	tags=45%, list=21%, signal=36%	ENSRNOG00000007106/ENSRNOG00000024886/ENSRNOG00000030888/ENSRNOG00000000417/ENSRNOG00000014448/ENSRNOG00000042352/ENSRNOG00000005392/ENSRNOG00000048969/ENSRNOG00000015285/ENSRNOG00000005715/ENSRNOG00000010556/ENSRNOG00000010484/ENSRNOG00000043304/ENSRNOG00000056907/ENSRNOG00000039858/ENSRNOG00000002175/ENSRNOG00000062314/ENSRNOG00000007387/ENSRNOG00000021285/ENSRNOG00000002680/ENSRNOG00000007261/…
GO:0042633	BP	GO:0042633	hair cycle	102	-0.507551	-1.79273	0.000147015	0.00374985	0.00293158	3109	tags=45%, list=21%, signal=36%	ENSRNOG00000007106/ENSRNOG00000024886/ENSRNOG00000030888/ENSRNOG00000000417/ENSRNOG00000014448/ENSRNOG00000042352/ENSRNOG00000005392/ENSRNOG00000048969/ENSRNOG00000015285/ENSRNOG00000005715/ENSRNOG00000010556/ENSRNOG00000010484/ENSRNOG00000043304/ENSRNOG00000056907/ENSRNOG00000039858/ENSRNOG00000002175/ENSRNOG00000062314/ENSRNOG00000007387/ENSRNOG00000021285/ENSRNOG00000002680/ENSRNOG00000007261/…
GO:0051345	BP	GO:0051345	positive regulation of hydrolase activity	335	-0.392603	-1.5642	0.000146606	0.00374985	0.00293158	3156	tags=28%, list=22%, signal=22%	ENSRNOG00000009523/ENSRNOG00000012934/ENSRNOG00000030920/ENSRNOG00000018677/ENSRNOG00000021569/ENSRNOG00000021581/ENSRNOG00000002369/ENSRNOG00000014025/ENSRNOG00000025142/ENSRNOG00000001091/ENSRNOG00000036964/ENSRNOG00000019716/ENSRNOG00000005392/ENSRNOG00000029510/ENSRNOG00000017644/ENSRNOG00000049681/ENSRNOG00000014013/ENSRNOG00000008400/ENSRNOG00000020573/ENSRNOG00000016309/ENSRNOG00000004186/…
GO:0035282	BP	GO:0035282	segmentation	79	-0.557835	-1.90103	0.000148147	0.00376626	0.00294442	2630	tags=48%, list=18%, signal=40%	ENSRNOG00000009110/ENSRNOG00000022999/ENSRNOG00000017783/ENSRNOG00000065659/ENSRNOG00000000075/ENSRNOG00000052469/ENSRNOG00000013101/ENSRNOG00000007324/ENSRNOG00000014678/ENSRNOG00000009354/ENSRNOG00000023337/ENSRNOG00000008620/ENSRNOG00000016037/ENSRNOG00000006526/ENSRNOG00000002538/ENSRNOG00000025498/ENSRNOG00000003848/ENSRNOG00000010744/ENSRNOG00000006120/ENSRNOG00000049906/ENSRNOG00000014753/…
GO:0032526	BP	GO:0032526	response to retinoic acid	116	-0.501837	-1.79952	0.000150404	0.00381105	0.00297943	2353	tags=30%, list=16%, signal=25%	ENSRNOG00000023688/ENSRNOG00000065659/ENSRNOG00000003463/ENSRNOG00000039976/ENSRNOG00000012499/ENSRNOG00000008428/ENSRNOG00000003172/ENSRNOG00000022769/ENSRNOG00000004294/ENSRNOG00000017619/ENSRNOG00000006120/ENSRNOG00000019354/ENSRNOG00000008312/ENSRNOG00000004305/ENSRNOG00000018461/ENSRNOG00000002607/ENSRNOG00000018674/ENSRNOG00000020173/ENSRNOG00000003517/ENSRNOG00000033134/ENSRNOG00000008587/…
GO:0031214	BP	GO:0031214	biomineral tissue development	138	-0.476397	-1.74524	0.000152417	0.0038494	0.00300941	2358	tags=33%, list=16%, signal=28%	ENSRNOG00000003969/ENSRNOG00000006674/ENSRNOG00000014082/ENSRNOG00000010240/ENSRNOG00000052469/ENSRNOG00000009001/ENSRNOG00000020948/ENSRNOG00000036680/ENSRNOG00000033608/ENSRNOG00000059582/ENSRNOG00000008620/ENSRNOG00000013364/ENSRNOG00000022772/ENSRNOG00000005033/ENSRNOG00000063517/ENSRNOG00000002525/ENSRNOG00000001249/ENSRNOG00000004517/ENSRNOG00000055010/ENSRNOG00000002040/ENSRNOG00000021463/…
GO:0071229	BP	GO:0071229	cellular response to acid chemical	117	-0.498378	-1.79001	0.000152998	0.00385145	0.00301101	1764	tags=26%, list=12%, signal=23%	ENSRNOG00000021063/ENSRNOG00000003313/ENSRNOG00000017863/ENSRNOG00000050224/ENSRNOG00000002525/ENSRNOG00000001249/ENSRNOG00000045816/ENSRNOG00000007331/ENSRNOG00000020689/ENSRNOG00000058006/ENSRNOG00000019316/ENSRNOG00000020339/ENSRNOG00000008173/ENSRNOG00000002244/ENSRNOG00000049792/ENSRNOG00000061367/ENSRNOG00000006740/ENSRNOG00000016281/ENSRNOG00000008012/ENSRNOG00000031475/ENSRNOG00000017593/…
GO:0070849	BP	GO:0070849	response to epidermal growth factor	60	-0.590152	-1.91998	0.000157169	0.00394355	0.00308302	1759	tags=32%, list=12%, signal=28%	ENSRNOG00000005606/ENSRNOG00000019075/ENSRNOG00000004294/ENSRNOG00000055226/ENSRNOG00000012473/ENSRNOG00000004517/ENSRNOG00000006450/ENSRNOG00000058646/ENSRNOG00000012002/ENSRNOG00000002607/ENSRNOG00000021750/ENSRNOG00000062552/ENSRNOG00000070919/ENSRNOG00000014504/ENSRNOG00000006136/ENSRNOG00000003897/ENSRNOG00000004332/ENSRNOG00000014248/ENSRNOG00000008015
GO:0048736	BP	GO:0048736	appendage development	169	-0.460253	-1.72589	0.000161558	0.00401636	0.00313994	3200	tags=37%, list=22%, signal=29%	ENSRNOG00000055340/ENSRNOG00000000043/ENSRNOG00000024886/ENSRNOG00000056703/ENSRNOG00000001142/ENSRNOG00000020193/ENSRNOG00000016050/ENSRNOG00000015285/ENSRNOG00000032070/ENSRNOG00000017608/ENSRNOG00000001276/ENSRNOG00000009110/ENSRNOG00000001241/ENSRNOG00000003066/ENSRNOG00000028187/ENSRNOG00000010556/ENSRNOG00000014863/ENSRNOG00000056907/ENSRNOG00000001518/ENSRNOG00000052469/ENSRNOG00000007324/…
GO:0060173	BP	GO:0060173	limb development	169	-0.460253	-1.72589	0.000161558	0.00401636	0.00313994	3200	tags=37%, list=22%, signal=29%	ENSRNOG00000055340/ENSRNOG00000000043/ENSRNOG00000024886/ENSRNOG00000056703/ENSRNOG00000001142/ENSRNOG00000020193/ENSRNOG00000016050/ENSRNOG00000015285/ENSRNOG00000032070/ENSRNOG00000017608/ENSRNOG00000001276/ENSRNOG00000009110/ENSRNOG00000001241/ENSRNOG00000003066/ENSRNOG00000028187/ENSRNOG00000010556/ENSRNOG00000014863/ENSRNOG00000056907/ENSRNOG00000001518/ENSRNOG00000052469/ENSRNOG00000007324/…
GO:0009611	BP	GO:0009611	response to wounding	462	-0.370939	-1.50585	0.000161635	0.00401636	0.00313994	2384	tags=25%, list=16%, signal=21%	ENSRNOG00000025792/ENSRNOG00000014816/ENSRNOG00000010457/ENSRNOG00000047768/ENSRNOG00000007726/ENSRNOG00000032437/ENSRNOG00000066008/ENSRNOG00000039976/ENSRNOG00000033110/ENSRNOG00000019957/ENSRNOG00000013213/ENSRNOG00000016023/ENSRNOG00000060237/ENSRNOG00000016117/ENSRNOG00000023781/ENSRNOG00000066176/ENSRNOG00000025120/ENSRNOG00000028713/ENSRNOG00000020578/ENSRNOG00000021285/ENSRNOG00000002171/…
GO:0060042	BP	GO:0060042	retina morphogenesis in camera-type eye	61	-0.593754	-1.93744	0.000164676	0.00407879	0.00318874	2419	tags=44%, list=17%, signal=37%	ENSRNOG00000019333/ENSRNOG00000005957/ENSRNOG00000011918/ENSRNOG00000014816/ENSRNOG00000011700/ENSRNOG00000018841/ENSRNOG00000027992/ENSRNOG00000013474/ENSRNOG00000024711/ENSRNOG00000025498/ENSRNOG00000015439/ENSRNOG00000003098/ENSRNOG00000055382/ENSRNOG00000008053/ENSRNOG00000011789/ENSRNOG00000002607/ENSRNOG00000010903/ENSRNOG00000011585/ENSRNOG00000019322/ENSRNOG00000006338/ENSRNOG00000013413/…
GO:1901655	BP	GO:1901655	cellular response to ketone	149	-0.459414	-1.69712	0.000167339	0.00413144	0.00322991	1838	tags=25%, list=13%, signal=22%	ENSRNOG00000022598/ENSRNOG00000003172/ENSRNOG00000034007/ENSRNOG00000014084/ENSRNOG00000046727/ENSRNOG00000000299/ENSRNOG00000002024/ENSRNOG00000006831/ENSRNOG00000012473/ENSRNOG00000004517/ENSRNOG00000055010/ENSRNOG00000004026/ENSRNOG00000019018/ENSRNOG00000013780/ENSRNOG00000015603/ENSRNOG00000014096/ENSRNOG00000007706/ENSRNOG00000014288/ENSRNOG00000004890/ENSRNOG00000003517/ENSRNOG00000019358/…
GO:0021766	BP	GO:0021766	hippocampus development	126	-0.490197	-1.77743	0.000167953	0.00413336	0.00323141	2472	tags=26%, list=17%, signal=22%	ENSRNOG00000005018/ENSRNOG00000025792/ENSRNOG00000023688/ENSRNOG00000016550/ENSRNOG00000008683/ENSRNOG00000007066/ENSRNOG00000006030/ENSRNOG00000007410/ENSRNOG00000066252/ENSRNOG00000002024/ENSRNOG00000013064/ENSRNOG00000010121/ENSRNOG00000003039/ENSRNOG00000011470/ENSRNOG00000001519/ENSRNOG00000033134/ENSRNOG00000002983/ENSRNOG00000004677/ENSRNOG00000027784/ENSRNOG00000037613/ENSRNOG00000014395/…
GO:0031016	BP	GO:0031016	pancreas development	68	-0.552122	-1.83627	0.00017421	0.0042737	0.00334113	1547	tags=29%, list=11%, signal=26%	ENSRNOG00000005108/ENSRNOG00000006120/ENSRNOG00000049906/ENSRNOG00000004517/ENSRNOG00000025151/ENSRNOG00000020423/ENSRNOG00000065643/ENSRNOG00000002607/ENSRNOG00000017346/ENSRNOG00000014187/ENSRNOG00000015860/ENSRNOG00000006136/ENSRNOG00000029986/ENSRNOG00000020369/ENSRNOG00000003694/ENSRNOG00000014477/ENSRNOG00000014486/ENSRNOG00000052665/ENSRNOG00000055049/ENSRNOG00000000861
GO:0098685	CC	GO:0098685	Schaffer collateral - CA1 synapse	150	-0.464676	-1.71796	0.000178141	0.00435626	0.00340567	3782	tags=43%, list=26%, signal=32%	ENSRNOG00000047085/ENSRNOG00000056837/ENSRNOG00000016358/ENSRNOG00000027839/ENSRNOG00000016872/ENSRNOG00000060350/ENSRNOG00000020279/ENSRNOG00000001304/ENSRNOG00000004049/ENSRNOG00000020828/ENSRNOG00000031890/ENSRNOG00000047247/ENSRNOG00000030149/ENSRNOG00000013694/ENSRNOG00000029798/ENSRNOG00000024870/ENSRNOG00000007104/ENSRNOG00000008098/ENSRNOG00000017002/ENSRNOG00000024119/ENSRNOG00000004560/…
GO:0016339	BP	GO:0016339	calcium-dependent cell-cell adhesion via plasma membrane cell adhesion molecules	23	-0.720302	-1.96528	0.000181556	0.00442573	0.00345998	3055	tags=70%, list=21%, signal=55%	ENSRNOG00000029841/ENSRNOG00000010535/ENSRNOG00000014556/ENSRNOG00000032576/ENSRNOG00000050220/ENSRNOG00000032490/ENSRNOG00000026392/ENSRNOG00000013481/ENSRNOG00000033837/ENSRNOG00000056643/ENSRNOG00000012791/ENSRNOG00000013535/ENSRNOG00000013324/ENSRNOG00000009771/ENSRNOG00000020129/ENSRNOG00000019265
GO:0016342	CC	GO:0016342	catenin complex	24	-0.712036	-1.95911	0.000183853	0.00446756	0.00349268	3055	tags=67%, list=21%, signal=53%	ENSRNOG00000029841/ENSRNOG00000010535/ENSRNOG00000014556/ENSRNOG00000031643/ENSRNOG00000030790/ENSRNOG00000032490/ENSRNOG00000026392/ENSRNOG00000033791/ENSRNOG00000013481/ENSRNOG00000033837/ENSRNOG00000056643/ENSRNOG00000020423/ENSRNOG00000013535/ENSRNOG00000013324/ENSRNOG00000009771/ENSRNOG00000020129
GO:0035278	BP	GO:0035278	miRNA-mediated gene silencing by inhibition of translation	15	-0.788515	-1.94678	0.000184992	0.00448111	0.00350327	1832	tags=47%, list=13%, signal=41%	ENSRNOG00000055915/ENSRNOG00000024737/ENSRNOG00000008533/ENSRNOG00000053932/ENSRNOG00000012791/ENSRNOG00000034269/ENSRNOG00000024907
GO:0018212	BP	GO:0018212	peptidyl-tyrosine modification	221	-0.430072	-1.65628	0.000185817	0.004487	0.00350788	2914	tags=32%, list=20%, signal=26%	ENSRNOG00000006094/ENSRNOG00000002227/ENSRNOG00000019716/ENSRNOG00000016050/ENSRNOG00000034025/ENSRNOG00000015285/ENSRNOG00000047356/ENSRNOG00000009110/ENSRNOG00000012730/ENSRNOG00000020573/ENSRNOG00000004438/ENSRNOG00000017783/ENSRNOG00000016069/ENSRNOG00000037227/ENSRNOG00000013286/ENSRNOG00000017438/ENSRNOG00000010045/ENSRNOG00000016182/ENSRNOG00000004392/ENSRNOG00000023334/ENSRNOG00000066008/…
GO:0098857	CC	GO:0098857	membrane microdomain	277	-0.405928	-1.59535	0.000187957	0.00452447	0.00353717	2689	tags=29%, list=19%, signal=24%	ENSRNOG00000020546/ENSRNOG00000033893/ENSRNOG00000026435/ENSRNOG00000054902/ENSRNOG00000007036/ENSRNOG00000009110/ENSRNOG00000010853/ENSRNOG00000067416/ENSRNOG00000011346/ENSRNOG00000020346/ENSRNOG00000021513/ENSRNOG00000024119/ENSRNOG00000020778/ENSRNOG00000001347/ENSRNOG00000011133/ENSRNOG00000014816/ENSRNOG00000023688/ENSRNOG00000019604/ENSRNOG00000015158/ENSRNOG00000068044/ENSRNOG00000015049/…
GO:0030282	BP	GO:0030282	bone mineralization	107	-0.49849	-1.7723	0.000189368	0.00454425	0.00355263	2654	tags=37%, list=18%, signal=31%	ENSRNOG00000006995/ENSRNOG00000005715/ENSRNOG00000013987/ENSRNOG00000006674/ENSRNOG00000010240/ENSRNOG00000052469/ENSRNOG00000009001/ENSRNOG00000020948/ENSRNOG00000036680/ENSRNOG00000033608/ENSRNOG00000008620/ENSRNOG00000022772/ENSRNOG00000005033/ENSRNOG00000063517/ENSRNOG00000002525/ENSRNOG00000001249/ENSRNOG00000004517/ENSRNOG00000055010/ENSRNOG00000002040/ENSRNOG00000000394/ENSRNOG00000004026/…
GO:0072006	BP	GO:0072006	nephron development	139	-0.479291	-1.75622	0.000194198	0.00464566	0.00363192	2635	tags=35%, list=18%, signal=29%	ENSRNOG00000005715/ENSRNOG00000004484/ENSRNOG00000006052/ENSRNOG00000031643/ENSRNOG00000047768/ENSRNOG00000066008/ENSRNOG00000009882/ENSRNOG00000009001/ENSRNOG00000005650/ENSRNOG00000014361/ENSRNOG00000018841/ENSRNOG00000030790/ENSRNOG00000017197/ENSRNOG00000018835/ENSRNOG00000014610/ENSRNOG00000045558/ENSRNOG00000028335/ENSRNOG00000003098/ENSRNOG00000006120/ENSRNOG00000004346/ENSRNOG00000012473/…
GO:0048168	BP	GO:0048168	regulation of neuronal synaptic plasticity	82	-0.543588	-1.86675	0.000195887	0.00467157	0.00365217	2727	tags=35%, list=19%, signal=29%	ENSRNOG00000018784/ENSRNOG00000011000/ENSRNOG00000017333/ENSRNOG00000063400/ENSRNOG00000049407/ENSRNOG00000017108/ENSRNOG00000005307/ENSRNOG00000008428/ENSRNOG00000000483/ENSRNOG00000021063/ENSRNOG00000019181/ENSRNOG00000008237/ENSRNOG00000018452/ENSRNOG00000018712/ENSRNOG00000009033/ENSRNOG00000016429/ENSRNOG00000013780/ENSRNOG00000020339/ENSRNOG00000012531/ENSRNOG00000015133/ENSRNOG00000002833/…
GO:0051412	BP	GO:0051412	response to corticosterone	33	-0.659945	-1.9395	0.000198399	0.00471686	0.00368758	1717	tags=39%, list=12%, signal=35%	ENSRNOG00000000521/ENSRNOG00000034007/ENSRNOG00000000299/ENSRNOG00000046667/ENSRNOG00000004026/ENSRNOG00000014096/ENSRNOG00000018674/ENSRNOG00000009348/ENSRNOG00000003491/ENSRNOG00000067725/ENSRNOG00000020009/ENSRNOG00000008766/ENSRNOG00000008015
GO:0055007	BP	GO:0055007	cardiac muscle cell differentiation	130	-0.480573	-1.74919	0.000206699	0.00483564	0.00378044	2287	tags=33%, list=16%, signal=28%	ENSRNOG00000006137/ENSRNOG00000065659/ENSRNOG00000052745/ENSRNOG00000052469/ENSRNOG00000010964/ENSRNOG00000014361/ENSRNOG00000023781/ENSRNOG00000047756/ENSRNOG00000003268/ENSRNOG00000049452/ENSRNOG00000009184/ENSRNOG00000013364/ENSRNOG00000027230/ENSRNOG00000022772/ENSRNOG00000005033/ENSRNOG00000002773/ENSRNOG00000048430/ENSRNOG00000000632/ENSRNOG00000004517/ENSRNOG00000053728/ENSRNOG00000021463/…
GO:0060070	BP	GO:0060070	canonical Wnt signaling pathway	272	-0.407104	-1.59851	0.00020602	0.00483564	0.00378044	3272	tags=36%, list=23%, signal=29%	ENSRNOG00000007984/ENSRNOG00000056836/ENSRNOG00000008287/ENSRNOG00000020061/ENSRNOG00000014048/ENSRNOG00000009956/ENSRNOG00000024886/ENSRNOG00000019779/ENSRNOG00000011977/ENSRNOG00000014916/ENSRNOG00000016684/ENSRNOG00000013239/ENSRNOG00000014448/ENSRNOG00000020723/ENSRNOG00000055547/ENSRNOG00000015285/ENSRNOG00000014066/ENSRNOG00000025011/ENSRNOG00000005715/ENSRNOG00000012991/ENSRNOG00000009110/…
GO:0061629	MF	GO:0061629	RNA polymerase II-specific DNA-binding transcription factor binding	326	-0.390238	-1.55078	0.000205061	0.00483564	0.00378044	2395	tags=23%, list=17%, signal=19%	ENSRNOG00000055028/ENSRNOG00000004100/ENSRNOG00000018309/ENSRNOG00000014290/ENSRNOG00000006137/ENSRNOG00000031778/ENSRNOG00000050500/ENSRNOG00000054155/ENSRNOG00000065659/ENSRNOG00000019965/ENSRNOG00000020161/ENSRNOG00000004158/ENSRNOG00000001004/ENSRNOG00000012499/ENSRNOG00000047756/ENSRNOG00000009184/ENSRNOG00000022598/ENSRNOG00000055246/ENSRNOG00000008620/ENSRNOG00000013364/ENSRNOG00000053787/…
GO:0097305	BP	GO:0097305	response to alcohol	378	-0.38218	-1.5364	0.000205733	0.00483564	0.00378044	1962	tags=22%, list=14%, signal=20%	ENSRNOG00000053577/ENSRNOG00000050071/ENSRNOG00000008428/ENSRNOG00000011077/ENSRNOG00000000655/ENSRNOG00000002093/ENSRNOG00000003313/ENSRNOG00000000521/ENSRNOG00000034007/ENSRNOG00000014183/ENSRNOG00000008728/ENSRNOG00000019075/ENSRNOG00000000299/ENSRNOG00000017819/ENSRNOG00000002024/ENSRNOG00000017619/ENSRNOG00000018903/ENSRNOG00000002636/ENSRNOG00000014776/ENSRNOG00000013064/ENSRNOG00000006120/…
GO:0042692	BP	GO:0042692	muscle cell differentiation	382	-0.380732	-1.53134	0.0002058	0.00483564	0.00378044	2912	tags=30%, list=20%, signal=25%	ENSRNOG00000002227/ENSRNOG00000018232/ENSRNOG00000019716/ENSRNOG00000016254/ENSRNOG00000012045/ENSRNOG00000019504/ENSRNOG00000018960/ENSRNOG00000039859/ENSRNOG00000057880/ENSRNOG00000018804/ENSRNOG00000024580/ENSRNOG00000011346/ENSRNOG00000017002/ENSRNOG00000021954/ENSRNOG00000056786/ENSRNOG00000006930/ENSRNOG00000018683/ENSRNOG00000013938/ENSRNOG00000008697/ENSRNOG00000006137/ENSRNOG00000020587/…
GO:0005667	CC	GO:0005667	transcription regulator complex	405	-0.374507	-1.51066	0.000207161	0.00483564	0.00378044	2363	tags=23%, list=16%, signal=20%	ENSRNOG00000018309/ENSRNOG00000007349/ENSRNOG00000033318/ENSRNOG00000065659/ENSRNOG00000027869/ENSRNOG00000009722/ENSRNOG00000004158/ENSRNOG00000011268/ENSRNOG00000020918/ENSRNOG00000002175/ENSRNOG00000001004/ENSRNOG00000012499/ENSRNOG00000018841/ENSRNOG00000047756/ENSRNOG00000060849/ENSRNOG00000068937/ENSRNOG00000017720/ENSRNOG00000001582/ENSRNOG00000024632/ENSRNOG00000018359/ENSRNOG00000013232/…
GO:0019827	BP	GO:0019827	stem cell population maintenance	147	-0.468388	-1.72843	0.000208852	0.00486039	0.00379979	3287	tags=36%, list=23%, signal=28%	ENSRNOG00000003792/ENSRNOG00000012172/ENSRNOG00000055340/ENSRNOG00000012271/ENSRNOG00000059984/ENSRNOG00000014605/ENSRNOG00000047028/ENSRNOG00000053813/ENSRNOG00000002227/ENSRNOG00000016050/ENSRNOG00000003258/ENSRNOG00000017783/ENSRNOG00000055028/ENSRNOG00000001069/ENSRNOG00000006137/ENSRNOG00000056907/ENSRNOG00000000075/ENSRNOG00000052469/ENSRNOG00000017516/ENSRNOG00000000299/ENSRNOG00000003848/…
GO:0002040	BP	GO:0002040	sprouting angiogenesis	120	-0.492343	-1.77514	0.00021472	0.00498189	0.00389477	3601	tags=52%, list=25%, signal=40%	ENSRNOG00000009694/ENSRNOG00000029205/ENSRNOG00000018483/ENSRNOG00000009468/ENSRNOG00000059202/ENSRNOG00000015614/ENSRNOG00000020479/ENSRNOG00000010889/ENSRNOG00000045952/ENSRNOG00000004033/ENSRNOG00000001090/ENSRNOG00000020078/ENSRNOG00000059984/ENSRNOG00000011977/ENSRNOG00000025639/ENSRNOG00000018232/ENSRNOG00000055597/ENSRNOG00000005392/ENSRNOG00000021497/ENSRNOG00000047356/ENSRNOG00000012991/…
GO:0007179	BP	GO:0007179	transforming growth factor beta receptor signaling pathway	169	-0.455489	-1.70803	0.000218577	0.00505615	0.00395283	2661	tags=32%, list=18%, signal=26%	ENSRNOG00000020871/ENSRNOG00000007036/ENSRNOG00000008400/ENSRNOG00000010488/ENSRNOG00000008246/ENSRNOG00000007302/ENSRNOG00000065659/ENSRNOG00000024027/ENSRNOG00000019965/ENSRNOG00000020161/ENSRNOG00000052469/ENSRNOG00000028930/ENSRNOG00000028713/ENSRNOG00000050071/ENSRNOG00000016066/ENSRNOG00000018359/ENSRNOG00000002093/ENSRNOG00000008620/ENSRNOG00000016879/ENSRNOG00000012094/ENSRNOG00000009173/…
GO:0008344	BP	GO:0008344	adult locomotory behavior	96	-0.519989	-1.82397	0.00022637	0.00521227	0.00407488	2430	tags=34%, list=17%, signal=29%	ENSRNOG00000011709/ENSRNOG00000000540/ENSRNOG00000023688/ENSRNOG00000053122/ENSRNOG00000013213/ENSRNOG00000052707/ENSRNOG00000008428/ENSRNOG00000007410/ENSRNOG00000015430/ENSRNOG00000021063/ENSRNOG00000025612/ENSRNOG00000045771/ENSRNOG00000050206/ENSRNOG00000001706/ENSRNOG00000006689/ENSRNOG00000005985/ENSRNOG00000007666/ENSRNOG00000007090/ENSRNOG00000009033/ENSRNOG00000004305/ENSRNOG00000058006/…
GO:0071230	BP	GO:0071230	cellular response to amino acid stimulus	107	-0.496399	-1.76487	0.000226952	0.00521227	0.00407488	1764	tags=27%, list=12%, signal=24%	ENSRNOG00000021063/ENSRNOG00000003313/ENSRNOG00000017863/ENSRNOG00000050224/ENSRNOG00000002525/ENSRNOG00000001249/ENSRNOG00000045816/ENSRNOG00000007331/ENSRNOG00000020689/ENSRNOG00000019316/ENSRNOG00000020339/ENSRNOG00000008173/ENSRNOG00000002244/ENSRNOG00000049792/ENSRNOG00000061367/ENSRNOG00000006740/ENSRNOG00000016281/ENSRNOG00000008012/ENSRNOG00000031475/ENSRNOG00000017593/ENSRNOG00000003897/…
GO:0098727	BP	GO:0098727	maintenance of cell number	153	-0.463701	-1.71878	0.000227356	0.00521227	0.00407488	3287	tags=36%, list=23%, signal=28%	ENSRNOG00000003792/ENSRNOG00000012172/ENSRNOG00000055340/ENSRNOG00000012271/ENSRNOG00000059984/ENSRNOG00000014605/ENSRNOG00000047028/ENSRNOG00000053813/ENSRNOG00000002227/ENSRNOG00000016050/ENSRNOG00000003258/ENSRNOG00000017783/ENSRNOG00000055028/ENSRNOG00000001069/ENSRNOG00000006137/ENSRNOG00000056907/ENSRNOG00000000075/ENSRNOG00000052469/ENSRNOG00000017516/ENSRNOG00000000299/ENSRNOG00000003848/…
GO:0043583	BP	GO:0043583	ear development	214	-0.428793	-1.64651	0.000228973	0.00523376	0.00409169	2725	tags=33%, list=19%, signal=27%	ENSRNOG00000018804/ENSRNOG00000007515/ENSRNOG00000016246/ENSRNOG00000030316/ENSRNOG00000004527/ENSRNOG00000013641/ENSRNOG00000005957/ENSRNOG00000031643/ENSRNOG00000056907/ENSRNOG00000023148/ENSRNOG00000039976/ENSRNOG00000013213/ENSRNOG00000014361/ENSRNOG00000016627/ENSRNOG00000021285/ENSRNOG00000059015/ENSRNOG00000008986/ENSRNOG00000013364/ENSRNOG00000016037/ENSRNOG00000017863/ENSRNOG00000007261/…
GO:0034331	BP	GO:0034331	cell junction maintenance	71	-0.565417	-1.89392	0.000234252	0.00533859	0.00417364	3957	tags=58%, list=27%, signal=42%	ENSRNOG00000001700/ENSRNOG00000007057/ENSRNOG00000013654/ENSRNOG00000013574/ENSRNOG00000016196/ENSRNOG00000010649/ENSRNOG00000019981/ENSRNOG00000020277/ENSRNOG00000004201/ENSRNOG00000026573/ENSRNOG00000017326/ENSRNOG00000031814/ENSRNOG00000030149/ENSRNOG00000013072/ENSRNOG00000012045/ENSRNOG00000002767/ENSRNOG00000015148/ENSRNOG00000061270/ENSRNOG00000011000/ENSRNOG00000025948/ENSRNOG00000009001/…
GO:0003176	BP	GO:0003176	aortic valve development	33	-0.655882	-1.92756	0.000235703	0.00535582	0.00418711	2589	tags=55%, list=18%, signal=45%	ENSRNOG00000020573/ENSRNOG00000008246/ENSRNOG00000029614/ENSRNOG00000013364/ENSRNOG00000009173/ENSRNOG00000029598/ENSRNOG00000013481/ENSRNOG00000055010/ENSRNOG00000013265/ENSRNOG00000002607/ENSRNOG00000019322/ENSRNOG00000020173/ENSRNOG00000001469/ENSRNOG00000009348/ENSRNOG00000057794/ENSRNOG00000022196/ENSRNOG00000014011/ENSRNOG00000016575
GO:0021915	BP	GO:0021915	neural tube development	167	-0.454204	-1.70121	0.000237839	0.00538846	0.00421263	4085	tags=47%, list=28%, signal=34%	ENSRNOG00000012331/ENSRNOG00000016545/ENSRNOG00000019363/ENSRNOG00000017991/ENSRNOG00000004578/ENSRNOG00000059715/ENSRNOG00000032574/ENSRNOG00000008292/ENSRNOG00000010952/ENSRNOG00000015852/ENSRNOG00000001303/ENSRNOG00000006905/ENSRNOG00000009694/ENSRNOG00000016367/ENSRNOG00000019582/ENSRNOG00000013907/ENSRNOG00000008142/ENSRNOG00000019145/ENSRNOG00000028523/ENSRNOG00000000461/ENSRNOG00000052721/…
GO:0021510	BP	GO:0021510	spinal cord development	106	-0.505499	-1.79493	0.000241685	0.00545655	0.00426586	2291	tags=35%, list=16%, signal=30%	ENSRNOG00000026065/ENSRNOG00000029614/ENSRNOG00000052707/ENSRNOG00000028992/ENSRNOG00000009184/ENSRNOG00000007410/ENSRNOG00000003313/ENSRNOG00000053945/ENSRNOG00000029598/ENSRNOG00000009872/ENSRNOG00000007261/ENSRNOG00000004294/ENSRNOG00000003848/ENSRNOG00000013064/ENSRNOG00000006120/ENSRNOG00000008911/ENSRNOG00000030034/ENSRNOG00000019354/ENSRNOG00000000618/ENSRNOG00000012347/ENSRNOG00000027491/…
GO:0045446	BP	GO:0045446	endothelial cell differentiation	111	-0.48875	-1.74467	0.000243491	0.00545655	0.00426586	2756	tags=45%, list=19%, signal=37%	ENSRNOG00000009694/ENSRNOG00000020679/ENSRNOG00000019073/ENSRNOG00000004810/ENSRNOG00000015614/ENSRNOG00000047247/ENSRNOG00000015030/ENSRNOG00000009000/ENSRNOG00000059984/ENSRNOG00000021581/ENSRNOG00000022060/ENSRNOG00000014549/ENSRNOG00000014524/ENSRNOG00000001793/ENSRNOG00000007036/ENSRNOG00000018870/ENSRNOG00000010484/ENSRNOG00000009987/ENSRNOG00000052745/ENSRNOG00000066008/ENSRNOG00000028713/…
GO:0043534	BP	GO:0043534	blood vessel endothelial cell migration	118	-0.483108	-1.73715	0.000244047	0.00545655	0.00426586	2890	tags=43%, list=20%, signal=35%	ENSRNOG00000018232/ENSRNOG00000055597/ENSRNOG00000016050/ENSRNOG00000021497/ENSRNOG00000047356/ENSRNOG00000020573/ENSRNOG00000017879/ENSRNOG00000021919/ENSRNOG00000010457/ENSRNOG00000027938/ENSRNOG00000018488/ENSRNOG00000029614/ENSRNOG00000024027/ENSRNOG00000051977/ENSRNOG00000004158/ENSRNOG00000028713/ENSRNOG00000007345/ENSRNOG00000027037/ENSRNOG00000002093/ENSRNOG00000017197/ENSRNOG00000010630/…
GO:0007369	BP	GO:0007369	gastrulation	167	-0.453794	-1.69968	0.000243276	0.00545655	0.00426586	2287	tags=33%, list=16%, signal=28%	ENSRNOG00000018232/ENSRNOG00000016050/ENSRNOG00000042855/ENSRNOG00000003258/ENSRNOG00000046652/ENSRNOG00000020915/ENSRNOG00000017783/ENSRNOG00000011073/ENSRNOG00000006137/ENSRNOG00000023148/ENSRNOG00000010031/ENSRNOG00000052469/ENSRNOG00000007681/ENSRNOG00000007345/ENSRNOG00000002171/ENSRNOG00000008620/ENSRNOG00000022772/ENSRNOG00000005033/ENSRNOG00000002538/ENSRNOG00000025498/ENSRNOG00000026985/…
GO:0008544	BP	GO:0008544	epidermis development	253	-0.414918	-1.61806	0.000244386	0.00545655	0.00426586	3206	tags=36%, list=22%, signal=28%	ENSRNOG00000009945/ENSRNOG00000005776/ENSRNOG00000030269/ENSRNOG00000007106/ENSRNOG00000059984/ENSRNOG00000008415/ENSRNOG00000024886/ENSRNOG00000004873/ENSRNOG00000014916/ENSRNOG00000030888/ENSRNOG00000000417/ENSRNOG00000042352/ENSRNOG00000018232/ENSRNOG00000019716/ENSRNOG00000016050/ENSRNOG00000005392/ENSRNOG00000048969/ENSRNOG00000015285/ENSRNOG00000018804/ENSRNOG00000007515/ENSRNOG00000005715/…
GO:0031076	BP	GO:0031076	embryonic camera-type eye development	35	-0.647354	-1.92397	0.000245364	0.00546253	0.00427054	2419	tags=49%, list=17%, signal=41%	ENSRNOG00000019333/ENSRNOG00000006137/ENSRNOG00000014678/ENSRNOG00000012499/ENSRNOG00000014084/ENSRNOG00000017863/ENSRNOG00000017619/ENSRNOG00000030034/ENSRNOG00000008312/ENSRNOG00000003517/ENSRNOG00000006338/ENSRNOG00000018681/ENSRNOG00000009972/ENSRNOG00000063796/ENSRNOG00000003694/ENSRNOG00000055049/ENSRNOG00000007034
GO:0048839	BP	GO:0048839	inner ear development	193	-0.435596	-1.65507	0.000251019	0.00557233	0.00435637	1970	tags=28%, list=14%, signal=25%	ENSRNOG00000016627/ENSRNOG00000021285/ENSRNOG00000059015/ENSRNOG00000008986/ENSRNOG00000013364/ENSRNOG00000016037/ENSRNOG00000017863/ENSRNOG00000007261/ENSRNOG00000005292/ENSRNOG00000012428/ENSRNOG00000028335/ENSRNOG00000006120/ENSRNOG00000002653/ENSRNOG00000000316/ENSRNOG00000004517/ENSRNOG00000014511/ENSRNOG00000006689/ENSRNOG00000012347/ENSRNOG00000005985/ENSRNOG00000060599/ENSRNOG00000031126/…
GO:0014009	BP	GO:0014009	glial cell proliferation	78	-0.535035	-1.82074	0.00025571	0.00566015	0.00442503	1462	tags=28%, list=10%, signal=25%	ENSRNOG00000006120/ENSRNOG00000049882/ENSRNOG00000030034/ENSRNOG00000004517/ENSRNOG00000003947/ENSRNOG00000065643/ENSRNOG00000013780/ENSRNOG00000010711/ENSRNOG00000040242/ENSRNOG00000019322/ENSRNOG00000002983/ENSRNOG00000006735/ENSRNOG00000009795/ENSRNOG00000006966/ENSRNOG00000006617/ENSRNOG00000023664/ENSRNOG00000000940/ENSRNOG00000037845/ENSRNOG00000004332/ENSRNOG00000016998/ENSRNOG00000056659/…
GO:0022900	BP	GO:0022900	electron transport chain	107	0.495137	2.03114	0.000269114	0.00593978	0.00464364	4516	tags=64%, list=31%, signal=44%	ENSRNOG00000062245/ENSRNOG00000056457/ENSRNOG00000018068/ENSRNOG00000033615/ENSRNOG00000031033/ENSRNOG00000031053/ENSRNOG00000030371/ENSRNOG00000030700/ENSRNOG00000032394/ENSRNOG00000029707/ENSRNOG00000030644/ENSRNOG00000034234/ENSRNOG00000063524/ENSRNOG00000012383/ENSRNOG00000042731/ENSRNOG00000043033/ENSRNOG00000009957/ENSRNOG00000031766/ENSRNOG00000029042/ENSRNOG00000006364/ENSRNOG00000059445/…
GO:0042826	MF	GO:0042826	histone deacetylase binding	114	-0.491574	-1.75943	0.000271513	0.00597561	0.00467166	3262	tags=41%, list=23%, signal=32%	ENSRNOG00000012172/ENSRNOG00000019913/ENSRNOG00000020254/ENSRNOG00000004283/ENSRNOG00000062806/ENSRNOG00000030888/ENSRNOG00000020193/ENSRNOG00000001585/ENSRNOG00000013121/ENSRNOG00000018232/ENSRNOG00000055547/ENSRNOG00000039859/ENSRNOG00000007200/ENSRNOG00000057619/ENSRNOG00000018309/ENSRNOG00000033318/ENSRNOG00000031778/ENSRNOG00000056907/ENSRNOG00000004158/ENSRNOG00000011268/ENSRNOG00000020918/…
GO:2000463	BP	GO:2000463	positive regulation of excitatory postsynaptic potential	40	-0.649657	-1.97445	0.000277456	0.00607171	0.00474678	2882	tags=50%, list=20%, signal=40%	ENSRNOG00000020723/ENSRNOG00000005392/ENSRNOG00000009726/ENSRNOG00000010853/ENSRNOG00000011000/ENSRNOG00000001259/ENSRNOG00000000695/ENSRNOG00000052204/ENSRNOG00000032576/ENSRNOG00000015430/ENSRNOG00000021063/ENSRNOG00000050220/ENSRNOG00000002773/ENSRNOG00000045816/ENSRNOG00000003812/ENSRNOG00000002833/ENSRNOG00000019207/ENSRNOG00000052296/ENSRNOG00000033942/ENSRNOG00000008766
GO:0006091	BP	GO:0006091	generation of precursor metabolites and energy	408	0.323112	1.53238	0.000277048	0.00607171	0.00474678	3262	tags=33%, list=23%, signal=26%	ENSRNOG00000047276/ENSRNOG00000018692/ENSRNOG00000033984/ENSRNOG00000062245/ENSRNOG00000056457/ENSRNOG00000006388/ENSRNOG00000018068/ENSRNOG00000033615/ENSRNOG00000033299/ENSRNOG00000008047/ENSRNOG00000031033/ENSRNOG00000011146/ENSRNOG00000031979/ENSRNOG00000031053/ENSRNOG00000030371/ENSRNOG00000029813/ENSRNOG00000004000/ENSRNOG00000030700/ENSRNOG00000022466/ENSRNOG00000049045/ENSRNOG00000032394/…
GO:0060997	BP	GO:0060997	dendritic spine morphogenesis	75	-0.546572	-1.85155	0.000279769	0.00608775	0.00475932	3731	tags=47%, list=26%, signal=35%	ENSRNOG00000052080/ENSRNOG00000002751/ENSRNOG00000010649/ENSRNOG00000004049/ENSRNOG00000004048/ENSRNOG00000024677/ENSRNOG00000021231/ENSRNOG00000001717/ENSRNOG00000021569/ENSRNOG00000023993/ENSRNOG00000020723/ENSRNOG00000020573/ENSRNOG00000001259/ENSRNOG00000043212/ENSRNOG00000007646/ENSRNOG00000013213/ENSRNOG00000032576/ENSRNOG00000004749/ENSRNOG00000031801/ENSRNOG00000002024/ENSRNOG00000011475/…
GO:0110053	BP	GO:0110053	regulation of actin filament organization	247	-0.413834	-1.61051	0.000279037	0.00608775	0.00475932	3050	tags=31%, list=21%, signal=25%	ENSRNOG00000001149/ENSRNOG00000011977/ENSRNOG00000014916/ENSRNOG00000001091/ENSRNOG00000058842/ENSRNOG00000019730/ENSRNOG00000019838/ENSRNOG00000055547/ENSRNOG00000030266/ENSRNOG00000047356/ENSRNOG00000007036/ENSRNOG00000008829/ENSRNOG00000019555/ENSRNOG00000016326/ENSRNOG00000010158/ENSRNOG00000019319/ENSRNOG00000004063/ENSRNOG00000059801/ENSRNOG00000018110/ENSRNOG00000006911/ENSRNOG00000052745/…
GO:0070371	BP	GO:0070371	ERK1 and ERK2 cascade	271	-0.399172	-1.5666	0.000280718	0.00609119	0.00476201	2146	tags=24%, list=15%, signal=21%	ENSRNOG00000028930/ENSRNOG00000013213/ENSRNOG00000010205/ENSRNOG00000014361/ENSRNOG00000020578/ENSRNOG00000008428/ENSRNOG00000046366/ENSRNOG00000000655/ENSRNOG00000017197/ENSRNOG00000023896/ENSRNOG00000018835/ENSRNOG00000050220/ENSRNOG00000004888/ENSRNOG00000006717/ENSRNOG00000010744/ENSRNOG00000005404/ENSRNOG00000013838/ENSRNOG00000049882/ENSRNOG00000055226/ENSRNOG00000012473/ENSRNOG00000004517/…
GO:0061437	BP	GO:0061437	renal system vasculature development	27	-0.680054	-1.9218	0.000284774	0.00614459	0.00480376	2222	tags=59%, list=15%, signal=50%	ENSRNOG00000066008/ENSRNOG00000014361/ENSRNOG00000017197/ENSRNOG00000018835/ENSRNOG00000045558/ENSRNOG00000010744/ENSRNOG00000004346/ENSRNOG00000012473/ENSRNOG00000018461/ENSRNOG00000019322/ENSRNOG00000002244/ENSRNOG00000008587/ENSRNOG00000016362/ENSRNOG00000058039/ENSRNOG00000048449/ENSRNOG00000019422
GO:0061440	BP	GO:0061440	kidney vasculature development	27	-0.680054	-1.9218	0.000284774	0.00614459	0.00480376	2222	tags=59%, list=15%, signal=50%	ENSRNOG00000066008/ENSRNOG00000014361/ENSRNOG00000017197/ENSRNOG00000018835/ENSRNOG00000045558/ENSRNOG00000010744/ENSRNOG00000004346/ENSRNOG00000012473/ENSRNOG00000018461/ENSRNOG00000019322/ENSRNOG00000002244/ENSRNOG00000008587/ENSRNOG00000016362/ENSRNOG00000058039/ENSRNOG00000048449/ENSRNOG00000019422
GO:0061001	BP	GO:0061001	regulation of dendritic spine morphogenesis	58	-0.56791	-1.84008	0.000290583	0.00625241	0.00488805	3731	tags=50%, list=26%, signal=37%	ENSRNOG00000052080/ENSRNOG00000002751/ENSRNOG00000004049/ENSRNOG00000004048/ENSRNOG00000024677/ENSRNOG00000021231/ENSRNOG00000001717/ENSRNOG00000021569/ENSRNOG00000023993/ENSRNOG00000020723/ENSRNOG00000020573/ENSRNOG00000001259/ENSRNOG00000007646/ENSRNOG00000013213/ENSRNOG00000032576/ENSRNOG00000004749/ENSRNOG00000011475/ENSRNOG00000013064/ENSRNOG00000001706/ENSRNOG00000060946/ENSRNOG00000026490/…
GO:0001890	BP	GO:0001890	placenta development	147	-0.463602	-1.71077	0.000291893	0.00625458	0.00488975	2662	tags=34%, list=18%, signal=28%	ENSRNOG00000046652/ENSRNOG00000020915/ENSRNOG00000017857/ENSRNOG00000017879/ENSRNOG00000024119/ENSRNOG00000027191/ENSRNOG00000010107/ENSRNOG00000014516/ENSRNOG00000051905/ENSRNOG00000010457/ENSRNOG00000006137/ENSRNOG00000052745/ENSRNOG00000005650/ENSRNOG00000020386/ENSRNOG00000014678/ENSRNOG00000017197/ENSRNOG00000013364/ENSRNOG00000005606/ENSRNOG00000018835/ENSRNOG00000014084/ENSRNOG00000028227/…
GO:0045927	BP	GO:0045927	positive regulation of growth	259	-0.40003	-1.56373	0.000292308	0.00625458	0.00488975	3497	tags=35%, list=24%, signal=27%	ENSRNOG00000053562/ENSRNOG00000052405/ENSRNOG00000052687/ENSRNOG00000031890/ENSRNOG00000004201/ENSRNOG00000004810/ENSRNOG00000021262/ENSRNOG00000002414/ENSRNOG00000013581/ENSRNOG00000017428/ENSRNOG00000062959/ENSRNOG00000009945/ENSRNOG00000059984/ENSRNOG00000004409/ENSRNOG00000014483/ENSRNOG00000019779/ENSRNOG00000011977/ENSRNOG00000007687/ENSRNOG00000018232/ENSRNOG00000012957/ENSRNOG00000055547/…
GO:0010762	BP	GO:0010762	regulation of fibroblast migration	45	-0.619075	-1.92568	0.000293994	0.00627324	0.00490434	1210	tags=27%, list=8%, signal=25%	ENSRNOG00000010957/ENSRNOG00000020423/ENSRNOG00000015603/ENSRNOG00000063135/ENSRNOG00000015898/ENSRNOG00000004677/ENSRNOG00000004676/ENSRNOG00000008479/ENSRNOG00000004666/ENSRNOG00000058039/ENSRNOG00000048449/ENSRNOG00000002881
GO:0033135	BP	GO:0033135	regulation of peptidyl-serine phosphorylation	97	-0.506017	-1.77906	0.000295785	0.00629401	0.00492058	3316	tags=37%, list=23%, signal=29%	ENSRNOG00000005615/ENSRNOG00000009195/ENSRNOG00000056836/ENSRNOG00000007027/ENSRNOG00000018677/ENSRNOG00000014916/ENSRNOG00000006094/ENSRNOG00000020723/ENSRNOG00000019716/ENSRNOG00000009104/ENSRNOG00000010853/ENSRNOG00000026319/ENSRNOG00000052745/ENSRNOG00000021261/ENSRNOG00000046366/ENSRNOG00000018359/ENSRNOG00000002525/ENSRNOG00000010957/ENSRNOG00000007002/ENSRNOG00000040242/ENSRNOG00000003039/…
GO:0035235	BP	GO:0035235	ionotropic glutamate receptor signaling pathway	27	-0.677728	-1.91522	0.000302033	0.00639166	0.00499691	1764	tags=33%, list=12%, signal=29%	ENSRNOG00000021063/ENSRNOG00000050220/ENSRNOG00000005723/ENSRNOG00000045816/ENSRNOG00000018712/ENSRNOG00000033134/ENSRNOG00000008992/ENSRNOG00000033942/ENSRNOG00000008766
GO:0043406	BP	GO:0043406	positive regulation of MAP kinase activity	98	-0.518064	-1.82293	0.000301642	0.00639166	0.00499691	2949	tags=41%, list=20%, signal=33%	ENSRNOG00000021061/ENSRNOG00000002227/ENSRNOG00000019716/ENSRNOG00000016050/ENSRNOG00000009110/ENSRNOG00000017879/ENSRNOG00000029614/ENSRNOG00000010964/ENSRNOG00000013213/ENSRNOG00000014678/ENSRNOG00000014361/ENSRNOG00000020578/ENSRNOG00000000655/ENSRNOG00000002161/ENSRNOG00000017197/ENSRNOG00000004639/ENSRNOG00000005404/ENSRNOG00000055226/ENSRNOG00000006450/ENSRNOG00000023521/ENSRNOG00000059491/…
GO:0099054	BP	GO:0099054	presynapse assembly	51	-0.596317	-1.88928	0.000310461	0.006552	0.00512227	3291	tags=55%, list=23%, signal=43%	ENSRNOG00000047247/ENSRNOG00000001928/ENSRNOG00000013694/ENSRNOG00000009649/ENSRNOG00000020723/ENSRNOG00000007038/ENSRNOG00000015285/ENSRNOG00000011562/ENSRNOG00000014678/ENSRNOG00000032576/ENSRNOG00000015430/ENSRNOG00000009209/ENSRNOG00000050220/ENSRNOG00000009821/ENSRNOG00000011203/ENSRNOG00000000618/ENSRNOG00000005711/ENSRNOG00000003812/ENSRNOG00000005726/ENSRNOG00000000536/ENSRNOG00000006174/…
GO:0010257	BP	GO:0010257	NADH dehydrogenase complex assembly	58	0.601735	2.22499	0.000314058	0.00657388	0.00513938	4713	tags=74%, list=33%, signal=50%	ENSRNOG00000062245/ENSRNOG00000031033/ENSRNOG00000029707/ENSRNOG00000030644/ENSRNOG00000070835/ENSRNOG00000012383/ENSRNOG00000002721/ENSRNOG00000029042/ENSRNOG00000040040/ENSRNOG00000007506/ENSRNOG00000018129/ENSRNOG00000029971/ENSRNOG00000024568/ENSRNOG00000026646/ENSRNOG00000005668/ENSRNOG00000011383/ENSRNOG00000022748/ENSRNOG00000022732/ENSRNOG00000006067/ENSRNOG00000015142/ENSRNOG00000009155/…
GO:0032981	BP	GO:0032981	mitochondrial respiratory chain complex I assembly	58	0.601735	2.22499	0.000314058	0.00657388	0.00513938	4713	tags=74%, list=33%, signal=50%	ENSRNOG00000062245/ENSRNOG00000031033/ENSRNOG00000029707/ENSRNOG00000030644/ENSRNOG00000070835/ENSRNOG00000012383/ENSRNOG00000002721/ENSRNOG00000029042/ENSRNOG00000040040/ENSRNOG00000007506/ENSRNOG00000018129/ENSRNOG00000029971/ENSRNOG00000024568/ENSRNOG00000026646/ENSRNOG00000005668/ENSRNOG00000011383/ENSRNOG00000022748/ENSRNOG00000022732/ENSRNOG00000006067/ENSRNOG00000015142/ENSRNOG00000009155/…
GO:0003279	BP	GO:0003279	cardiac septum development	102	-0.496176	-1.75255	0.000313034	0.00657388	0.00513938	2690	tags=38%, list=19%, signal=31%	ENSRNOG00000001793/ENSRNOG00000007036/ENSRNOG00000004109/ENSRNOG00000026857/ENSRNOG00000029614/ENSRNOG00000039976/ENSRNOG00000052469/ENSRNOG00000003268/ENSRNOG00000018359/ENSRNOG00000002093/ENSRNOG00000013364/ENSRNOG00000018835/ENSRNOG00000009173/ENSRNOG00000029598/ENSRNOG00000005292/ENSRNOG00000005033/ENSRNOG00000006526/ENSRNOG00000010744/ENSRNOG00000011076/ENSRNOG00000030034/ENSRNOG00000009227/…
GO:0035270	BP	GO:0035270	endocrine system development	109	-0.485705	-1.73084	0.000316085	0.00659838	0.00515853	2156	tags=31%, list=15%, signal=27%	ENSRNOG00000052469/ENSRNOG00000002175/ENSRNOG00000060237/ENSRNOG00000014361/ENSRNOG00000025120/ENSRNOG00000068937/ENSRNOG00000008428/ENSRNOG00000008620/ENSRNOG00000007261/ENSRNOG00000004294/ENSRNOG00000006120/ENSRNOG00000049882/ENSRNOG00000012347/ENSRNOG00000008941/ENSRNOG00000010957/ENSRNOG00000008312/ENSRNOG00000065643/ENSRNOG00000013780/ENSRNOG00000018461/ENSRNOG00000002607/ENSRNOG00000014096/…
GO:0009791	BP	GO:0009791	post-embryonic development	105	-0.502076	-1.78149	0.000316972	0.00659902	0.00515903	3256	tags=40%, list=22%, signal=31%	ENSRNOG00000061928/ENSRNOG00000005776/ENSRNOG00000023577/ENSRNOG00000031930/ENSRNOG00000056703/ENSRNOG00000019730/ENSRNOG00000007104/ENSRNOG00000001793/ENSRNOG00000047356/ENSRNOG00000007036/ENSRNOG00000009110/ENSRNOG00000033433/ENSRNOG00000011238/ENSRNOG00000020386/ENSRNOG00000014678/ENSRNOG00000005307/ENSRNOG00000027992/ENSRNOG00000014183/ENSRNOG00000010086/ENSRNOG00000006526/ENSRNOG00000023579/…
GO:0007492	BP	GO:0007492	endoderm development	67	-0.566512	-1.88022	0.000319809	0.00664012	0.00519116	2224	tags=37%, list=15%, signal=32%	ENSRNOG00000023148/ENSRNOG00000010031/ENSRNOG00000052469/ENSRNOG00000007681/ENSRNOG00000008620/ENSRNOG00000002538/ENSRNOG00000003848/ENSRNOG00000001249/ENSRNOG00000024737/ENSRNOG00000008749/ENSRNOG00000011921/ENSRNOG00000058646/ENSRNOG00000023972/ENSRNOG00000027357/ENSRNOG00000014288/ENSRNOG00000022395/ENSRNOG00000047296/ENSRNOG00000019322/ENSRNOG00000057451/ENSRNOG00000012049/ENSRNOG00000043465/…
GO:0032350	BP	GO:0032350	regulation of hormone metabolic process	35	-0.640758	-1.90437	0.000323202	0.00669254	0.00523214	2146	tags=37%, list=15%, signal=32%	ENSRNOG00000017523/ENSRNOG00000028930/ENSRNOG00000052707/ENSRNOG00000004517/ENSRNOG00000005985/ENSRNOG00000004473/ENSRNOG00000014096/ENSRNOG00000002074/ENSRNOG00000017346/ENSRNOG00000014187/ENSRNOG00000020369/ENSRNOG00000020729/ENSRNOG00000019422
GO:0004675	MF	GO:0004675	transmembrane receptor protein serine/threonine kinase activity	16	-0.761497	-1.90992	0.000333076	0.00686955	0.00537052	2633	tags=75%, list=18%, signal=61%	ENSRNOG00000007036/ENSRNOG00000052469/ENSRNOG00000028713/ENSRNOG00000002093/ENSRNOG00000005033/ENSRNOG00000013265/ENSRNOG00000050190/ENSRNOG00000018674/ENSRNOG00000016289/ENSRNOG00000022196/ENSRNOG00000014477/ENSRNOG00000004828
GO:0048863	BP	GO:0048863	stem cell differentiation	206	-0.430563	-1.64681	0.000333534	0.00686955	0.00537052	3090	tags=33%, list=21%, signal=26%	ENSRNOG00000024886/ENSRNOG00000011977/ENSRNOG00000007687/ENSRNOG00000020193/ENSRNOG00000007202/ENSRNOG00000047697/ENSRNOG00000002227/ENSRNOG00000018232/ENSRNOG00000016254/ENSRNOG00000016050/ENSRNOG00000013620/ENSRNOG00000045918/ENSRNOG00000020915/ENSRNOG00000011709/ENSRNOG00000017783/ENSRNOG00000055028/ENSRNOG00000004812/ENSRNOG00000006631/ENSRNOG00000027869/ENSRNOG00000014082/ENSRNOG00000000075/…
GO:0003143	BP	GO:0003143	embryonic heart tube morphogenesis	54	-0.584481	-1.86957	0.000343508	0.00705403	0.00551475	1793	tags=37%, list=12%, signal=33%	ENSRNOG00000008620/ENSRNOG00000018835/ENSRNOG00000005033/ENSRNOG00000017060/ENSRNOG00000006120/ENSRNOG00000057760/ENSRNOG00000009227/ENSRNOG00000013265/ENSRNOG00000027357/ENSRNOG00000050190/ENSRNOG00000003039/ENSRNOG00000019322/ENSRNOG00000004889/ENSRNOG00000003517/ENSRNOG00000033134/ENSRNOG00000006338/ENSRNOG00000013281/ENSRNOG00000015488/ENSRNOG00000000861/ENSRNOG00000008706
GO:0021675	BP	GO:0021675	nerve development	95	-0.502514	-1.76148	0.000344322	0.00705403	0.00551475	2881	tags=42%, list=20%, signal=34%	ENSRNOG00000019716/ENSRNOG00000013072/ENSRNOG00000005392/ENSRNOG00000014530/ENSRNOG00000050706/ENSRNOG00000006052/ENSRNOG00000020778/ENSRNOG00000005018/ENSRNOG00000004560/ENSRNOG00000053122/ENSRNOG00000019957/ENSRNOG00000013213/ENSRNOG00000014361/ENSRNOG00000018285/ENSRNOG00000018369/ENSRNOG00000046366/ENSRNOG00000023337/ENSRNOG00000016037/ENSRNOG00000017003/ENSRNOG00000006729/ENSRNOG00000049422/…
GO:0071526	BP	GO:0071526	semaphorin-plexin signaling pathway	47	-0.597219	-1.86901	0.000348467	0.00712	0.00556632	3467	tags=72%, list=24%, signal=55%	ENSRNOG00000014650/ENSRNOG00000045998/ENSRNOG00000013679/ENSRNOG00000060464/ENSRNOG00000001068/ENSRNOG00000021101/ENSRNOG00000031890/ENSRNOG00000007970/ENSRNOG00000004033/ENSRNOG00000007133/ENSRNOG00000011977/ENSRNOG00000007687/ENSRNOG00000007202/ENSRNOG00000016254/ENSRNOG00000013072/ENSRNOG00000029510/ENSRNOG00000004812/ENSRNOG00000006631/ENSRNOG00000052745/ENSRNOG00000007324/ENSRNOG00000014361/…
GO:0003205	BP	GO:0003205	cardiac chamber development	159	-0.453016	-1.68864	0.00034968	0.00712589	0.00557093	2706	tags=38%, list=19%, signal=31%	ENSRNOG00000011411/ENSRNOG00000001793/ENSRNOG00000007036/ENSRNOG00000004109/ENSRNOG00000026857/ENSRNOG00000051905/ENSRNOG00000006137/ENSRNOG00000029614/ENSRNOG00000015049/ENSRNOG00000023148/ENSRNOG00000039976/ENSRNOG00000052469/ENSRNOG00000016378/ENSRNOG00000003268/ENSRNOG00000018359/ENSRNOG00000002093/ENSRNOG00000013364/ENSRNOG00000005606/ENSRNOG00000018835/ENSRNOG00000009173/ENSRNOG00000029598/…
GO:0060080	BP	GO:0060080	inhibitory postsynaptic potential	23	-0.706222	-1.92686	0.000357821	0.0072534	0.00567062	2622	tags=52%, list=18%, signal=43%	ENSRNOG00000011000/ENSRNOG00000017002/ENSRNOG00000016326/ENSRNOG00000015430/ENSRNOG00000002636/ENSRNOG00000008237/ENSRNOG00000060599/ENSRNOG00000003812/ENSRNOG00000033942/ENSRNOG00000020009/ENSRNOG00000009253/ENSRNOG00000008766
GO:0016323	CC	GO:0016323	basolateral plasma membrane	221	-0.420872	-1.62085	0.000357578	0.0072534	0.00567062	2743	tags=34%, list=19%, signal=28%	ENSRNOG00000018863/ENSRNOG00000002767/ENSRNOG00000067988/ENSRNOG00000054902/ENSRNOG00000009450/ENSRNOG00000003835/ENSRNOG00000007036/ENSRNOG00000020113/ENSRNOG00000004527/ENSRNOG00000019996/ENSRNOG00000020346/ENSRNOG00000001115/ENSRNOG00000017976/ENSRNOG00000011133/ENSRNOG00000005957/ENSRNOG00000004560/ENSRNOG00000016182/ENSRNOG00000010296/ENSRNOG00000001518/ENSRNOG00000020948/ENSRNOG00000013869/…
GO:0006836	BP	GO:0006836	neurotransmitter transport	227	-0.416898	-1.61037	0.000361196	0.00730261	0.00570908	2640	tags=30%, list=18%, signal=25%	ENSRNOG00000015148/ENSRNOG00000061270/ENSRNOG00000009110/ENSRNOG00000011000/ENSRNOG00000004527/ENSRNOG00000005003/ENSRNOG00000024832/ENSRNOG00000017333/ENSRNOG00000046195/ENSRNOG00000020346/ENSRNOG00000001115/ENSRNOG00000005697/ENSRNOG00000049351/ENSRNOG00000060054/ENSRNOG00000004560/ENSRNOG00000047574/ENSRNOG00000000105/ENSRNOG00000007957/ENSRNOG00000052707/ENSRNOG00000026091/ENSRNOG00000032576/…
GO:1904018	BP	GO:1904018	positive regulation of vasculature development	146	-0.452416	-1.66822	0.000364703	0.00735422	0.00574943	3330	tags=40%, list=23%, signal=31%	ENSRNOG00000009131/ENSRNOG00000001704/ENSRNOG00000021726/ENSRNOG00000007027/ENSRNOG00000009956/ENSRNOG00000059984/ENSRNOG00000001149/ENSRNOG00000031930/ENSRNOG00000011977/ENSRNOG00000025639/ENSRNOG00000021497/ENSRNOG00000047356/ENSRNOG00000007036/ENSRNOG00000010853/ENSRNOG00000017879/ENSRNOG00000024119/ENSRNOG00000013286/ENSRNOG00000008246/ENSRNOG00000027938/ENSRNOG00000018488/ENSRNOG00000012956/…
GO:0021987	BP	GO:0021987	cerebral cortex development	165	-0.450933	-1.68767	0.000369031	0.00742206	0.00580247	3999	tags=41%, list=28%, signal=30%	ENSRNOG00000008644/ENSRNOG00000025053/ENSRNOG00000009482/ENSRNOG00000063836/ENSRNOG00000008292/ENSRNOG00000001068/ENSRNOG00000001299/ENSRNOG00000017035/ENSRNOG00000052113/ENSRNOG00000064052/ENSRNOG00000005299/ENSRNOG00000059008/ENSRNOG00000028129/ENSRNOG00000014963/ENSRNOG00000053562/ENSRNOG00000004810/ENSRNOG00000020457/ENSRNOG00000047247/ENSRNOG00000012580/ENSRNOG00000019779/ENSRNOG00000007284/…
GO:0035050	BP	GO:0035050	embryonic heart tube development	73	-0.541663	-1.8249	0.000370845	0.00743911	0.0058158	2890	tags=41%, list=20%, signal=33%	ENSRNOG00000018232/ENSRNOG00000013072/ENSRNOG00000007515/ENSRNOG00000017608/ENSRNOG00000001276/ENSRNOG00000009110/ENSRNOG00000014361/ENSRNOG00000008620/ENSRNOG00000005606/ENSRNOG00000018835/ENSRNOG00000005033/ENSRNOG00000017060/ENSRNOG00000006120/ENSRNOG00000057760/ENSRNOG00000009227/ENSRNOG00000013265/ENSRNOG00000027357/ENSRNOG00000050190/ENSRNOG00000003039/ENSRNOG00000019322/ENSRNOG00000004889/…
GO:0009743	BP	GO:0009743	response to carbohydrate	301	-0.394125	-1.55791	0.000373932	0.00748155	0.00584898	2271	tags=23%, list=16%, signal=20%	ENSRNOG00000065659/ENSRNOG00000003463/ENSRNOG00000052745/ENSRNOG00000054695/ENSRNOG00000009882/ENSRNOG00000020865/ENSRNOG00000047756/ENSRNOG00000028992/ENSRNOG00000011077/ENSRNOG00000051948/ENSRNOG00000003172/ENSRNOG00000010516/ENSRNOG00000008620/ENSRNOG00000013970/ENSRNOG00000000299/ENSRNOG00000002024/ENSRNOG00000018903/ENSRNOG00000002525/ENSRNOG00000019648/ENSRNOG00000004517/ENSRNOG00000008237/…
GO:0043535	BP	GO:0043535	regulation of blood vessel endothelial cell migration	91	-0.512477	-1.78455	0.0003828	0.00763434	0.00596842	2875	tags=45%, list=20%, signal=36%	ENSRNOG00000055597/ENSRNOG00000016050/ENSRNOG00000021497/ENSRNOG00000047356/ENSRNOG00000020573/ENSRNOG00000017879/ENSRNOG00000021919/ENSRNOG00000010457/ENSRNOG00000027938/ENSRNOG00000018488/ENSRNOG00000051977/ENSRNOG00000004158/ENSRNOG00000028713/ENSRNOG00000007345/ENSRNOG00000027037/ENSRNOG00000002093/ENSRNOG00000017197/ENSRNOG00000010630/ENSRNOG00000014084/ENSRNOG00000010744/ENSRNOG00000002525/…
GO:0061458	BP	GO:0061458	reproductive system development	306	-0.389354	-1.54103	0.00038355	0.00763434	0.00596842	2635	tags=29%, list=18%, signal=24%	ENSRNOG00000005715/ENSRNOG00000007036/ENSRNOG00000004109/ENSRNOG00000016391/ENSRNOG00000017783/ENSRNOG00000017438/ENSRNOG00000009531/ENSRNOG00000001347/ENSRNOG00000026319/ENSRNOG00000030719/ENSRNOG00000056907/ENSRNOG00000052745/ENSRNOG00000020918/ENSRNOG00000011238/ENSRNOG00000020386/ENSRNOG00000060237/ENSRNOG00000012499/ENSRNOG00000018841/ENSRNOG00000010591/ENSRNOG00000025120/ENSRNOG00000005233/…
GO:0060348	BP	GO:0060348	bone development	201	-0.434188	-1.65753	0.000387988	0.00770277	0.00602193	2372	tags=32%, list=16%, signal=27%	ENSRNOG00000031643/ENSRNOG00000006674/ENSRNOG00000027906/ENSRNOG00000004063/ENSRNOG00000031778/ENSRNOG00000007302/ENSRNOG00000013123/ENSRNOG00000012956/ENSRNOG00000010964/ENSRNOG00000012499/ENSRNOG00000055962/ENSRNOG00000036680/ENSRNOG00000046366/ENSRNOG00000000655/ENSRNOG00000018865/ENSRNOG00000009184/ENSRNOG00000018835/ENSRNOG00000004303/ENSRNOG00000005292/ENSRNOG00000022870/ENSRNOG00000063517/…
GO:0098831	CC	GO:0098831	presynaptic active zone cytoplasmic component	23	-0.704362	-1.92178	0.000400333	0.00791353	0.00618669	2640	tags=70%, list=18%, signal=57%	ENSRNOG00000004201/ENSRNOG00000017326/ENSRNOG00000015148/ENSRNOG00000011000/ENSRNOG00000022893/ENSRNOG00000030790/ENSRNOG00000010868/ENSRNOG00000034007/ENSRNOG00000058975/ENSRNOG00000008237/ENSRNOG00000018452/ENSRNOG00000005726/ENSRNOG00000011171/ENSRNOG00000009264/ENSRNOG00000056612/ENSRNOG00000030714
GO:1990806	BP	GO:1990806	ligand-gated ion channel signaling pathway	37	-0.634212	-1.90574	0.000400659	0.00791353	0.00618669	1764	tags=32%, list=12%, signal=29%	ENSRNOG00000021063/ENSRNOG00000050220/ENSRNOG00000014183/ENSRNOG00000005723/ENSRNOG00000049410/ENSRNOG00000045816/ENSRNOG00000018712/ENSRNOG00000033134/ENSRNOG00000021021/ENSRNOG00000008992/ENSRNOG00000033942/ENSRNOG00000008766
GO:0071902	BP	GO:0071902	positive regulation of protein serine/threonine kinase activity	144	-0.455214	-1.67606	0.00041522	0.00818016	0.00639514	2276	tags=29%, list=16%, signal=25%	ENSRNOG00000029614/ENSRNOG00000020918/ENSRNOG00000010964/ENSRNOG00000013213/ENSRNOG00000014678/ENSRNOG00000014361/ENSRNOG00000020578/ENSRNOG00000000655/ENSRNOG00000002161/ENSRNOG00000017197/ENSRNOG00000004639/ENSRNOG00000012442/ENSRNOG00000005404/ENSRNOG00000057760/ENSRNOG00000055226/ENSRNOG00000006450/ENSRNOG00000023521/ENSRNOG00000059491/ENSRNOG00000003992/ENSRNOG00000012002/ENSRNOG00000018461/…
GO:0060419	BP	GO:0060419	heart growth	107	-0.48874	-1.73764	0.000421281	0.00827769	0.00647139	2882	tags=40%, list=20%, signal=32%	ENSRNOG00000020723/ENSRNOG00000016050/ENSRNOG00000019504/ENSRNOG00000045918/ENSRNOG00000001793/ENSRNOG00000047356/ENSRNOG00000007036/ENSRNOG00000004109/ENSRNOG00000017002/ENSRNOG00000051905/ENSRNOG00000065659/ENSRNOG00000052469/ENSRNOG00000010964/ENSRNOG00000014361/ENSRNOG00000025120/ENSRNOG00000009184/ENSRNOG00000002093/ENSRNOG00000004831/ENSRNOG00000013364/ENSRNOG00000023896/ENSRNOG00000002773/…
GO:0071695	BP	GO:0071695	anatomical structure maturation	238	-0.410006	-1.58919	0.00042232	0.00827769	0.00647139	3881	tags=42%, list=27%, signal=31%	ENSRNOG00000004067/ENSRNOG00000008292/ENSRNOG00000001068/ENSRNOG00000059500/ENSRNOG00000020557/ENSRNOG00000017753/ENSRNOG00000027839/ENSRNOG00000071010/ENSRNOG00000017208/ENSRNOG00000004048/ENSRNOG00000020450/ENSRNOG00000017893/ENSRNOG00000014719/ENSRNOG00000011305/ENSRNOG00000018509/ENSRNOG00000002414/ENSRNOG00000009808/ENSRNOG00000001704/ENSRNOG00000037225/ENSRNOG00000001717/ENSRNOG00000016629/…
GO:0003018	BP	GO:0003018	vascular process in circulatory system	211	-0.422901	-1.62046	0.000429338	0.00839389	0.00656223	3233	tags=36%, list=22%, signal=29%	ENSRNOG00000056836/ENSRNOG00000015030/ENSRNOG00000018260/ENSRNOG00000020078/ENSRNOG00000020254/ENSRNOG00000024886/ENSRNOG00000001300/ENSRNOG00000016122/ENSRNOG00000007284/ENSRNOG00000045949/ENSRNOG00000004179/ENSRNOG00000034025/ENSRNOG00000020657/ENSRNOG00000054902/ENSRNOG00000009726/ENSRNOG00000047356/ENSRNOG00000017002/ENSRNOG00000004823/ENSRNOG00000010484/ENSRNOG00000016326/ENSRNOG00000023688/…
GO:0044304	CC	GO:0044304	main axon	82	-0.529854	-1.81959	0.000435783	0.00846316	0.00661639	4079	tags=51%, list=28%, signal=37%	ENSRNOG00000019959/ENSRNOG00000050841/ENSRNOG00000021023/ENSRNOG00000004067/ENSRNOG00000064052/ENSRNOG00000055401/ENSRNOG00000003276/ENSRNOG00000004077/ENSRNOG00000020277/ENSRNOG00000011323/ENSRNOG00000014230/ENSRNOG00000017428/ENSRNOG00000021569/ENSRNOG00000010853/ENSRNOG00000018870/ENSRNOG00000030515/ENSRNOG00000005018/ENSRNOG00000018241/ENSRNOG00000018488/ENSRNOG00000029614/ENSRNOG00000032437/…
GO:0048844	BP	GO:0048844	artery morphogenesis	64	-0.546875	-1.79793	0.000436821	0.00846316	0.00661639	2890	tags=50%, list=20%, signal=40%	ENSRNOG00000018232/ENSRNOG00000021497/ENSRNOG00000007036/ENSRNOG00000010488/ENSRNOG00000020587/ENSRNOG00000052469/ENSRNOG00000014361/ENSRNOG00000028713/ENSRNOG00000018359/ENSRNOG00000004831/ENSRNOG00000013364/ENSRNOG00000010744/ENSRNOG00000049906/ENSRNOG00000004346/ENSRNOG00000006689/ENSRNOG00000013265/ENSRNOG00000008312/ENSRNOG00000065643/ENSRNOG00000013780/ENSRNOG00000018461/ENSRNOG00000050190/…
GO:0007266	BP	GO:0007266	Rho protein signal transduction	120	-0.483164	-1.74204	0.000437276	0.00846316	0.00661639	3701	tags=48%, list=26%, signal=36%	ENSRNOG00000001304/ENSRNOG00000032136/ENSRNOG00000015852/ENSRNOG00000013656/ENSRNOG00000004048/ENSRNOG00000014963/ENSRNOG00000026573/ENSRNOG00000008517/ENSRNOG00000001090/ENSRNOG00000012934/ENSRNOG00000030920/ENSRNOG00000018915/ENSRNOG00000005392/ENSRNOG00000010593/ENSRNOG00000029510/ENSRNOG00000018804/ENSRNOG00000001793/ENSRNOG00000047356/ENSRNOG00000017002/ENSRNOG00000021919/ENSRNOG00000004603/…
GO:0022037	BP	GO:0022037	metencephalon development	151	-0.451689	-1.67115	0.000435755	0.00846316	0.00661639	3587	tags=39%, list=25%, signal=30%	ENSRNOG00000028129/ENSRNOG00000009350/ENSRNOG00000013656/ENSRNOG00000021240/ENSRNOG00000019981/ENSRNOG00000026573/ENSRNOG00000047247/ENSRNOG00000052506/ENSRNOG00000065081/ENSRNOG00000030269/ENSRNOG00000051671/ENSRNOG00000059984/ENSRNOG00000058842/ENSRNOG00000004068/ENSRNOG00000016254/ENSRNOG00000014530/ENSRNOG00000007332/ENSRNOG00000001276/ENSRNOG00000047356/ENSRNOG00000009110/ENSRNOG00000004438/…
GO:0032589	CC	GO:0032589	neuron projection membrane	76	-0.528279	-1.79343	0.000440196	0.00849832	0.00664387	2910	tags=39%, list=20%, signal=32%	ENSRNOG00000008831/ENSRNOG00000005392/ENSRNOG00000018804/ENSRNOG00000002336/ENSRNOG00000010853/ENSRNOG00000009372/ENSRNOG00000063400/ENSRNOG00000049407/ENSRNOG00000004560/ENSRNOG00000018241/ENSRNOG00000029614/ENSRNOG00000014862/ENSRNOG00000027264/ENSRNOG00000003841/ENSRNOG00000057848/ENSRNOG00000004072/ENSRNOG00000029598/ENSRNOG00000055382/ENSRNOG00000013147/ENSRNOG00000004026/ENSRNOG00000045816/…
GO:0005024	MF	GO:0005024	transforming growth factor beta receptor activity	13	-0.795864	-1.90671	0.000446584	0.00857865	0.00670668	2633	tags=85%, list=18%, signal=69%	ENSRNOG00000007036/ENSRNOG00000052469/ENSRNOG00000028713/ENSRNOG00000002093/ENSRNOG00000005033/ENSRNOG00000013265/ENSRNOG00000050190/ENSRNOG00000016289/ENSRNOG00000022196/ENSRNOG00000014477/ENSRNOG00000004828
GO:0001938	BP	GO:0001938	positive regulation of endothelial cell proliferation	80	-0.524542	-1.79139	0.00044603	0.00857865	0.00670668	2845	tags=44%, list=20%, signal=35%	ENSRNOG00000016050/ENSRNOG00000021497/ENSRNOG00000007036/ENSRNOG00000024119/ENSRNOG00000013286/ENSRNOG00000051905/ENSRNOG00000027938/ENSRNOG00000019388/ENSRNOG00000005650/ENSRNOG00000028713/ENSRNOG00000009354/ENSRNOG00000017197/ENSRNOG00000014084/ENSRNOG00000004517/ENSRNOG00000009227/ENSRNOG00000021437/ENSRNOG00000012347/ENSRNOG00000001229/ENSRNOG00000061731/ENSRNOG00000017828/ENSRNOG00000013780/…
GO:0010763	BP	GO:0010763	positive regulation of fibroblast migration	21	-0.722421	-1.9305	0.000449626	0.00861559	0.00673555	1153	tags=38%, list=8%, signal=35%	ENSRNOG00000017197/ENSRNOG00000020423/ENSRNOG00000015603/ENSRNOG00000004676/ENSRNOG00000008479/ENSRNOG00000058039/ENSRNOG00000048449/ENSRNOG00000002881
GO:1902414	BP	GO:1902414	protein localization to cell junction	151	-0.450659	-1.66734	0.000457959	0.00875349	0.00684337	3646	tags=37%, list=25%, signal=28%	ENSRNOG00000002751/ENSRNOG00000057817/ENSRNOG00000016196/ENSRNOG00000004049/ENSRNOG00000001516/ENSRNOG00000014230/ENSRNOG00000022724/ENSRNOG00000054514/ENSRNOG00000015030/ENSRNOG00000014048/ENSRNOG00000017466/ENSRNOG00000005783/ENSRNOG00000002079/ENSRNOG00000002767/ENSRNOG00000007515/ENSRNOG00000001793/ENSRNOG00000009726/ENSRNOG00000061270/ENSRNOG00000024119/ENSRNOG00000047574/ENSRNOG00000066008/…
GO:0007548	BP	GO:0007548	sex differentiation	273	-0.396712	-1.55765	0.000460471	0.00877973	0.00686388	2635	tags=29%, list=18%, signal=24%	ENSRNOG00000005715/ENSRNOG00000007036/ENSRNOG00000004109/ENSRNOG00000016391/ENSRNOG00000017783/ENSRNOG00000017438/ENSRNOG00000009531/ENSRNOG00000001347/ENSRNOG00000011032/ENSRNOG00000026319/ENSRNOG00000030719/ENSRNOG00000056907/ENSRNOG00000052745/ENSRNOG00000020918/ENSRNOG00000052469/ENSRNOG00000011238/ENSRNOG00000060237/ENSRNOG00000018841/ENSRNOG00000010591/ENSRNOG00000005233/ENSRNOG00000059947/…
GO:0035909	BP	GO:0035909	aorta morphogenesis	32	-0.664666	-1.94058	0.000462872	0.0088037	0.00688262	2281	tags=53%, list=16%, signal=45%	ENSRNOG00000020587/ENSRNOG00000052469/ENSRNOG00000028713/ENSRNOG00000013364/ENSRNOG00000006689/ENSRNOG00000013265/ENSRNOG00000065643/ENSRNOG00000018461/ENSRNOG00000050190/ENSRNOG00000019322/ENSRNOG00000003517/ENSRNOG00000025174/ENSRNOG00000064362/ENSRNOG00000003357/ENSRNOG00000003694/ENSRNOG00000014011/ENSRNOG00000023257
GO:0055013	BP	GO:0055013	cardiac muscle cell development	94	-0.495054	-1.73183	0.000469681	0.00891122	0.00696668	2271	tags=35%, list=16%, signal=30%	ENSRNOG00000065659/ENSRNOG00000052745/ENSRNOG00000052469/ENSRNOG00000010964/ENSRNOG00000014361/ENSRNOG00000023781/ENSRNOG00000047756/ENSRNOG00000003268/ENSRNOG00000049452/ENSRNOG00000009184/ENSRNOG00000013364/ENSRNOG00000027230/ENSRNOG00000022772/ENSRNOG00000002773/ENSRNOG00000048430/ENSRNOG00000000632/ENSRNOG00000004517/ENSRNOG00000053728/ENSRNOG00000021463/ENSRNOG00000004339/ENSRNOG00000010711/…
GO:0008328	CC	GO:0008328	ionotropic glutamate receptor complex	43	-0.603275	-1.86197	0.000471295	0.00891987	0.00697344	2435	tags=37%, list=17%, signal=31%	ENSRNOG00000002767/ENSRNOG00000063400/ENSRNOG00000049407/ENSRNOG00000065511/ENSRNOG00000057848/ENSRNOG00000021063/ENSRNOG00000005723/ENSRNOG00000045816/ENSRNOG00000017969/ENSRNOG00000012362/ENSRNOG00000006174/ENSRNOG00000029012/ENSRNOG00000008992/ENSRNOG00000033942/ENSRNOG00000027400/ENSRNOG00000008766
GO:0016328	CC	GO:0016328	lateral plasma membrane	84	-0.507943	-1.74825	0.000484764	0.00912992	0.00713766	2634	tags=37%, list=18%, signal=30%	ENSRNOG00000003835/ENSRNOG00000004527/ENSRNOG00000019996/ENSRNOG00000063213/ENSRNOG00000005957/ENSRNOG00000025527/ENSRNOG00000015049/ENSRNOG00000005307/ENSRNOG00000020578/ENSRNOG00000050071/ENSRNOG00000008428/ENSRNOG00000004072/ENSRNOG00000053288/ENSRNOG00000004026/ENSRNOG00000020423/ENSRNOG00000046949/ENSRNOG00000004964/ENSRNOG00000018297/ENSRNOG00000012002/ENSRNOG00000027894/ENSRNOG00000003872/…
GO:0051146	BP	GO:0051146	striated muscle cell differentiation	283	-0.395026	-1.55529	0.000483901	0.00912992	0.00713766	2831	tags=31%, list=20%, signal=25%	ENSRNOG00000012045/ENSRNOG00000019504/ENSRNOG00000018960/ENSRNOG00000057880/ENSRNOG00000018804/ENSRNOG00000024580/ENSRNOG00000011346/ENSRNOG00000017002/ENSRNOG00000021954/ENSRNOG00000056786/ENSRNOG00000006930/ENSRNOG00000018683/ENSRNOG00000008697/ENSRNOG00000006137/ENSRNOG00000065659/ENSRNOG00000052745/ENSRNOG00000004158/ENSRNOG00000009882/ENSRNOG00000052469/ENSRNOG00000010964/ENSRNOG00000014361/…
GO:0098828	BP	GO:0098828	modulation of inhibitory postsynaptic potential	12	-0.802252	-1.88883	0.000494467	0.00928995	0.00726276	1789	tags=58%, list=12%, signal=51%	ENSRNOG00000015430/ENSRNOG00000002636/ENSRNOG00000008237/ENSRNOG00000003812/ENSRNOG00000033942/ENSRNOG00000009253/ENSRNOG00000008766
GO:2000311	BP	GO:2000311	regulation of AMPA receptor activity	22	-0.696928	-1.88486	0.000503047	0.00941719	0.00736223	2435	tags=50%, list=17%, signal=42%	ENSRNOG00000063400/ENSRNOG00000065511/ENSRNOG00000032576/ENSRNOG00000057848/ENSRNOG00000015430/ENSRNOG00000050220/ENSRNOG00000003812/ENSRNOG00000012362/ENSRNOG00000043465/ENSRNOG00000019207/ENSRNOG00000052296
GO:0051592	BP	GO:0051592	response to calcium ion	157	-0.441873	-1.64591	0.000503684	0.00941719	0.00736223	2309	tags=29%, list=16%, signal=25%	ENSRNOG00000013945/ENSRNOG00000065659/ENSRNOG00000015049/ENSRNOG00000014039/ENSRNOG00000009882/ENSRNOG00000020918/ENSRNOG00000065511/ENSRNOG00000060237/ENSRNOG00000014361/ENSRNOG00000047756/ENSRNOG00000032576/ENSRNOG00000002969/ENSRNOG00000011077/ENSRNOG00000059947/ENSRNOG00000003841/ENSRNOG00000050220/ENSRNOG00000006426/ENSRNOG00000017491/ENSRNOG00000001431/ENSRNOG00000047014/ENSRNOG00000017060/…
GO:0140658	MF	GO:0140658	ATP-dependent chromatin remodeler activity	36	-0.644337	-1.9227	0.000505171	0.00942212	0.00736609	3440	tags=64%, list=24%, signal=49%	ENSRNOG00000030017/ENSRNOG00000014450/ENSRNOG00000017669/ENSRNOG00000014483/ENSRNOG00000056703/ENSRNOG00000019175/ENSRNOG00000057761/ENSRNOG00000025011/ENSRNOG00000049302/ENSRNOG00000018309/ENSRNOG00000006137/ENSRNOG00000009722/ENSRNOG00000011268/ENSRNOG00000014434/ENSRNOG00000016744/ENSRNOG00000037483/ENSRNOG00000012716/ENSRNOG00000006689/ENSRNOG00000050282/ENSRNOG00000049489/ENSRNOG00000024194/…
GO:0014072	BP	GO:0014072	response to isoquinoline alkaloid	33	-0.641494	-1.88527	0.000514632	0.00956138	0.00747496	1261	tags=36%, list=9%, signal=33%	ENSRNOG00000046667/ENSRNOG00000010254/ENSRNOG00000045816/ENSRNOG00000015603/ENSRNOG00000008533/ENSRNOG00000004890/ENSRNOG00000030404/ENSRNOG00000008012/ENSRNOG00000043465/ENSRNOG00000018191/ENSRNOG00000056659/ENSRNOG00000019422
GO:0001945	BP	GO:0001945	lymph vessel development	29	-0.64974	-1.8576	0.000516232	0.00956138	0.00747496	839	tags=52%, list=6%, signal=49%	ENSRNOG00000010457/ENSRNOG00000033110/ENSRNOG00000003407/ENSRNOG00000028713/ENSRNOG00000010771/ENSRNOG00000020173/ENSRNOG00000070919/ENSRNOG00000022697/ENSRNOG00000064362/ENSRNOG00000022196/ENSRNOG00000003694/ENSRNOG00000014477/ENSRNOG00000009222/ENSRNOG00000002511/ENSRNOG00000046829
GO:0021549	BP	GO:0021549	cerebellum development	143	-0.452175	-1.6639	0.000516362	0.00956138	0.00747496	3587	tags=39%, list=25%, signal=30%	ENSRNOG00000028129/ENSRNOG00000009350/ENSRNOG00000013656/ENSRNOG00000021240/ENSRNOG00000019981/ENSRNOG00000026573/ENSRNOG00000047247/ENSRNOG00000052506/ENSRNOG00000030269/ENSRNOG00000051671/ENSRNOG00000059984/ENSRNOG00000058842/ENSRNOG00000004068/ENSRNOG00000016254/ENSRNOG00000014530/ENSRNOG00000007332/ENSRNOG00000001276/ENSRNOG00000047356/ENSRNOG00000009110/ENSRNOG00000004438/ENSRNOG00000016069/…
GO:0048407	MF	GO:0048407	platelet-derived growth factor binding	11	-0.808516	-1.86529	0.000520043	0.00960645	0.0075102	1810	tags=82%, list=13%, signal=72%	ENSRNOG00000017197/ENSRNOG00000001249/ENSRNOG00000008749/ENSRNOG00000018461/ENSRNOG00000002244/ENSRNOG00000016281/ENSRNOG00000003897/ENSRNOG00000003357/ENSRNOG00000011292
GO:0051588	BP	GO:0051588	regulation of neurotransmitter transport	123	-0.472076	-1.70636	0.000532777	0.00981813	0.00767569	2637	tags=34%, list=18%, signal=28%	ENSRNOG00000061270/ENSRNOG00000011000/ENSRNOG00000024832/ENSRNOG00000017333/ENSRNOG00000049351/ENSRNOG00000004560/ENSRNOG00000007957/ENSRNOG00000052707/ENSRNOG00000026091/ENSRNOG00000032576/ENSRNOG00000008428/ENSRNOG00000003841/ENSRNOG00000004749/ENSRNOG00000010868/ENSRNOG00000006426/ENSRNOG00000064701/ENSRNOG00000060946/ENSRNOG00000008237/ENSRNOG00000005081/ENSRNOG00000013351/ENSRNOG00000018452/…
GO:0019646	BP	GO:0019646	aerobic electron transport chain	61	0.578848	2.1713	0.000535599	0.00984658	0.00769793	4086	tags=72%, list=28%, signal=52%	ENSRNOG00000062245/ENSRNOG00000018068/ENSRNOG00000033615/ENSRNOG00000031033/ENSRNOG00000030700/ENSRNOG00000029707/ENSRNOG00000030644/ENSRNOG00000012383/ENSRNOG00000043033/ENSRNOG00000031766/ENSRNOG00000029042/ENSRNOG00000006364/ENSRNOG00000004526/ENSRNOG00000054689/ENSRNOG00000026875/ENSRNOG00000059061/ENSRNOG00000029971/ENSRNOG00000024568/ENSRNOG00000005668/ENSRNOG00000024967/ENSRNOG00000022980/…
GO:0042773	BP	GO:0042773	ATP synthesis coupled electron transport	74	0.556196	2.15263	0.00054116	0.00992514	0.00775935	4086	tags=69%, list=28%, signal=50%	ENSRNOG00000062245/ENSRNOG00000018068/ENSRNOG00000033615/ENSRNOG00000031033/ENSRNOG00000031053/ENSRNOG00000030371/ENSRNOG00000030700/ENSRNOG00000029707/ENSRNOG00000030644/ENSRNOG00000012383/ENSRNOG00000043033/ENSRNOG00000031766/ENSRNOG00000029042/ENSRNOG00000006364/ENSRNOG00000004526/ENSRNOG00000054689/ENSRNOG00000026875/ENSRNOG00000059061/ENSRNOG00000029971/ENSRNOG00000024568/ENSRNOG00000005668/…
GO:0016655	MF	GO:0016655	oxidoreductase activity, acting on NAD(P)H, quinone or similar compound as acceptor	27	0.622331	1.96519	0.000544912	0.00997021	0.00779458	4051	tags=70%, list=28%, signal=51%	ENSRNOG00000033615/ENSRNOG00000031033/ENSRNOG00000031053/ENSRNOG00000029707/ENSRNOG00000030644/ENSRNOG00000001701/ENSRNOG00000029042/ENSRNOG00000049911/ENSRNOG00000059445/ENSRNOG00000029971/ENSRNOG00000024568/ENSRNOG00000011383/ENSRNOG00000009155/ENSRNOG00000012772/ENSRNOG00000018117/ENSRNOG00000028717/ENSRNOG00000016470/ENSRNOG00000028319/ENSRNOG00000042503
GO:0031253	CC	GO:0031253	cell projection membrane	298	-0.389273	-1.53719	0.000548218	0.0100069	0.00782329	3159	tags=32%, list=22%, signal=26%	ENSRNOG00000028668/ENSRNOG00000030269/ENSRNOG00000004912/ENSRNOG00000018677/ENSRNOG00000021569/ENSRNOG00000018824/ENSRNOG00000001091/ENSRNOG00000006094/ENSRNOG00000008831/ENSRNOG00000008065/ENSRNOG00000068642/ENSRNOG00000005392/ENSRNOG00000034025/ENSRNOG00000009782/ENSRNOG00000012534/ENSRNOG00000007332/ENSRNOG00000018804/ENSRNOG00000002336/ENSRNOG00000007294/ENSRNOG00000010853/ENSRNOG00000001241/…
GO:0036312	MF	GO:0036312	phosphatidylinositol 3-kinase regulatory subunit binding	11	-0.805962	-1.8594	0.000558002	0.0101059	0.00790063	1542	tags=45%, list=11%, signal=41%	ENSRNOG00000018903/ENSRNOG00000013309/ENSRNOG00000055226/ENSRNOG00000019358/ENSRNOG00000008444
GO:0015079	MF	GO:0015079	potassium ion transmembrane transporter activity	121	-0.474783	-1.71372	0.000556613	0.0101059	0.00790063	3777	tags=44%, list=26%, signal=33%	ENSRNOG00000064052/ENSRNOG00000055401/ENSRNOG00000018111/ENSRNOG00000002303/ENSRNOG00000033796/ENSRNOG00000001575/ENSRNOG00000000368/ENSRNOG00000036960/ENSRNOG00000004077/ENSRNOG00000015306/ENSRNOG00000047363/ENSRNOG00000021130/ENSRNOG00000007645/ENSRNOG00000019651/ENSRNOG00000064933/ENSRNOG00000008831/ENSRNOG00000006422/ENSRNOG00000009450/ENSRNOG00000067416/ENSRNOG00000001658/ENSRNOG00000005365/…
GO:0048661	BP	GO:0048661	positive regulation of smooth muscle cell proliferation	111	-0.475973	-1.69906	0.000558885	0.0101059	0.00790063	2285	tags=31%, list=16%, signal=26%	ENSRNOG00000031778/ENSRNOG00000054695/ENSRNOG00000012956/ENSRNOG00000052469/ENSRNOG00000014361/ENSRNOG00000027037/ENSRNOG00000009184/ENSRNOG00000017197/ENSRNOG00000004639/ENSRNOG00000010064/ENSRNOG00000019075/ENSRNOG00000018903/ENSRNOG00000002525/ENSRNOG00000004346/ENSRNOG00000004517/ENSRNOG00000000151/ENSRNOG00000004473/ENSRNOG00000013265/ENSRNOG00000013780/ENSRNOG00000018461/ENSRNOG00000042536/…
GO:0055123	BP	GO:0055123	digestive system development	131	-0.4603	-1.67763	0.000556122	0.0101059	0.00790063	3491	tags=44%, list=24%, signal=34%	ENSRNOG00000010695/ENSRNOG00000052687/ENSRNOG00000011305/ENSRNOG00000013907/ENSRNOG00000013963/ENSRNOG00000037225/ENSRNOG00000018260/ENSRNOG00000024886/ENSRNOG00000031930/ENSRNOG00000001091/ENSRNOG00000002227/ENSRNOG00000004179/ENSRNOG00000015054/ENSRNOG00000025011/ENSRNOG00000005715/ENSRNOG00000007036/ENSRNOG00000007804/ENSRNOG00000017783/ENSRNOG00000031643/ENSRNOG00000065659/ENSRNOG00000056907/…
GO:0060411	BP	GO:0060411	cardiac septum morphogenesis	65	-0.564	-1.85992	0.000560513	0.0101116	0.00790508	1867	tags=46%, list=13%, signal=40%	ENSRNOG00000007036/ENSRNOG00000004109/ENSRNOG00000029614/ENSRNOG00000052469/ENSRNOG00000018359/ENSRNOG00000002093/ENSRNOG00000013364/ENSRNOG00000018835/ENSRNOG00000009173/ENSRNOG00000029598/ENSRNOG00000005033/ENSRNOG00000006526/ENSRNOG00000010744/ENSRNOG00000030034/ENSRNOG00000009227/ENSRNOG00000006689/ENSRNOG00000013265/ENSRNOG00000031232/ENSRNOG00000065643/ENSRNOG00000050190/ENSRNOG00000019322/…
GO:0001964	BP	GO:0001964	startle response	33	-0.638908	-1.87767	0.000562346	0.0101209	0.00791239	2882	tags=52%, list=20%, signal=41%	ENSRNOG00000020723/ENSRNOG00000055547/ENSRNOG00000025011/ENSRNOG00000030719/ENSRNOG00000008428/ENSRNOG00000003841/ENSRNOG00000021063/ENSRNOG00000050220/ENSRNOG00000005723/ENSRNOG00000003812/ENSRNOG00000006174/ENSRNOG00000068162/ENSRNOG00000000606/ENSRNOG00000006617/ENSRNOG00000056659/ENSRNOG00000033942/ENSRNOG00000008766
GO:0002063	BP	GO:0002063	chondrocyte development	30	-0.65826	-1.89578	0.000563793	0.0101233	0.00791427	3090	tags=63%, list=21%, signal=50%	ENSRNOG00000024886/ENSRNOG00000037295/ENSRNOG00000020193/ENSRNOG00000006052/ENSRNOG00000006674/ENSRNOG00000023148/ENSRNOG00000012499/ENSRNOG00000028992/ENSRNOG00000018359/ENSRNOG00000063517/ENSRNOG00000055010/ENSRNOG00000012698/ENSRNOG00000013265/ENSRNOG00000002607/ENSRNOG00000008885/ENSRNOG00000027784/ENSRNOG00000022196/ENSRNOG00000021166/ENSRNOG00000007657
GO:0048169	BP	GO:0048169	regulation of long-term neuronal synaptic plasticity	38	-0.634483	-1.91418	0.000573952	0.0102579	0.00801949	2149	tags=34%, list=15%, signal=29%	ENSRNOG00000017108/ENSRNOG00000008428/ENSRNOG00000000483/ENSRNOG00000019181/ENSRNOG00000016429/ENSRNOG00000013780/ENSRNOG00000020339/ENSRNOG00000012531/ENSRNOG00000052296/ENSRNOG00000019422/ENSRNOG00000046829/ENSRNOG00000033942/ENSRNOG00000008766
GO:0046548	BP	GO:0046548	retinal rod cell development	11	-0.804894	-1.85694	0.000573185	0.0102579	0.00801949	675	tags=36%, list=5%, signal=35%	ENSRNOG00000013413/ENSRNOG00000008807/ENSRNOG00000020342/ENSRNOG00000015829
GO:0046928	BP	GO:0046928	regulation of neurotransmitter secretion	106	-0.490484	-1.74161	0.000578834	0.0103212	0.00806899	2637	tags=35%, list=18%, signal=29%	ENSRNOG00000061270/ENSRNOG00000011000/ENSRNOG00000024832/ENSRNOG00000017333/ENSRNOG00000004560/ENSRNOG00000007957/ENSRNOG00000052707/ENSRNOG00000032576/ENSRNOG00000003841/ENSRNOG00000004749/ENSRNOG00000010868/ENSRNOG00000006426/ENSRNOG00000064701/ENSRNOG00000060946/ENSRNOG00000008237/ENSRNOG00000005081/ENSRNOG00000013351/ENSRNOG00000018452/ENSRNOG00000007666/ENSRNOG00000018712/ENSRNOG00000010957/…
GO:0051896	BP	GO:0051896	regulation of phosphatidylinositol 3-kinase/protein kinase B signal transduction	234	-0.406648	-1.57422	0.000586087	0.0104264	0.00815121	1984	tags=21%, list=14%, signal=18%	ENSRNOG00000020578/ENSRNOG00000000567/ENSRNOG00000013866/ENSRNOG00000008428/ENSRNOG00000055246/ENSRNOG00000017197/ENSRNOG00000050220/ENSRNOG00000050430/ENSRNOG00000006870/ENSRNOG00000013309/ENSRNOG00000005404/ENSRNOG00000055226/ENSRNOG00000004517/ENSRNOG00000006450/ENSRNOG00000021463/ENSRNOG00000014316/ENSRNOG00000004057/ENSRNOG00000018382/ENSRNOG00000018461/ENSRNOG00000017037/ENSRNOG00000002607/…
GO:0043548	MF	GO:0043548	phosphatidylinositol 3-kinase binding	33	-0.638052	-1.87516	0.00058961	0.0104649	0.00818133	2239	tags=33%, list=15%, signal=28%	ENSRNOG00000052745/ENSRNOG00000007410/ENSRNOG00000018903/ENSRNOG00000013309/ENSRNOG00000055226/ENSRNOG00000018461/ENSRNOG00000002244/ENSRNOG00000019358/ENSRNOG00000014187/ENSRNOG00000029986/ENSRNOG00000008444
GO:2000629	BP	GO:2000629	negative regulation of miRNA metabolic process	30	-0.656918	-1.89192	0.000598381	0.0104758	0.00818981	3006	tags=63%, list=21%, signal=50%	ENSRNOG00000030888/ENSRNOG00000018232/ENSRNOG00000007036/ENSRNOG00000065659/ENSRNOG00000001004/ENSRNOG00000048297/ENSRNOG00000055246/ENSRNOG00000017197/ENSRNOG00000008620/ENSRNOG00000015558/ENSRNOG00000021463/ENSRNOG00000004339/ENSRNOG00000002607/ENSRNOG00000019358/ENSRNOG00000020372/ENSRNOG00000009795/ENSRNOG00000002074/ENSRNOG00000009972/ENSRNOG00000003581
GO:0060113	BP	GO:0060113	inner ear receptor cell differentiation	74	-0.531387	-1.79544	0.000595077	0.0104758	0.00818981	4003	tags=54%, list=28%, signal=39%	ENSRNOG00000051372/ENSRNOG00000004578/ENSRNOG00000001700/ENSRNOG00000032574/ENSRNOG00000001068/ENSRNOG00000007443/ENSRNOG00000054331/ENSRNOG00000009694/ENSRNOG00000038891/ENSRNOG00000009945/ENSRNOG00000030269/ENSRNOG00000059984/ENSRNOG00000016050/ENSRNOG00000018804/ENSRNOG00000007515/ENSRNOG00000030316/ENSRNOG00000013641/ENSRNOG00000005957/ENSRNOG00000059015/ENSRNOG00000008986/ENSRNOG00000013364/…
GO:0048709	BP	GO:0048709	oligodendrocyte differentiation	137	-0.456093	-1.66917	0.000593548	0.0104758	0.00818981	2655	tags=28%, list=18%, signal=23%	ENSRNOG00000057542/ENSRNOG00000014268/ENSRNOG00000004438/ENSRNOG00000011133/ENSRNOG00000024595/ENSRNOG00000029614/ENSRNOG00000027869/ENSRNOG00000052745/ENSRNOG00000010031/ENSRNOG00000048297/ENSRNOG00000018841/ENSRNOG00000006030/ENSRNOG00000022386/ENSRNOG00000011439/ENSRNOG00000053945/ENSRNOG00000004294/ENSRNOG00000003848/ENSRNOG00000006120/ENSRNOG00000030034/ENSRNOG00000006450/ENSRNOG00000028261/…
GO:0043405	BP	GO:0043405	regulation of MAP kinase activity	148	-0.445289	-1.64477	0.000597115	0.0104758	0.00818981	2979	tags=34%, list=21%, signal=27%	ENSRNOG00000016122/ENSRNOG00000019730/ENSRNOG00000021061/ENSRNOG00000002227/ENSRNOG00000019716/ENSRNOG00000016050/ENSRNOG00000034025/ENSRNOG00000009110/ENSRNOG00000017783/ENSRNOG00000017879/ENSRNOG00000004100/ENSRNOG00000029614/ENSRNOG00000010964/ENSRNOG00000013213/ENSRNOG00000014678/ENSRNOG00000014361/ENSRNOG00000020578/ENSRNOG00000000655/ENSRNOG00000002161/ENSRNOG00000006000/ENSRNOG00000017197/…
GO:0071900	BP	GO:0071900	regulation of protein serine/threonine kinase activity	243	-0.399746	-1.55267	0.000593771	0.0104758	0.00818981	3079	tags=32%, list=21%, signal=25%	ENSRNOG00000021569/ENSRNOG00000004873/ENSRNOG00000021581/ENSRNOG00000014916/ENSRNOG00000016122/ENSRNOG00000019730/ENSRNOG00000021061/ENSRNOG00000002227/ENSRNOG00000020723/ENSRNOG00000019716/ENSRNOG00000016050/ENSRNOG00000034025/ENSRNOG00000037418/ENSRNOG00000001793/ENSRNOG00000011213/ENSRNOG00000047356/ENSRNOG00000009110/ENSRNOG00000017783/ENSRNOG00000017879/ENSRNOG00000011073/ENSRNOG00000004100/…
GO:0008015	BP	GO:0008015	blood circulation	428	-0.356964	-1.44385	0.000596394	0.0104758	0.00818981	2825	tags=30%, list=20%, signal=25%	ENSRNOG00000045949/ENSRNOG00000004179/ENSRNOG00000034025/ENSRNOG00000020657/ENSRNOG00000014530/ENSRNOG00000033893/ENSRNOG00000054902/ENSRNOG00000019451/ENSRNOG00000009450/ENSRNOG00000009726/ENSRNOG00000047356/ENSRNOG00000010853/ENSRNOG00000009372/ENSRNOG00000017002/ENSRNOG00000004823/ENSRNOG00000008246/ENSRNOG00000010484/ENSRNOG00000016326/ENSRNOG00000000373/ENSRNOG00000004560/ENSRNOG00000014816/…
GO:0035418	BP	GO:0035418	protein localization to synapse	117	-0.476721	-1.71223	0.000606499	0.0105938	0.00828208	3646	tags=38%, list=25%, signal=28%	ENSRNOG00000002751/ENSRNOG00000057817/ENSRNOG00000016196/ENSRNOG00000004049/ENSRNOG00000001516/ENSRNOG00000014230/ENSRNOG00000022724/ENSRNOG00000054514/ENSRNOG00000014048/ENSRNOG00000017466/ENSRNOG00000002079/ENSRNOG00000002767/ENSRNOG00000009726/ENSRNOG00000061270/ENSRNOG00000024119/ENSRNOG00000047574/ENSRNOG00000065511/ENSRNOG00000065312/ENSRNOG00000032576/ENSRNOG00000047137/ENSRNOG00000004639/…
GO:0048608	BP	GO:0048608	reproductive structure development	302	-0.39312	-1.55419	0.000608474	0.0106042	0.00829026	2635	tags=29%, list=18%, signal=24%	ENSRNOG00000005715/ENSRNOG00000007036/ENSRNOG00000004109/ENSRNOG00000016391/ENSRNOG00000017783/ENSRNOG00000017438/ENSRNOG00000009531/ENSRNOG00000001347/ENSRNOG00000026319/ENSRNOG00000030719/ENSRNOG00000056907/ENSRNOG00000052745/ENSRNOG00000020918/ENSRNOG00000011238/ENSRNOG00000020386/ENSRNOG00000060237/ENSRNOG00000012499/ENSRNOG00000018841/ENSRNOG00000010591/ENSRNOG00000025120/ENSRNOG00000005233/…
GO:0031420	MF	GO:0031420	alkali metal ion binding	13	0.773758	2.01266	0.000620413	0.0107816	0.00842893	1	tags=8%, list=0%, signal=8%	ENSRNOG00000047276
GO:0043500	BP	GO:0043500	muscle adaptation	126	-0.471142	-1.70834	0.000621451	0.0107816	0.00842893	2271	tags=30%, list=16%, signal=26%	ENSRNOG00000065659/ENSRNOG00000015049/ENSRNOG00000009882/ENSRNOG00000014361/ENSRNOG00000047756/ENSRNOG00000046366/ENSRNOG00000009184/ENSRNOG00000008620/ENSRNOG00000011058/ENSRNOG00000013364/ENSRNOG00000005690/ENSRNOG00000003998/ENSRNOG00000000299/ENSRNOG00000002773/ENSRNOG00000012473/ENSRNOG00000004517/ENSRNOG00000021463/ENSRNOG00000004473/ENSRNOG00000018943/ENSRNOG00000004339/ENSRNOG00000014096/…
GO:0098739	BP	GO:0098739	import across plasma membrane	158	-0.442785	-1.64958	0.000624887	0.0108169	0.00845648	3643	tags=44%, list=25%, signal=33%	ENSRNOG00000018111/ENSRNOG00000002303/ENSRNOG00000033796/ENSRNOG00000012876/ENSRNOG00000036960/ENSRNOG00000015306/ENSRNOG00000021130/ENSRNOG00000001216/ENSRNOG00000001492/ENSRNOG00000056836/ENSRNOG00000007645/ENSRNOG00000020254/ENSRNOG00000009956/ENSRNOG00000018677/ENSRNOG00000018824/ENSRNOG00000002919/ENSRNOG00000019651/ENSRNOG00000016684/ENSRNOG00000025639/ENSRNOG00000007284/ENSRNOG00000064933/…
GO:0042476	BP	GO:0042476	odontogenesis	102	-0.48373	-1.70859	0.00062916	0.0108664	0.00849521	3044	tags=39%, list=21%, signal=31%	ENSRNOG00000026124/ENSRNOG00000020193/ENSRNOG00000016050/ENSRNOG00000005392/ENSRNOG00000015285/ENSRNOG00000043304/ENSRNOG00000003969/ENSRNOG00000027906/ENSRNOG00000015049/ENSRNOG00000014082/ENSRNOG00000001518/ENSRNOG00000052469/ENSRNOG00000014361/ENSRNOG00000015262/ENSRNOG00000059582/ENSRNOG00000004639/ENSRNOG00000007261/ENSRNOG00000006729/ENSRNOG00000045558/ENSRNOG00000004505/ENSRNOG00000006120/…
GO:0048013	BP	GO:0048013	ephrin receptor signaling pathway	40	-0.628164	-1.90913	0.000631114	0.0108758	0.00850254	3366	tags=52%, list=23%, signal=40%	ENSRNOG00000019688/ENSRNOG00000045952/ENSRNOG00000037340/ENSRNOG00000021569/ENSRNOG00000024870/ENSRNOG00000061270/ENSRNOG00000020573/ENSRNOG00000025792/ENSRNOG00000007646/ENSRNOG00000013213/ENSRNOG00000031801/ENSRNOG00000002024/ENSRNOG00000018674/ENSRNOG00000020588/ENSRNOG00000012531/ENSRNOG00000007030/ENSRNOG00000030285/ENSRNOG00000064362/ENSRNOG00000057826/ENSRNOG00000029184/ENSRNOG00000009222
GO:0035924	BP	GO:0035924	cellular response to vascular endothelial growth factor stimulus	60	-0.56601	-1.84144	0.000634899	0.0108899	0.00851361	2632	tags=45%, list=18%, signal=37%	ENSRNOG00000012991/ENSRNOG00000017879/ENSRNOG00000008246/ENSRNOG00000027938/ENSRNOG00000029614/ENSRNOG00000005650/ENSRNOG00000018865/ENSRNOG00000004072/ENSRNOG00000010744/ENSRNOG00000055226/ENSRNOG00000031232/ENSRNOG00000017828/ENSRNOG00000018461/ENSRNOG00000014288/ENSRNOG00000027463/ENSRNOG00000019322/ENSRNOG00000002244/ENSRNOG00000007081/ENSRNOG00000070919/ENSRNOG00000012864/ENSRNOG00000012405/…
GO:0051961	BP	GO:0051961	negative regulation of nervous system development	157	-0.436572	-1.62617	0.000636177	0.0108899	0.00851361	3601	tags=39%, list=25%, signal=30%	ENSRNOG00000009694/ENSRNOG00000001520/ENSRNOG00000064634/ENSRNOG00000011305/ENSRNOG00000002763/ENSRNOG00000021130/ENSRNOG00000017193/ENSRNOG00000047247/ENSRNOG00000011375/ENSRNOG00000055340/ENSRNOG00000030920/ENSRNOG00000021581/ENSRNOG00000011977/ENSRNOG00000020723/ENSRNOG00000005561/ENSRNOG00000015285/ENSRNOG00000009110/ENSRNOG00000017333/ENSRNOG00000011918/ENSRNOG00000004812/ENSRNOG00000026065/…
GO:0003013	BP	GO:0003013	circulatory system process	453	-0.358957	-1.45628	0.000633506	0.0108899	0.00851361	2825	tags=30%, list=20%, signal=25%	ENSRNOG00000045949/ENSRNOG00000004179/ENSRNOG00000034025/ENSRNOG00000020657/ENSRNOG00000014530/ENSRNOG00000001793/ENSRNOG00000033893/ENSRNOG00000054902/ENSRNOG00000019451/ENSRNOG00000009450/ENSRNOG00000009726/ENSRNOG00000047356/ENSRNOG00000010853/ENSRNOG00000009372/ENSRNOG00000017002/ENSRNOG00000004823/ENSRNOG00000008246/ENSRNOG00000010484/ENSRNOG00000016326/ENSRNOG00000000373/ENSRNOG00000004560/…
GO:0007193	BP	GO:0007193	adenylate cyclase-inhibiting G protein-coupled receptor signaling pathway	67	-0.55439	-1.83999	0.000655257	0.0111917	0.0087495	2719	tags=42%, list=19%, signal=34%	ENSRNOG00000046972/ENSRNOG00000005971/ENSRNOG00000014524/ENSRNOG00000002229/ENSRNOG00000014290/ENSRNOG00000002549/ENSRNOG00000018385/ENSRNOG00000007066/ENSRNOG00000014361/ENSRNOG00000006397/ENSRNOG00000008428/ENSRNOG00000019184/ENSRNOG00000014776/ENSRNOG00000054890/ENSRNOG00000005519/ENSRNOG00000049410/ENSRNOG00000007647/ENSRNOG00000010254/ENSRNOG00000016429/ENSRNOG00000020401/ENSRNOG00000002265/…
GO:0048745	BP	GO:0048745	smooth muscle tissue development	25	-0.69547	-1.93552	0.000660844	0.0112621	0.00880459	2322	tags=56%, list=16%, signal=47%	ENSRNOG00000013938/ENSRNOG00000020587/ENSRNOG00000011238/ENSRNOG00000009184/ENSRNOG00000006120/ENSRNOG00000019354/ENSRNOG00000008312/ENSRNOG00000013780/ENSRNOG00000018461/ENSRNOG00000002607/ENSRNOG00000050190/ENSRNOG00000068412/ENSRNOG00000003357/ENSRNOG00000003694
GO:0071364	BP	GO:0071364	cellular response to epidermal growth factor stimulus	53	-0.580298	-1.84952	0.000666572	0.0113347	0.0088613	1759	tags=30%, list=12%, signal=27%	ENSRNOG00000005606/ENSRNOG00000019075/ENSRNOG00000055226/ENSRNOG00000012473/ENSRNOG00000006450/ENSRNOG00000058646/ENSRNOG00000012002/ENSRNOG00000002607/ENSRNOG00000021750/ENSRNOG00000062552/ENSRNOG00000070919/ENSRNOG00000006136/ENSRNOG00000003897/ENSRNOG00000004332/ENSRNOG00000014248/ENSRNOG00000008015
GO:0060292	BP	GO:0060292	long-term synaptic depression	40	-0.624961	-1.89939	0.000677863	0.011476	0.00897178	2890	tags=45%, list=20%, signal=36%	ENSRNOG00000018232/ENSRNOG00000020723/ENSRNOG00000028832/ENSRNOG00000023688/ENSRNOG00000058422/ENSRNOG00000058975/ENSRNOG00000050206/ENSRNOG00000045816/ENSRNOG00000046949/ENSRNOG00000006174/ENSRNOG00000030927/ENSRNOG00000004890/ENSRNOG00000008169/ENSRNOG00000043465/ENSRNOG00000008869/ENSRNOG00000052051/ENSRNOG00000026705/ENSRNOG00000052296
GO:0019098	BP	GO:0019098	reproductive behavior	54	-0.568139	-1.81729	0.000677505	0.011476	0.00897178	1774	tags=39%, list=12%, signal=34%	ENSRNOG00000004068/ENSRNOG00000020723/ENSRNOG00000005561/ENSRNOG00000023688/ENSRNOG00000004320/ENSRNOG00000014183/ENSRNOG00000002636/ENSRNOG00000006831/ENSRNOG00000001706/ENSRNOG00000006120/ENSRNOG00000055382/ENSRNOG00000060599/ENSRNOG00000007647/ENSRNOG00000026490/ENSRNOG00000005853/ENSRNOG00000014096/ENSRNOG00000007975/ENSRNOG00000020372/ENSRNOG00000068162/ENSRNOG00000005639/ENSRNOG00000018191
GO:1905314	BP	GO:1905314	semi-lunar valve development	38	-0.628578	-1.89636	0.000681357	0.0115099	0.00899826	2589	tags=53%, list=18%, signal=43%	ENSRNOG00000020573/ENSRNOG00000008246/ENSRNOG00000029614/ENSRNOG00000013364/ENSRNOG00000018835/ENSRNOG00000009173/ENSRNOG00000029598/ENSRNOG00000013481/ENSRNOG00000055010/ENSRNOG00000013265/ENSRNOG00000008312/ENSRNOG00000002607/ENSRNOG00000019322/ENSRNOG00000020173/ENSRNOG00000001469/ENSRNOG00000009348/ENSRNOG00000057794/ENSRNOG00000022196/ENSRNOG00000014011/ENSRNOG00000016575
GO:0021536	BP	GO:0021536	diencephalon development	71	-0.542284	-1.81644	0.000686525	0.0115718	0.00904666	4062	tags=58%, list=28%, signal=42%	ENSRNOG00000060464/ENSRNOG00000008644/ENSRNOG00000063836/ENSRNOG00000004900/ENSRNOG00000005299/ENSRNOG00000055401/ENSRNOG00000071010/ENSRNOG00000002979/ENSRNOG00000009694/ENSRNOG00000053562/ENSRNOG00000004077/ENSRNOG00000031890/ENSRNOG00000013907/ENSRNOG00000065081/ENSRNOG00000011977/ENSRNOG00000004068/ENSRNOG00000020778/ENSRNOG00000006631/ENSRNOG00000052469/ENSRNOG00000060237/ENSRNOG00000025120/…
GO:0042775	BP	GO:0042775	mitochondrial ATP synthesis coupled electron transport	72	0.544396	2.09804	0.000689917	0.0116036	0.00907151	4516	tags=74%, list=31%, signal=51%	ENSRNOG00000062245/ENSRNOG00000018068/ENSRNOG00000033615/ENSRNOG00000031033/ENSRNOG00000030700/ENSRNOG00000029707/ENSRNOG00000030644/ENSRNOG00000012383/ENSRNOG00000043033/ENSRNOG00000031766/ENSRNOG00000029042/ENSRNOG00000006364/ENSRNOG00000004526/ENSRNOG00000054689/ENSRNOG00000026875/ENSRNOG00000059061/ENSRNOG00000029971/ENSRNOG00000024568/ENSRNOG00000005668/ENSRNOG00000024967/ENSRNOG00000022980/…
GO:0045177	CC	GO:0045177	apical part of cell	385	-0.365078	-1.46826	0.000692792	0.0116265	0.00908947	3072	tags=30%, list=21%, signal=24%	ENSRNOG00000021581/ENSRNOG00000018824/ENSRNOG00000001300/ENSRNOG00000001091/ENSRNOG00000058842/ENSRNOG00000000417/ENSRNOG00000024345/ENSRNOG00000007284/ENSRNOG00000006094/ENSRNOG00000020723/ENSRNOG00000004011/ENSRNOG00000068642/ENSRNOG00000015035/ENSRNOG00000018804/ENSRNOG00000032070/ENSRNOG00000067988/ENSRNOG00000007036/ENSRNOG00000010853/ENSRNOG00000013140/ENSRNOG00000019996/ENSRNOG00000046195/…
GO:0071322	BP	GO:0071322	cellular response to carbohydrate stimulus	195	-0.4222	-1.60512	0.000699181	0.0117082	0.00915335	4028	tags=39%, list=28%, signal=29%	ENSRNOG00000006302/ENSRNOG00000023509/ENSRNOG00000025053/ENSRNOG00000051965/ENSRNOG00000008292/ENSRNOG00000001068/ENSRNOG00000001158/ENSRNOG00000010280/ENSRNOG00000034177/ENSRNOG00000017871/ENSRNOG00000020679/ENSRNOG00000020450/ENSRNOG00000017893/ENSRNOG00000004810/ENSRNOG00000018288/ENSRNOG00000021130/ENSRNOG00000010880/ENSRNOG00000002180/ENSRNOG00000001717/ENSRNOG00000009523/ENSRNOG00000017466/…
GO:0007498	BP	GO:0007498	mesoderm development	89	-0.505126	-1.75393	0.00071113	0.0118568	0.00926948	1589	tags=25%, list=11%, signal=22%	ENSRNOG00000008620/ENSRNOG00000005033/ENSRNOG00000002538/ENSRNOG00000025498/ENSRNOG00000006120/ENSRNOG00000049906/ENSRNOG00000014753/ENSRNOG00000058646/ENSRNOG00000010121/ENSRNOG00000003039/ENSRNOG00000070919/ENSRNOG00000037613/ENSRNOG00000022196/ENSRNOG00000012229/ENSRNOG00000015488/ENSRNOG00000014477/ENSRNOG00000005964/ENSRNOG00000009222/ENSRNOG00000048449/ENSRNOG00000000861/ENSRNOG00000008706/…
GO:0150034	CC	GO:0150034	distal axon	399	-0.369337	-1.4889	0.000709793	0.0118568	0.00926948	3777	tags=34%, list=26%, signal=26%	ENSRNOG00000064052/ENSRNOG00000005299/ENSRNOG00000006490/ENSRNOG00000027839/ENSRNOG00000016628/ENSRNOG00000055401/ENSRNOG00000020279/ENSRNOG00000007682/ENSRNOG00000001575/ENSRNOG00000070201/ENSRNOG00000000368/ENSRNOG00000004048/ENSRNOG00000004077/ENSRNOG00000001190/ENSRNOG00000031890/ENSRNOG00000001516/ENSRNOG00000026573/ENSRNOG00000003402/ENSRNOG00000017428/ENSRNOG00000047247/ENSRNOG00000001492/…
GO:0045766	BP	GO:0045766	positive regulation of angiogenesis	143	-0.446047	-1.64135	0.000723675	0.0120399	0.00941263	3330	tags=40%, list=23%, signal=31%	ENSRNOG00000009131/ENSRNOG00000001704/ENSRNOG00000021726/ENSRNOG00000007027/ENSRNOG00000009956/ENSRNOG00000059984/ENSRNOG00000001149/ENSRNOG00000031930/ENSRNOG00000011977/ENSRNOG00000025639/ENSRNOG00000021497/ENSRNOG00000047356/ENSRNOG00000010853/ENSRNOG00000017879/ENSRNOG00000024119/ENSRNOG00000013286/ENSRNOG00000008246/ENSRNOG00000027938/ENSRNOG00000018488/ENSRNOG00000012956/ENSRNOG00000005650/…
GO:0034764	BP	GO:0034764	positive regulation of transmembrane transport	219	-0.399775	-1.53935	0.000728996	0.0121023	0.0094614	3124	tags=31%, list=22%, signal=25%	ENSRNOG00000009956/ENSRNOG00000017466/ENSRNOG00000009288/ENSRNOG00000018677/ENSRNOG00000018824/ENSRNOG00000001300/ENSRNOG00000016684/ENSRNOG00000064933/ENSRNOG00000008416/ENSRNOG00000010633/ENSRNOG00000054902/ENSRNOG00000006995/ENSRNOG00000047356/ENSRNOG00000009110/ENSRNOG00000017002/ENSRNOG00000006930/ENSRNOG00000011073/ENSRNOG00000016326/ENSRNOG00000023688/ENSRNOG00000026319/ENSRNOG00000052745/…
GO:0045859	BP	GO:0045859	regulation of protein kinase activity	435	-0.361567	-1.46367	0.000734479	0.0121671	0.00951207	3079	tags=29%, list=21%, signal=23%	ENSRNOG00000021569/ENSRNOG00000004873/ENSRNOG00000021581/ENSRNOG00000016054/ENSRNOG00000001149/ENSRNOG00000014916/ENSRNOG00000016122/ENSRNOG00000019730/ENSRNOG00000021061/ENSRNOG00000002227/ENSRNOG00000020723/ENSRNOG00000019716/ENSRNOG00000025584/ENSRNOG00000016050/ENSRNOG00000013169/ENSRNOG00000034025/ENSRNOG00000008165/ENSRNOG00000037418/ENSRNOG00000001793/ENSRNOG00000011213/ENSRNOG00000047356/…
GO:0000313	CC	GO:0000313	organellar ribosome	74	0.550604	2.13099	0.000737942	0.0121721	0.00951599	5709	tags=86%, list=39%, signal=53%	ENSRNOG00000000926/ENSRNOG00000012136/ENSRNOG00000010540/ENSRNOG00000018531/ENSRNOG00000022234/ENSRNOG00000049330/ENSRNOG00000019394/ENSRNOG00000015989/ENSRNOG00000037376/ENSRNOG00000019949/ENSRNOG00000006898/ENSRNOG00000036695/ENSRNOG00000017272/ENSRNOG00000016201/ENSRNOG00000008279/ENSRNOG00000021224/ENSRNOG00000020659/ENSRNOG00000047984/ENSRNOG00000018547/ENSRNOG00000001842/ENSRNOG00000020869/…
GO:0005761	CC	GO:0005761	mitochondrial ribosome	74	0.550604	2.13099	0.000737942	0.0121721	0.00951599	5709	tags=86%, list=39%, signal=53%	ENSRNOG00000000926/ENSRNOG00000012136/ENSRNOG00000010540/ENSRNOG00000018531/ENSRNOG00000022234/ENSRNOG00000049330/ENSRNOG00000019394/ENSRNOG00000015989/ENSRNOG00000037376/ENSRNOG00000019949/ENSRNOG00000006898/ENSRNOG00000036695/ENSRNOG00000017272/ENSRNOG00000016201/ENSRNOG00000008279/ENSRNOG00000021224/ENSRNOG00000020659/ENSRNOG00000047984/ENSRNOG00000018547/ENSRNOG00000001842/ENSRNOG00000020869/…
GO:0051495	BP	GO:0051495	positive regulation of cytoskeleton organization	171	-0.426533	-1.60153	0.000750355	0.0123504	0.00965537	3612	tags=37%, list=25%, signal=28%	ENSRNOG00000019183/ENSRNOG00000039415/ENSRNOG00000020679/ENSRNOG00000004049/ENSRNOG00000013656/ENSRNOG00000016367/ENSRNOG00000008517/ENSRNOG00000010999/ENSRNOG00000014867/ENSRNOG00000017428/ENSRNOG00000056836/ENSRNOG00000002139/ENSRNOG00000001149/ENSRNOG00000011977/ENSRNOG00000018220/ENSRNOG00000000417/ENSRNOG00000047356/ENSRNOG00000061270/ENSRNOG00000007036/ENSRNOG00000008829/ENSRNOG00000016326/…
GO:0055006	BP	GO:0055006	cardiac cell development	101	-0.486704	-1.71675	0.000759003	0.0124661	0.00974584	2271	tags=35%, list=16%, signal=29%	ENSRNOG00000065659/ENSRNOG00000052745/ENSRNOG00000052469/ENSRNOG00000010964/ENSRNOG00000014361/ENSRNOG00000023781/ENSRNOG00000047756/ENSRNOG00000003268/ENSRNOG00000049452/ENSRNOG00000009184/ENSRNOG00000002093/ENSRNOG00000013364/ENSRNOG00000027230/ENSRNOG00000022772/ENSRNOG00000002773/ENSRNOG00000048430/ENSRNOG00000000632/ENSRNOG00000004517/ENSRNOG00000053728/ENSRNOG00000021463/ENSRNOG00000004339/…
GO:0001046	MF	GO:0001046	core promoter sequence-specific DNA binding	43	-0.588057	-1.815	0.000761774	0.012485	0.00976061	1938	tags=26%, list=13%, signal=22%	ENSRNOG00000060367/ENSRNOG00000009184/ENSRNOG00000055915/ENSRNOG00000053881/ENSRNOG00000014096/ENSRNOG00000008533/ENSRNOG00000002074/ENSRNOG00000003581/ENSRNOG00000006118/ENSRNOG00000019422/ENSRNOG00000008015
GO:0048617	BP	GO:0048617	embryonic foregut morphogenesis	10	-0.826751	-1.86481	0.000796712	0.0130299	0.0101866	1793	tags=60%, list=12%, signal=53%	ENSRNOG00000008620/ENSRNOG00000002538/ENSRNOG00000006120/ENSRNOG00000049906/ENSRNOG00000027357/ENSRNOG00000014477
GO:0001754	BP	GO:0001754	eye photoreceptor cell differentiation	46	-0.591224	-1.84506	0.000831639	0.0135723	0.0106106	2630	tags=43%, list=18%, signal=36%	ENSRNOG00000009110/ENSRNOG00000022999/ENSRNOG00000005957/ENSRNOG00000018841/ENSRNOG00000027992/ENSRNOG00000013474/ENSRNOG00000017197/ENSRNOG00000024711/ENSRNOG00000025498/ENSRNOG00000003098/ENSRNOG00000055382/ENSRNOG00000017969/ENSRNOG00000036700/ENSRNOG00000002607/ENSRNOG00000010903/ENSRNOG00000019322/ENSRNOG00000013413/ENSRNOG00000008807/ENSRNOG00000020342/ENSRNOG00000015829
GO:0030111	BP	GO:0030111	regulation of Wnt signaling pathway	288	-0.393466	-1.55112	0.000836346	0.0136202	0.0106481	3272	tags=35%, list=23%, signal=27%	ENSRNOG00000007984/ENSRNOG00000056836/ENSRNOG00000008287/ENSRNOG00000011375/ENSRNOG00000020061/ENSRNOG00000014048/ENSRNOG00000009956/ENSRNOG00000021569/ENSRNOG00000019779/ENSRNOG00000011977/ENSRNOG00000014916/ENSRNOG00000016684/ENSRNOG00000013239/ENSRNOG00000014448/ENSRNOG00000055547/ENSRNOG00000003258/ENSRNOG00000015285/ENSRNOG00000014066/ENSRNOG00000025011/ENSRNOG00000047356/ENSRNOG00000005715/…
GO:0097110	MF	GO:0097110	scaffold protein binding	84	-0.497774	-1.71325	0.000865388	0.0140635	0.0109946	2760	tags=49%, list=19%, signal=40%	ENSRNOG00000012160/ENSRNOG00000001804/ENSRNOG00000005299/ENSRNOG00000054757/ENSRNOG00000001575/ENSRNOG00000000368/ENSRNOG00000004049/ENSRNOG00000019073/ENSRNOG00000060528/ENSRNOG00000013963/ENSRNOG00000059984/ENSRNOG00000015285/ENSRNOG00000033893/ENSRNOG00000061270/ENSRNOG00000010853/ENSRNOG00000002229/ENSRNOG00000025792/ENSRNOG00000015049/ENSRNOG00000014302/ENSRNOG00000023143/ENSRNOG00000032576/…
GO:0072132	BP	GO:0072132	mesenchyme morphogenesis	48	-0.570919	-1.79275	0.000868445	0.0140834	0.0110102	2633	tags=52%, list=18%, signal=43%	ENSRNOG00000016050/ENSRNOG00000007036/ENSRNOG00000011073/ENSRNOG00000031643/ENSRNOG00000029614/ENSRNOG00000052469/ENSRNOG00000028713/ENSRNOG00000008620/ENSRNOG00000029598/ENSRNOG00000005033/ENSRNOG00000049906/ENSRNOG00000009227/ENSRNOG00000013265/ENSRNOG00000010121/ENSRNOG00000002607/ENSRNOG00000050190/ENSRNOG00000003039/ENSRNOG00000019322/ENSRNOG00000003517/ENSRNOG00000070919/ENSRNOG00000009348/…
GO:0046530	BP	GO:0046530	photoreceptor cell differentiation	63	-0.549173	-1.80019	0.000878684	0.01416	0.0110701	2630	tags=40%, list=18%, signal=33%	ENSRNOG00000009110/ENSRNOG00000022999/ENSRNOG00000005957/ENSRNOG00000008942/ENSRNOG00000052894/ENSRNOG00000018841/ENSRNOG00000027992/ENSRNOG00000013474/ENSRNOG00000017197/ENSRNOG00000024711/ENSRNOG00000025498/ENSRNOG00000003098/ENSRNOG00000006120/ENSRNOG00000055382/ENSRNOG00000013330/ENSRNOG00000017969/ENSRNOG00000036700/ENSRNOG00000002607/ENSRNOG00000001519/ENSRNOG00000010903/ENSRNOG00000019322/…
GO:0003281	BP	GO:0003281	ventricular septum development	68	-0.522664	-1.7383	0.000878115	0.01416	0.0110701	2690	tags=50%, list=19%, signal=41%	ENSRNOG00000006905/ENSRNOG00000009694/ENSRNOG00000022015/ENSRNOG00000007377/ENSRNOG00000013907/ENSRNOG00000005642/ENSRNOG00000043077/ENSRNOG00000001793/ENSRNOG00000007036/ENSRNOG00000004109/ENSRNOG00000029614/ENSRNOG00000039976/ENSRNOG00000052469/ENSRNOG00000018359/ENSRNOG00000002093/ENSRNOG00000013364/ENSRNOG00000009173/ENSRNOG00000029598/ENSRNOG00000005292/ENSRNOG00000005033/ENSRNOG00000030034/…
GO:0044306	CC	GO:0044306	neuron projection terminus	224	-0.401761	-1.5502	0.000875645	0.01416	0.0110701	2659	tags=30%, list=18%, signal=25%	ENSRNOG00000046972/ENSRNOG00000055547/ENSRNOG00000004179/ENSRNOG00000016977/ENSRNOG00000009450/ENSRNOG00000015148/ENSRNOG00000061270/ENSRNOG00000005003/ENSRNOG00000017333/ENSRNOG00000004560/ENSRNOG00000014816/ENSRNOG00000023688/ENSRNOG00000018317/ENSRNOG00000000105/ENSRNOG00000007957/ENSRNOG00000017108/ENSRNOG00000054603/ENSRNOG00000018385/ENSRNOG00000017114/ENSRNOG00000013213/ENSRNOG00000052707/…
GO:0006457	BP	GO:0006457	protein folding	169	0.409207	1.77376	0.000885851	0.0142457	0.0111371	3850	tags=43%, list=27%, signal=32%	ENSRNOG00000065120/ENSRNOG00000001859/ENSRNOG00000010524/ENSRNOG00000009920/ENSRNOG00000030228/ENSRNOG00000050647/ENSRNOG00000018735/ENSRNOG00000022466/ENSRNOG00000022523/ENSRNOG00000023546/ENSRNOG00000045961/ENSRNOG00000018294/ENSRNOG00000008176/ENSRNOG00000059714/ENSRNOG00000002642/ENSRNOG00000006228/ENSRNOG00000051624/ENSRNOG00000027408/ENSRNOG00000060914/ENSRNOG00000017416/ENSRNOG00000002169/…
GO:0044706	BP	GO:0044706	multi-multicellular organism process	232	-0.400763	-1.55056	0.000902883	0.0144894	0.0113276	2112	tags=25%, list=15%, signal=22%	ENSRNOG00000002175/ENSRNOG00000005650/ENSRNOG00000020386/ENSRNOG00000014361/ENSRNOG00000023781/ENSRNOG00000010516/ENSRNOG00000004320/ENSRNOG00000005606/ENSRNOG00000014084/ENSRNOG00000046727/ENSRNOG00000019075/ENSRNOG00000014776/ENSRNOG00000006831/ENSRNOG00000001706/ENSRNOG00000002525/ENSRNOG00000004517/ENSRNOG00000021437/ENSRNOG00000006450/ENSRNOG00000046667/ENSRNOG00000003409/ENSRNOG00000008941/…
GO:0048546	BP	GO:0048546	digestive tract morphogenesis	37	-0.613118	-1.84236	0.000913545	0.01463	0.0114376	1793	tags=49%, list=12%, signal=43%	ENSRNOG00000017783/ENSRNOG00000056907/ENSRNOG00000008620/ENSRNOG00000007261/ENSRNOG00000005872/ENSRNOG00000031801/ENSRNOG00000002538/ENSRNOG00000006120/ENSRNOG00000049906/ENSRNOG00000030034/ENSRNOG00000008312/ENSRNOG00000027357/ENSRNOG00000019322/ENSRNOG00000004889/ENSRNOG00000002244/ENSRNOG00000014395/ENSRNOG00000014477/ENSRNOG00000004332
GO:0009746	BP	GO:0009746	response to hexose	255	-0.395164	-1.54309	0.000921286	0.0147234	0.0115105	2271	tags=23%, list=16%, signal=20%	ENSRNOG00000065659/ENSRNOG00000003463/ENSRNOG00000052745/ENSRNOG00000009882/ENSRNOG00000020865/ENSRNOG00000047756/ENSRNOG00000028992/ENSRNOG00000011077/ENSRNOG00000051948/ENSRNOG00000003172/ENSRNOG00000010516/ENSRNOG00000008620/ENSRNOG00000000299/ENSRNOG00000002024/ENSRNOG00000018903/ENSRNOG00000002525/ENSRNOG00000019648/ENSRNOG00000004517/ENSRNOG00000008237/ENSRNOG00000012337/ENSRNOG00000052613/…
GO:0046885	BP	GO:0046885	regulation of hormone biosynthetic process	23	-0.688789	-1.8793	0.000932786	0.0148177	0.0115843	2583	tags=48%, list=18%, signal=39%	ENSRNOG00000017523/ENSRNOG00000028930/ENSRNOG00000052707/ENSRNOG00000004517/ENSRNOG00000004473/ENSRNOG00000014096/ENSRNOG00000002074/ENSRNOG00000014187/ENSRNOG00000020369/ENSRNOG00000020729/ENSRNOG00000019422
GO:0098878	CC	GO:0098878	neurotransmitter receptor complex	44	-0.591246	-1.83316	0.000929829	0.0148177	0.0115843	2435	tags=34%, list=17%, signal=28%	ENSRNOG00000063400/ENSRNOG00000049407/ENSRNOG00000065511/ENSRNOG00000057848/ENSRNOG00000021063/ENSRNOG00000005723/ENSRNOG00000045816/ENSRNOG00000017969/ENSRNOG00000012362/ENSRNOG00000006174/ENSRNOG00000029012/ENSRNOG00000008992/ENSRNOG00000033942/ENSRNOG00000027400/ENSRNOG00000008766
GO:0050768	BP	GO:0050768	negative regulation of neurogenesis	149	-0.436232	-1.61148	0.000932961	0.0148177	0.0115843	3601	tags=40%, list=25%, signal=31%	ENSRNOG00000009694/ENSRNOG00000001520/ENSRNOG00000064634/ENSRNOG00000011305/ENSRNOG00000002763/ENSRNOG00000021130/ENSRNOG00000017193/ENSRNOG00000047247/ENSRNOG00000011375/ENSRNOG00000055340/ENSRNOG00000030920/ENSRNOG00000021581/ENSRNOG00000011977/ENSRNOG00000020723/ENSRNOG00000005561/ENSRNOG00000015285/ENSRNOG00000009110/ENSRNOG00000017333/ENSRNOG00000011918/ENSRNOG00000004812/ENSRNOG00000026065/…
GO:0014909	BP	GO:0014909	smooth muscle cell migration	109	-0.470454	-1.6765	0.000938359	0.0148728	0.0116274	2384	tags=35%, list=16%, signal=29%	ENSRNOG00000025792/ENSRNOG00000004100/ENSRNOG00000004812/ENSRNOG00000008697/ENSRNOG00000019388/ENSRNOG00000010031/ENSRNOG00000000695/ENSRNOG00000052469/ENSRNOG00000017197/ENSRNOG00000010516/ENSRNOG00000030954/ENSRNOG00000024703/ENSRNOG00000017003/ENSRNOG00000019075/ENSRNOG00000006831/ENSRNOG00000004854/ENSRNOG00000010744/ENSRNOG00000020653/ENSRNOG00000004517/ENSRNOG00000053728/ENSRNOG00000004473/…
GO:0150116	BP	GO:0150116	regulation of cell-substrate junction organization	66	-0.535822	-1.77331	0.000945018	0.0149476	0.0116858	2882	tags=33%, list=20%, signal=27%	ENSRNOG00000020723/ENSRNOG00000034025/ENSRNOG00000049681/ENSRNOG00000047356/ENSRNOG00000014013/ENSRNOG00000028713/ENSRNOG00000002171/ENSRNOG00000008620/ENSRNOG00000011339/ENSRNOG00000002538/ENSRNOG00000018903/ENSRNOG00000010744/ENSRNOG00000012002/ENSRNOG00000011470/ENSRNOG00000042519/ENSRNOG00000002318/ENSRNOG00000008587/ENSRNOG00000030285/ENSRNOG00000031475/ENSRNOG00000010947/ENSRNOG00000031760/…
GO:0099529	MF	GO:0099529	neurotransmitter receptor activity involved in regulation of postsynaptic membrane potential	44	-0.589027	-1.82628	0.000956206	0.0150312	0.0117512	2820	tags=43%, list=19%, signal=35%	ENSRNOG00000055499/ENSRNOG00000002336/ENSRNOG00000010853/ENSRNOG00000017002/ENSRNOG00000020778/ENSRNOG00000014862/ENSRNOG00000021063/ENSRNOG00000003313/ENSRNOG00000007490/ENSRNOG00000060599/ENSRNOG00000005723/ENSRNOG00000045816/ENSRNOG00000006174/ENSRNOG00000003680/ENSRNOG00000069221/ENSRNOG00000008992/ENSRNOG00000002327/ENSRNOG00000033942/ENSRNOG00000008766
GO:0007616	BP	GO:0007616	long-term memory	44	-0.588911	-1.82592	0.000956206	0.0150312	0.0117512	1259	tags=30%, list=9%, signal=27%	ENSRNOG00000069252/ENSRNOG00000045816/ENSRNOG00000059479/ENSRNOG00000005853/ENSRNOG00000020689/ENSRNOG00000004890/ENSRNOG00000020478/ENSRNOG00000043465/ENSRNOG00000019207/ENSRNOG00000056659/ENSRNOG00000019422/ENSRNOG00000020009/ENSRNOG00000008766
GO:0030199	BP	GO:0030199	collagen fibril organization	58	-0.536712	-1.73899	0.000958111	0.0150312	0.0117512	2672	tags=45%, list=18%, signal=37%	ENSRNOG00000009878/ENSRNOG00000007036/ENSRNOG00000008246/ENSRNOG00000020587/ENSRNOG00000023148/ENSRNOG00000028992/ENSRNOG00000018865/ENSRNOG00000028344/ENSRNOG00000024631/ENSRNOG00000001249/ENSRNOG00000008749/ENSRNOG00000001229/ENSRNOG00000028036/ENSRNOG00000013780/ENSRNOG00000016758/ENSRNOG00000061367/ENSRNOG00000070919/ENSRNOG00000000463/ENSRNOG00000003897/ENSRNOG00000003357/ENSRNOG00000003183/…
GO:0048041	BP	GO:0048041	focal adhesion assembly	80	-0.506151	-1.72859	0.000957448	0.0150312	0.0117512	2137	tags=32%, list=15%, signal=28%	ENSRNOG00000020723/ENSRNOG00000034025/ENSRNOG00000047356/ENSRNOG00000014013/ENSRNOG00000017282/ENSRNOG00000015658/ENSRNOG00000028713/ENSRNOG00000002171/ENSRNOG00000008620/ENSRNOG00000012108/ENSRNOG00000011339/ENSRNOG00000002538/ENSRNOG00000010744/ENSRNOG00000013481/ENSRNOG00000012002/ENSRNOG00000011470/ENSRNOG00000042519/ENSRNOG00000002318/ENSRNOG00000008587/ENSRNOG00000012791/ENSRNOG00000030285/…
GO:0071496	BP	GO:0071496	cellular response to external stimulus	108	-0.471586	-1.67846	0.00096388	0.015091	0.0117979	2070	tags=27%, list=14%, signal=23%	ENSRNOG00000013869/ENSRNOG00000023781/ENSRNOG00000014264/ENSRNOG00000017197/ENSRNOG00000043044/ENSRNOG00000047035/ENSRNOG00000002525/ENSRNOG00000006450/ENSRNOG00000060665/ENSRNOG00000018598/ENSRNOG00000004964/ENSRNOG00000002607/ENSRNOG00000050190/ENSRNOG00000001130/ENSRNOG00000009348/ENSRNOG00000020372/ENSRNOG00000038784/ENSRNOG00000014187/ENSRNOG00000002833/ENSRNOG00000008012/ENSRNOG00000003897/…
GO:0072189	BP	GO:0072189	ureter development	14	-0.763646	-1.85977	0.000971245	0.0151755	0.011864	2322	tags=64%, list=16%, signal=54%	ENSRNOG00000013938/ENSRNOG00000018841/ENSRNOG00000006120/ENSRNOG00000049906/ENSRNOG00000027357/ENSRNOG00000002607/ENSRNOG00000006966/ENSRNOG00000012645/ENSRNOG00000055049
GO:0040013	BP	GO:0040013	negative regulation of locomotion	275	-0.380244	-1.4932	0.000978298	0.0152547	0.0119259	2521	tags=29%, list=17%, signal=24%	ENSRNOG00000017783/ENSRNOG00000024119/ENSRNOG00000008246/ENSRNOG00000014863/ENSRNOG00000016326/ENSRNOG00000004603/ENSRNOG00000025792/ENSRNOG00000004100/ENSRNOG00000023688/ENSRNOG00000004812/ENSRNOG00000010457/ENSRNOG00000008697/ENSRNOG00000026065/ENSRNOG00000029614/ENSRNOG00000051977/ENSRNOG00000019388/ENSRNOG00000052469/ENSRNOG00000009412/ENSRNOG00000011700/ENSRNOG00000013515/ENSRNOG00000013213/…
GO:0034332	BP	GO:0034332	adherens junction organization	55	-0.559502	-1.79356	0.000984854	0.015295	0.0119575	3100	tags=44%, list=21%, signal=34%	ENSRNOG00000020862/ENSRNOG00000029841/ENSRNOG00000005783/ENSRNOG00000010535/ENSRNOG00000025948/ENSRNOG00000019333/ENSRNOG00000014556/ENSRNOG00000009001/ENSRNOG00000013213/ENSRNOG00000023781/ENSRNOG00000011077/ENSRNOG00000018359/ENSRNOG00000032490/ENSRNOG00000026392/ENSRNOG00000013481/ENSRNOG00000013928/ENSRNOG00000033837/ENSRNOG00000056643/ENSRNOG00000015898/ENSRNOG00000013535/ENSRNOG00000013324/…
GO:0045471	BP	GO:0045471	response to ethanol	220	-0.401197	-1.54504	0.000984521	0.015295	0.0119575	1629	tags=21%, list=11%, signal=19%	ENSRNOG00000008728/ENSRNOG00000019075/ENSRNOG00000017819/ENSRNOG00000017619/ENSRNOG00000018903/ENSRNOG00000002636/ENSRNOG00000014776/ENSRNOG00000006120/ENSRNOG00000002773/ENSRNOG00000000632/ENSRNOG00000049882/ENSRNOG00000004517/ENSRNOG00000021463/ENSRNOG00000046667/ENSRNOG00000005723/ENSRNOG00000007647/ENSRNOG00000045816/ENSRNOG00000012061/ENSRNOG00000005853/ENSRNOG00000018297/ENSRNOG00000015603/…
GO:2000352	BP	GO:2000352	negative regulation of endothelial cell apoptotic process	25	-0.68674	-1.91123	0.000990894	0.01534	0.0119926	1925	tags=48%, list=13%, signal=42%	ENSRNOG00000006857/ENSRNOG00000013805/ENSRNOG00000049517/ENSRNOG00000012347/ENSRNOG00000010957/ENSRNOG00000004305/ENSRNOG00000021750/ENSRNOG00000008587/ENSRNOG00000013324/ENSRNOG00000006136/ENSRNOG00000048449/ENSRNOG00000046829
GO:0060119	BP	GO:0060119	inner ear receptor cell development	56	-0.561104	-1.80606	0.000991734	0.01534	0.0119926	3978	tags=55%, list=27%, signal=40%	ENSRNOG00000004578/ENSRNOG00000001700/ENSRNOG00000032574/ENSRNOG00000001068/ENSRNOG00000054331/ENSRNOG00000038891/ENSRNOG00000009945/ENSRNOG00000030269/ENSRNOG00000016050/ENSRNOG00000018804/ENSRNOG00000007515/ENSRNOG00000030316/ENSRNOG00000013641/ENSRNOG00000005957/ENSRNOG00000059015/ENSRNOG00000005292/ENSRNOG00000028335/ENSRNOG00000014511/ENSRNOG00000060599/ENSRNOG00000031126/ENSRNOG00000010711/…
GO:0061572	BP	GO:0061572	actin filament bundle organization	156	-0.432678	-1.60943	0.00100468	0.0155091	0.0121248	2680	tags=32%, list=19%, signal=26%	ENSRNOG00000061764/ENSRNOG00000047356/ENSRNOG00000007036/ENSRNOG00000008829/ENSRNOG00000019555/ENSRNOG00000016326/ENSRNOG00000024594/ENSRNOG00000006674/ENSRNOG00000009951/ENSRNOG00000004063/ENSRNOG00000059801/ENSRNOG00000052745/ENSRNOG00000009001/ENSRNOG00000011954/ENSRNOG00000015658/ENSRNOG00000024730/ENSRNOG00000020857/ENSRNOG00000002171/ENSRNOG00000011077/ENSRNOG00000008986/ENSRNOG00000014264/…
GO:0099172	BP	GO:0099172	presynapse organization	66	-0.532483	-1.76226	0.00102012	0.0157159	0.0122865	3394	tags=50%, list=23%, signal=38%	ENSRNOG00000014230/ENSRNOG00000047247/ENSRNOG00000031287/ENSRNOG00000001928/ENSRNOG00000012934/ENSRNOG00000013694/ENSRNOG00000009649/ENSRNOG00000020723/ENSRNOG00000007038/ENSRNOG00000015285/ENSRNOG00000018309/ENSRNOG00000011562/ENSRNOG00000014678/ENSRNOG00000032576/ENSRNOG00000015430/ENSRNOG00000009209/ENSRNOG00000050220/ENSRNOG00000009821/ENSRNOG00000011203/ENSRNOG00000018373/ENSRNOG00000000618/…
GO:0003382	BP	GO:0003382	epithelial cell morphogenesis	37	-0.610112	-1.83332	0.00103535	0.0159181	0.0124446	3191	tags=54%, list=22%, signal=42%	ENSRNOG00000018260/ENSRNOG00000005776/ENSRNOG00000022060/ENSRNOG00000014549/ENSRNOG00000001793/ENSRNOG00000010107/ENSRNOG00000020703/ENSRNOG00000052745/ENSRNOG00000032437/ENSRNOG00000066008/ENSRNOG00000030954/ENSRNOG00000002538/ENSRNOG00000001229/ENSRNOG00000000648/ENSRNOG00000021750/ENSRNOG00000013324/ENSRNOG00000005639/ENSRNOG00000013177/ENSRNOG00000007657/ENSRNOG00000005903
GO:0090257	BP	GO:0090257	regulation of muscle system process	222	-0.405551	-1.56253	0.00103738	0.0159181	0.0124446	2929	tags=37%, list=20%, signal=30%	ENSRNOG00000064933/ENSRNOG00000002227/ENSRNOG00000046972/ENSRNOG00000018232/ENSRNOG00000020657/ENSRNOG00000005934/ENSRNOG00000045918/ENSRNOG00000033893/ENSRNOG00000054902/ENSRNOG00000019451/ENSRNOG00000009450/ENSRNOG00000009372/ENSRNOG00000017002/ENSRNOG00000004823/ENSRNOG00000024119/ENSRNOG00000006930/ENSRNOG00000010484/ENSRNOG00000000373/ENSRNOG00000026319/ENSRNOG00000065659/ENSRNOG00000015049/…
GO:0003714	MF	GO:0003714	transcription corepressor activity	169	-0.431478	-1.61799	0.00104749	0.0160095	0.012516	3610	tags=36%, list=25%, signal=27%	ENSRNOG00000070206/ENSRNOG00000017215/ENSRNOG00000016467/ENSRNOG00000023463/ENSRNOG00000014723/ENSRNOG00000016645/ENSRNOG00000017326/ENSRNOG00000019913/ENSRNOG00000024934/ENSRNOG00000043077/ENSRNOG00000026124/ENSRNOG00000001585/ENSRNOG00000013121/ENSRNOG00000013239/ENSRNOG00000001680/ENSRNOG00000055597/ENSRNOG00000055547/ENSRNOG00000008870/ENSRNOG00000005934/ENSRNOG00000002828/ENSRNOG00000004109/…
GO:0050905	BP	GO:0050905	neuromuscular process	185	-0.424207	-1.60614	0.00104643	0.0160095	0.012516	3147	tags=40%, list=22%, signal=32%	ENSRNOG00000017748/ENSRNOG00000020557/ENSRNOG00000010280/ENSRNOG00000064052/ENSRNOG00000056837/ENSRNOG00000052080/ENSRNOG00000001304/ENSRNOG00000016847/ENSRNOG00000019073/ENSRNOG00000003283/ENSRNOG00000020277/ENSRNOG00000010953/ENSRNOG00000027295/ENSRNOG00000014230/ENSRNOG00000021130/ENSRNOG00000023577/ENSRNOG00000030269/ENSRNOG00000051671/ENSRNOG00000009288/ENSRNOG00000064933/ENSRNOG00000020723/…
GO:0032793	BP	GO:0032793	positive regulation of CREB transcription factor activity	13	-0.773895	-1.85407	0.00106351	0.0162223	0.0126824	1933	tags=62%, list=13%, signal=53%	ENSRNOG00000017882/ENSRNOG00000011975/ENSRNOG00000002024/ENSRNOG00000013064/ENSRNOG00000013147/ENSRNOG00000022421/ENSRNOG00000059479/ENSRNOG00000004890
GO:0001947	BP	GO:0001947	heart looping	47	-0.572303	-1.79103	0.00106692	0.016242	0.0126978	1793	tags=36%, list=12%, signal=32%	ENSRNOG00000008620/ENSRNOG00000018835/ENSRNOG00000006120/ENSRNOG00000057760/ENSRNOG00000009227/ENSRNOG00000013265/ENSRNOG00000027357/ENSRNOG00000050190/ENSRNOG00000003039/ENSRNOG00000019322/ENSRNOG00000004889/ENSRNOG00000003517/ENSRNOG00000033134/ENSRNOG00000006338/ENSRNOG00000013281/ENSRNOG00000000861/ENSRNOG00000008706
GO:0048008	BP	GO:0048008	platelet-derived growth factor receptor signaling pathway	60	-0.554621	-1.80439	0.00109831	0.0166869	0.0130456	3002	tags=43%, list=21%, signal=34%	ENSRNOG00000001091/ENSRNOG00000019730/ENSRNOG00000020723/ENSRNOG00000034025/ENSRNOG00000047356/ENSRNOG00000033433/ENSRNOG00000017879/ENSRNOG00000019957/ENSRNOG00000011238/ENSRNOG00000017197/ENSRNOG00000010744/ENSRNOG00000013481/ENSRNOG00000014316/ENSRNOG00000021201/ENSRNOG00000019018/ENSRNOG00000004305/ENSRNOG00000012002/ENSRNOG00000018461/ENSRNOG00000001982/ENSRNOG00000002244/ENSRNOG00000015898/…
GO:0042026	BP	GO:0042026	protein refolding	22	0.679328	2.05067	0.00111571	0.0168847	0.0132002	2973	tags=59%, list=21%, signal=47%	ENSRNOG00000065120/ENSRNOG00000010524/ENSRNOG00000009920/ENSRNOG00000050647/ENSRNOG00000023546/ENSRNOG00000018294/ENSRNOG00000034066/ENSRNOG00000007029/ENSRNOG00000016251/ENSRNOG00000051792/ENSRNOG00000014525/ENSRNOG00000018920/ENSRNOG00000017123
GO:0097553	BP	GO:0097553	calcium ion transmembrane import into cytosol	137	-0.443961	-1.62477	0.0011136	0.0168847	0.0132002	2742	tags=32%, list=19%, signal=26%	ENSRNOG00000007104/ENSRNOG00000018784/ENSRNOG00000054902/ENSRNOG00000047356/ENSRNOG00000008400/ENSRNOG00000017002/ENSRNOG00000006930/ENSRNOG00000011073/ENSRNOG00000016326/ENSRNOG00000014226/ENSRNOG00000004560/ENSRNOG00000023688/ENSRNOG00000033119/ENSRNOG00000052707/ENSRNOG00000008428/ENSRNOG00000046366/ENSRNOG00000000655/ENSRNOG00000021063/ENSRNOG00000006729/ENSRNOG00000012442/ENSRNOG00000017060/…
GO:2000146	BP	GO:2000146	negative regulation of cell motility	259	-0.382727	-1.49609	0.00111811	0.0168879	0.0132027	2521	tags=29%, list=17%, signal=24%	ENSRNOG00000017783/ENSRNOG00000008246/ENSRNOG00000014863/ENSRNOG00000016326/ENSRNOG00000004603/ENSRNOG00000025792/ENSRNOG00000004100/ENSRNOG00000023688/ENSRNOG00000004812/ENSRNOG00000010457/ENSRNOG00000008697/ENSRNOG00000029614/ENSRNOG00000051977/ENSRNOG00000019388/ENSRNOG00000052469/ENSRNOG00000009412/ENSRNOG00000011700/ENSRNOG00000013515/ENSRNOG00000013213/ENSRNOG00000016023/ENSRNOG00000011954/…
GO:0097151	BP	GO:0097151	positive regulation of inhibitory postsynaptic potential	10	-0.81682	-1.84241	0.00112158	0.016907	0.0132177	1789	tags=70%, list=12%, signal=61%	ENSRNOG00000015430/ENSRNOG00000002636/ENSRNOG00000008237/ENSRNOG00000003812/ENSRNOG00000033942/ENSRNOG00000009253/ENSRNOG00000008766
GO:0005249	MF	GO:0005249	voltage-gated potassium channel activity	73	-0.522537	-1.76047	0.00112726	0.0169596	0.0132588	2929	tags=44%, list=20%, signal=35%	ENSRNOG00000064933/ENSRNOG00000008831/ENSRNOG00000006422/ENSRNOG00000009450/ENSRNOG00000067416/ENSRNOG00000001658/ENSRNOG00000013869/ENSRNOG00000018285/ENSRNOG00000003841/ENSRNOG00000013781/ENSRNOG00000028266/ENSRNOG00000029811/ENSRNOG00000054314/ENSRNOG00000009872/ENSRNOG00000011550/ENSRNOG00000018790/ENSRNOG00000002653/ENSRNOG00000062944/ENSRNOG00000019176/ENSRNOG00000016110/ENSRNOG00000005985/…
GO:1990841	MF	GO:1990841	promoter-specific chromatin binding	68	-0.516601	-1.71814	0.00115213	0.0173	0.0135249	2758	tags=28%, list=19%, signal=23%	ENSRNOG00000039859/ENSRNOG00000012705/ENSRNOG00000007200/ENSRNOG00000065659/ENSRNOG00000056907/ENSRNOG00000008620/ENSRNOG00000005606/ENSRNOG00000006921/ENSRNOG00000007261/ENSRNOG00000015229/ENSRNOG00000006689/ENSRNOG00000004473/ENSRNOG00000019358/ENSRNOG00000070919/ENSRNOG00000020372/ENSRNOG00000056659/ENSRNOG00000019422/ENSRNOG00000016299/ENSRNOG00000008015
GO:2000300	BP	GO:2000300	regulation of synaptic vesicle exocytosis	63	-0.542202	-1.77734	0.00116947	0.0175261	0.0137017	2637	tags=37%, list=18%, signal=30%	ENSRNOG00000061270/ENSRNOG00000011000/ENSRNOG00000017333/ENSRNOG00000032576/ENSRNOG00000003841/ENSRNOG00000010868/ENSRNOG00000006426/ENSRNOG00000064701/ENSRNOG00000060946/ENSRNOG00000008237/ENSRNOG00000005081/ENSRNOG00000013351/ENSRNOG00000007666/ENSRNOG00000010957/ENSRNOG00000002496/ENSRNOG00000012061/ENSRNOG00000011171/ENSRNOG00000003491/ENSRNOG00000013042/ENSRNOG00000004756/ENSRNOG00000028879/…
GO:0061371	BP	GO:0061371	determination of heart left/right asymmetry	50	-0.571972	-1.80787	0.00117633	0.0175947	0.0137553	1793	tags=36%, list=12%, signal=32%	ENSRNOG00000008620/ENSRNOG00000018835/ENSRNOG00000006120/ENSRNOG00000057760/ENSRNOG00000009227/ENSRNOG00000013265/ENSRNOG00000027357/ENSRNOG00000050190/ENSRNOG00000003039/ENSRNOG00000019322/ENSRNOG00000004889/ENSRNOG00000003517/ENSRNOG00000033134/ENSRNOG00000006338/ENSRNOG00000013281/ENSRNOG00000012229/ENSRNOG00000000861/ENSRNOG00000008706
GO:0005267	MF	GO:0005267	potassium channel activity	93	-0.483479	-1.6872	0.00118486	0.017688	0.0138282	3777	tags=48%, list=26%, signal=36%	ENSRNOG00000064052/ENSRNOG00000055401/ENSRNOG00000002303/ENSRNOG00000033796/ENSRNOG00000001575/ENSRNOG00000000368/ENSRNOG00000036960/ENSRNOG00000004077/ENSRNOG00000047363/ENSRNOG00000021130/ENSRNOG00000007645/ENSRNOG00000064933/ENSRNOG00000008831/ENSRNOG00000006422/ENSRNOG00000009450/ENSRNOG00000067416/ENSRNOG00000001658/ENSRNOG00000005365/ENSRNOG00000013869/ENSRNOG00000018285/ENSRNOG00000003841/…
GO:0001101	BP	GO:0001101	response to acid chemical	201	-0.41726	-1.59291	0.00119982	0.0178766	0.0139757	2055	tags=23%, list=14%, signal=20%	ENSRNOG00000014361/ENSRNOG00000023781/ENSRNOG00000015658/ENSRNOG00000008553/ENSRNOG00000021063/ENSRNOG00000003313/ENSRNOG00000004303/ENSRNOG00000017863/ENSRNOG00000050224/ENSRNOG00000018903/ENSRNOG00000002525/ENSRNOG00000001249/ENSRNOG00000051151/ENSRNOG00000001229/ENSRNOG00000055382/ENSRNOG00000045816/ENSRNOG00000004473/ENSRNOG00000046949/ENSRNOG00000007331/ENSRNOG00000020689/ENSRNOG00000058006/…
GO:0072577	BP	GO:0072577	endothelial cell apoptotic process	48	-0.563916	-1.77076	0.00120798	0.0179289	0.0140166	2654	tags=42%, list=18%, signal=34%	ENSRNOG00000006995/ENSRNOG00000047356/ENSRNOG00000019333/ENSRNOG00000018488/ENSRNOG00000006857/ENSRNOG00000013805/ENSRNOG00000049517/ENSRNOG00000000299/ENSRNOG00000012347/ENSRNOG00000001229/ENSRNOG00000010957/ENSRNOG00000004305/ENSRNOG00000021750/ENSRNOG00000008587/ENSRNOG00000013324/ENSRNOG00000015365/ENSRNOG00000022196/ENSRNOG00000006136/ENSRNOG00000048449/ENSRNOG00000046829
GO:0003774	MF	GO:0003774	cytoskeletal motor activity	87	-0.493692	-1.70918	0.00120713	0.0179289	0.0140166	2963	tags=47%, list=20%, signal=38%	ENSRNOG00000023993/ENSRNOG00000071009/ENSRNOG00000038035/ENSRNOG00000024428/ENSRNOG00000015035/ENSRNOG00000002852/ENSRNOG00000057880/ENSRNOG00000032070/ENSRNOG00000007515/ENSRNOG00000026857/ENSRNOG00000013641/ENSRNOG00000003105/ENSRNOG00000020891/ENSRNOG00000000479/ENSRNOG00000050426/ENSRNOG00000018929/ENSRNOG00000024523/ENSRNOG00000004072/ENSRNOG00000070092/ENSRNOG00000008471/ENSRNOG00000011619/…
GO:0031099	BP	GO:0031099	regeneration	269	-0.392317	-1.53875	0.00121735	0.0180332	0.0140981	2347	tags=25%, list=16%, signal=22%	ENSRNOG00000028137/ENSRNOG00000008697/ENSRNOG00000047768/ENSRNOG00000010031/ENSRNOG00000020918/ENSRNOG00000013515/ENSRNOG00000019957/ENSRNOG00000005650/ENSRNOG00000013213/ENSRNOG00000025120/ENSRNOG00000046366/ENSRNOG00000002093/ENSRNOG00000010516/ENSRNOG00000008785/ENSRNOG00000017516/ENSRNOG00000005606/ENSRNOG00000018835/ENSRNOG00000000521/ENSRNOG00000003998/ENSRNOG00000051487/ENSRNOG00000011425/…
GO:0071260	BP	GO:0071260	cellular response to mechanical stimulus	105	-0.476854	-1.69199	0.00125695	0.018584	0.0145287	2070	tags=27%, list=14%, signal=23%	ENSRNOG00000013869/ENSRNOG00000023781/ENSRNOG00000014264/ENSRNOG00000017197/ENSRNOG00000043044/ENSRNOG00000047035/ENSRNOG00000002525/ENSRNOG00000006450/ENSRNOG00000060665/ENSRNOG00000018598/ENSRNOG00000004964/ENSRNOG00000002607/ENSRNOG00000050190/ENSRNOG00000001130/ENSRNOG00000009348/ENSRNOG00000020372/ENSRNOG00000038784/ENSRNOG00000014187/ENSRNOG00000002833/ENSRNOG00000003897/ENSRNOG00000020369/…
GO:0008286	BP	GO:0008286	insulin receptor signaling pathway	114	-0.466389	-1.66929	0.00127136	0.018761	0.0146671	4025	tags=39%, list=28%, signal=28%	ENSRNOG00000023509/ENSRNOG00000013397/ENSRNOG00000020640/ENSRNOG00000013574/ENSRNOG00000014597/ENSRNOG00000059008/ENSRNOG00000047287/ENSRNOG00000026962/ENSRNOG00000001425/ENSRNOG00000064634/ENSRNOG00000011375/ENSRNOG00000019977/ENSRNOG00000001717/ENSRNOG00000007106/ENSRNOG00000018677/ENSRNOG00000030888/ENSRNOG00000019730/ENSRNOG00000015717/ENSRNOG00000034025/ENSRNOG00000020657/ENSRNOG00000032768/…
GO:0021515	BP	GO:0021515	cell differentiation in spinal cord	34	-0.644821	-1.90709	0.00129059	0.0190084	0.0148605	1628	tags=47%, list=11%, signal=42%	ENSRNOG00000052707/ENSRNOG00000007261/ENSRNOG00000004294/ENSRNOG00000006120/ENSRNOG00000008911/ENSRNOG00000019354/ENSRNOG00000000618/ENSRNOG00000012347/ENSRNOG00000010711/ENSRNOG00000028353/ENSRNOG00000000536/ENSRNOG00000003039/ENSRNOG00000019322/ENSRNOG00000014395/ENSRNOG00000014011/ENSRNOG00000020514
GO:1904627	BP	GO:1904627	response to phorbol 13-acetate 12-myristate	12	-0.778767	-1.83354	0.00129727	0.0190703	0.0149089	363	tags=25%, list=3%, signal=24%	ENSRNOG00000003491/ENSRNOG00000003300/ENSRNOG00000008015
GO:1902905	BP	GO:1902905	positive regulation of supramolecular fiber organization	159	-0.433783	-1.61695	0.00130134	0.0190938	0.0149273	3612	tags=38%, list=25%, signal=29%	ENSRNOG00000019183/ENSRNOG00000039415/ENSRNOG00000020679/ENSRNOG00000004049/ENSRNOG00000013656/ENSRNOG00000016367/ENSRNOG00000008517/ENSRNOG00000014867/ENSRNOG00000017428/ENSRNOG00000056836/ENSRNOG00000002139/ENSRNOG00000001149/ENSRNOG00000011977/ENSRNOG00000018220/ENSRNOG00000000417/ENSRNOG00000047356/ENSRNOG00000061270/ENSRNOG00000007036/ENSRNOG00000009110/ENSRNOG00000008829/ENSRNOG00000016326/…
GO:0014910	BP	GO:0014910	regulation of smooth muscle cell migration	98	-0.489216	-1.72142	0.00131315	0.0191726	0.0149889	2384	tags=37%, list=16%, signal=31%	ENSRNOG00000025792/ENSRNOG00000004100/ENSRNOG00000004812/ENSRNOG00000019388/ENSRNOG00000010031/ENSRNOG00000000695/ENSRNOG00000052469/ENSRNOG00000017197/ENSRNOG00000010516/ENSRNOG00000030954/ENSRNOG00000024703/ENSRNOG00000017003/ENSRNOG00000019075/ENSRNOG00000006831/ENSRNOG00000004854/ENSRNOG00000010744/ENSRNOG00000020653/ENSRNOG00000004517/ENSRNOG00000053728/ENSRNOG00000004473/ENSRNOG00000005853/…
GO:0032231	BP	GO:0032231	regulation of actin filament bundle assembly	99	-0.48056	-1.6937	0.00131029	0.0191726	0.0149889	2643	tags=33%, list=18%, signal=27%	ENSRNOG00000047356/ENSRNOG00000007036/ENSRNOG00000008829/ENSRNOG00000019555/ENSRNOG00000016326/ENSRNOG00000004063/ENSRNOG00000052745/ENSRNOG00000009001/ENSRNOG00000011954/ENSRNOG00000024730/ENSRNOG00000020857/ENSRNOG00000002171/ENSRNOG00000011077/ENSRNOG00000008620/ENSRNOG00000019181/ENSRNOG00000018903/ENSRNOG00000010744/ENSRNOG00000054890/ENSRNOG00000004057/ENSRNOG00000010957/ENSRNOG00000009805/…
GO:0003231	BP	GO:0003231	cardiac ventricle development	116	-0.471538	-1.69087	0.00131418	0.0191726	0.0149889	2276	tags=35%, list=16%, signal=30%	ENSRNOG00000029614/ENSRNOG00000015049/ENSRNOG00000023148/ENSRNOG00000039976/ENSRNOG00000052469/ENSRNOG00000016378/ENSRNOG00000018359/ENSRNOG00000002093/ENSRNOG00000013364/ENSRNOG00000005606/ENSRNOG00000009173/ENSRNOG00000029598/ENSRNOG00000005292/ENSRNOG00000005033/ENSRNOG00000006526/ENSRNOG00000017060/ENSRNOG00000049906/ENSRNOG00000002653/ENSRNOG00000018250/ENSRNOG00000030034/ENSRNOG00000009227/…
GO:0007269	BP	GO:0007269	neurotransmitter secretion	181	-0.4193	-1.58246	0.00132471	0.0192532	0.0150519	2640	tags=31%, list=18%, signal=26%	ENSRNOG00000015148/ENSRNOG00000061270/ENSRNOG00000009110/ENSRNOG00000011000/ENSRNOG00000004527/ENSRNOG00000005003/ENSRNOG00000024832/ENSRNOG00000017333/ENSRNOG00000020346/ENSRNOG00000060054/ENSRNOG00000004560/ENSRNOG00000047574/ENSRNOG00000000105/ENSRNOG00000007957/ENSRNOG00000052707/ENSRNOG00000032576/ENSRNOG00000022893/ENSRNOG00000003841/ENSRNOG00000004749/ENSRNOG00000010868/ENSRNOG00000050220/…
GO:0099643	BP	GO:0099643	signal release from synapse	181	-0.4193	-1.58246	0.00132471	0.0192532	0.0150519	2640	tags=31%, list=18%, signal=26%	ENSRNOG00000015148/ENSRNOG00000061270/ENSRNOG00000009110/ENSRNOG00000011000/ENSRNOG00000004527/ENSRNOG00000005003/ENSRNOG00000024832/ENSRNOG00000017333/ENSRNOG00000020346/ENSRNOG00000060054/ENSRNOG00000004560/ENSRNOG00000047574/ENSRNOG00000000105/ENSRNOG00000007957/ENSRNOG00000052707/ENSRNOG00000032576/ENSRNOG00000022893/ENSRNOG00000003841/ENSRNOG00000004749/ENSRNOG00000010868/ENSRNOG00000050220/…
GO:0072012	BP	GO:0072012	glomerulus vasculature development	25	-0.678226	-1.88753	0.00132822	0.0192679	0.0150634	2222	tags=60%, list=15%, signal=51%	ENSRNOG00000066008/ENSRNOG00000014361/ENSRNOG00000017197/ENSRNOG00000018835/ENSRNOG00000045558/ENSRNOG00000004346/ENSRNOG00000012473/ENSRNOG00000018461/ENSRNOG00000019322/ENSRNOG00000002244/ENSRNOG00000008587/ENSRNOG00000016362/ENSRNOG00000058039/ENSRNOG00000048449/ENSRNOG00000019422
GO:0030336	BP	GO:0030336	negative regulation of cell migration	249	-0.390787	-1.52241	0.00133437	0.0193208	0.0151047	2521	tags=29%, list=17%, signal=25%	ENSRNOG00000017783/ENSRNOG00000008246/ENSRNOG00000014863/ENSRNOG00000016326/ENSRNOG00000004603/ENSRNOG00000004100/ENSRNOG00000023688/ENSRNOG00000004812/ENSRNOG00000010457/ENSRNOG00000008697/ENSRNOG00000029614/ENSRNOG00000051977/ENSRNOG00000019388/ENSRNOG00000052469/ENSRNOG00000009412/ENSRNOG00000011700/ENSRNOG00000013515/ENSRNOG00000013213/ENSRNOG00000016023/ENSRNOG00000011954/ENSRNOG00000028713/…
GO:0001954	BP	GO:0001954	positive regulation of cell-matrix adhesion	52	-0.567272	-1.80211	0.00134124	0.0193839	0.0151541	2807	tags=42%, list=19%, signal=34%	ENSRNOG00000019779/ENSRNOG00000034025/ENSRNOG00000047356/ENSRNOG00000014013/ENSRNOG00000016069/ENSRNOG00000020587/ENSRNOG00000023881/ENSRNOG00000046366/ENSRNOG00000008620/ENSRNOG00000011058/ENSRNOG00000002538/ENSRNOG00000010744/ENSRNOG00000066109/ENSRNOG00000012002/ENSRNOG00000010711/ENSRNOG00000011470/ENSRNOG00000008587/ENSRNOG00000002833/ENSRNOG00000031475/ENSRNOG00000048449/ENSRNOG00000031760/…
GO:0072534	CC	GO:0072534	perineuronal net	10	-0.810838	-1.82891	0.00136909	0.0197493	0.0154397	2536	tags=70%, list=18%, signal=58%	ENSRNOG00000018870/ENSRNOG00000032002/ENSRNOG00000028992/ENSRNOG00000006030/ENSRNOG00000029212/ENSRNOG00000048036/ENSRNOG00000002468
GO:0043269	BP	GO:0043269	regulation of monoatomic ion transport	442	-0.353565	-1.43253	0.00137433	0.0197878	0.0154698	2668	tags=26%, list=18%, signal=22%	ENSRNOG00000054902/ENSRNOG00000006995/ENSRNOG00000047356/ENSRNOG00000008400/ENSRNOG00000001658/ENSRNOG00000017002/ENSRNOG00000021954/ENSRNOG00000065300/ENSRNOG00000004438/ENSRNOG00000005365/ENSRNOG00000020346/ENSRNOG00000006930/ENSRNOG00000011073/ENSRNOG00000016326/ENSRNOG00000011133/ENSRNOG00000004560/ENSRNOG00000023688/ENSRNOG00000026319/ENSRNOG00000015049/ENSRNOG00000033119/ENSRNOG00000030547/…
GO:1990637	BP	GO:1990637	response to prolactin	10	-0.810464	-1.82807	0.00140003	0.0200454	0.0156713	665	tags=20%, list=5%, signal=19%	ENSRNOG00000012878/ENSRNOG00000008015
GO:0071873	BP	GO:0071873	response to norepinephrine	10	-0.810333	-1.82777	0.00140003	0.0200454	0.0156713	1206	tags=40%, list=8%, signal=37%	ENSRNOG00000004473/ENSRNOG00000011292/ENSRNOG00000019422/ENSRNOG00000014350
GO:0001974	BP	GO:0001974	blood vessel remodeling	50	-0.567185	-1.79274	0.00139768	0.0200454	0.0156713	2189	tags=42%, list=15%, signal=36%	ENSRNOG00000012956/ENSRNOG00000028713/ENSRNOG00000055962/ENSRNOG00000020578/ENSRNOG00000002093/ENSRNOG00000019184/ENSRNOG00000006526/ENSRNOG00000004517/ENSRNOG00000006689/ENSRNOG00000054890/ENSRNOG00000007002/ENSRNOG00000010903/ENSRNOG00000033134/ENSRNOG00000061367/ENSRNOG00000001469/ENSRNOG00000070919/ENSRNOG00000009348/ENSRNOG00000022196/ENSRNOG00000014011/ENSRNOG00000014477/ENSRNOG00000002511
GO:0022625	CC	GO:0022625	cytosolic large ribosomal subunit	52	0.594556	2.16594	0.00142175	0.0203187	0.0158849	5059	tags=83%, list=35%, signal=54%	ENSRNOG00000067139/ENSRNOG00000038074/ENSRNOG00000064222/ENSRNOG00000017127/ENSRNOG00000031315/ENSRNOG00000013508/ENSRNOG00000008140/ENSRNOG00000016411/ENSRNOG00000069581/ENSRNOG00000015335/ENSRNOG00000032825/ENSRNOG00000034237/ENSRNOG00000031859/ENSRNOG00000001611/ENSRNOG00000012266/ENSRNOG00000019007/ENSRNOG00000016387/ENSRNOG00000026716/ENSRNOG00000000505/ENSRNOG00000011138/ENSRNOG00000023344/…
GO:0030522	BP	GO:0030522	intracellular receptor signaling pathway	307	-0.378914	-1.49996	0.00142531	0.0203318	0.0158951	2624	tags=24%, list=18%, signal=20%	ENSRNOG00000008400/ENSRNOG00000010488/ENSRNOG00000025948/ENSRNOG00000011709/ENSRNOG00000031443/ENSRNOG00000017783/ENSRNOG00000021644/ENSRNOG00000054155/ENSRNOG00000065659/ENSRNOG00000003463/ENSRNOG00000020161/ENSRNOG00000023143/ENSRNOG00000028930/ENSRNOG00000002175/ENSRNOG00000001004/ENSRNOG00000052894/ENSRNOG00000012499/ENSRNOG00000007387/ENSRNOG00000047137/ENSRNOG00000002161/ENSRNOG00000006967/…
GO:0051893	BP	GO:0051893	regulation of focal adhesion assembly	61	-0.544342	-1.7762	0.00143889	0.0204498	0.0159874	2882	tags=33%, list=20%, signal=26%	ENSRNOG00000020723/ENSRNOG00000034025/ENSRNOG00000047356/ENSRNOG00000014013/ENSRNOG00000028713/ENSRNOG00000002171/ENSRNOG00000008620/ENSRNOG00000011339/ENSRNOG00000002538/ENSRNOG00000010744/ENSRNOG00000012002/ENSRNOG00000011470/ENSRNOG00000042519/ENSRNOG00000002318/ENSRNOG00000008587/ENSRNOG00000030285/ENSRNOG00000031475/ENSRNOG00000010947/ENSRNOG00000031760/ENSRNOG00000046829
GO:0090109	BP	GO:0090109	regulation of cell-substrate junction assembly	61	-0.544342	-1.7762	0.00143889	0.0204498	0.0159874	2882	tags=33%, list=20%, signal=26%	ENSRNOG00000020723/ENSRNOG00000034025/ENSRNOG00000047356/ENSRNOG00000014013/ENSRNOG00000028713/ENSRNOG00000002171/ENSRNOG00000008620/ENSRNOG00000011339/ENSRNOG00000002538/ENSRNOG00000010744/ENSRNOG00000012002/ENSRNOG00000011470/ENSRNOG00000042519/ENSRNOG00000002318/ENSRNOG00000008587/ENSRNOG00000030285/ENSRNOG00000031475/ENSRNOG00000010947/ENSRNOG00000031760/ENSRNOG00000046829
GO:0044305	CC	GO:0044305	calyx of Held	35	-0.604775	-1.79742	0.00144259	0.0204646	0.0159989	2231	tags=60%, list=15%, signal=51%	ENSRNOG00000064052/ENSRNOG00000055401/ENSRNOG00000001190/ENSRNOG00000002001/ENSRNOG00000061270/ENSRNOG00000018317/ENSRNOG00000000105/ENSRNOG00000007957/ENSRNOG00000052707/ENSRNOG00000018285/ENSRNOG00000022893/ENSRNOG00000013781/ENSRNOG00000064701/ENSRNOG00000002653/ENSRNOG00000008237/ENSRNOG00000018452/ENSRNOG00000012061/ENSRNOG00000001130/ENSRNOG00000056612/ENSRNOG00000003491/ENSRNOG00000013042
GO:0001569	BP	GO:0001569	branching involved in blood vessel morphogenesis	32	-0.627114	-1.83094	0.00148201	0.0209852	0.0164059	3032	tags=56%, list=21%, signal=45%	ENSRNOG00000011977/ENSRNOG00000018232/ENSRNOG00000047356/ENSRNOG00000006631/ENSRNOG00000014361/ENSRNOG00000009354/ENSRNOG00000005033/ENSRNOG00000010744/ENSRNOG00000006120/ENSRNOG00000013265/ENSRNOG00000010121/ENSRNOG00000050190/ENSRNOG00000063135/ENSRNOG00000016281/ENSRNOG00000013589/ENSRNOG00000014011/ENSRNOG00000000940/ENSRNOG00000046829
GO:0043198	CC	GO:0043198	dendritic shaft	70	-0.521091	-1.74024	0.0014859	0.0210016	0.0164188	3668	tags=50%, list=25%, signal=38%	ENSRNOG00000007682/ENSRNOG00000009350/ENSRNOG00000004049/ENSRNOG00000013656/ENSRNOG00000014230/ENSRNOG00000022724/ENSRNOG00000030920/ENSRNOG00000008831/ENSRNOG00000002767/ENSRNOG00000009726/ENSRNOG00000009110/ENSRNOG00000010853/ENSRNOG00000004560/ENSRNOG00000014816/ENSRNOG00000023688/ENSRNOG00000013213/ENSRNOG00000032576/ENSRNOG00000000483/ENSRNOG00000006952/ENSRNOG00000015430/ENSRNOG00000038004/…
GO:0042490	BP	GO:0042490	mechanoreceptor differentiation	81	-0.499867	-1.71311	0.00149804	0.0211345	0.0165227	4003	tags=52%, list=28%, signal=38%	ENSRNOG00000051372/ENSRNOG00000004578/ENSRNOG00000001700/ENSRNOG00000032574/ENSRNOG00000001068/ENSRNOG00000007443/ENSRNOG00000054331/ENSRNOG00000009694/ENSRNOG00000038891/ENSRNOG00000009945/ENSRNOG00000030269/ENSRNOG00000059984/ENSRNOG00000019716/ENSRNOG00000016050/ENSRNOG00000018804/ENSRNOG00000007515/ENSRNOG00000030316/ENSRNOG00000013641/ENSRNOG00000005957/ENSRNOG00000059015/ENSRNOG00000008986/…
GO:0055001	BP	GO:0055001	muscle cell development	194	-0.414772	-1.57659	0.00151528	0.0213385	0.0166822	2281	tags=30%, list=16%, signal=26%	ENSRNOG00000020587/ENSRNOG00000065659/ENSRNOG00000052745/ENSRNOG00000004158/ENSRNOG00000009882/ENSRNOG00000052469/ENSRNOG00000010964/ENSRNOG00000014361/ENSRNOG00000016117/ENSRNOG00000023781/ENSRNOG00000047756/ENSRNOG00000003268/ENSRNOG00000046366/ENSRNOG00000059947/ENSRNOG00000049452/ENSRNOG00000009184/ENSRNOG00000013364/ENSRNOG00000027230/ENSRNOG00000022772/ENSRNOG00000013674/ENSRNOG00000047014/…
GO:0038084	BP	GO:0038084	vascular endothelial growth factor signaling pathway	39	-0.597678	-1.80815	0.00155674	0.0217887	0.0170341	3537	tags=62%, list=24%, signal=47%	ENSRNOG00000014963/ENSRNOG00000009468/ENSRNOG00000004033/ENSRNOG00000059984/ENSRNOG00000030888/ENSRNOG00000012991/ENSRNOG00000017879/ENSRNOG00000008246/ENSRNOG00000027938/ENSRNOG00000029614/ENSRNOG00000005650/ENSRNOG00000004072/ENSRNOG00000010744/ENSRNOG00000055226/ENSRNOG00000031232/ENSRNOG00000018461/ENSRNOG00000027463/ENSRNOG00000002244/ENSRNOG00000007081/ENSRNOG00000070919/ENSRNOG00000012405/…
GO:0003206	BP	GO:0003206	cardiac chamber morphogenesis	112	-0.468218	-1.6724	0.00155562	0.0217887	0.0170341	2706	tags=43%, list=19%, signal=35%	ENSRNOG00000018232/ENSRNOG00000019504/ENSRNOG00000011411/ENSRNOG00000001793/ENSRNOG00000007036/ENSRNOG00000004109/ENSRNOG00000051905/ENSRNOG00000029614/ENSRNOG00000023148/ENSRNOG00000052469/ENSRNOG00000018359/ENSRNOG00000002093/ENSRNOG00000013364/ENSRNOG00000005606/ENSRNOG00000018835/ENSRNOG00000009173/ENSRNOG00000029598/ENSRNOG00000005033/ENSRNOG00000006526/ENSRNOG00000017060/ENSRNOG00000010744/…
GO:0045444	BP	GO:0045444	fat cell differentiation	236	-0.394213	-1.52699	0.00155856	0.0217887	0.0170341	2320	tags=25%, list=16%, signal=22%	ENSRNOG00000004063/ENSRNOG00000007302/ENSRNOG00000065659/ENSRNOG00000056907/ENSRNOG00000019965/ENSRNOG00000003463/ENSRNOG00000020161/ENSRNOG00000001518/ENSRNOG00000020918/ENSRNOG00000005180/ENSRNOG00000000456/ENSRNOG00000001004/ENSRNOG00000016258/ENSRNOG00000060237/ENSRNOG00000018841/ENSRNOG00000011439/ENSRNOG00000008785/ENSRNOG00000008620/ENSRNOG00000028344/ENSRNOG00000005606/ENSRNOG00000016037/…
GO:0034284	BP	GO:0034284	response to monosaccharide	266	-0.382832	-1.49978	0.00155346	0.0217887	0.0170341	2271	tags=23%, list=16%, signal=20%	ENSRNOG00000065659/ENSRNOG00000003463/ENSRNOG00000052745/ENSRNOG00000009882/ENSRNOG00000020865/ENSRNOG00000047756/ENSRNOG00000028992/ENSRNOG00000011077/ENSRNOG00000051948/ENSRNOG00000003172/ENSRNOG00000010516/ENSRNOG00000008620/ENSRNOG00000000299/ENSRNOG00000002024/ENSRNOG00000018903/ENSRNOG00000002525/ENSRNOG00000019648/ENSRNOG00000004517/ENSRNOG00000008237/ENSRNOG00000012337/ENSRNOG00000052613/…
GO:0007422	BP	GO:0007422	peripheral nervous system development	74	-0.511559	-1.72844	0.00156561	0.0218476	0.0170802	3459	tags=49%, list=24%, signal=37%	ENSRNOG00000020277/ENSRNOG00000011305/ENSRNOG00000047686/ENSRNOG00000055340/ENSRNOG00000007106/ENSRNOG00000018677/ENSRNOG00000008415/ENSRNOG00000030888/ENSRNOG00000019716/ENSRNOG00000013072/ENSRNOG00000011411/ENSRNOG00000067988/ENSRNOG00000018870/ENSRNOG00000030515/ENSRNOG00000014375/ENSRNOG00000047768/ENSRNOG00000032437/ENSRNOG00000018841/ENSRNOG00000023781/ENSRNOG00000018369/ENSRNOG00000046366/…
GO:0035194	BP	GO:0035194	regulatory ncRNA-mediated post-transcriptional gene silencing	50	-0.560821	-1.77263	0.00158055	0.0220162	0.017212	1420	tags=36%, list=10%, signal=33%	ENSRNOG00000012271/ENSRNOG00000056617/ENSRNOG00000054891/ENSRNOG00000011709/ENSRNOG00000001069/ENSRNOG00000055915/ENSRNOG00000024737/ENSRNOG00000031093/ENSRNOG00000010711/ENSRNOG00000012946/ENSRNOG00000008533/ENSRNOG00000022395/ENSRNOG00000053932/ENSRNOG00000012791/ENSRNOG00000003213/ENSRNOG00000034269/ENSRNOG00000056659/ENSRNOG00000024907
GO:0022824	MF	GO:0022824	transmitter-gated monoatomic ion channel activity	45	-0.57619	-1.79228	0.00162209	0.0225135	0.0176008	2820	tags=42%, list=19%, signal=34%	ENSRNOG00000055499/ENSRNOG00000002336/ENSRNOG00000010853/ENSRNOG00000020778/ENSRNOG00000014862/ENSRNOG00000021063/ENSRNOG00000003313/ENSRNOG00000007490/ENSRNOG00000060599/ENSRNOG00000005723/ENSRNOG00000045816/ENSRNOG00000006174/ENSRNOG00000002391/ENSRNOG00000049792/ENSRNOG00000003680/ENSRNOG00000008992/ENSRNOG00000002327/ENSRNOG00000033942/ENSRNOG00000008766
GO:0022835	MF	GO:0022835	transmitter-gated channel activity	45	-0.57619	-1.79228	0.00162209	0.0225135	0.0176008	2820	tags=42%, list=19%, signal=34%	ENSRNOG00000055499/ENSRNOG00000002336/ENSRNOG00000010853/ENSRNOG00000020778/ENSRNOG00000014862/ENSRNOG00000021063/ENSRNOG00000003313/ENSRNOG00000007490/ENSRNOG00000060599/ENSRNOG00000005723/ENSRNOG00000045816/ENSRNOG00000006174/ENSRNOG00000002391/ENSRNOG00000049792/ENSRNOG00000003680/ENSRNOG00000008992/ENSRNOG00000002327/ENSRNOG00000033942/ENSRNOG00000008766
GO:0045259	CC	GO:0045259	proton-transporting ATP synthase complex	20	0.663406	1.95673	0.00164807	0.0228329	0.0178505	4236	tags=80%, list=29%, signal=57%	ENSRNOG00000033299/ENSRNOG00000031979/ENSRNOG00000020296/ENSRNOG00000070574/ENSRNOG00000028884/ENSRNOG00000001596/ENSRNOG00000003626/ENSRNOG00000001551/ENSRNOG00000064742/ENSRNOG00000027049/ENSRNOG00000014625/ENSRNOG00000004893/ENSRNOG00000002840/ENSRNOG00000017032/ENSRNOG00000001991/ENSRNOG00000019223
GO:0033280	BP	GO:0033280	response to vitamin D	50	-0.560402	-1.7713	0.00165892	0.0229008	0.0179036	1759	tags=34%, list=12%, signal=30%	ENSRNOG00000005606/ENSRNOG00000002525/ENSRNOG00000027489/ENSRNOG00000006450/ENSRNOG00000004026/ENSRNOG00000012061/ENSRNOG00000010643/ENSRNOG00000002265/ENSRNOG00000058645/ENSRNOG00000001607/ENSRNOG00000013954/ENSRNOG00000008012/ENSRNOG00000000529/ENSRNOG00000029986/ENSRNOG00000002341/ENSRNOG00000020729/ENSRNOG00000014248
GO:0030509	BP	GO:0030509	BMP signaling pathway	118	-0.454866	-1.63559	0.001657	0.0229008	0.0179036	3752	tags=45%, list=26%, signal=34%	ENSRNOG00000006490/ENSRNOG00000071010/ENSRNOG00000050792/ENSRNOG00000009694/ENSRNOG00000001520/ENSRNOG00000064634/ENSRNOG00000018483/ENSRNOG00000052687/ENSRNOG00000005818/ENSRNOG00000056836/ENSRNOG00000055340/ENSRNOG00000004330/ENSRNOG00000024886/ENSRNOG00000020193/ENSRNOG00000000417/ENSRNOG00000003616/ENSRNOG00000014460/ENSRNOG00000002828/ENSRNOG00000047356/ENSRNOG00000017783/ENSRNOG00000007302/…
GO:0030856	BP	GO:0030856	regulation of epithelial cell differentiation	134	-0.4436	-1.62085	0.00169056	0.0232958	0.0182124	2702	tags=32%, list=19%, signal=26%	ENSRNOG00000014524/ENSRNOG00000007036/ENSRNOG00000003066/ENSRNOG00000004484/ENSRNOG00000010484/ENSRNOG00000009987/ENSRNOG00000020918/ENSRNOG00000028713/ENSRNOG00000020578/ENSRNOG00000050071/ENSRNOG00000009184/ENSRNOG00000013364/ENSRNOG00000005606/ENSRNOG00000017863/ENSRNOG00000004888/ENSRNOG00000019075/ENSRNOG00000004294/ENSRNOG00000028335/ENSRNOG00000010076/ENSRNOG00000003098/ENSRNOG00000020653/…
GO:0031345	BP	GO:0031345	negative regulation of cell projection organization	203	-0.403521	-1.54242	0.0017789	0.0244694	0.0191299	3799	tags=38%, list=26%, signal=28%	ENSRNOG00000013399/ENSRNOG00000054757/ENSRNOG00000006490/ENSRNOG00000021101/ENSRNOG00000017208/ENSRNOG00000013656/ENSRNOG00000004048/ENSRNOG00000017579/ENSRNOG00000002763/ENSRNOG00000019688/ENSRNOG00000049641/ENSRNOG00000047247/ENSRNOG00000011375/ENSRNOG00000019977/ENSRNOG00000007315/ENSRNOG00000030920/ENSRNOG00000021581/ENSRNOG00000011977/ENSRNOG00000002919/ENSRNOG00000019730/ENSRNOG00000020723/…
GO:0070167	BP	GO:0070167	regulation of biomineral tissue development	79	-0.502482	-1.71239	0.00180394	0.0247697	0.0193646	2354	tags=35%, list=16%, signal=30%	ENSRNOG00000006674/ENSRNOG00000010240/ENSRNOG00000052469/ENSRNOG00000036680/ENSRNOG00000033608/ENSRNOG00000059582/ENSRNOG00000008620/ENSRNOG00000013364/ENSRNOG00000005033/ENSRNOG00000063517/ENSRNOG00000002040/ENSRNOG00000000394/ENSRNOG00000004026/ENSRNOG00000010711/ENSRNOG00000002607/ENSRNOG00000019322/ENSRNOG00000033134/ENSRNOG00000034240/ENSRNOG00000009348/ENSRNOG00000016289/ENSRNOG00000043219/…
GO:1903131	BP	GO:1903131	mononuclear cell differentiation	389	-0.360262	-1.45005	0.0018298	0.02508	0.0196072	3330	tags=31%, list=23%, signal=25%	ENSRNOG00000009131/ENSRNOG00000001216/ENSRNOG00000010959/ENSRNOG00000001704/ENSRNOG00000012172/ENSRNOG00000020465/ENSRNOG00000000461/ENSRNOG00000001717/ENSRNOG00000005776/ENSRNOG00000014048/ENSRNOG00000007106/ENSRNOG00000059984/ENSRNOG00000004409/ENSRNOG00000014605/ENSRNOG00000028015/ENSRNOG00000020193/ENSRNOG00000053813/ENSRNOG00000060479/ENSRNOG00000006094/ENSRNOG00000002227/ENSRNOG00000018232/…
GO:0071772	BP	GO:0071772	response to BMP	128	-0.450713	-1.63774	0.00183735	0.0250942	0.0196183	3752	tags=45%, list=26%, signal=34%	ENSRNOG00000006490/ENSRNOG00000071010/ENSRNOG00000050792/ENSRNOG00000009694/ENSRNOG00000001520/ENSRNOG00000064634/ENSRNOG00000018483/ENSRNOG00000052687/ENSRNOG00000005818/ENSRNOG00000056836/ENSRNOG00000055340/ENSRNOG00000004330/ENSRNOG00000024886/ENSRNOG00000020193/ENSRNOG00000000417/ENSRNOG00000003616/ENSRNOG00000014460/ENSRNOG00000002828/ENSRNOG00000047356/ENSRNOG00000017783/ENSRNOG00000007302/…
GO:0071773	BP	GO:0071773	cellular response to BMP stimulus	128	-0.450713	-1.63774	0.00183735	0.0250942	0.0196183	3752	tags=45%, list=26%, signal=34%	ENSRNOG00000006490/ENSRNOG00000071010/ENSRNOG00000050792/ENSRNOG00000009694/ENSRNOG00000001520/ENSRNOG00000064634/ENSRNOG00000018483/ENSRNOG00000052687/ENSRNOG00000005818/ENSRNOG00000056836/ENSRNOG00000055340/ENSRNOG00000004330/ENSRNOG00000024886/ENSRNOG00000020193/ENSRNOG00000000417/ENSRNOG00000003616/ENSRNOG00000014460/ENSRNOG00000002828/ENSRNOG00000047356/ENSRNOG00000017783/ENSRNOG00000007302/…
GO:0016712	MF	GO:0016712	oxidoreductase activity, acting on paired donors, with incorporation or reduction of molecular oxygen, reduced flavin or flavoprotein as one donor, and incorporation of one atom of oxygen	26	0.648888	2.03117	0.00185992	0.0253575	0.0198242	1532	tags=46%, list=11%, signal=41%	ENSRNOG00000052810/ENSRNOG00000055078/ENSRNOG00000040287/ENSRNOG00000046643/ENSRNOG00000054181/ENSRNOG00000000978/ENSRNOG00000011164/ENSRNOG00000020743/ENSRNOG00000028891/ENSRNOG00000031004/ENSRNOG00000014117/ENSRNOG00000042496
GO:0071375	BP	GO:0071375	cellular response to peptide hormone stimulus	334	-0.368491	-1.46744	0.0018797	0.0255818	0.0199996	2384	tags=21%, list=16%, signal=18%	ENSRNOG00000025792/ENSRNOG00000023688/ENSRNOG00000032768/ENSRNOG00000007302/ENSRNOG00000003463/ENSRNOG00000052745/ENSRNOG00000032948/ENSRNOG00000004158/ENSRNOG00000009882/ENSRNOG00000016023/ENSRNOG00000060237/ENSRNOG00000008965/ENSRNOG00000014361/ENSRNOG00000015658/ENSRNOG00000020578/ENSRNOG00000017197/ENSRNOG00000004072/ENSRNOG00000004639/ENSRNOG00000034007/ENSRNOG00000030954/ENSRNOG00000014084/…
GO:0035987	BP	GO:0035987	endodermal cell differentiation	38	-0.600145	-1.81058	0.00188467	0.0255858	0.0200027	3504	tags=47%, list=24%, signal=36%	ENSRNOG00000012622/ENSRNOG00000003736/ENSRNOG00000004912/ENSRNOG00000003258/ENSRNOG00000020915/ENSRNOG00000023148/ENSRNOG00000010031/ENSRNOG00000007681/ENSRNOG00000001249/ENSRNOG00000008749/ENSRNOG00000023972/ENSRNOG00000027357/ENSRNOG00000014288/ENSRNOG00000057451/ENSRNOG00000058470/ENSRNOG00000020579/ENSRNOG00000011300/ENSRNOG00000010947
GO:0034762	BP	GO:0034762	regulation of transmembrane transport	445	-0.349676	-1.41715	0.00188663	0.0255858	0.0200027	3133	tags=28%, list=22%, signal=23%	ENSRNOG00000020254/ENSRNOG00000009956/ENSRNOG00000017466/ENSRNOG00000009288/ENSRNOG00000005905/ENSRNOG00000018677/ENSRNOG00000018824/ENSRNOG00000001300/ENSRNOG00000014025/ENSRNOG00000016684/ENSRNOG00000064933/ENSRNOG00000019147/ENSRNOG00000020723/ENSRNOG00000008416/ENSRNOG00000018784/ENSRNOG00000010633/ENSRNOG00000054902/ENSRNOG00000006995/ENSRNOG00000047356/ENSRNOG00000003835/ENSRNOG00000009110/…
GO:0006120	BP	GO:0006120	mitochondrial electron transport, NADH to ubiquinone	31	0.651506	2.12964	0.00191281	0.0257594	0.0201384	4051	tags=74%, list=28%, signal=54%	ENSRNOG00000062245/ENSRNOG00000018068/ENSRNOG00000033615/ENSRNOG00000031033/ENSRNOG00000029707/ENSRNOG00000030644/ENSRNOG00000012383/ENSRNOG00000029042/ENSRNOG00000006364/ENSRNOG00000029971/ENSRNOG00000024568/ENSRNOG00000005668/ENSRNOG00000009155/ENSRNOG00000024539/ENSRNOG00000018289/ENSRNOG00000006901/ENSRNOG00000016190/ENSRNOG00000062531/ENSRNOG00000018117/ENSRNOG00000016470/ENSRNOG00000000701/…
GO:0030326	BP	GO:0030326	embryonic limb morphogenesis	110	-0.466383	-1.66355	0.00190796	0.0257594	0.0201384	2845	tags=35%, list=20%, signal=28%	ENSRNOG00000016050/ENSRNOG00000015285/ENSRNOG00000032070/ENSRNOG00000017608/ENSRNOG00000009110/ENSRNOG00000003066/ENSRNOG00000028187/ENSRNOG00000010556/ENSRNOG00000014863/ENSRNOG00000056907/ENSRNOG00000052469/ENSRNOG00000012499/ENSRNOG00000000802/ENSRNOG00000005606/ENSRNOG00000018835/ENSRNOG00000014183/ENSRNOG00000022772/ENSRNOG00000007261/ENSRNOG00000006120/ENSRNOG00000019354/ENSRNOG00000006689/…
GO:0035113	BP	GO:0035113	embryonic appendage morphogenesis	110	-0.466383	-1.66355	0.00190796	0.0257594	0.0201384	2845	tags=35%, list=20%, signal=28%	ENSRNOG00000016050/ENSRNOG00000015285/ENSRNOG00000032070/ENSRNOG00000017608/ENSRNOG00000009110/ENSRNOG00000003066/ENSRNOG00000028187/ENSRNOG00000010556/ENSRNOG00000014863/ENSRNOG00000056907/ENSRNOG00000052469/ENSRNOG00000012499/ENSRNOG00000000802/ENSRNOG00000005606/ENSRNOG00000018835/ENSRNOG00000014183/ENSRNOG00000022772/ENSRNOG00000007261/ENSRNOG00000006120/ENSRNOG00000019354/ENSRNOG00000006689/…
GO:0007517	BP	GO:0007517	muscle organ development	289	-0.388167	-1.53012	0.00191039	0.0257594	0.0201384	2285	tags=27%, list=16%, signal=23%	ENSRNOG00000031778/ENSRNOG00000020587/ENSRNOG00000018110/ENSRNOG00000065659/ENSRNOG00000024027/ENSRNOG00000052745/ENSRNOG00000023148/ENSRNOG00000004158/ENSRNOG00000009882/ENSRNOG00000052469/ENSRNOG00000018841/ENSRNOG00000023781/ENSRNOG00000046366/ENSRNOG00000018359/ENSRNOG00000009184/ENSRNOG00000002093/ENSRNOG00000055246/ENSRNOG00000008785/ENSRNOG00000008620/ENSRNOG00000013364/ENSRNOG00000017516/…
GO:0022890	MF	GO:0022890	inorganic cation transmembrane transporter activity	427	-0.347966	-1.40675	0.00193966	0.0260753	0.0203854	2697	tags=25%, list=19%, signal=21%	ENSRNOG00000067988/ENSRNOG00000033893/ENSRNOG00000054902/ENSRNOG00000009450/ENSRNOG00000009110/ENSRNOG00000020113/ENSRNOG00000067416/ENSRNOG00000019996/ENSRNOG00000001658/ENSRNOG00000005365/ENSRNOG00000005697/ENSRNOG00000029342/ENSRNOG00000005018/ENSRNOG00000011133/ENSRNOG00000005957/ENSRNOG00000004560/ENSRNOG00000014816/ENSRNOG00000015049/ENSRNOG00000003310/ENSRNOG00000053122/ENSRNOG00000007957/…
GO:0051147	BP	GO:0051147	regulation of muscle cell differentiation	134	-0.440553	-1.60972	0.00196286	0.0263413	0.0205933	2615	tags=31%, list=18%, signal=26%	ENSRNOG00000024580/ENSRNOG00000017002/ENSRNOG00000056786/ENSRNOG00000013938/ENSRNOG00000008697/ENSRNOG00000020587/ENSRNOG00000065659/ENSRNOG00000004158/ENSRNOG00000052469/ENSRNOG00000014361/ENSRNOG00000003268/ENSRNOG00000009184/ENSRNOG00000017197/ENSRNOG00000013364/ENSRNOG00000018835/ENSRNOG00000017863/ENSRNOG00000017154/ENSRNOG00000013674/ENSRNOG00000006120/ENSRNOG00000002773/ENSRNOG00000004517/…
GO:0055017	BP	GO:0055017	cardiac muscle tissue growth	100	-0.475992	-1.67865	0.00197082	0.0264021	0.0206408	2882	tags=39%, list=20%, signal=31%	ENSRNOG00000020723/ENSRNOG00000016050/ENSRNOG00000045918/ENSRNOG00000001793/ENSRNOG00000047356/ENSRNOG00000007036/ENSRNOG00000004109/ENSRNOG00000017002/ENSRNOG00000051905/ENSRNOG00000065659/ENSRNOG00000052469/ENSRNOG00000010964/ENSRNOG00000014361/ENSRNOG00000025120/ENSRNOG00000009184/ENSRNOG00000002093/ENSRNOG00000004831/ENSRNOG00000013364/ENSRNOG00000002773/ENSRNOG00000002653/ENSRNOG00000000632/…
GO:0036302	BP	GO:0036302	atrioventricular canal development	10	-0.79885	-1.80188	0.0019744	0.0264042	0.0206424	1499	tags=60%, list=10%, signal=54%	ENSRNOG00000004854/ENSRNOG00000006689/ENSRNOG00000050190/ENSRNOG00000003517/ENSRNOG00000002983/ENSRNOG00000008706
GO:0031594	CC	GO:0031594	neuromuscular junction	104	-0.47422	-1.67981	0.00203797	0.027207	0.0212701	2817	tags=36%, list=19%, signal=29%	ENSRNOG00000005392/ENSRNOG00000015285/ENSRNOG00000002767/ENSRNOG00000009110/ENSRNOG00000019319/ENSRNOG00000025792/ENSRNOG00000047768/ENSRNOG00000014302/ENSRNOG00000017108/ENSRNOG00000013213/ENSRNOG00000052204/ENSRNOG00000032576/ENSRNOG00000047137/ENSRNOG00000018951/ENSRNOG00000002680/ENSRNOG00000011058/ENSRNOG00000050220/ENSRNOG00000008237/ENSRNOG00000053288/ENSRNOG00000006450/ENSRNOG00000013351/…
GO:0097545	CC	GO:0097545	axonemal doublet microtubule	30	0.629737	2.04572	0.0020525	0.0272149	0.0212762	890	tags=43%, list=6%, signal=41%	ENSRNOG00000009061/ENSRNOG00000012301/ENSRNOG00000002571/ENSRNOG00000011033/ENSRNOG00000010152/ENSRNOG00000014973/ENSRNOG00000018792/ENSRNOG00000018631/ENSRNOG00000002873/ENSRNOG00000028805/ENSRNOG00000013320/ENSRNOG00000012697/ENSRNOG00000032539
GO:0050954	BP	GO:0050954	sensory perception of mechanical stimulus	158	-0.42677	-1.58992	0.00205264	0.0272149	0.0212762	2912	tags=37%, list=20%, signal=30%	ENSRNOG00000000129/ENSRNOG00000019743/ENSRNOG00000030269/ENSRNOG00000001300/ENSRNOG00000002227/ENSRNOG00000016050/ENSRNOG00000007038/ENSRNOG00000015035/ENSRNOG00000014530/ENSRNOG00000018804/ENSRNOG00000030316/ENSRNOG00000013641/ENSRNOG00000020778/ENSRNOG00000005957/ENSRNOG00000013938/ENSRNOG00000056907/ENSRNOG00000023148/ENSRNOG00000053122/ENSRNOG00000019957/ENSRNOG00000016627/ENSRNOG00000059015/…
GO:0010721	BP	GO:0010721	negative regulation of cell development	251	-0.385107	-1.50107	0.00205269	0.0272149	0.0212762	3446	tags=36%, list=24%, signal=28%	ENSRNOG00000011305/ENSRNOG00000002763/ENSRNOG00000021130/ENSRNOG00000010889/ENSRNOG00000017193/ENSRNOG00000009131/ENSRNOG00000047247/ENSRNOG00000001704/ENSRNOG00000011375/ENSRNOG00000015030/ENSRNOG00000055340/ENSRNOG00000043077/ENSRNOG00000030920/ENSRNOG00000021581/ENSRNOG00000011977/ENSRNOG00000028015/ENSRNOG00000006094/ENSRNOG00000020723/ENSRNOG00000005561/ENSRNOG00000015285/ENSRNOG00000014524/…
GO:0090287	BP	GO:0090287	regulation of cellular response to growth factor stimulus	254	-0.383874	-1.49789	0.00204965	0.0272149	0.0212762	3873	tags=40%, list=27%, signal=30%	ENSRNOG00000006557/ENSRNOG00000008292/ENSRNOG00000016595/ENSRNOG00000059500/ENSRNOG00000020557/ENSRNOG00000060750/ENSRNOG00000006490/ENSRNOG00000068914/ENSRNOG00000071010/ENSRNOG00000050792/ENSRNOG00000051915/ENSRNOG00000009694/ENSRNOG00000001520/ENSRNOG00000064634/ENSRNOG00000021966/ENSRNOG00000014963/ENSRNOG00000009468/ENSRNOG00000005818/ENSRNOG00000004033/ENSRNOG00000011352/ENSRNOG00000056836/…
GO:0010595	BP	GO:0010595	positive regulation of endothelial cell migration	104	-0.47363	-1.67772	0.00206153	0.0272383	0.0212946	3032	tags=40%, list=21%, signal=32%	ENSRNOG00000011977/ENSRNOG00000001300/ENSRNOG00000055597/ENSRNOG00000016050/ENSRNOG00000021497/ENSRNOG00000047356/ENSRNOG00000012991/ENSRNOG00000017879/ENSRNOG00000021919/ENSRNOG00000027938/ENSRNOG00000018488/ENSRNOG00000052745/ENSRNOG00000004158/ENSRNOG00000039976/ENSRNOG00000007345/ENSRNOG00000027037/ENSRNOG00000009184/ENSRNOG00000002093/ENSRNOG00000017197/ENSRNOG00000014084/ENSRNOG00000010744/…
GO:0070372	BP	GO:0070372	regulation of ERK1 and ERK2 cascade	248	-0.385782	-1.50163	0.0020602	0.0272383	0.0212946	2146	tags=24%, list=15%, signal=21%	ENSRNOG00000028930/ENSRNOG00000013213/ENSRNOG00000010205/ENSRNOG00000020578/ENSRNOG00000008428/ENSRNOG00000046366/ENSRNOG00000000655/ENSRNOG00000017197/ENSRNOG00000023896/ENSRNOG00000018835/ENSRNOG00000050220/ENSRNOG00000004888/ENSRNOG00000006717/ENSRNOG00000010744/ENSRNOG00000005404/ENSRNOG00000013838/ENSRNOG00000049882/ENSRNOG00000055226/ENSRNOG00000012473/ENSRNOG00000004517/ENSRNOG00000011921/…
GO:0060828	BP	GO:0060828	regulation of canonical Wnt signaling pathway	230	-0.394795	-1.52675	0.002072	0.0273298	0.0213661	3272	tags=35%, list=23%, signal=28%	ENSRNOG00000007984/ENSRNOG00000056836/ENSRNOG00000008287/ENSRNOG00000020061/ENSRNOG00000014048/ENSRNOG00000009956/ENSRNOG00000011977/ENSRNOG00000014916/ENSRNOG00000016684/ENSRNOG00000013239/ENSRNOG00000014448/ENSRNOG00000055547/ENSRNOG00000015285/ENSRNOG00000014066/ENSRNOG00000025011/ENSRNOG00000005715/ENSRNOG00000012991/ENSRNOG00000009110/ENSRNOG00000012730/ENSRNOG00000022999/ENSRNOG00000016280/…
GO:0099633	BP	GO:0099633	protein localization to postsynaptic specialization membrane	54	-0.542174	-1.73424	0.00208792	0.0274458	0.0214568	2637	tags=31%, list=18%, signal=26%	ENSRNOG00000061270/ENSRNOG00000024119/ENSRNOG00000047574/ENSRNOG00000065511/ENSRNOG00000065312/ENSRNOG00000004639/ENSRNOG00000058975/ENSRNOG00000001706/ENSRNOG00000006450/ENSRNOG00000018712/ENSRNOG00000022635/ENSRNOG00000012362/ENSRNOG00000012422/ENSRNOG00000002833/ENSRNOG00000046863/ENSRNOG00000042478/ENSRNOG00000014248
GO:0099645	BP	GO:0099645	neurotransmitter receptor localization to postsynaptic specialization membrane	54	-0.542174	-1.73424	0.00208792	0.0274458	0.0214568	2637	tags=31%, list=18%, signal=26%	ENSRNOG00000061270/ENSRNOG00000024119/ENSRNOG00000047574/ENSRNOG00000065511/ENSRNOG00000065312/ENSRNOG00000004639/ENSRNOG00000058975/ENSRNOG00000001706/ENSRNOG00000006450/ENSRNOG00000018712/ENSRNOG00000022635/ENSRNOG00000012362/ENSRNOG00000012422/ENSRNOG00000002833/ENSRNOG00000046863/ENSRNOG00000042478/ENSRNOG00000014248
GO:0010976	BP	GO:0010976	positive regulation of neuron projection development	221	-0.392594	-1.51194	0.00209229	0.0274564	0.0214651	3224	tags=32%, list=22%, signal=25%	ENSRNOG00000011375/ENSRNOG00000001717/ENSRNOG00000007027/ENSRNOG00000007133/ENSRNOG00000021569/ENSRNOG00000021581/ENSRNOG00000019779/ENSRNOG00000021410/ENSRNOG00000010777/ENSRNOG00000016050/ENSRNOG00000005392/ENSRNOG00000007104/ENSRNOG00000059618/ENSRNOG00000047356/ENSRNOG00000004438/ENSRNOG00000001259/ENSRNOG00000016326/ENSRNOG00000065659/ENSRNOG00000052745/ENSRNOG00000050419/ENSRNOG00000001518/…
GO:0045778	BP	GO:0045778	positive regulation of ossification	52	-0.553303	-1.75773	0.00209649	0.0274647	0.0214716	2654	tags=46%, list=18%, signal=38%	ENSRNOG00000006995/ENSRNOG00000020915/ENSRNOG00000008697/ENSRNOG00000050500/ENSRNOG00000056907/ENSRNOG00000013123/ENSRNOG00000010240/ENSRNOG00000052469/ENSRNOG00000033608/ENSRNOG00000008620/ENSRNOG00000005033/ENSRNOG00000030034/ENSRNOG00000004026/ENSRNOG00000005853/ENSRNOG00000029980/ENSRNOG00000033134/ENSRNOG00000006338/ENSRNOG00000016289/ENSRNOG00000043219/ENSRNOG00000022196/ENSRNOG00000011908/…
GO:0005096	MF	GO:0005096	GTPase activator activity	205	-0.400885	-1.53314	0.00210625	0.0275098	0.0215068	3787	tags=41%, list=26%, signal=31%	ENSRNOG00000005165/ENSRNOG00000026293/ENSRNOG00000002353/ENSRNOG00000056837/ENSRNOG00000022771/ENSRNOG00000017671/ENSRNOG00000001304/ENSRNOG00000015852/ENSRNOG00000020130/ENSRNOG00000004048/ENSRNOG00000037148/ENSRNOG00000001190/ENSRNOG00000026573/ENSRNOG00000004810/ENSRNOG00000004917/ENSRNOG00000024677/ENSRNOG00000002180/ENSRNOG00000011909/ENSRNOG00000001090/ENSRNOG00000007307/ENSRNOG00000011375/…
GO:0051020	MF	GO:0051020	GTPase binding	319	-0.37327	-1.48176	0.00211064	0.0275098	0.0215068	4138	tags=36%, list=29%, signal=27%	ENSRNOG00000005809/ENSRNOG00000021004/ENSRNOG00000001368/ENSRNOG00000008298/ENSRNOG00000014104/ENSRNOG00000055567/ENSRNOG00000003948/ENSRNOG00000016031/ENSRNOG00000000327/ENSRNOG00000071101/ENSRNOG00000048725/ENSRNOG00000006557/ENSRNOG00000001068/ENSRNOG00000004345/ENSRNOG00000002353/ENSRNOG00000021129/ENSRNOG00000032136/ENSRNOG00000004951/ENSRNOG00000064634/ENSRNOG00000004048/ENSRNOG00000017925/…
GO:0002521	BP	GO:0002521	leukocyte differentiation	488	-0.342679	-1.39547	0.00210979	0.0275098	0.0215068	3330	tags=30%, list=23%, signal=24%	ENSRNOG00000009131/ENSRNOG00000009808/ENSRNOG00000001216/ENSRNOG00000010959/ENSRNOG00000001704/ENSRNOG00000012172/ENSRNOG00000020465/ENSRNOG00000000461/ENSRNOG00000015030/ENSRNOG00000001717/ENSRNOG00000005776/ENSRNOG00000043077/ENSRNOG00000014048/ENSRNOG00000007106/ENSRNOG00000059984/ENSRNOG00000004409/ENSRNOG00000014605/ENSRNOG00000028015/ENSRNOG00000020193/ENSRNOG00000053813/ENSRNOG00000060479/…
GO:0008324	MF	GO:0008324	monoatomic cation transmembrane transporter activity	458	-0.343472	-1.39377	0.00214431	0.0279014	0.021813	2697	tags=25%, list=19%, signal=21%	ENSRNOG00000067988/ENSRNOG00000033893/ENSRNOG00000054902/ENSRNOG00000009450/ENSRNOG00000006995/ENSRNOG00000009110/ENSRNOG00000010853/ENSRNOG00000020113/ENSRNOG00000067416/ENSRNOG00000019996/ENSRNOG00000001658/ENSRNOG00000056786/ENSRNOG00000005365/ENSRNOG00000001115/ENSRNOG00000005697/ENSRNOG00000020778/ENSRNOG00000029342/ENSRNOG00000005018/ENSRNOG00000011133/ENSRNOG00000005957/ENSRNOG00000004560/…
GO:0140662	MF	GO:0140662	ATP-dependent protein folding chaperone	29	0.63382	2.0399	0.00215288	0.0279657	0.0218632	3180	tags=55%, list=22%, signal=43%	ENSRNOG00000065120/ENSRNOG00000009920/ENSRNOG00000030228/ENSRNOG00000050647/ENSRNOG00000018294/ENSRNOG00000059714/ENSRNOG00000034066/ENSRNOG00000009642/ENSRNOG00000021317/ENSRNOG00000016596/ENSRNOG00000001592/ENSRNOG00000019090/ENSRNOG00000014525/ENSRNOG00000011632/ENSRNOG00000014160/ENSRNOG00000000923
GO:0072089	BP	GO:0072089	stem cell proliferation	107	-0.460943	-1.63881	0.00216754	0.028023	0.021908	2395	tags=35%, list=17%, signal=29%	ENSRNOG00000014605/ENSRNOG00000020193/ENSRNOG00000053813/ENSRNOG00000016050/ENSRNOG00000007036/ENSRNOG00000055028/ENSRNOG00000028137/ENSRNOG00000028930/ENSRNOG00000012499/ENSRNOG00000000655/ENSRNOG00000007606/ENSRNOG00000001111/ENSRNOG00000038766/ENSRNOG00000007261/ENSRNOG00000045558/ENSRNOG00000006120/ENSRNOG00000005984/ENSRNOG00000030034/ENSRNOG00000019354/ENSRNOG00000055010/ENSRNOG00000058646/…
GO:0022604	BP	GO:0022604	regulation of cell morphogenesis	252	-0.38158	-1.48768	0.00216821	0.028023	0.021908	4363	tags=44%, list=30%, signal=31%	ENSRNOG00000007948/ENSRNOG00000031162/ENSRNOG00000018414/ENSRNOG00000058609/ENSRNOG00000013679/ENSRNOG00000023753/ENSRNOG00000002886/ENSRNOG00000007049/ENSRNOG00000009760/ENSRNOG00000036816/ENSRNOG00000014104/ENSRNOG00000060464/ENSRNOG00000050841/ENSRNOG00000009460/ENSRNOG00000055567/ENSRNOG00000003866/ENSRNOG00000001068/ENSRNOG00000016047/ENSRNOG00000034177/ENSRNOG00000015346/ENSRNOG00000027839/…
GO:0043549	BP	GO:0043549	regulation of kinase activity	473	-0.343179	-1.39423	0.00216143	0.028023	0.021908	3079	tags=27%, list=21%, signal=22%	ENSRNOG00000021569/ENSRNOG00000004873/ENSRNOG00000021581/ENSRNOG00000016054/ENSRNOG00000001149/ENSRNOG00000014916/ENSRNOG00000016122/ENSRNOG00000019730/ENSRNOG00000021061/ENSRNOG00000006094/ENSRNOG00000002227/ENSRNOG00000020723/ENSRNOG00000019716/ENSRNOG00000055547/ENSRNOG00000025584/ENSRNOG00000016050/ENSRNOG00000013169/ENSRNOG00000034025/ENSRNOG00000008165/ENSRNOG00000037418/ENSRNOG00000001793/…
GO:0009749	BP	GO:0009749	response to glucose	245	-0.386089	-1.50106	0.0021769	0.0280882	0.021959	2468	tags=23%, list=17%, signal=20%	ENSRNOG00000004162/ENSRNOG00000002229/ENSRNOG00000032768/ENSRNOG00000065659/ENSRNOG00000003463/ENSRNOG00000052745/ENSRNOG00000009882/ENSRNOG00000020865/ENSRNOG00000047756/ENSRNOG00000028992/ENSRNOG00000011077/ENSRNOG00000051948/ENSRNOG00000003172/ENSRNOG00000010516/ENSRNOG00000008620/ENSRNOG00000000299/ENSRNOG00000002024/ENSRNOG00000019648/ENSRNOG00000004517/ENSRNOG00000008237/ENSRNOG00000012337/…
GO:0110020	BP	GO:0110020	regulation of actomyosin structure organization	95	-0.473281	-1.65901	0.00219553	0.028234	0.022073	2643	tags=34%, list=18%, signal=28%	ENSRNOG00000047356/ENSRNOG00000007036/ENSRNOG00000008829/ENSRNOG00000019555/ENSRNOG00000004063/ENSRNOG00000065659/ENSRNOG00000052745/ENSRNOG00000010964/ENSRNOG00000011954/ENSRNOG00000014361/ENSRNOG00000024730/ENSRNOG00000020857/ENSRNOG00000002171/ENSRNOG00000011077/ENSRNOG00000008620/ENSRNOG00000019181/ENSRNOG00000018903/ENSRNOG00000010744/ENSRNOG00000004057/ENSRNOG00000010957/ENSRNOG00000009805/…
GO:0005539	MF	GO:0005539	glycosaminoglycan binding	150	-0.431206	-1.59422	0.00219245	0.028234	0.022073	3468	tags=43%, list=24%, signal=33%	ENSRNOG00000007377/ENSRNOG00000031890/ENSRNOG00000011526/ENSRNOG00000047247/ENSRNOG00000011352/ENSRNOG00000019977/ENSRNOG00000009288/ENSRNOG00000030920/ENSRNOG00000011977/ENSRNOG00000028015/ENSRNOG00000014010/ENSRNOG00000006094/ENSRNOG00000003616/ENSRNOG00000016050/ENSRNOG00000014530/ENSRNOG00000050706/ENSRNOG00000002667/ENSRNOG00000005715/ENSRNOG00000018870/ENSRNOG00000017783/ENSRNOG00000006052/…
GO:0035914	BP	GO:0035914	skeletal muscle cell differentiation	67	-0.52698	-1.74901	0.00222004	0.0284343	0.0222295	2285	tags=36%, list=16%, signal=30%	ENSRNOG00000031778/ENSRNOG00000024027/ENSRNOG00000004158/ENSRNOG00000018841/ENSRNOG00000008785/ENSRNOG00000017516/ENSRNOG00000013674/ENSRNOG00000006120/ENSRNOG00000001249/ENSRNOG00000030034/ENSRNOG00000018598/ENSRNOG00000011789/ENSRNOG00000012420/ENSRNOG00000003039/ENSRNOG00000019322/ENSRNOG00000033134/ENSRNOG00000002983/ENSRNOG00000020372/ENSRNOG00000009341/ENSRNOG00000007607/ENSRNOG00000019422/…
GO:0090092	BP	GO:0090092	regulation of transmembrane receptor protein serine/threonine kinase signaling pathway	204	-0.40213	-1.53684	0.00222587	0.0284343	0.0222295	2317	tags=27%, list=16%, signal=23%	ENSRNOG00000008697/ENSRNOG00000007302/ENSRNOG00000065659/ENSRNOG00000024027/ENSRNOG00000019965/ENSRNOG00000020161/ENSRNOG00000052469/ENSRNOG00000028930/ENSRNOG00000022141/ENSRNOG00000028713/ENSRNOG00000016066/ENSRNOG00000018359/ENSRNOG00000002093/ENSRNOG00000008620/ENSRNOG00000016879/ENSRNOG00000007600/ENSRNOG00000018835/ENSRNOG00000009173/ENSRNOG00000017863/ENSRNOG00000004888/ENSRNOG00000005033/…
GO:0048762	BP	GO:0048762	mesenchymal cell differentiation	212	-0.395762	-1.5171	0.00222378	0.0284343	0.0222295	3090	tags=41%, list=21%, signal=32%	ENSRNOG00000007443/ENSRNOG00000021101/ENSRNOG00000071010/ENSRNOG00000013390/ENSRNOG00000051915/ENSRNOG00000009694/ENSRNOG00000021966/ENSRNOG00000031890/ENSRNOG00000011305/ENSRNOG00000023778/ENSRNOG00000002339/ENSRNOG00000007984/ENSRNOG00000004033/ENSRNOG00000011375/ENSRNOG00000024886/ENSRNOG00000021569/ENSRNOG00000005783/ENSRNOG00000011977/ENSRNOG00000007687/ENSRNOG00000007202/ENSRNOG00000067048/…
GO:0006935	BP	GO:0006935	chemotaxis	324	-0.3715	-1.47546	0.00222198	0.0284343	0.0222295	3270	tags=33%, list=23%, signal=26%	ENSRNOG00000004033/ENSRNOG00000012172/ENSRNOG00000011375/ENSRNOG00000007027/ENSRNOG00000033321/ENSRNOG00000009956/ENSRNOG00000004912/ENSRNOG00000030920/ENSRNOG00000005905/ENSRNOG00000018677/ENSRNOG00000021569/ENSRNOG00000031930/ENSRNOG00000011977/ENSRNOG00000007687/ENSRNOG00000001300/ENSRNOG00000028015/ENSRNOG00000007202/ENSRNOG00000002227/ENSRNOG00000019716/ENSRNOG00000016254/ENSRNOG00000013072/…
GO:0030315	CC	GO:0030315	T-tubule	67	-0.526028	-1.74585	0.00224512	0.0286328	0.0223847	2609	tags=36%, list=18%, signal=30%	ENSRNOG00000067416/ENSRNOG00000006930/ENSRNOG00000005018/ENSRNOG00000015049/ENSRNOG00000053122/ENSRNOG00000004749/ENSRNOG00000057848/ENSRNOG00000011076/ENSRNOG00000053288/ENSRNOG00000042929/ENSRNOG00000020284/ENSRNOG00000013147/ENSRNOG00000007090/ENSRNOG00000007647/ENSRNOG00000015603/ENSRNOG00000033531/ENSRNOG00000004841/ENSRNOG00000019358/ENSRNOG00000001130/ENSRNOG00000014187/ENSRNOG00000008479/…
GO:0003180	BP	GO:0003180	aortic valve morphogenesis	28	-0.654697	-1.86237	0.00225469	0.0287072	0.0224429	2589	tags=57%, list=18%, signal=47%	ENSRNOG00000020573/ENSRNOG00000008246/ENSRNOG00000029614/ENSRNOG00000013364/ENSRNOG00000009173/ENSRNOG00000029598/ENSRNOG00000013481/ENSRNOG00000055010/ENSRNOG00000013265/ENSRNOG00000002607/ENSRNOG00000019322/ENSRNOG00000020173/ENSRNOG00000001469/ENSRNOG00000009348/ENSRNOG00000057794/ENSRNOG00000014011
GO:0035023	BP	GO:0035023	regulation of Rho protein signal transduction	76	-0.506298	-1.71881	0.00226485	0.0287891	0.0225069	4138	tags=57%, list=29%, signal=41%	ENSRNOG00000005809/ENSRNOG00000021004/ENSRNOG00000008298/ENSRNOG00000022511/ENSRNOG00000001843/ENSRNOG00000001304/ENSRNOG00000015852/ENSRNOG00000013656/ENSRNOG00000014963/ENSRNOG00000026573/ENSRNOG00000001090/ENSRNOG00000030920/ENSRNOG00000018915/ENSRNOG00000005392/ENSRNOG00000029510/ENSRNOG00000018804/ENSRNOG00000001793/ENSRNOG00000047356/ENSRNOG00000029614/ENSRNOG00000028426/ENSRNOG00000052745/…
GO:0014743	BP	GO:0014743	regulation of muscle hypertrophy	73	-0.510519	-1.71998	0.00228648	0.0290123	0.0226815	2790	tags=36%, list=19%, signal=29%	ENSRNOG00000005934/ENSRNOG00000045918/ENSRNOG00000017002/ENSRNOG00000065659/ENSRNOG00000009882/ENSRNOG00000014361/ENSRNOG00000047756/ENSRNOG00000009184/ENSRNOG00000008620/ENSRNOG00000005690/ENSRNOG00000002773/ENSRNOG00000004517/ENSRNOG00000021463/ENSRNOG00000004339/ENSRNOG00000014096/ENSRNOG00000019322/ENSRNOG00000004841/ENSRNOG00000000658/ENSRNOG00000033134/ENSRNOG00000002833/ENSRNOG00000014443/…
GO:0010611	BP	GO:0010611	regulation of cardiac muscle hypertrophy	72	-0.510893	-1.71695	0.00229049	0.0290123	0.0226815	2790	tags=36%, list=19%, signal=29%	ENSRNOG00000005934/ENSRNOG00000045918/ENSRNOG00000017002/ENSRNOG00000065659/ENSRNOG00000009882/ENSRNOG00000014361/ENSRNOG00000047756/ENSRNOG00000009184/ENSRNOG00000008620/ENSRNOG00000005690/ENSRNOG00000002773/ENSRNOG00000004517/ENSRNOG00000021463/ENSRNOG00000004339/ENSRNOG00000014096/ENSRNOG00000019322/ENSRNOG00000004841/ENSRNOG00000000658/ENSRNOG00000033134/ENSRNOG00000002833/ENSRNOG00000014443/…
GO:0015980	BP	GO:0015980	energy derivation by oxidation of organic compounds	298	0.326287	1.5115	0.00229372	0.0290123	0.0226815	3998	tags=43%, list=28%, signal=32%	ENSRNOG00000018692/ENSRNOG00000033984/ENSRNOG00000062245/ENSRNOG00000056457/ENSRNOG00000006388/ENSRNOG00000018068/ENSRNOG00000033615/ENSRNOG00000033299/ENSRNOG00000008047/ENSRNOG00000031033/ENSRNOG00000011146/ENSRNOG00000031979/ENSRNOG00000031053/ENSRNOG00000030371/ENSRNOG00000029813/ENSRNOG00000004000/ENSRNOG00000030700/ENSRNOG00000022466/ENSRNOG00000032394/ENSRNOG00000029707/ENSRNOG00000030644/…
GO:0046620	BP	GO:0046620	regulation of organ growth	100	-0.466633	-1.64564	0.00230769	0.0291124	0.0227597	3099	tags=40%, list=21%, signal=32%	ENSRNOG00000004409/ENSRNOG00000014916/ENSRNOG00000020723/ENSRNOG00000016050/ENSRNOG00000008065/ENSRNOG00000045918/ENSRNOG00000007036/ENSRNOG00000004109/ENSRNOG00000017002/ENSRNOG00000013248/ENSRNOG00000051905/ENSRNOG00000065659/ENSRNOG00000052469/ENSRNOG00000014361/ENSRNOG00000025120/ENSRNOG00000009184/ENSRNOG00000002093/ENSRNOG00000013364/ENSRNOG00000023896/ENSRNOG00000006717/ENSRNOG00000002773/…
GO:0051017	BP	GO:0051017	actin filament bundle assembly	153	-0.428824	-1.5895	0.00230919	0.0291124	0.0227597	2680	tags=31%, list=19%, signal=26%	ENSRNOG00000061764/ENSRNOG00000047356/ENSRNOG00000007036/ENSRNOG00000008829/ENSRNOG00000019555/ENSRNOG00000016326/ENSRNOG00000024594/ENSRNOG00000009951/ENSRNOG00000004063/ENSRNOG00000059801/ENSRNOG00000052745/ENSRNOG00000009001/ENSRNOG00000011954/ENSRNOG00000015658/ENSRNOG00000024730/ENSRNOG00000020857/ENSRNOG00000002171/ENSRNOG00000011077/ENSRNOG00000008986/ENSRNOG00000014264/ENSRNOG00000008620/…
GO:0098918	MF	GO:0098918	structural constituent of synapse	40	-0.589871	-1.79274	0.00233363	0.0292611	0.0228759	3731	tags=60%, list=26%, signal=45%	ENSRNOG00000052080/ENSRNOG00000016196/ENSRNOG00000010649/ENSRNOG00000004201/ENSRNOG00000014230/ENSRNOG00000017326/ENSRNOG00000058842/ENSRNOG00000002767/ENSRNOG00000015148/ENSRNOG00000061270/ENSRNOG00000011000/ENSRNOG00000022893/ENSRNOG00000010868/ENSRNOG00000047014/ENSRNOG00000050206/ENSRNOG00000026490/ENSRNOG00000022635/ENSRNOG00000005726/ENSRNOG00000011171/ENSRNOG00000009264/ENSRNOG00000030714/…
GO:0030500	BP	GO:0030500	regulation of bone mineralization	65	-0.51652	-1.70334	0.00233613	0.0292611	0.0228759	2354	tags=35%, list=16%, signal=30%	ENSRNOG00000006674/ENSRNOG00000010240/ENSRNOG00000052469/ENSRNOG00000036680/ENSRNOG00000033608/ENSRNOG00000008620/ENSRNOG00000005033/ENSRNOG00000063517/ENSRNOG00000002040/ENSRNOG00000000394/ENSRNOG00000004026/ENSRNOG00000002607/ENSRNOG00000033134/ENSRNOG00000034240/ENSRNOG00000016289/ENSRNOG00000043219/ENSRNOG00000022196/ENSRNOG00000011908/ENSRNOG00000021166/ENSRNOG00000008479/ENSRNOG00000014477/…
GO:1905475	BP	GO:1905475	regulation of protein localization to membrane	210	-0.394897	-1.51346	0.00233618	0.0292611	0.0228759	3206	tags=30%, list=22%, signal=23%	ENSRNOG00000009945/ENSRNOG00000009523/ENSRNOG00000014048/ENSRNOG00000009956/ENSRNOG00000017466/ENSRNOG00000018677/ENSRNOG00000019147/ENSRNOG00000055547/ENSRNOG00000009782/ENSRNOG00000015285/ENSRNOG00000067988/ENSRNOG00000009726/ENSRNOG00000003453/ENSRNOG00000024119/ENSRNOG00000025792/ENSRNOG00000014816/ENSRNOG00000025527/ENSRNOG00000000695/ENSRNOG00000030547/ENSRNOG00000028930/ENSRNOG00000020205/…
GO:0051347	BP	GO:0051347	positive regulation of transferase activity	316	-0.371071	-1.47245	0.00233204	0.0292611	0.0228759	3079	tags=29%, list=21%, signal=24%	ENSRNOG00000021569/ENSRNOG00000021581/ENSRNOG00000016054/ENSRNOG00000001149/ENSRNOG00000021061/ENSRNOG00000006094/ENSRNOG00000002227/ENSRNOG00000020723/ENSRNOG00000019716/ENSRNOG00000025584/ENSRNOG00000016050/ENSRNOG00000013169/ENSRNOG00000008165/ENSRNOG00000047356/ENSRNOG00000009110/ENSRNOG00000010853/ENSRNOG00000020573/ENSRNOG00000016280/ENSRNOG00000017879/ENSRNOG00000004162/ENSRNOG00000014816/…
GO:0061351	BP	GO:0061351	neural precursor cell proliferation	202	-0.401631	-1.53376	0.00234687	0.0293473	0.0229433	2856	tags=30%, list=20%, signal=24%	ENSRNOG00000010777/ENSRNOG00000016050/ENSRNOG00000005392/ENSRNOG00000064154/ENSRNOG00000007515/ENSRNOG00000001276/ENSRNOG00000008314/ENSRNOG00000018870/ENSRNOG00000016326/ENSRNOG00000011231/ENSRNOG00000055028/ENSRNOG00000011918/ENSRNOG00000051905/ENSRNOG00000027906/ENSRNOG00000027869/ENSRNOG00000008005/ENSRNOG00000001004/ENSRNOG00000032002/ENSRNOG00000068937/ENSRNOG00000028992/ENSRNOG00000006030/…
GO:0007623	BP	GO:0007623	circadian rhythm	214	-0.398444	-1.52998	0.00235421	0.0293914	0.0229778	3170	tags=35%, list=22%, signal=28%	ENSRNOG00000022576/ENSRNOG00000020254/ENSRNOG00000007478/ENSRNOG00000002079/ENSRNOG00000026124/ENSRNOG00000001585/ENSRNOG00000014448/ENSRNOG00000020723/ENSRNOG00000005392/ENSRNOG00000005971/ENSRNOG00000018413/ENSRNOG00000005715/ENSRNOG00000008400/ENSRNOG00000067416/ENSRNOG00000017002/ENSRNOG00000016280/ENSRNOG00000020778/ENSRNOG00000010158/ENSRNOG00000000540/ENSRNOG00000023688/ENSRNOG00000065659/…
GO:0055002	BP	GO:0055002	striated muscle cell development	167	-0.418281	-1.56666	0.00239751	0.0298352	0.0233248	2271	tags=30%, list=16%, signal=26%	ENSRNOG00000065659/ENSRNOG00000052745/ENSRNOG00000004158/ENSRNOG00000009882/ENSRNOG00000052469/ENSRNOG00000010964/ENSRNOG00000014361/ENSRNOG00000023781/ENSRNOG00000047756/ENSRNOG00000003268/ENSRNOG00000046366/ENSRNOG00000059947/ENSRNOG00000049452/ENSRNOG00000009184/ENSRNOG00000013364/ENSRNOG00000027230/ENSRNOG00000022772/ENSRNOG00000047014/ENSRNOG00000001249/ENSRNOG00000002773/ENSRNOG00000048430/…
GO:0003012	BP	GO:0003012	muscle system process	370	-0.353094	-1.41789	0.00239443	0.0298352	0.0233248	2929	tags=31%, list=20%, signal=25%	ENSRNOG00000064933/ENSRNOG00000002227/ENSRNOG00000046972/ENSRNOG00000018232/ENSRNOG00000020657/ENSRNOG00000005934/ENSRNOG00000045918/ENSRNOG00000057880/ENSRNOG00000033893/ENSRNOG00000054902/ENSRNOG00000019451/ENSRNOG00000009450/ENSRNOG00000009726/ENSRNOG00000067416/ENSRNOG00000009372/ENSRNOG00000017002/ENSRNOG00000004823/ENSRNOG00000006052/ENSRNOG00000024119/ENSRNOG00000006930/ENSRNOG00000020778/…
GO:0070160	CC	GO:0070160	tight junction	103	-0.461037	-1.631	0.00243091	0.0302021	0.0236116	2756	tags=35%, list=19%, signal=28%	ENSRNOG00000022060/ENSRNOG00000002767/ENSRNOG00000007036/ENSRNOG00000004527/ENSRNOG00000020703/ENSRNOG00000001065/ENSRNOG00000032437/ENSRNOG00000020918/ENSRNOG00000014678/ENSRNOG00000007764/ENSRNOG00000029131/ENSRNOG00000007345/ENSRNOG00000050071/ENSRNOG00000011077/ENSRNOG00000030790/ENSRNOG00000019181/ENSRNOG00000011424/ENSRNOG00000006870/ENSRNOG00000022533/ENSRNOG00000053288/ENSRNOG00000025151/…
GO:0017124	MF	GO:0017124	SH3 domain binding	101	-0.460261	-1.62348	0.0024409	0.0302288	0.0236324	2643	tags=28%, list=18%, signal=23%	ENSRNOG00000047356/ENSRNOG00000011000/ENSRNOG00000016069/ENSRNOG00000013557/ENSRNOG00000025792/ENSRNOG00000017114/ENSRNOG00000048297/ENSRNOG00000031934/ENSRNOG00000000483/ENSRNOG00000018729/ENSRNOG00000017164/ENSRNOG00000050206/ENSRNOG00000055226/ENSRNOG00000018992/ENSRNOG00000060665/ENSRNOG00000009805/ENSRNOG00000052583/ENSRNOG00000015800/ENSRNOG00000015603/ENSRNOG00000042980/ENSRNOG00000018384/…
GO:0042330	BP	GO:0042330	taxis	325	-0.367535	-1.46029	0.00244065	0.0302288	0.0236324	3270	tags=33%, list=23%, signal=26%	ENSRNOG00000004033/ENSRNOG00000012172/ENSRNOG00000011375/ENSRNOG00000007027/ENSRNOG00000033321/ENSRNOG00000009956/ENSRNOG00000004912/ENSRNOG00000030920/ENSRNOG00000005905/ENSRNOG00000018677/ENSRNOG00000021569/ENSRNOG00000031930/ENSRNOG00000011977/ENSRNOG00000007687/ENSRNOG00000001300/ENSRNOG00000028015/ENSRNOG00000007202/ENSRNOG00000002227/ENSRNOG00000019716/ENSRNOG00000016254/ENSRNOG00000013072/…
GO:1904861	BP	GO:1904861	excitatory synapse assembly	43	-0.579076	-1.78728	0.00245878	0.0304012	0.0237673	4054	tags=58%, list=28%, signal=42%	ENSRNOG00000010480/ENSRNOG00000019418/ENSRNOG00000007057/ENSRNOG00000047085/ENSRNOG00000027839/ENSRNOG00000047247/ENSRNOG00000007133/ENSRNOG00000001928/ENSRNOG00000014916/ENSRNOG00000020723/ENSRNOG00000016050/ENSRNOG00000008098/ENSRNOG00000047574/ENSRNOG00000007646/ENSRNOG00000032576/ENSRNOG00000015430/ENSRNOG00000050220/ENSRNOG00000022772/ENSRNOG00000009821/ENSRNOG00000005711/ENSRNOG00000006174/…
GO:0014013	BP	GO:0014013	regulation of gliogenesis	124	-0.445873	-1.61339	0.00249626	0.0307167	0.0240139	2065	tags=22%, list=14%, signal=19%	ENSRNOG00000048297/ENSRNOG00000018841/ENSRNOG00000006030/ENSRNOG00000013474/ENSRNOG00000007410/ENSRNOG00000053945/ENSRNOG00000006120/ENSRNOG00000049882/ENSRNOG00000030034/ENSRNOG00000004517/ENSRNOG00000003947/ENSRNOG00000013780/ENSRNOG00000007002/ENSRNOG00000010711/ENSRNOG00000001519/ENSRNOG00000018674/ENSRNOG00000019322/ENSRNOG00000006735/ENSRNOG00000011151/ENSRNOG00000016575/ENSRNOG00000000940/…
GO:0019722	BP	GO:0019722	calcium-mediated signaling	186	-0.413899	-1.56681	0.00249347	0.0307167	0.0240139	2505	tags=26%, list=17%, signal=22%	ENSRNOG00000016069/ENSRNOG00000006930/ENSRNOG00000011073/ENSRNOG00000014375/ENSRNOG00000023688/ENSRNOG00000014290/ENSRNOG00000009882/ENSRNOG00000024000/ENSRNOG00000011954/ENSRNOG00000014361/ENSRNOG00000046366/ENSRNOG00000005378/ENSRNOG00000005690/ENSRNOG00000021063/ENSRNOG00000064701/ENSRNOG00000006729/ENSRNOG00000017060/ENSRNOG00000011076/ENSRNOG00000018250/ENSRNOG00000004517/ENSRNOG00000013147/…
GO:0043200	BP	GO:0043200	response to amino acid	187	-0.411485	-1.55834	0.00249317	0.0307167	0.0240139	1764	tags=21%, list=12%, signal=19%	ENSRNOG00000021063/ENSRNOG00000003313/ENSRNOG00000004303/ENSRNOG00000017863/ENSRNOG00000050224/ENSRNOG00000018903/ENSRNOG00000002525/ENSRNOG00000001249/ENSRNOG00000051151/ENSRNOG00000055382/ENSRNOG00000045816/ENSRNOG00000004473/ENSRNOG00000046949/ENSRNOG00000007331/ENSRNOG00000020689/ENSRNOG00000019316/ENSRNOG00000020339/ENSRNOG00000008173/ENSRNOG00000002391/ENSRNOG00000002244/ENSRNOG00000049792/…
GO:0097649	CC	GO:0097649	A axonemal microtubule	29	0.61946	1.99368	0.00250055	0.0307205	0.0240169	890	tags=41%, list=6%, signal=39%	ENSRNOG00000009061/ENSRNOG00000012301/ENSRNOG00000002571/ENSRNOG00000011033/ENSRNOG00000010152/ENSRNOG00000014973/ENSRNOG00000018792/ENSRNOG00000018631/ENSRNOG00000002873/ENSRNOG00000028805/ENSRNOG00000013320/ENSRNOG00000032539
GO:0007163	BP	GO:0007163	establishment or maintenance of cell polarity	214	-0.396916	-1.52411	0.00252699	0.0309959	0.0242322	3473	tags=36%, list=24%, signal=27%	ENSRNOG00000008577/ENSRNOG00000033101/ENSRNOG00000026573/ENSRNOG00000055305/ENSRNOG00000017428/ENSRNOG00000009808/ENSRNOG00000011375/ENSRNOG00000018500/ENSRNOG00000009523/ENSRNOG00000005783/ENSRNOG00000020021/ENSRNOG00000019730/ENSRNOG00000000417/ENSRNOG00000024345/ENSRNOG00000021847/ENSRNOG00000018804/ENSRNOG00000002767/ENSRNOG00000007515/ENSRNOG00000047356/ENSRNOG00000021919/ENSRNOG00000007292/…
GO:0060219	BP	GO:0060219	camera-type eye photoreceptor cell differentiation	31	-0.632302	-1.83479	0.00256565	0.0313205	0.0244859	2381	tags=45%, list=16%, signal=38%	ENSRNOG00000005957/ENSRNOG00000018841/ENSRNOG00000027992/ENSRNOG00000013474/ENSRNOG00000024711/ENSRNOG00000025498/ENSRNOG00000003098/ENSRNOG00000055382/ENSRNOG00000002607/ENSRNOG00000019322/ENSRNOG00000013413/ENSRNOG00000008807/ENSRNOG00000020342/ENSRNOG00000015829
GO:0098868	BP	GO:0098868	bone growth	31	-0.632017	-1.83396	0.00256565	0.0313205	0.0244859	1165	tags=32%, list=8%, signal=30%	ENSRNOG00000013265/ENSRNOG00000002607/ENSRNOG00000068412/ENSRNOG00000027784/ENSRNOG00000021166/ENSRNOG00000009972/ENSRNOG00000023664/ENSRNOG00000007657/ENSRNOG00000046829/ENSRNOG00000002881
GO:0042698	BP	GO:0042698	ovulation cycle	103	-0.45861	-1.62241	0.00255885	0.0313205	0.0244859	1805	tags=29%, list=12%, signal=26%	ENSRNOG00000003172/ENSRNOG00000014793/ENSRNOG00000029598/ENSRNOG00000019075/ENSRNOG00000000299/ENSRNOG00000017619/ENSRNOG00000006831/ENSRNOG00000004854/ENSRNOG00000013481/ENSRNOG00000006450/ENSRNOG00000008941/ENSRNOG00000007647/ENSRNOG00000033335/ENSRNOG00000019496/ENSRNOG00000019322/ENSRNOG00000002244/ENSRNOG00000019358/ENSRNOG00000042536/ENSRNOG00000009348/ENSRNOG00000001607/ENSRNOG00000017679/…
GO:0043270	BP	GO:0043270	positive regulation of monoatomic ion transport	212	-0.393476	-1.50833	0.00257491	0.0313837	0.0245354	3138	tags=33%, list=22%, signal=26%	ENSRNOG00000030269/ENSRNOG00000009956/ENSRNOG00000017466/ENSRNOG00000009288/ENSRNOG00000018677/ENSRNOG00000001300/ENSRNOG00000016684/ENSRNOG00000064933/ENSRNOG00000008416/ENSRNOG00000021497/ENSRNOG00000007104/ENSRNOG00000054902/ENSRNOG00000006995/ENSRNOG00000047356/ENSRNOG00000017002/ENSRNOG00000004438/ENSRNOG00000006930/ENSRNOG00000011073/ENSRNOG00000016326/ENSRNOG00000011133/ENSRNOG00000023688/…
GO:0000314	CC	GO:0000314	organellar small ribosomal subunit	26	0.62893	1.9687	0.00259861	0.031424	0.0245669	4543	tags=81%, list=31%, signal=56%	ENSRNOG00000000926/ENSRNOG00000018531/ENSRNOG00000019949/ENSRNOG00000006898/ENSRNOG00000017272/ENSRNOG00000016201/ENSRNOG00000008279/ENSRNOG00000021224/ENSRNOG00000047984/ENSRNOG00000001842/ENSRNOG00000021005/ENSRNOG00000011839/ENSRNOG00000002569/ENSRNOG00000002178/ENSRNOG00000019511/ENSRNOG00000042740/ENSRNOG00000010912/ENSRNOG00000015479/ENSRNOG00000020373/ENSRNOG00000010164/ENSRNOG00000003797
GO:0005763	CC	GO:0005763	mitochondrial small ribosomal subunit	26	0.62893	1.9687	0.00259861	0.031424	0.0245669	4543	tags=81%, list=31%, signal=56%	ENSRNOG00000000926/ENSRNOG00000018531/ENSRNOG00000019949/ENSRNOG00000006898/ENSRNOG00000017272/ENSRNOG00000016201/ENSRNOG00000008279/ENSRNOG00000021224/ENSRNOG00000047984/ENSRNOG00000001842/ENSRNOG00000021005/ENSRNOG00000011839/ENSRNOG00000002569/ENSRNOG00000002178/ENSRNOG00000019511/ENSRNOG00000042740/ENSRNOG00000010912/ENSRNOG00000015479/ENSRNOG00000020373/ENSRNOG00000010164/ENSRNOG00000003797
GO:0048048	BP	GO:0048048	embryonic eye morphogenesis	29	-0.638475	-1.8254	0.00258477	0.031424	0.0245669	2419	tags=59%, list=17%, signal=49%	ENSRNOG00000019333/ENSRNOG00000006137/ENSRNOG00000007302/ENSRNOG00000008257/ENSRNOG00000014678/ENSRNOG00000012499/ENSRNOG00000014084/ENSRNOG00000017863/ENSRNOG00000017619/ENSRNOG00000030034/ENSRNOG00000008312/ENSRNOG00000003517/ENSRNOG00000006338/ENSRNOG00000043219/ENSRNOG00000063796/ENSRNOG00000003694/ENSRNOG00000007034
GO:0008542	BP	GO:0008542	visual learning	67	-0.521279	-1.73009	0.00259656	0.031424	0.0245669	3991	tags=52%, list=28%, signal=38%	ENSRNOG00000034272/ENSRNOG00000012939/ENSRNOG00000008292/ENSRNOG00000004900/ENSRNOG00000010280/ENSRNOG00000036828/ENSRNOG00000021130/ENSRNOG00000018260/ENSRNOG00000000043/ENSRNOG00000007142/ENSRNOG00000016122/ENSRNOG00000002227/ENSRNOG00000004179/ENSRNOG00000020778/ENSRNOG00000011073/ENSRNOG00000023688/ENSRNOG00000025394/ENSRNOG00000007420/ENSRNOG00000006030/ENSRNOG00000008428/ENSRNOG00000000483/…
GO:0050773	BP	GO:0050773	regulation of dendrite development	137	-0.436159	-1.59622	0.00259195	0.031424	0.0245669	4350	tags=48%, list=30%, signal=34%	ENSRNOG00000058898/ENSRNOG00000013679/ENSRNOG00000018839/ENSRNOG00000023753/ENSRNOG00000007049/ENSRNOG00000036816/ENSRNOG00000014104/ENSRNOG00000050841/ENSRNOG00000028415/ENSRNOG00000008810/ENSRNOG00000001796/ENSRNOG00000027240/ENSRNOG00000015346/ENSRNOG00000052080/ENSRNOG00000002751/ENSRNOG00000009350/ENSRNOG00000004049/ENSRNOG00000018483/ENSRNOG00000001516/ENSRNOG00000002339/ENSRNOG00000019977/…
GO:0106310	MF	GO:0106310	protein serine kinase activity	186	-0.409948	-1.55186	0.00261221	0.0315389	0.0246567	3831	tags=31%, list=26%, signal=23%	ENSRNOG00000001138/ENSRNOG00000025679/ENSRNOG00000013669/ENSRNOG00000047907/ENSRNOG00000052080/ENSRNOG00000001304/ENSRNOG00000049052/ENSRNOG00000019073/ENSRNOG00000033573/ENSRNOG00000002339/ENSRNOG00000020465/ENSRNOG00000003469/ENSRNOG00000009956/ENSRNOG00000018677/ENSRNOG00000004873/ENSRNOG00000002079/ENSRNOG00000020021/ENSRNOG00000000920/ENSRNOG00000009675/ENSRNOG00000008137/ENSRNOG00000021497/…
GO:0071326	BP	GO:0071326	cellular response to monosaccharide stimulus	181	-0.411122	-1.55159	0.00261656	0.031542	0.0246591	4028	tags=39%, list=28%, signal=29%	ENSRNOG00000006302/ENSRNOG00000023509/ENSRNOG00000025053/ENSRNOG00000051965/ENSRNOG00000008292/ENSRNOG00000001068/ENSRNOG00000001158/ENSRNOG00000010280/ENSRNOG00000034177/ENSRNOG00000017871/ENSRNOG00000020679/ENSRNOG00000020450/ENSRNOG00000017893/ENSRNOG00000004810/ENSRNOG00000018288/ENSRNOG00000021130/ENSRNOG00000010880/ENSRNOG00000002180/ENSRNOG00000001717/ENSRNOG00000009523/ENSRNOG00000017466/…
GO:0140115	BP	GO:0140115	export across plasma membrane	58	-0.52765	-1.70963	0.00263231	0.0316823	0.0247688	2125	tags=38%, list=15%, signal=32%	ENSRNOG00000006995/ENSRNOG00000001115/ENSRNOG00000020205/ENSRNOG00000018285/ENSRNOG00000004749/ENSRNOG00000029811/ENSRNOG00000046727/ENSRNOG00000009872/ENSRNOG00000010064/ENSRNOG00000006729/ENSRNOG00000019176/ENSRNOG00000002397/ENSRNOG00000004026/ENSRNOG00000046949/ENSRNOG00000003872/ENSRNOG00000022305/ENSRNOG00000027767/ENSRNOG00000003134/ENSRNOG00000018126/ENSRNOG00000008012/ENSRNOG00000008479/…
GO:1990782	MF	GO:1990782	protein tyrosine kinase binding	109	-0.449637	-1.60231	0.00267244	0.0321017	0.0250967	3357	tags=32%, list=23%, signal=25%	ENSRNOG00000021560/ENSRNOG00000005642/ENSRNOG00000019977/ENSRNOG00000015030/ENSRNOG00000021569/ENSRNOG00000014025/ENSRNOG00000020723/ENSRNOG00000020657/ENSRNOG00000015285/ENSRNOG00000002828/ENSRNOG00000061270/ENSRNOG00000004823/ENSRNOG00000025792/ENSRNOG00000032063/ENSRNOG00000013213/ENSRNOG00000003407/ENSRNOG00000020578/ENSRNOG00000027992/ENSRNOG00000030790/ENSRNOG00000005033/ENSRNOG00000018903/…
GO:0016331	BP	GO:0016331	morphogenesis of embryonic epithelium	151	-0.428576	-1.58564	0.00267966	0.0321017	0.0250967	3996	tags=46%, list=28%, signal=33%	ENSRNOG00000017991/ENSRNOG00000004578/ENSRNOG00000059715/ENSRNOG00000032574/ENSRNOG00000008292/ENSRNOG00000016595/ENSRNOG00000010952/ENSRNOG00000015852/ENSRNOG00000001303/ENSRNOG00000006905/ENSRNOG00000009694/ENSRNOG00000016367/ENSRNOG00000019582/ENSRNOG00000013907/ENSRNOG00000008142/ENSRNOG00000019145/ENSRNOG00000028523/ENSRNOG00000000461/ENSRNOG00000052721/ENSRNOG00000011375/ENSRNOG00000055340/…
GO:0044325	MF	GO:0044325	transmembrane transporter binding	151	-0.428346	-1.58479	0.00267966	0.0321017	0.0250967	3559	tags=36%, list=25%, signal=28%	ENSRNOG00000004048/ENSRNOG00000017912/ENSRNOG00000036960/ENSRNOG00000004077/ENSRNOG00000004201/ENSRNOG00000021130/ENSRNOG00000019688/ENSRNOG00000056836/ENSRNOG00000015030/ENSRNOG00000005905/ENSRNOG00000012709/ENSRNOG00000006998/ENSRNOG00000007104/ENSRNOG00000067988/ENSRNOG00000054902/ENSRNOG00000011000/ENSRNOG00000065300/ENSRNOG00000005365/ENSRNOG00000037227/ENSRNOG00000029342/ENSRNOG00000011073/…
GO:0048545	BP	GO:0048545	response to steroid hormone	404	-0.347633	-1.40191	0.00270709	0.03238	0.0253143	2279	tags=22%, list=16%, signal=19%	ENSRNOG00000054155/ENSRNOG00000065659/ENSRNOG00000003463/ENSRNOG00000020161/ENSRNOG00000020918/ENSRNOG00000028930/ENSRNOG00000010964/ENSRNOG00000013515/ENSRNOG00000002175/ENSRNOG00000001004/ENSRNOG00000014361/ENSRNOG00000007387/ENSRNOG00000059947/ENSRNOG00000000655/ENSRNOG00000009184/ENSRNOG00000022598/ENSRNOG00000055246/ENSRNOG00000003172/ENSRNOG00000005606/ENSRNOG00000000521/ENSRNOG00000034007/…
GO:0035264	BP	GO:0035264	multicellular organism growth	192	-0.407049	-1.54648	0.00272093	0.032495	0.0254042	3973	tags=43%, list=27%, signal=31%	ENSRNOG00000063836/ENSRNOG00000025350/ENSRNOG00000018109/ENSRNOG00000016595/ENSRNOG00000059500/ENSRNOG00000025679/ENSRNOG00000017753/ENSRNOG00000016358/ENSRNOG00000005357/ENSRNOG00000015124/ENSRNOG00000018111/ENSRNOG00000013263/ENSRNOG00000021240/ENSRNOG00000030017/ENSRNOG00000010953/ENSRNOG00000019145/ENSRNOG00000004917/ENSRNOG00000009808/ENSRNOG00000014338/ENSRNOG00000052721/ENSRNOG00000009945/…
GO:0001223	MF	GO:0001223	transcription coactivator binding	44	-0.575237	-1.78352	0.00273578	0.0326219	0.0255033	1838	tags=32%, list=13%, signal=28%	ENSRNOG00000022598/ENSRNOG00000008620/ENSRNOG00000005606/ENSRNOG00000034007/ENSRNOG00000006831/ENSRNOG00000012347/ENSRNOG00000021463/ENSRNOG00000015269/ENSRNOG00000019358/ENSRNOG00000005639/ENSRNOG00000001143/ENSRNOG00000009972/ENSRNOG00000005964/ENSRNOG00000027145
GO:0001709	BP	GO:0001709	cell fate determination	26	-0.650976	-1.8249	0.00275651	0.0328182	0.0256569	1610	tags=62%, list=11%, signal=55%	ENSRNOG00000012728/ENSRNOG00000003720/ENSRNOG00000007443/ENSRNOG00000009694/ENSRNOG00000004330/ENSRNOG00000059984/ENSRNOG00000019716/ENSRNOG00000004294/ENSRNOG00000019354/ENSRNOG00000012347/ENSRNOG00000057616/ENSRNOG00000027357/ENSRNOG00000003517/ENSRNOG00000033134/ENSRNOG00000003694/ENSRNOG00000019338
GO:0048332	BP	GO:0048332	mesoderm morphogenesis	60	-0.525264	-1.70888	0.00277239	0.0328549	0.0256855	2890	tags=37%, list=20%, signal=29%	ENSRNOG00000018232/ENSRNOG00000016050/ENSRNOG00000042855/ENSRNOG00000020915/ENSRNOG00000011073/ENSRNOG00000052469/ENSRNOG00000008620/ENSRNOG00000005033/ENSRNOG00000002538/ENSRNOG00000025498/ENSRNOG00000049906/ENSRNOG00000014753/ENSRNOG00000010121/ENSRNOG00000003039/ENSRNOG00000070919/ENSRNOG00000037613/ENSRNOG00000022196/ENSRNOG00000012229/ENSRNOG00000005964/ENSRNOG00000009222/ENSRNOG00000048449/…
GO:0048565	BP	GO:0048565	digestive tract development	119	-0.44707	-1.60948	0.0027673	0.0328549	0.0256855	3491	tags=44%, list=24%, signal=33%	ENSRNOG00000010695/ENSRNOG00000052687/ENSRNOG00000011305/ENSRNOG00000013907/ENSRNOG00000013963/ENSRNOG00000037225/ENSRNOG00000018260/ENSRNOG00000024886/ENSRNOG00000002227/ENSRNOG00000004179/ENSRNOG00000015054/ENSRNOG00000025011/ENSRNOG00000005715/ENSRNOG00000007036/ENSRNOG00000007804/ENSRNOG00000017783/ENSRNOG00000031643/ENSRNOG00000065659/ENSRNOG00000056907/ENSRNOG00000014678/ENSRNOG00000007410/…
GO:0140993	MF	GO:0140993	histone modifying activity	327	-0.363955	-1.44692	0.00277162	0.0328549	0.0256855	3721	tags=32%, list=26%, signal=25%	ENSRNOG00000007925/ENSRNOG00000050200/ENSRNOG00000001304/ENSRNOG00000049052/ENSRNOG00000018986/ENSRNOG00000061312/ENSRNOG00000004048/ENSRNOG00000019073/ENSRNOG00000023021/ENSRNOG00000002454/ENSRNOG00000002763/ENSRNOG00000008142/ENSRNOG00000019145/ENSRNOG00000022753/ENSRNOG00000033573/ENSRNOG00000002339/ENSRNOG00000017508/ENSRNOG00000020465/ENSRNOG00000019913/ENSRNOG00000052721/ENSRNOG00000003469/…
GO:0035254	MF	GO:0035254	glutamate receptor binding	77	-0.499211	-1.69772	0.00279404	0.0330607	0.0258464	2085	tags=26%, list=14%, signal=22%	ENSRNOG00000065511/ENSRNOG00000008428/ENSRNOG00000057848/ENSRNOG00000047014/ENSRNOG00000050206/ENSRNOG00000045816/ENSRNOG00000018712/ENSRNOG00000026490/ENSRNOG00000022635/ENSRNOG00000012362/ENSRNOG00000019358/ENSRNOG00000002625/ENSRNOG00000014504/ENSRNOG00000061450/ENSRNOG00000002833/ENSRNOG00000029012/ENSRNOG00000019207/ENSRNOG00000052296/ENSRNOG00000033942/ENSRNOG00000008766
GO:0036303	BP	GO:0036303	lymph vessel morphogenesis	22	-0.683334	-1.8481	0.00281822	0.0332957	0.0260301	2339	tags=59%, list=16%, signal=50%	ENSRNOG00000010457/ENSRNOG00000033110/ENSRNOG00000003407/ENSRNOG00000028713/ENSRNOG00000010771/ENSRNOG00000020173/ENSRNOG00000070919/ENSRNOG00000022697/ENSRNOG00000022196/ENSRNOG00000003694/ENSRNOG00000014477/ENSRNOG00000009222/ENSRNOG00000002511
GO:1904752	BP	GO:1904752	regulation of vascular associated smooth muscle cell migration	36	-0.601427	-1.79466	0.00282696	0.0333477	0.0260708	2174	tags=44%, list=15%, signal=38%	ENSRNOG00000004823/ENSRNOG00000000695/ENSRNOG00000017197/ENSRNOG00000030954/ENSRNOG00000024703/ENSRNOG00000010744/ENSRNOG00000053728/ENSRNOG00000013780/ENSRNOG00000012002/ENSRNOG00000063135/ENSRNOG00000033134/ENSRNOG00000061367/ENSRNOG00000058866/ENSRNOG00000001607/ENSRNOG00000005964/ENSRNOG00000002881
GO:0007632	BP	GO:0007632	visual behavior	70	-0.504702	-1.6855	0.00284862	0.0335518	0.0262304	3191	tags=41%, list=22%, signal=32%	ENSRNOG00000018260/ENSRNOG00000000043/ENSRNOG00000007142/ENSRNOG00000016122/ENSRNOG00000002227/ENSRNOG00000004179/ENSRNOG00000020778/ENSRNOG00000011073/ENSRNOG00000023688/ENSRNOG00000025394/ENSRNOG00000007420/ENSRNOG00000006030/ENSRNOG00000008428/ENSRNOG00000000483/ENSRNOG00000019181/ENSRNOG00000024535/ENSRNOG00000007090/ENSRNOG00000010957/ENSRNOG00000003812/ENSRNOG00000004305/ENSRNOG00000013780/…
GO:0071869	BP	GO:0071869	response to catecholamine	65	-0.513337	-1.69285	0.0028858	0.0339379	0.0265322	2467	tags=35%, list=17%, signal=29%	ENSRNOG00000002229/ENSRNOG00000011073/ENSRNOG00000014816/ENSRNOG00000023688/ENSRNOG00000012956/ENSRNOG00000008683/ENSRNOG00000008428/ENSRNOG00000005378/ENSRNOG00000014183/ENSRNOG00000002773/ENSRNOG00000054890/ENSRNOG00000010254/ENSRNOG00000004473/ENSRNOG00000004094/ENSRNOG00000021750/ENSRNOG00000019134/ENSRNOG00000002833/ENSRNOG00000005964/ENSRNOG00000049761/ENSRNOG00000011292/ENSRNOG00000018191/…
GO:1902894	BP	GO:1902894	negative regulation of miRNA transcription	27	-0.655681	-1.85292	0.00289237	0.0339633	0.0265521	3006	tags=63%, list=21%, signal=50%	ENSRNOG00000030888/ENSRNOG00000018232/ENSRNOG00000007036/ENSRNOG00000001004/ENSRNOG00000055246/ENSRNOG00000017197/ENSRNOG00000008620/ENSRNOG00000015558/ENSRNOG00000021463/ENSRNOG00000004339/ENSRNOG00000002607/ENSRNOG00000019358/ENSRNOG00000020372/ENSRNOG00000009795/ENSRNOG00000002074/ENSRNOG00000009972/ENSRNOG00000003581
GO:0032011	BP	GO:0032011	ARF protein signal transduction	23	-0.667749	-1.82189	0.00295398	0.0344765	0.0269533	3728	tags=65%, list=26%, signal=48%	ENSRNOG00000060350/ENSRNOG00000006079/ENSRNOG00000001190/ENSRNOG00000013884/ENSRNOG00000007679/ENSRNOG00000049681/ENSRNOG00000061270/ENSRNOG00000014013/ENSRNOG00000001065/ENSRNOG00000058975/ENSRNOG00000007485/ENSRNOG00000014083/ENSRNOG00000011460/ENSRNOG00000033942/ENSRNOG00000008766
GO:0032012	BP	GO:0032012	regulation of ARF protein signal transduction	23	-0.667749	-1.82189	0.00295398	0.0344765	0.0269533	3728	tags=65%, list=26%, signal=48%	ENSRNOG00000060350/ENSRNOG00000006079/ENSRNOG00000001190/ENSRNOG00000013884/ENSRNOG00000007679/ENSRNOG00000049681/ENSRNOG00000061270/ENSRNOG00000014013/ENSRNOG00000001065/ENSRNOG00000058975/ENSRNOG00000007485/ENSRNOG00000014083/ENSRNOG00000011460/ENSRNOG00000033942/ENSRNOG00000008766
GO:0048596	BP	GO:0048596	embryonic camera-type eye morphogenesis	23	-0.667494	-1.82119	0.00295398	0.0344765	0.0269533	2419	tags=57%, list=17%, signal=47%	ENSRNOG00000019333/ENSRNOG00000006137/ENSRNOG00000014678/ENSRNOG00000014084/ENSRNOG00000017863/ENSRNOG00000017619/ENSRNOG00000030034/ENSRNOG00000008312/ENSRNOG00000003517/ENSRNOG00000006338/ENSRNOG00000063796/ENSRNOG00000003694/ENSRNOG00000007034
GO:0002088	BP	GO:0002088	lens development in camera-type eye	74	-0.501829	-1.69557	0.0029463	0.0344765	0.0269533	1957	tags=27%, list=14%, signal=23%	ENSRNOG00000000802/ENSRNOG00000008620/ENSRNOG00000005606/ENSRNOG00000030954/ENSRNOG00000004888/ENSRNOG00000045728/ENSRNOG00000012428/ENSRNOG00000030034/ENSRNOG00000052613/ENSRNOG00000013265/ENSRNOG00000011789/ENSRNOG00000018674/ENSRNOG00000004677/ENSRNOG00000030759/ENSRNOG00000003581/ENSRNOG00000010210/ENSRNOG00000003694/ENSRNOG00000009222/ENSRNOG00000007034/ENSRNOG00000023257
GO:0051057	BP	GO:0051057	positive regulation of small GTPase mediated signal transduction	71	-0.504522	-1.68995	0.00297097	0.0345814	0.0270353	3109	tags=44%, list=21%, signal=34%	ENSRNOG00000007106/ENSRNOG00000004912/ENSRNOG00000030920/ENSRNOG00000014025/ENSRNOG00000005392/ENSRNOG00000015285/ENSRNOG00000029510/ENSRNOG00000049681/ENSRNOG00000014013/ENSRNOG00000025792/ENSRNOG00000029614/ENSRNOG00000028426/ENSRNOG00000012956/ENSRNOG00000020205/ENSRNOG00000010964/ENSRNOG00000002969/ENSRNOG00000018835/ENSRNOG00000005404/ENSRNOG00000004517/ENSRNOG00000006450/ENSRNOG00000018461/…
GO:0120032	BP	GO:0120032	regulation of plasma membrane bounded cell projection assembly	183	-0.406987	-1.53837	0.00297194	0.0345814	0.0270353	4218	tags=39%, list=29%, signal=28%	ENSRNOG00000020748/ENSRNOG00000009760/ENSRNOG00000000231/ENSRNOG00000028521/ENSRNOG00000006241/ENSRNOG00000016545/ENSRNOG00000012495/ENSRNOG00000017069/ENSRNOG00000001068/ENSRNOG00000017035/ENSRNOG00000010532/ENSRNOG00000054331/ENSRNOG00000032136/ENSRNOG00000002153/ENSRNOG00000015852/ENSRNOG00000013263/ENSRNOG00000020679/ENSRNOG00000013656/ENSRNOG00000008517/ENSRNOG00000028156/ENSRNOG00000001216/…
GO:0045216	BP	GO:0045216	cell-cell junction organization	173	-0.406904	-1.53056	0.00298187	0.0346446	0.0270847	3233	tags=35%, list=22%, signal=27%	ENSRNOG00000056836/ENSRNOG00000015030/ENSRNOG00000020862/ENSRNOG00000024886/ENSRNOG00000004873/ENSRNOG00000029841/ENSRNOG00000005783/ENSRNOG00000018232/ENSRNOG00000055597/ENSRNOG00000010535/ENSRNOG00000001793/ENSRNOG00000007036/ENSRNOG00000025948/ENSRNOG00000030515/ENSRNOG00000019333/ENSRNOG00000014556/ENSRNOG00000032437/ENSRNOG00000066008/ENSRNOG00000009001/ENSRNOG00000033110/ENSRNOG00000013213/…
GO:0018210	BP	GO:0018210	peptidyl-threonine modification	91	-0.470896	-1.63976	0.00299518	0.0346558	0.0270935	2239	tags=24%, list=15%, signal=21%	ENSRNOG00000052745/ENSRNOG00000032437/ENSRNOG00000005335/ENSRNOG00000018359/ENSRNOG00000004888/ENSRNOG00000012442/ENSRNOG00000020653/ENSRNOG00000000632/ENSRNOG00000018712/ENSRNOG00000023521/ENSRNOG00000002537/ENSRNOG00000011358/ENSRNOG00000067282/ENSRNOG00000027233/ENSRNOG00000011625/ENSRNOG00000008652/ENSRNOG00000018416/ENSRNOG00000002833/ENSRNOG00000003491/ENSRNOG00000006136/ENSRNOG00000020938/…
GO:0007189	BP	GO:0007189	adenylate cyclase-activating G protein-coupled receptor signaling pathway	124	-0.440236	-1.59299	0.00299551	0.0346558	0.0270935	3097	tags=44%, list=21%, signal=35%	ENSRNOG00000005905/ENSRNOG00000021581/ENSRNOG00000030149/ENSRNOG00000028015/ENSRNOG00000000499/ENSRNOG00000012045/ENSRNOG00000004641/ENSRNOG00000011411/ENSRNOG00000014524/ENSRNOG00000017002/ENSRNOG00000002229/ENSRNOG00000014375/ENSRNOG00000023688/ENSRNOG00000054695/ENSRNOG00000010964/ENSRNOG00000007066/ENSRNOG00000020948/ENSRNOG00000008428/ENSRNOG00000027658/ENSRNOG00000011439/ENSRNOG00000014183/…
GO:0051090	BP	GO:0051090	regulation of DNA-binding transcription factor activity	322	-0.366306	-1.45493	0.00299634	0.0346558	0.0270935	2271	tags=22%, list=16%, signal=19%	ENSRNOG00000004100/ENSRNOG00000051905/ENSRNOG00000065659/ENSRNOG00000020161/ENSRNOG00000009882/ENSRNOG00000010972/ENSRNOG00000002175/ENSRNOG00000067849/ENSRNOG00000010205/ENSRNOG00000014361/ENSRNOG00000010591/ENSRNOG00000047137/ENSRNOG00000017882/ENSRNOG00000002093/ENSRNOG00000060936/ENSRNOG00000004639/ENSRNOG00000022769/ENSRNOG00000017491/ENSRNOG00000011975/ENSRNOG00000049517/ENSRNOG00000002024/…
GO:0010761	BP	GO:0010761	fibroblast migration	66	-0.510867	-1.69072	0.00300629	0.0347115	0.027137	1359	tags=35%, list=9%, signal=32%	ENSRNOG00000016050/ENSRNOG00000024089/ENSRNOG00000008400/ENSRNOG00000008697/ENSRNOG00000023152/ENSRNOG00000023781/ENSRNOG00000017197/ENSRNOG00000013481/ENSRNOG00000010957/ENSRNOG00000020423/ENSRNOG00000012002/ENSRNOG00000015603/ENSRNOG00000063135/ENSRNOG00000015898/ENSRNOG00000004677/ENSRNOG00000004676/ENSRNOG00000000635/ENSRNOG00000008479/ENSRNOG00000004666/ENSRNOG00000014182/ENSRNOG00000058039/…
GO:0097306	BP	GO:0097306	cellular response to alcohol	120	-0.443153	-1.59779	0.00301016	0.0347115	0.027137	2663	tags=31%, list=18%, signal=25%	ENSRNOG00000011213/ENSRNOG00000009450/ENSRNOG00000017783/ENSRNOG00000053406/ENSRNOG00000002229/ENSRNOG00000037851/ENSRNOG00000031544/ENSRNOG00000060237/ENSRNOG00000053577/ENSRNOG00000008428/ENSRNOG00000003313/ENSRNOG00000034007/ENSRNOG00000000299/ENSRNOG00000002024/ENSRNOG00000014776/ENSRNOG00000013064/ENSRNOG00000019354/ENSRNOG00000004026/ENSRNOG00000015603/ENSRNOG00000007706/ENSRNOG00000014288/…
GO:1904315	MF	GO:1904315	transmitter-gated monoatomic ion channel activity involved in regulation of postsynaptic membrane potential	41	-0.574109	-1.7519	0.00307557	0.0352302	0.0275425	2820	tags=41%, list=19%, signal=33%	ENSRNOG00000055499/ENSRNOG00000002336/ENSRNOG00000010853/ENSRNOG00000020778/ENSRNOG00000014862/ENSRNOG00000021063/ENSRNOG00000003313/ENSRNOG00000007490/ENSRNOG00000060599/ENSRNOG00000005723/ENSRNOG00000045816/ENSRNOG00000006174/ENSRNOG00000003680/ENSRNOG00000008992/ENSRNOG00000002327/ENSRNOG00000033942/ENSRNOG00000008766
GO:0021955	BP	GO:0021955	central nervous system neuron axonogenesis	41	-0.573779	-1.75089	0.00307557	0.0352302	0.0275425	2882	tags=46%, list=20%, signal=37%	ENSRNOG00000020723/ENSRNOG00000013072/ENSRNOG00000021954/ENSRNOG00000020778/ENSRNOG00000013213/ENSRNOG00000016544/ENSRNOG00000007261/ENSRNOG00000031801/ENSRNOG00000008911/ENSRNOG00000010479/ENSRNOG00000013481/ENSRNOG00000028659/ENSRNOG00000012531/ENSRNOG00000005600/ENSRNOG00000004677/ENSRNOG00000009795/ENSRNOG00000027784/ENSRNOG00000003491/ENSRNOG00000033099
GO:0033273	BP	GO:0033273	response to vitamin	140	-0.432978	-1.58882	0.00307692	0.0352302	0.0275425	1759	tags=24%, list=12%, signal=22%	ENSRNOG00000005606/ENSRNOG00000004303/ENSRNOG00000004294/ENSRNOG00000002525/ENSRNOG00000027489/ENSRNOG00000006450/ENSRNOG00000004026/ENSRNOG00000012061/ENSRNOG00000019689/ENSRNOG00000033134/ENSRNOG00000010643/ENSRNOG00000002265/ENSRNOG00000006338/ENSRNOG00000001469/ENSRNOG00000031067/ENSRNOG00000001130/ENSRNOG00000046171/ENSRNOG00000058645/ENSRNOG00000001607/ENSRNOG00000013954/ENSRNOG00000014187/…
GO:0045664	BP	GO:0045664	regulation of neuron differentiation	192	-0.403988	-1.53485	0.00307583	0.0352302	0.0275425	3762	tags=38%, list=26%, signal=28%	ENSRNOG00000007443/ENSRNOG00000001785/ENSRNOG00000068914/ENSRNOG00000071010/ENSRNOG00000009694/ENSRNOG00000001520/ENSRNOG00000004048/ENSRNOG00000026447/ENSRNOG00000057754/ENSRNOG00000013907/ENSRNOG00000017428/ENSRNOG00000062959/ENSRNOG00000056836/ENSRNOG00000001717/ENSRNOG00000005776/ENSRNOG00000002749/ENSRNOG00000059984/ENSRNOG00000021569/ENSRNOG00000004068/ENSRNOG00000020723/ENSRNOG00000005561/…
GO:0060491	BP	GO:0060491	regulation of cell projection assembly	185	-0.405238	-1.53432	0.00307802	0.0352302	0.0275425	4218	tags=38%, list=29%, signal=28%	ENSRNOG00000020748/ENSRNOG00000009760/ENSRNOG00000000231/ENSRNOG00000028521/ENSRNOG00000006241/ENSRNOG00000016545/ENSRNOG00000012495/ENSRNOG00000017069/ENSRNOG00000001068/ENSRNOG00000017035/ENSRNOG00000010532/ENSRNOG00000054331/ENSRNOG00000032136/ENSRNOG00000002153/ENSRNOG00000015852/ENSRNOG00000013263/ENSRNOG00000020679/ENSRNOG00000013656/ENSRNOG00000008517/ENSRNOG00000028156/ENSRNOG00000001216/…
GO:0050680	BP	GO:0050680	negative regulation of epithelial cell proliferation	124	-0.438819	-1.58786	0.00312032	0.0356615	0.0278797	2882	tags=35%, list=20%, signal=28%	ENSRNOG00000020723/ENSRNOG00000005392/ENSRNOG00000003258/ENSRNOG00000007036/ENSRNOG00000017783/ENSRNOG00000010556/ENSRNOG00000010457/ENSRNOG00000029614/ENSRNOG00000051977/ENSRNOG00000028930/ENSRNOG00000011700/ENSRNOG00000009001/ENSRNOG00000010379/ENSRNOG00000028713/ENSRNOG00000020578/ENSRNOG00000008428/ENSRNOG00000001111/ENSRNOG00000002093/ENSRNOG00000003172/ENSRNOG00000005606/ENSRNOG00000017863/…
GO:0048708	BP	GO:0048708	astrocyte differentiation	89	-0.473307	-1.64345	0.00313152	0.0357365	0.0279383	2643	tags=27%, list=18%, signal=22%	ENSRNOG00000047356/ENSRNOG00000009110/ENSRNOG00000023688/ENSRNOG00000047768/ENSRNOG00000013213/ENSRNOG00000048297/ENSRNOG00000018841/ENSRNOG00000007410/ENSRNOG00000006120/ENSRNOG00000009033/ENSRNOG00000004305/ENSRNOG00000013780/ENSRNOG00000007002/ENSRNOG00000022305/ENSRNOG00000002607/ENSRNOG00000014096/ENSRNOG00000018674/ENSRNOG00000019322/ENSRNOG00000002983/ENSRNOG00000004677/ENSRNOG00000004332/…
GO:0150117	BP	GO:0150117	positive regulation of cell-substrate junction organization	33	-0.613159	-1.802	0.00314089	0.0357904	0.0279804	2807	tags=42%, list=19%, signal=34%	ENSRNOG00000034025/ENSRNOG00000049681/ENSRNOG00000047356/ENSRNOG00000014013/ENSRNOG00000008620/ENSRNOG00000002538/ENSRNOG00000018903/ENSRNOG00000010744/ENSRNOG00000012002/ENSRNOG00000011470/ENSRNOG00000008587/ENSRNOG00000031475/ENSRNOG00000031760/ENSRNOG00000046829
GO:0051153	BP	GO:0051153	regulation of striated muscle cell differentiation	86	-0.474672	-1.63799	0.00316289	0.0359878	0.0281348	2615	tags=34%, list=18%, signal=28%	ENSRNOG00000024580/ENSRNOG00000017002/ENSRNOG00000056786/ENSRNOG00000008697/ENSRNOG00000065659/ENSRNOG00000004158/ENSRNOG00000014361/ENSRNOG00000003268/ENSRNOG00000009184/ENSRNOG00000017154/ENSRNOG00000006120/ENSRNOG00000002773/ENSRNOG00000004517/ENSRNOG00000021463/ENSRNOG00000004339/ENSRNOG00000048769/ENSRNOG00000014096/ENSRNOG00000003039/ENSRNOG00000015085/ENSRNOG00000019322/ENSRNOG00000004841/…
GO:0060999	BP	GO:0060999	positive regulation of dendritic spine development	65	-0.522569	-1.72329	0.003178	0.0361063	0.0282275	3273	tags=42%, list=23%, signal=32%	ENSRNOG00000002001/ENSRNOG00000011375/ENSRNOG00000001717/ENSRNOG00000032639/ENSRNOG00000021569/ENSRNOG00000005783/ENSRNOG00000009110/ENSRNOG00000001259/ENSRNOG00000032576/ENSRNOG00000004749/ENSRNOG00000015430/ENSRNOG00000028227/ENSRNOG00000013064/ENSRNOG00000001706/ENSRNOG00000060946/ENSRNOG00000005711/ENSRNOG00000003812/ENSRNOG00000020689/ENSRNOG00000020339/ENSRNOG00000014096/ENSRNOG00000012531/…
GO:0042744	BP	GO:0042744	hydrogen peroxide catabolic process	17	0.677705	1.91113	0.00320322	0.0363393	0.0284096	2441	tags=53%, list=17%, signal=44%	ENSRNOG00000047321/ENSRNOG00000047098/ENSRNOG00000029886/ENSRNOG00000014964/ENSRNOG00000010958/ENSRNOG00000018958/ENSRNOG00000066585/ENSRNOG00000017194/ENSRNOG00000021125
GO:0048485	BP	GO:0048485	sympathetic nervous system development	15	-0.750467	-1.85284	0.00326318	0.036803	0.0287721	1981	tags=73%, list=14%, signal=63%	ENSRNOG00000013072/ENSRNOG00000068937/ENSRNOG00000023337/ENSRNOG00000004294/ENSRNOG00000010744/ENSRNOG00000030034/ENSRNOG00000006450/ENSRNOG00000031232/ENSRNOG00000065643/ENSRNOG00000013780/ENSRNOG00000047211
GO:0042492	BP	GO:0042492	gamma-delta T cell differentiation	13	-0.75599	-1.81118	0.00329381	0.036803	0.0287721	1890	tags=92%, list=13%, signal=80%	ENSRNOG00000009705/ENSRNOG00000012160/ENSRNOG00000008416/ENSRNOG00000000655/ENSRNOG00000005872/ENSRNOG00000019075/ENSRNOG00000036829/ENSRNOG00000010121/ENSRNOG00000017828/ENSRNOG00000065643/ENSRNOG00000028353/ENSRNOG00000019496
GO:0141137	BP	GO:0141137	positive regulation of gene expression, epigenetic	47	-0.557749	-1.74548	0.00328712	0.036803	0.0287721	1209	tags=19%, list=8%, signal=18%	ENSRNOG00000023579/ENSRNOG00000014096/ENSRNOG00000007574/ENSRNOG00000015133/ENSRNOG00000042679/ENSRNOG00000058973/ENSRNOG00000000277/ENSRNOG00000011387/ENSRNOG00000019422
GO:0061014	BP	GO:0061014	positive regulation of mRNA catabolic process	82	-0.485234	-1.66636	0.00329728	0.036803	0.0287721	3168	tags=33%, list=22%, signal=26%	ENSRNOG00000012271/ENSRNOG00000016629/ENSRNOG00000023577/ENSRNOG00000033809/ENSRNOG00000054891/ENSRNOG00000016015/ENSRNOG00000002828/ENSRNOG00000011709/ENSRNOG00000001069/ENSRNOG00000028341/ENSRNOG00000010379/ENSRNOG00000048297/ENSRNOG00000013948/ENSRNOG00000002075/ENSRNOG00000024737/ENSRNOG00000025060/ENSRNOG00000058646/ENSRNOG00000020689/ENSRNOG00000012946/ENSRNOG00000008533/ENSRNOG00000022395/…
GO:0043525	BP	GO:0043525	positive regulation of neuron apoptotic process	87	-0.4731	-1.63789	0.00327826	0.036803	0.0287721	1610	tags=23%, list=11%, signal=21%	ENSRNOG00000004294/ENSRNOG00000000299/ENSRNOG00000012473/ENSRNOG00000005985/ENSRNOG00000052613/ENSRNOG00000018770/ENSRNOG00000013780/ENSRNOG00000033567/ENSRNOG00000014096/ENSRNOG00000007030/ENSRNOG00000033697/ENSRNOG00000029773/ENSRNOG00000020372/ENSRNOG00000004676/ENSRNOG00000005639/ENSRNOG00000062473/ENSRNOG00000002833/ENSRNOG00000053550/ENSRNOG00000011039/ENSRNOG00000019422
GO:0098659	BP	GO:0098659	inorganic cation import across plasma membrane	86	-0.473907	-1.63535	0.00329468	0.036803	0.0287721	3643	tags=48%, list=25%, signal=36%	ENSRNOG00000018111/ENSRNOG00000002303/ENSRNOG00000033796/ENSRNOG00000036960/ENSRNOG00000015306/ENSRNOG00000021130/ENSRNOG00000001216/ENSRNOG00000001492/ENSRNOG00000056836/ENSRNOG00000007645/ENSRNOG00000009956/ENSRNOG00000019651/ENSRNOG00000016684/ENSRNOG00000025639/ENSRNOG00000064933/ENSRNOG00000008831/ENSRNOG00000009450/ENSRNOG00000001658/ENSRNOG00000017002/ENSRNOG00000004560/ENSRNOG00000015049/…
GO:0099587	BP	GO:0099587	inorganic ion import across plasma membrane	86	-0.473907	-1.63535	0.00329468	0.036803	0.0287721	3643	tags=48%, list=25%, signal=36%	ENSRNOG00000018111/ENSRNOG00000002303/ENSRNOG00000033796/ENSRNOG00000036960/ENSRNOG00000015306/ENSRNOG00000021130/ENSRNOG00000001216/ENSRNOG00000001492/ENSRNOG00000056836/ENSRNOG00000007645/ENSRNOG00000009956/ENSRNOG00000019651/ENSRNOG00000016684/ENSRNOG00000025639/ENSRNOG00000064933/ENSRNOG00000008831/ENSRNOG00000009450/ENSRNOG00000001658/ENSRNOG00000017002/ENSRNOG00000004560/ENSRNOG00000015049/…
GO:0060021	BP	GO:0060021	roof of mouth development	86	-0.473054	-1.63241	0.00329468	0.036803	0.0287721	2641	tags=37%, list=18%, signal=31%	ENSRNOG00000016246/ENSRNOG00000007036/ENSRNOG00000033433/ENSRNOG00000010556/ENSRNOG00000027906/ENSRNOG00000052469/ENSRNOG00000011238/ENSRNOG00000000802/ENSRNOG00000002093/ENSRNOG00000031801/ENSRNOG00000045913/ENSRNOG00000006120/ENSRNOG00000030034/ENSRNOG00000006689/ENSRNOG00000060599/ENSRNOG00000013265/ENSRNOG00000010121/ENSRNOG00000003039/ENSRNOG00000012531/ENSRNOG00000002244/ENSRNOG00000003517/…
GO:0022404	BP	GO:0022404	molting cycle process	89	-0.469509	-1.63026	0.003262	0.036803	0.0287721	3109	tags=42%, list=21%, signal=33%	ENSRNOG00000007106/ENSRNOG00000024886/ENSRNOG00000030888/ENSRNOG00000000417/ENSRNOG00000042352/ENSRNOG00000005392/ENSRNOG00000048969/ENSRNOG00000015285/ENSRNOG00000005715/ENSRNOG00000010556/ENSRNOG00000010484/ENSRNOG00000043304/ENSRNOG00000039858/ENSRNOG00000062314/ENSRNOG00000021285/ENSRNOG00000002680/ENSRNOG00000007261/ENSRNOG00000014265/ENSRNOG00000006120/ENSRNOG00000001249/ENSRNOG00000018051/…
GO:0022405	BP	GO:0022405	hair cycle process	89	-0.469509	-1.63026	0.003262	0.036803	0.0287721	3109	tags=42%, list=21%, signal=33%	ENSRNOG00000007106/ENSRNOG00000024886/ENSRNOG00000030888/ENSRNOG00000000417/ENSRNOG00000042352/ENSRNOG00000005392/ENSRNOG00000048969/ENSRNOG00000015285/ENSRNOG00000005715/ENSRNOG00000010556/ENSRNOG00000010484/ENSRNOG00000043304/ENSRNOG00000039858/ENSRNOG00000062314/ENSRNOG00000021285/ENSRNOG00000002680/ENSRNOG00000007261/ENSRNOG00000014265/ENSRNOG00000006120/ENSRNOG00000001249/ENSRNOG00000018051/…
GO:0014902	BP	GO:0014902	myotube differentiation	110	-0.445359	-1.58856	0.00330621	0.036803	0.0287721	2831	tags=34%, list=20%, signal=27%	ENSRNOG00000012045/ENSRNOG00000018804/ENSRNOG00000024580/ENSRNOG00000011346/ENSRNOG00000021954/ENSRNOG00000056786/ENSRNOG00000018683/ENSRNOG00000008697/ENSRNOG00000052745/ENSRNOG00000004158/ENSRNOG00000009882/ENSRNOG00000023781/ENSRNOG00000025394/ENSRNOG00000003268/ENSRNOG00000046366/ENSRNOG00000008785/ENSRNOG00000017516/ENSRNOG00000019254/ENSRNOG00000024703/ENSRNOG00000017154/ENSRNOG00000047014/…
GO:0021782	BP	GO:0021782	glial cell development	144	-0.430013	-1.58327	0.00330194	0.036803	0.0287721	3459	tags=33%, list=24%, signal=26%	ENSRNOG00000020277/ENSRNOG00000011305/ENSRNOG00000047686/ENSRNOG00000055340/ENSRNOG00000028274/ENSRNOG00000007106/ENSRNOG00000059984/ENSRNOG00000018677/ENSRNOG00000002919/ENSRNOG00000020723/ENSRNOG00000011411/ENSRNOG00000057542/ENSRNOG00000009110/ENSRNOG00000014268/ENSRNOG00000004438/ENSRNOG00000023688/ENSRNOG00000047768/ENSRNOG00000024595/ENSRNOG00000029614/ENSRNOG00000052745/ENSRNOG00000032437/…
GO:0030879	BP	GO:0030879	mammary gland development	144	-0.428149	-1.57641	0.00330194	0.036803	0.0287721	2366	tags=31%, list=16%, signal=26%	ENSRNOG00000016182/ENSRNOG00000051905/ENSRNOG00000030719/ENSRNOG00000029614/ENSRNOG00000052745/ENSRNOG00000020918/ENSRNOG00000001004/ENSRNOG00000008965/ENSRNOG00000001111/ENSRNOG00000055246/ENSRNOG00000005606/ENSRNOG00000007261/ENSRNOG00000019075/ENSRNOG00000006831/ENSRNOG00000039902/ENSRNOG00000001706/ENSRNOG00000049906/ENSRNOG00000019354/ENSRNOG00000004517/ENSRNOG00000006450/ENSRNOG00000013265/…
GO:0045815	BP	GO:0045815	transcription initiation-coupled chromatin remodeling	44	-0.56461	-1.75057	0.00331174	0.0368114	0.0287787	1209	tags=20%, list=8%, signal=19%	ENSRNOG00000023579/ENSRNOG00000014096/ENSRNOG00000007574/ENSRNOG00000015133/ENSRNOG00000042679/ENSRNOG00000058973/ENSRNOG00000000277/ENSRNOG00000011387/ENSRNOG00000019422
GO:0016209	MF	GO:0016209	antioxidant activity	58	0.535613	1.9805	0.0033395	0.0369449	0.028883	2773	tags=47%, list=19%, signal=38%	ENSRNOG00000000728/ENSRNOG00000004583/ENSRNOG00000047321/ENSRNOG00000007743/ENSRNOG00000000907/ENSRNOG00000011913/ENSRNOG00000047098/ENSRNOG00000069697/ENSRNOG00000000850/ENSRNOG00000060939/ENSRNOG00000016484/ENSRNOG00000029886/ENSRNOG00000014964/ENSRNOG00000002115/ENSRNOG00000010958/ENSRNOG00000011140/ENSRNOG00000049771/ENSRNOG00000018454/ENSRNOG00000066585/ENSRNOG00000059810/ENSRNOG00000007415/…
GO:0008137	MF	GO:0008137	NADH dehydrogenase (ubiquinone) activity	17	0.675081	1.90373	0.00334772	0.0369449	0.028883	4051	tags=82%, list=28%, signal=59%	ENSRNOG00000033615/ENSRNOG00000031033/ENSRNOG00000031053/ENSRNOG00000029707/ENSRNOG00000030644/ENSRNOG00000029042/ENSRNOG00000029971/ENSRNOG00000024568/ENSRNOG00000011383/ENSRNOG00000009155/ENSRNOG00000018117/ENSRNOG00000028717/ENSRNOG00000016470/ENSRNOG00000042503
GO:0051894	BP	GO:0051894	positive regulation of focal adhesion assembly	28	-0.636214	-1.8098	0.00334703	0.0369449	0.028883	2807	tags=43%, list=19%, signal=35%	ENSRNOG00000034025/ENSRNOG00000047356/ENSRNOG00000014013/ENSRNOG00000008620/ENSRNOG00000002538/ENSRNOG00000010744/ENSRNOG00000012002/ENSRNOG00000011470/ENSRNOG00000008587/ENSRNOG00000031475/ENSRNOG00000031760/ENSRNOG00000046829
GO:0016441	BP	GO:0016441	post-transcriptional gene silencing	57	-0.524417	-1.69469	0.00333287	0.0369449	0.028883	3168	tags=35%, list=22%, signal=28%	ENSRNOG00000012271/ENSRNOG00000023577/ENSRNOG00000056617/ENSRNOG00000054891/ENSRNOG00000011709/ENSRNOG00000001069/ENSRNOG00000010379/ENSRNOG00000055915/ENSRNOG00000024737/ENSRNOG00000031093/ENSRNOG00000010711/ENSRNOG00000012946/ENSRNOG00000008533/ENSRNOG00000022395/ENSRNOG00000053932/ENSRNOG00000012791/ENSRNOG00000003213/ENSRNOG00000034269/ENSRNOG00000056659/ENSRNOG00000024907
GO:0071331	BP	GO:0071331	cellular response to hexose stimulus	179	-0.404865	-1.52557	0.0033377	0.0369449	0.028883	4028	tags=39%, list=28%, signal=28%	ENSRNOG00000006302/ENSRNOG00000023509/ENSRNOG00000025053/ENSRNOG00000051965/ENSRNOG00000008292/ENSRNOG00000001068/ENSRNOG00000001158/ENSRNOG00000010280/ENSRNOG00000034177/ENSRNOG00000017871/ENSRNOG00000020679/ENSRNOG00000020450/ENSRNOG00000017893/ENSRNOG00000018288/ENSRNOG00000021130/ENSRNOG00000010880/ENSRNOG00000002180/ENSRNOG00000001717/ENSRNOG00000009523/ENSRNOG00000017466/ENSRNOG00000021569/…
GO:0001946	BP	GO:0001946	lymphangiogenesis	18	-0.714911	-1.84387	0.00335731	0.0369977	0.0289243	746	tags=61%, list=5%, signal=58%	ENSRNOG00000010457/ENSRNOG00000003407/ENSRNOG00000028713/ENSRNOG00000020173/ENSRNOG00000070919/ENSRNOG00000022697/ENSRNOG00000022196/ENSRNOG00000003694/ENSRNOG00000014477/ENSRNOG00000009222/ENSRNOG00000002511
GO:0060425	BP	GO:0060425	lung morphogenesis	55	-0.52468	-1.68194	0.00337316	0.0371192	0.0290193	1462	tags=29%, list=10%, signal=26%	ENSRNOG00000006120/ENSRNOG00000001249/ENSRNOG00000049906/ENSRNOG00000030034/ENSRNOG00000004517/ENSRNOG00000013265/ENSRNOG00000007002/ENSRNOG00000002607/ENSRNOG00000021750/ENSRNOG00000004889/ENSRNOG00000002244/ENSRNOG00000003517/ENSRNOG00000009795/ENSRNOG00000058645/ENSRNOG00000018268/ENSRNOG00000007034
GO:0030964	CC	GO:0030964	NADH dehydrogenase complex	45	0.592008	2.08314	0.003442	0.0376616	0.0294433	4051	tags=69%, list=28%, signal=50%	ENSRNOG00000062245/ENSRNOG00000018068/ENSRNOG00000033615/ENSRNOG00000031033/ENSRNOG00000031053/ENSRNOG00000029707/ENSRNOG00000030644/ENSRNOG00000070835/ENSRNOG00000012383/ENSRNOG00000002721/ENSRNOG00000005512/ENSRNOG00000018129/ENSRNOG00000029971/ENSRNOG00000024568/ENSRNOG00000026646/ENSRNOG00000005668/ENSRNOG00000011383/ENSRNOG00000009155/ENSRNOG00000024539/ENSRNOG00000071062/ENSRNOG00000011949/…
GO:0045271	CC	GO:0045271	respiratory chain complex I	45	0.592008	2.08314	0.003442	0.0376616	0.0294433	4051	tags=69%, list=28%, signal=50%	ENSRNOG00000062245/ENSRNOG00000018068/ENSRNOG00000033615/ENSRNOG00000031033/ENSRNOG00000031053/ENSRNOG00000029707/ENSRNOG00000030644/ENSRNOG00000070835/ENSRNOG00000012383/ENSRNOG00000002721/ENSRNOG00000005512/ENSRNOG00000018129/ENSRNOG00000029971/ENSRNOG00000024568/ENSRNOG00000026646/ENSRNOG00000005668/ENSRNOG00000011383/ENSRNOG00000009155/ENSRNOG00000024539/ENSRNOG00000071062/ENSRNOG00000011949/…
GO:0032835	BP	GO:0032835	glomerulus development	65	-0.511835	-1.68789	0.00343548	0.0376616	0.0294433	2635	tags=42%, list=18%, signal=34%	ENSRNOG00000005715/ENSRNOG00000006052/ENSRNOG00000047768/ENSRNOG00000066008/ENSRNOG00000009882/ENSRNOG00000009001/ENSRNOG00000014361/ENSRNOG00000030790/ENSRNOG00000017197/ENSRNOG00000018835/ENSRNOG00000045558/ENSRNOG00000003098/ENSRNOG00000004346/ENSRNOG00000012473/ENSRNOG00000018461/ENSRNOG00000019322/ENSRNOG00000004889/ENSRNOG00000002244/ENSRNOG00000033134/ENSRNOG00000008587/ENSRNOG00000070919/…
GO:0097120	BP	GO:0097120	receptor localization to synapse	109	-0.446186	-1.59001	0.00343599	0.0376616	0.0294433	3908	tags=37%, list=27%, signal=27%	ENSRNOG00000016245/ENSRNOG00000032574/ENSRNOG00000005299/ENSRNOG00000018111/ENSRNOG00000057817/ENSRNOG00000014970/ENSRNOG00000001516/ENSRNOG00000022724/ENSRNOG00000054514/ENSRNOG00000014048/ENSRNOG00000017466/ENSRNOG00000002079/ENSRNOG00000024870/ENSRNOG00000002767/ENSRNOG00000007515/ENSRNOG00000009726/ENSRNOG00000061270/ENSRNOG00000024119/ENSRNOG00000047574/ENSRNOG00000065511/ENSRNOG00000065312/…
GO:1904646	BP	GO:1904646	cellular response to amyloid-beta	44	-0.56371	-1.74778	0.00345572	0.0377046	0.029477	2102	tags=39%, list=15%, signal=33%	ENSRNOG00000005392/ENSRNOG00000009110/ENSRNOG00000013213/ENSRNOG00000052707/ENSRNOG00000002161/ENSRNOG00000000299/ENSRNOG00000004517/ENSRNOG00000013147/ENSRNOG00000007090/ENSRNOG00000016429/ENSRNOG00000022305/ENSRNOG00000033531/ENSRNOG00000014288/ENSRNOG00000012531/ENSRNOG00000033697/ENSRNOG00000014187/ENSRNOG00000002833
GO:0098688	CC	GO:0098688	parallel fiber to Purkinje cell synapse	44	-0.561939	-1.74229	0.00345572	0.0377046	0.029477	3874	tags=52%, list=27%, signal=38%	ENSRNOG00000061304/ENSRNOG00000001873/ENSRNOG00000032517/ENSRNOG00000007682/ENSRNOG00000057817/ENSRNOG00000003365/ENSRNOG00000007636/ENSRNOG00000007645/ENSRNOG00000030269/ENSRNOG00000001300/ENSRNOG00000058842/ENSRNOG00000016977/ENSRNOG00000001658/ENSRNOG00000033119/ENSRNOG00000003841/ENSRNOG00000005726/ENSRNOG00000006174/ENSRNOG00000030927/ENSRNOG00000007839/ENSRNOG00000056612/ENSRNOG00000005309/…
GO:0042060	BP	GO:0042060	wound healing	302	-0.363451	-1.4369	0.00346098	0.0377085	0.02948	2267	tags=25%, list=16%, signal=22%	ENSRNOG00000007726/ENSRNOG00000032437/ENSRNOG00000066008/ENSRNOG00000039976/ENSRNOG00000033110/ENSRNOG00000016023/ENSRNOG00000016117/ENSRNOG00000023781/ENSRNOG00000066176/ENSRNOG00000028713/ENSRNOG00000020578/ENSRNOG00000021285/ENSRNOG00000002171/ENSRNOG00000006857/ENSRNOG00000027037/ENSRNOG00000017197/ENSRNOG00000010516/ENSRNOG00000008620/ENSRNOG00000043044/ENSRNOG00000010630/ENSRNOG00000016630/…
GO:0060122	BP	GO:0060122	inner ear receptor cell stereocilium organization	43	-0.565764	-1.74619	0.00347122	0.0377667	0.0295255	3206	tags=53%, list=22%, signal=42%	ENSRNOG00000004578/ENSRNOG00000001700/ENSRNOG00000032574/ENSRNOG00000038891/ENSRNOG00000009945/ENSRNOG00000030269/ENSRNOG00000018804/ENSRNOG00000007515/ENSRNOG00000030316/ENSRNOG00000013641/ENSRNOG00000059015/ENSRNOG00000005292/ENSRNOG00000028335/ENSRNOG00000031126/ENSRNOG00000004889/ENSRNOG00000003972/ENSRNOG00000028456/ENSRNOG00000011566/ENSRNOG00000027784/ENSRNOG00000000606/ENSRNOG00000002074/…
GO:0060420	BP	GO:0060420	regulation of heart growth	74	-0.495047	-1.67265	0.00348199	0.0378304	0.0295753	2882	tags=43%, list=20%, signal=35%	ENSRNOG00000020723/ENSRNOG00000016050/ENSRNOG00000045918/ENSRNOG00000007036/ENSRNOG00000004109/ENSRNOG00000017002/ENSRNOG00000051905/ENSRNOG00000065659/ENSRNOG00000052469/ENSRNOG00000014361/ENSRNOG00000025120/ENSRNOG00000009184/ENSRNOG00000002093/ENSRNOG00000013364/ENSRNOG00000023896/ENSRNOG00000002773/ENSRNOG00000002653/ENSRNOG00000000632/ENSRNOG00000004517/ENSRNOG00000021463/ENSRNOG00000013265/…
GO:0046661	BP	GO:0046661	male sex differentiation	160	-0.413945	-1.54426	0.00349988	0.0379178	0.0296437	2635	tags=31%, list=18%, signal=26%	ENSRNOG00000005715/ENSRNOG00000007036/ENSRNOG00000004109/ENSRNOG00000016391/ENSRNOG00000017783/ENSRNOG00000017438/ENSRNOG00000009531/ENSRNOG00000001347/ENSRNOG00000011032/ENSRNOG00000026319/ENSRNOG00000030719/ENSRNOG00000052745/ENSRNOG00000020918/ENSRNOG00000052469/ENSRNOG00000060237/ENSRNOG00000018841/ENSRNOG00000010591/ENSRNOG00000005233/ENSRNOG00000059947/ENSRNOG00000023337/ENSRNOG00000017197/…
GO:0072521	BP	GO:0072521	purine-containing compound metabolic process	448	0.278293	1.33187	0.00349802	0.0379178	0.0296437	3492	tags=34%, list=24%, signal=27%	ENSRNOG00000047276/ENSRNOG00000010325/ENSRNOG00000031211/ENSRNOG00000056457/ENSRNOG00000033299/ENSRNOG00000046763/ENSRNOG00000043451/ENSRNOG00000009920/ENSRNOG00000054423/ENSRNOG00000031979/ENSRNOG00000021347/ENSRNOG00000001174/ENSRNOG00000050647/ENSRNOG00000049063/ENSRNOG00000037217/ENSRNOG00000002922/ENSRNOG00000049045/ENSRNOG00000013791/ENSRNOG00000055222/ENSRNOG00000018076/ENSRNOG00000012383/…
GO:0045601	BP	GO:0045601	regulation of endothelial cell differentiation	37	-0.586013	-1.76091	0.0035461	0.0383162	0.0299551	3762	tags=57%, list=26%, signal=42%	ENSRNOG00000007443/ENSRNOG00000009694/ENSRNOG00000019073/ENSRNOG00000004810/ENSRNOG00000009000/ENSRNOG00000014524/ENSRNOG00000007036/ENSRNOG00000010484/ENSRNOG00000009987/ENSRNOG00000028713/ENSRNOG00000020578/ENSRNOG00000050071/ENSRNOG00000017863/ENSRNOG00000020653/ENSRNOG00000010716/ENSRNOG00000010711/ENSRNOG00000019322/ENSRNOG00000021750/ENSRNOG00000007081/ENSRNOG00000013324/ENSRNOG00000007830
GO:0001755	BP	GO:0001755	neural crest cell migration	49	-0.543372	-1.71349	0.0035466	0.0383162	0.0299551	3871	tags=53%, list=27%, signal=39%	ENSRNOG00000008292/ENSRNOG00000021101/ENSRNOG00000009694/ENSRNOG00000011305/ENSRNOG00000004033/ENSRNOG00000011977/ENSRNOG00000007687/ENSRNOG00000007202/ENSRNOG00000016254/ENSRNOG00000004812/ENSRNOG00000006631/ENSRNOG00000014361/ENSRNOG00000018841/ENSRNOG00000023337/ENSRNOG00000005033/ENSRNOG00000006526/ENSRNOG00000010744/ENSRNOG00000006120/ENSRNOG00000016512/ENSRNOG00000031232/ENSRNOG00000053691/…
GO:0099507	MF	GO:0099507	ligand-gated monoatomic ion channel activity involved in regulation of presynaptic membrane potential	22	-0.670236	-1.81267	0.00360106	0.038473	0.0300777	1764	tags=36%, list=12%, signal=32%	ENSRNOG00000021063/ENSRNOG00000005985/ENSRNOG00000045816/ENSRNOG00000003680/ENSRNOG00000008992/ENSRNOG00000002327/ENSRNOG00000033942/ENSRNOG00000008766
GO:0001706	BP	GO:0001706	endoderm formation	45	-0.55845	-1.7371	0.00358166	0.038473	0.0300777	2224	tags=40%, list=15%, signal=34%	ENSRNOG00000003258/ENSRNOG00000020915/ENSRNOG00000023148/ENSRNOG00000010031/ENSRNOG00000007681/ENSRNOG00000001249/ENSRNOG00000008749/ENSRNOG00000011921/ENSRNOG00000023972/ENSRNOG00000027357/ENSRNOG00000014288/ENSRNOG00000022395/ENSRNOG00000057451/ENSRNOG00000012049/ENSRNOG00000058470/ENSRNOG00000020579/ENSRNOG00000011300/ENSRNOG00000010947
GO:0051385	BP	GO:0051385	response to mineralocorticoid	63	-0.512916	-1.68134	0.00358868	0.038473	0.0300777	2980	tags=40%, list=21%, signal=32%	ENSRNOG00000028015/ENSRNOG00000008831/ENSRNOG00000055547/ENSRNOG00000004179/ENSRNOG00000009450/ENSRNOG00000065659/ENSRNOG00000020918/ENSRNOG00000014361/ENSRNOG00000000655/ENSRNOG00000000521/ENSRNOG00000034007/ENSRNOG00000000299/ENSRNOG00000046667/ENSRNOG00000004026/ENSRNOG00000014096/ENSRNOG00000018674/ENSRNOG00000009348/ENSRNOG00000014187/ENSRNOG00000003491/ENSRNOG00000013042/ENSRNOG00000004828/…
GO:0010906	BP	GO:0010906	regulation of glucose metabolic process	101	-0.453717	-1.60039	0.00359712	0.038473	0.0300777	1353	tags=17%, list=9%, signal=15%	ENSRNOG00000004517/ENSRNOG00000018770/ENSRNOG00000021463/ENSRNOG00000014904/ENSRNOG00000014096/ENSRNOG00000010259/ENSRNOG00000007975/ENSRNOG00000000658/ENSRNOG00000015434/ENSRNOG00000029986/ENSRNOG00000020369/ENSRNOG00000023664/ENSRNOG00000001104/ENSRNOG00000018191/ENSRNOG00000053240/ENSRNOG00000001189/ENSRNOG00000027145
GO:0002065	BP	GO:0002065	columnar/cuboidal epithelial cell differentiation	102	-0.449391	-1.5873	0.00359481	0.038473	0.0300777	4528	tags=55%, list=31%, signal=38%	ENSRNOG00000017392/ENSRNOG00000015602/ENSRNOG00000016352/ENSRNOG00000022804/ENSRNOG00000023753/ENSRNOG00000003821/ENSRNOG00000012728/ENSRNOG00000015493/ENSRNOG00000045636/ENSRNOG00000063836/ENSRNOG00000008292/ENSRNOG00000017748/ENSRNOG00000007443/ENSRNOG00000071010/ENSRNOG00000017871/ENSRNOG00000009694/ENSRNOG00000015306/ENSRNOG00000019145/ENSRNOG00000017428/ENSRNOG00000009808/ENSRNOG00000056836/…
GO:0072073	BP	GO:0072073	kidney epithelium development	131	-0.428649	-1.56227	0.00359267	0.038473	0.0300777	2635	tags=35%, list=18%, signal=29%	ENSRNOG00000005715/ENSRNOG00000004484/ENSRNOG00000017783/ENSRNOG00000031643/ENSRNOG00000013938/ENSRNOG00000047768/ENSRNOG00000066008/ENSRNOG00000009001/ENSRNOG00000005650/ENSRNOG00000013213/ENSRNOG00000014361/ENSRNOG00000018841/ENSRNOG00000059947/ENSRNOG00000018359/ENSRNOG00000017197/ENSRNOG00000008620/ENSRNOG00000018835/ENSRNOG00000009173/ENSRNOG00000029598/ENSRNOG00000014610/ENSRNOG00000045558/…
GO:0071333	BP	GO:0071333	cellular response to glucose stimulus	176	-0.404265	-1.52208	0.00357526	0.038473	0.0300777	4028	tags=38%, list=28%, signal=28%	ENSRNOG00000006302/ENSRNOG00000023509/ENSRNOG00000025053/ENSRNOG00000051965/ENSRNOG00000008292/ENSRNOG00000001068/ENSRNOG00000001158/ENSRNOG00000010280/ENSRNOG00000034177/ENSRNOG00000017871/ENSRNOG00000020679/ENSRNOG00000017893/ENSRNOG00000018288/ENSRNOG00000021130/ENSRNOG00000010880/ENSRNOG00000002180/ENSRNOG00000001717/ENSRNOG00000009523/ENSRNOG00000017466/ENSRNOG00000021569/ENSRNOG00000020021/…
GO:0050770	BP	GO:0050770	regulation of axonogenesis	170	-0.40561	-1.52193	0.00358766	0.038473	0.0300777	4567	tags=51%, list=32%, signal=35%	ENSRNOG00000005133/ENSRNOG00000011884/ENSRNOG00000015602/ENSRNOG00000027204/ENSRNOG00000010260/ENSRNOG00000047466/ENSRNOG00000017673/ENSRNOG00000013679/ENSRNOG00000005540/ENSRNOG00000018839/ENSRNOG00000007049/ENSRNOG00000009899/ENSRNOG00000014104/ENSRNOG00000060464/ENSRNOG00000050841/ENSRNOG00000025053/ENSRNOG00000063836/ENSRNOG00000021023/ENSRNOG00000016047/ENSRNOG00000045665/ENSRNOG00000034177/…
GO:0035136	BP	GO:0035136	forelimb morphogenesis	30	-0.625268	-1.80076	0.00364299	0.0388669	0.0303857	3013	tags=47%, list=21%, signal=37%	ENSRNOG00000056703/ENSRNOG00000020193/ENSRNOG00000003066/ENSRNOG00000014863/ENSRNOG00000056907/ENSRNOG00000006120/ENSRNOG00000007090/ENSRNOG00000048824/ENSRNOG00000029980/ENSRNOG00000006338/ENSRNOG00000012645/ENSRNOG00000055049/ENSRNOG00000031760/ENSRNOG00000008706
GO:0038003	BP	GO:0038003	G protein-coupled opioid receptor signaling pathway	11	-0.781134	-1.80212	0.00366483	0.0389382	0.0304414	1219	tags=45%, list=8%, signal=42%	ENSRNOG00000007647/ENSRNOG00000004890/ENSRNOG00000010531/ENSRNOG00000018191/ENSRNOG00000048449
GO:0060421	BP	GO:0060421	positive regulation of heart growth	41	-0.56301	-1.71803	0.00366139	0.0389382	0.0304414	2597	tags=51%, list=18%, signal=42%	ENSRNOG00000016050/ENSRNOG00000004109/ENSRNOG00000017002/ENSRNOG00000051905/ENSRNOG00000065659/ENSRNOG00000052469/ENSRNOG00000014361/ENSRNOG00000025120/ENSRNOG00000002093/ENSRNOG00000013364/ENSRNOG00000000632/ENSRNOG00000004517/ENSRNOG00000014096/ENSRNOG00000019322/ENSRNOG00000004841/ENSRNOG00000000658/ENSRNOG00000003517/ENSRNOG00000033134/ENSRNOG00000000529/ENSRNOG00000003694/ENSRNOG00000014248
GO:0031032	BP	GO:0031032	actomyosin structure organization	190	-0.402387	-1.52725	0.0036643	0.0389382	0.0304414	2643	tags=32%, list=18%, signal=27%	ENSRNOG00000047356/ENSRNOG00000007036/ENSRNOG00000008829/ENSRNOG00000019555/ENSRNOG00000006930/ENSRNOG00000024594/ENSRNOG00000004063/ENSRNOG00000065659/ENSRNOG00000052745/ENSRNOG00000010964/ENSRNOG00000011954/ENSRNOG00000014361/ENSRNOG00000023781/ENSRNOG00000015658/ENSRNOG00000047756/ENSRNOG00000024730/ENSRNOG00000020857/ENSRNOG00000002171/ENSRNOG00000011077/ENSRNOG00000049452/ENSRNOG00000014264/…
GO:0004222	MF	GO:0004222	metalloendopeptidase activity	68	-0.50205	-1.66974	0.00367147	0.038955	0.0304545	2604	tags=34%, list=18%, signal=28%	ENSRNOG00000010890/ENSRNOG00000002753/ENSRNOG00000001347/ENSRNOG00000013519/ENSRNOG00000017477/ENSRNOG00000018865/ENSRNOG00000028344/ENSRNOG00000003538/ENSRNOG00000033528/ENSRNOG00000005708/ENSRNOG00000012424/ENSRNOG00000028036/ENSRNOG00000009514/ENSRNOG00000001781/ENSRNOG00000042980/ENSRNOG00000027463/ENSRNOG00000018384/ENSRNOG00000057794/ENSRNOG00000001607/ENSRNOG00000042478/ENSRNOG00000010947/…
GO:0009416	BP	GO:0009416	response to light stimulus	295	-0.36566	-1.44313	0.00369665	0.0391682	0.0306212	3191	tags=29%, list=22%, signal=23%	ENSRNOG00000018260/ENSRNOG00000022812/ENSRNOG00000000043/ENSRNOG00000020254/ENSRNOG00000007142/ENSRNOG00000018677/ENSRNOG00000024886/ENSRNOG00000007478/ENSRNOG00000002079/ENSRNOG00000020021/ENSRNOG00000014483/ENSRNOG00000011977/ENSRNOG00000007964/ENSRNOG00000030888/ENSRNOG00000016122/ENSRNOG00000002227/ENSRNOG00000004179/ENSRNOG00000028380/ENSRNOG00000018960/ENSRNOG00000018413/ENSRNOG00000008400/…
GO:0098644	CC	GO:0098644	complex of collagen trimers	15	-0.743884	-1.83659	0.00375265	0.039544	0.030915	2224	tags=73%, list=15%, signal=62%	ENSRNOG00000023148/ENSRNOG00000018951/ENSRNOG00000020525/ENSRNOG00000008749/ENSRNOG00000023972/ENSRNOG00000016281/ENSRNOG00000015365/ENSRNOG00000003897/ENSRNOG00000003357/ENSRNOG00000011292/ENSRNOG00000007657
GO:0042551	BP	GO:0042551	neuron maturation	60	-0.514065	-1.67244	0.00374272	0.039544	0.030915	2831	tags=42%, list=20%, signal=34%	ENSRNOG00000012045/ENSRNOG00000005996/ENSRNOG00000059618/ENSRNOG00000009726/ENSRNOG00000030515/ENSRNOG00000059857/ENSRNOG00000032576/ENSRNOG00000017197/ENSRNOG00000050220/ENSRNOG00000014183/ENSRNOG00000053288/ENSRNOG00000012347/ENSRNOG00000005985/ENSRNOG00000018051/ENSRNOG00000009033/ENSRNOG00000046949/ENSRNOG00000022635/ENSRNOG00000004305/ENSRNOG00000005573/ENSRNOG00000005600/ENSRNOG00000025423/…
GO:0048588	BP	GO:0048588	developmental cell growth	257	-0.375289	-1.46635	0.00374702	0.039544	0.030915	3128	tags=32%, list=22%, signal=25%	ENSRNOG00000052405/ENSRNOG00000052687/ENSRNOG00000007377/ENSRNOG00000004201/ENSRNOG00000002763/ENSRNOG00000021262/ENSRNOG00000017428/ENSRNOG00000047247/ENSRNOG00000002749/ENSRNOG00000030920/ENSRNOG00000024886/ENSRNOG00000021569/ENSRNOG00000019779/ENSRNOG00000011977/ENSRNOG00000007687/ENSRNOG00000018232/ENSRNOG00000020723/ENSRNOG00000012957/ENSRNOG00000055547/ENSRNOG00000013072/ENSRNOG00000047356/…
GO:0009101	BP	GO:0009101	glycoprotein biosynthetic process	255	-0.375259	-1.46536	0.00375043	0.039544	0.030915	3430	tags=29%, list=24%, signal=22%	ENSRNOG00000004810/ENSRNOG00000013581/ENSRNOG00000023778/ENSRNOG00000016776/ENSRNOG00000001252/ENSRNOG00000000824/ENSRNOG00000012841/ENSRNOG00000004258/ENSRNOG00000013358/ENSRNOG00000012037/ENSRNOG00000002216/ENSRNOG00000007142/ENSRNOG00000009515/ENSRNOG00000024886/ENSRNOG00000031896/ENSRNOG00000024533/ENSRNOG00000004591/ENSRNOG00000030880/ENSRNOG00000007625/ENSRNOG00000009110/ENSRNOG00000007804/…
GO:0000979	MF	GO:0000979	RNA polymerase II core promoter sequence-specific DNA binding	21	-0.681633	-1.8215	0.00378848	0.039867	0.0311675	506	tags=19%, list=3%, signal=18%	ENSRNOG00000002074/ENSRNOG00000003581/ENSRNOG00000019422/ENSRNOG00000008015
GO:0045475	BP	GO:0045475	locomotor rhythm	20	-0.690528	-1.82627	0.0038059	0.0398869	0.031183	3048	tags=55%, list=21%, signal=43%	ENSRNOG00000002079/ENSRNOG00000020723/ENSRNOG00000067416/ENSRNOG00000055246/ENSRNOG00000005985/ENSRNOG00000007975/ENSRNOG00000064511/ENSRNOG00000006617/ENSRNOG00000014452/ENSRNOG00000023664/ENSRNOG00000019422
GO:0045685	BP	GO:0045685	regulation of glial cell differentiation	87	-0.468	-1.62023	0.00380278	0.0398869	0.031183	2102	tags=23%, list=15%, signal=20%	ENSRNOG00000013213/ENSRNOG00000048297/ENSRNOG00000006030/ENSRNOG00000022386/ENSRNOG00000013474/ENSRNOG00000007410/ENSRNOG00000053945/ENSRNOG00000006120/ENSRNOG00000009033/ENSRNOG00000013780/ENSRNOG00000007002/ENSRNOG00000010711/ENSRNOG00000001519/ENSRNOG00000018674/ENSRNOG00000019322/ENSRNOG00000011151/ENSRNOG00000016575/ENSRNOG00000056659/ENSRNOG00000019338/ENSRNOG00000000640
GO:0045137	BP	GO:0045137	development of primary sexual characteristics	236	-0.377873	-1.46369	0.00380097	0.0398869	0.031183	2633	tags=28%, list=18%, signal=23%	ENSRNOG00000007036/ENSRNOG00000004109/ENSRNOG00000016391/ENSRNOG00000017783/ENSRNOG00000017438/ENSRNOG00000009531/ENSRNOG00000001347/ENSRNOG00000011032/ENSRNOG00000026319/ENSRNOG00000030719/ENSRNOG00000052745/ENSRNOG00000020918/ENSRNOG00000011238/ENSRNOG00000060237/ENSRNOG00000018841/ENSRNOG00000010591/ENSRNOG00000005233/ENSRNOG00000059947/ENSRNOG00000023337/ENSRNOG00000001111/ENSRNOG00000017197/…
GO:0016922	MF	GO:0016922	nuclear receptor binding	139	-0.427737	-1.56732	0.00382009	0.0399811	0.0312567	3399	tags=35%, list=23%, signal=27%	ENSRNOG00000018288/ENSRNOG00000020457/ENSRNOG00000017326/ENSRNOG00000012271/ENSRNOG00000020254/ENSRNOG00000007478/ENSRNOG00000014916/ENSRNOG00000001585/ENSRNOG00000016891/ENSRNOG00000004068/ENSRNOG00000013841/ENSRNOG00000039859/ENSRNOG00000014290/ENSRNOG00000006137/ENSRNOG00000050500/ENSRNOG00000054155/ENSRNOG00000065659/ENSRNOG00000019965/ENSRNOG00000020161/ENSRNOG00000001004/ENSRNOG00000012499/…
GO:0010638	BP	GO:0010638	positive regulation of organelle organization	478	-0.334151	-1.35888	0.00384492	0.0401865	0.0314173	3871	tags=31%, list=27%, signal=24%	ENSRNOG00000008292/ENSRNOG00000001068/ENSRNOG00000001158/ENSRNOG00000017035/ENSRNOG00000032441/ENSRNOG00000005165/ENSRNOG00000002353/ENSRNOG00000027839/ENSRNOG00000004420/ENSRNOG00000052080/ENSRNOG00000020279/ENSRNOG00000032136/ENSRNOG00000002153/ENSRNOG00000015852/ENSRNOG00000019183/ENSRNOG00000002657/ENSRNOG00000039415/ENSRNOG00000020679/ENSRNOG00000004049/ENSRNOG00000013656/ENSRNOG00000016367/…
GO:0007605	BP	GO:0007605	sensory perception of sound	125	-0.430483	-1.5589	0.00387065	0.0404005	0.0315846	2912	tags=35%, list=20%, signal=28%	ENSRNOG00000002227/ENSRNOG00000016050/ENSRNOG00000007038/ENSRNOG00000015035/ENSRNOG00000014530/ENSRNOG00000018804/ENSRNOG00000030316/ENSRNOG00000013641/ENSRNOG00000020778/ENSRNOG00000005957/ENSRNOG00000056907/ENSRNOG00000023148/ENSRNOG00000019957/ENSRNOG00000016627/ENSRNOG00000059015/ENSRNOG00000011077/ENSRNOG00000008986/ENSRNOG00000012442/ENSRNOG00000005108/ENSRNOG00000000316/ENSRNOG00000014511/…
GO:0014812	BP	GO:0014812	muscle cell migration	121	-0.434791	-1.56937	0.00388325	0.0404773	0.0316446	2384	tags=33%, list=16%, signal=28%	ENSRNOG00000025792/ENSRNOG00000004100/ENSRNOG00000004812/ENSRNOG00000008697/ENSRNOG00000052745/ENSRNOG00000019388/ENSRNOG00000010031/ENSRNOG00000000695/ENSRNOG00000052469/ENSRNOG00000017197/ENSRNOG00000010516/ENSRNOG00000030954/ENSRNOG00000024703/ENSRNOG00000017003/ENSRNOG00000013674/ENSRNOG00000019075/ENSRNOG00000006831/ENSRNOG00000004854/ENSRNOG00000010744/ENSRNOG00000020653/ENSRNOG00000004517/…
GO:0042800	MF	GO:0042800	histone H3K4 methyltransferase activity	16	-0.731929	-1.83576	0.00389547	0.0405498	0.0317013	2395	tags=56%, list=17%, signal=47%	ENSRNOG00000055028/ENSRNOG00000020386/ENSRNOG00000055525/ENSRNOG00000001337/ENSRNOG00000061080/ENSRNOG00000015133/ENSRNOG00000013045/ENSRNOG00000016208/ENSRNOG00000015621
GO:0030217	BP	GO:0030217	T cell differentiation	237	-0.378738	-1.46723	0.00391931	0.0407428	0.0318522	3330	tags=35%, list=23%, signal=28%	ENSRNOG00000009131/ENSRNOG00000010959/ENSRNOG00000001704/ENSRNOG00000012172/ENSRNOG00000020465/ENSRNOG00000000461/ENSRNOG00000001717/ENSRNOG00000005776/ENSRNOG00000014048/ENSRNOG00000007106/ENSRNOG00000004409/ENSRNOG00000014605/ENSRNOG00000028015/ENSRNOG00000020193/ENSRNOG00000053813/ENSRNOG00000060479/ENSRNOG00000006094/ENSRNOG00000002227/ENSRNOG00000018232/ENSRNOG00000010777/ENSRNOG00000008416/…
GO:0001655	BP	GO:0001655	urogenital system development	57	-0.532561	-1.721	0.00393091	0.0408069	0.0319023	2048	tags=39%, list=14%, signal=33%	ENSRNOG00000012499/ENSRNOG00000025120/ENSRNOG00000003172/ENSRNOG00000007261/ENSRNOG00000031801/ENSRNOG00000005033/ENSRNOG00000006120/ENSRNOG00000019354/ENSRNOG00000004517/ENSRNOG00000012347/ENSRNOG00000020423/ENSRNOG00000002607/ENSRNOG00000007077/ENSRNOG00000019496/ENSRNOG00000012531/ENSRNOG00000019322/ENSRNOG00000019358/ENSRNOG00000058645/ENSRNOG00000014395/ENSRNOG00000005639/ENSRNOG00000014187/…
GO:0048469	BP	GO:0048469	cell maturation	175	-0.402168	-1.51367	0.00393607	0.0408069	0.0319023	2219	tags=26%, list=15%, signal=23%	ENSRNOG00000020161/ENSRNOG00000059857/ENSRNOG00000010972/ENSRNOG00000020948/ENSRNOG00000014678/ENSRNOG00000014361/ENSRNOG00000018841/ENSRNOG00000032576/ENSRNOG00000063216/ENSRNOG00000001111/ENSRNOG00000008986/ENSRNOG00000017197/ENSRNOG00000050220/ENSRNOG00000000521/ENSRNOG00000014183/ENSRNOG00000004294/ENSRNOG00000000299/ENSRNOG00000006831/ENSRNOG00000000632/ENSRNOG00000053288/ENSRNOG00000012347/…
GO:0022407	BP	GO:0022407	regulation of cell-cell adhesion	356	-0.35312	-1.4125	0.00394953	0.0408915	0.0319684	3330	tags=39%, list=23%, signal=31%	ENSRNOG00000034177/ENSRNOG00000033912/ENSRNOG00000007443/ENSRNOG00000047907/ENSRNOG00000071010/ENSRNOG00000012881/ENSRNOG00000015124/ENSRNOG00000001303/ENSRNOG00000019183/ENSRNOG00000009694/ENSRNOG00000006329/ENSRNOG00000020679/ENSRNOG00000009468/ENSRNOG00000006770/ENSRNOG00000016953/ENSRNOG00000059202/ENSRNOG00000023778/ENSRNOG00000009131/ENSRNOG00000010959/ENSRNOG00000045952/ENSRNOG00000001704/…
GO:0010996	BP	GO:0010996	response to auditory stimulus	49	-0.538562	-1.69832	0.00397219	0.0410344	0.0320801	1927	tags=27%, list=13%, signal=23%	ENSRNOG00000008428/ENSRNOG00000050220/ENSRNOG00000060599/ENSRNOG00000007647/ENSRNOG00000008312/ENSRNOG00000005853/ENSRNOG00000004305/ENSRNOG00000008053/ENSRNOG00000006617/ENSRNOG00000005206/ENSRNOG00000052296/ENSRNOG00000033942/ENSRNOG00000008766
GO:0051897	BP	GO:0051897	positive regulation of phosphatidylinositol 3-kinase/protein kinase B signal transduction	161	-0.411706	-1.53755	0.00397399	0.0410344	0.0320801	3751	tags=37%, list=26%, signal=28%	ENSRNOG00000027839/ENSRNOG00000014761/ENSRNOG00000014597/ENSRNOG00000057125/ENSRNOG00000001303/ENSRNOG00000026962/ENSRNOG00000010695/ENSRNOG00000018509/ENSRNOG00000000474/ENSRNOG00000013581/ENSRNOG00000023778/ENSRNOG00000021560/ENSRNOG00000002001/ENSRNOG00000007027/ENSRNOG00000011977/ENSRNOG00000001300/ENSRNOG00000025584/ENSRNOG00000016050/ENSRNOG00000005392/ENSRNOG00000004179/ENSRNOG00000034025/…
GO:0050885	BP	GO:0050885	neuromuscular process controlling balance	62	-0.51178	-1.67414	0.00400055	0.0412533	0.0322513	3857	tags=47%, list=27%, signal=34%	ENSRNOG00000017748/ENSRNOG00000010280/ENSRNOG00000056837/ENSRNOG00000052080/ENSRNOG00000001304/ENSRNOG00000020277/ENSRNOG00000023577/ENSRNOG00000030269/ENSRNOG00000051671/ENSRNOG00000018784/ENSRNOG00000047356/ENSRNOG00000013641/ENSRNOG00000002229/ENSRNOG00000052707/ENSRNOG00000015430/ENSRNOG00000050220/ENSRNOG00000005985/ENSRNOG00000004305/ENSRNOG00000028456/ENSRNOG00000064511/ENSRNOG00000058866/…
GO:0009100	BP	GO:0009100	glycoprotein metabolic process	311	-0.362055	-1.43473	0.00400668	0.0412613	0.0322575	3450	tags=30%, list=24%, signal=23%	ENSRNOG00000011526/ENSRNOG00000004810/ENSRNOG00000013581/ENSRNOG00000012280/ENSRNOG00000023778/ENSRNOG00000016776/ENSRNOG00000001252/ENSRNOG00000000824/ENSRNOG00000012841/ENSRNOG00000004258/ENSRNOG00000013358/ENSRNOG00000012037/ENSRNOG00000000043/ENSRNOG00000002216/ENSRNOG00000007142/ENSRNOG00000009515/ENSRNOG00000024886/ENSRNOG00000031896/ENSRNOG00000031930/ENSRNOG00000000913/ENSRNOG00000024533/…
GO:0016469	CC	GO:0016469	proton-transporting two-sector ATPase complex	41	0.601422	2.08216	0.00403119	0.0414583	0.0324116	4265	tags=71%, list=29%, signal=50%	ENSRNOG00000033299/ENSRNOG00000031979/ENSRNOG00000040201/ENSRNOG00000020296/ENSRNOG00000025625/ENSRNOG00000003858/ENSRNOG00000030862/ENSRNOG00000070574/ENSRNOG00000028884/ENSRNOG00000001596/ENSRNOG00000003626/ENSRNOG00000001551/ENSRNOG00000064742/ENSRNOG00000027049/ENSRNOG00000063197/ENSRNOG00000014625/ENSRNOG00000013234/ENSRNOG00000009080/ENSRNOG00000004893/ENSRNOG00000002840/ENSRNOG00000008218/…
GO:0032535	BP	GO:0032535	regulation of cellular component size	355	-0.352982	-1.41182	0.0040588	0.0416866	0.03259	3873	tags=35%, list=27%, signal=26%	ENSRNOG00000006557/ENSRNOG00000008292/ENSRNOG00000001068/ENSRNOG00000016047/ENSRNOG00000010532/ENSRNOG00000034177/ENSRNOG00000027839/ENSRNOG00000021101/ENSRNOG00000032136/ENSRNOG00000015852/ENSRNOG00000018111/ENSRNOG00000001303/ENSRNOG00000019183/ENSRNOG00000039415/ENSRNOG00000020679/ENSRNOG00000004049/ENSRNOG00000016367/ENSRNOG00000052405/ENSRNOG00000052687/ENSRNOG00000002763/ENSRNOG00000008517/…
[truncated: 543 more rows]

## Sheet: gseGO-ALL_right_ISO-ENR
	ONTOLOGY	ID	Description	setSize	enrichmentScore	NES	pvalue	p.adjust	qvalue	rank	leading_edge	core_enrichment
[truncated: 496 more rows]

## Sheet: gseGO-BP_left_ISO-ENR
	ID	Description	setSize	enrichmentScore	NES	pvalue	p.adjust	qvalue	rank	leading_edge	core_enrichment
[truncated: 1,021 more rows]

## Sheet: gseGO-BP_right_ISO-ENR
	ID	Description	setSize	enrichmentScore	NES	pvalue	p.adjust	qvalue	rank	leading_edge	core_enrichment
[truncated: 379 more rows]

## Sheet: gseGO-CC_left_ISO-ENR
	ID	Description	setSize	enrichmentScore	NES	pvalue	p.adjust	qvalue	rank	leading_edge	core_enrichment
[truncated: 118 more rows]

[truncated: 7 more sheets: gseGO-CC_right_ISO-ENR, gseGO-MF_left_ISO-ENR, gseGO-MF_right_ISO-ENR, GSEA_C2-Reactome_left_ISO-ENR, GSEA_C2-Reactome_right_ISO-ENR, GSEA_C2-KEGG_left_ISO-ENR, GSEA_C2-KEGG_right_ISO-ENR]
